# Supplementary material for: Transcriptomic Analysis of Hippocampus abdominalis Larvae Under High Temperature Stress
Source: Genes (Basel). 2024 Oct 21;15(10):1345. doi: 10.3390/genes15101345 (PMC11507362; doi:10.3390/genes15101345)
Supplement: Supplementary file 1 [file genes-15-01345-s001.zip]

Archive with 16 entries (16 files):
- Excel S1  Volcano map of differentially expressed genes in Hippocampus abdominalis larvae A21vsD18_deg_all.xls
- Excel S10  KEGG enrichment analysis of transcriptome differentially expressed genes A21vsD18.down_KEGGenrich.xls
- Excel S11  KEGG enrichment analysis of transcriptome differentially expressed genes A21vsD18.up_KEGGenrich.xls
- Excel S12  KEGG enrichment analysis of transcriptome differentially expressed genes B24vsD18.down_KEGGenrich.xls
- Excel S13  KEGG enrichment analysis of transcriptome differentially expressed genes B24vsD18.up_KEGGenrich.xls
- Excel S14  KEGG enrichment analysis of transcriptome differentially expressed genes C27vsD18.down_KEGGenrich.xls
- Excel S15  KEGG enrichment analysis of transcriptome differentially expressed genes C27vsD18.up_KEGGenrich.xls
- Excel S16  Validation of the DEGs by RT-qPCR.xlsx
- Excel S2  Volcano map of differentially expressed genes in Hippocampus abdominalis larvae B24vsD18_deg_all.xls
- Excel S3  Volcano map of differentially expressed genes in Hippocampus abdominalis larvae C27vsD18_deg_all.xls
- Excel S4  Clustering heat map of differentially expressed genes.xls
- Excel S5  Principal component analysis diagram.xls
- Excel S6  Venn diagram of differentially expressed genes in the transcriptome.xls
- Excel S7  GO enrichment analysis of transcriptome differentially expressed genes A21vsD18.all_GOenrich.xls
- Excel S8  GO enrichment analysis of transcriptome differentially expressed genes B24vsD18.all_GOenrich.xls
- Excel S9  GO enrichment analysis of transcriptome differentially expressed genes C27vsD18.all_GOenrich.xls
