# Supplementary material for: Transcriptomic Analysis of Hippocampus abdominalis Larvae Under High Temperature Stress
Source: Genes (Basel). 2024 Oct 21;15(10):1345. doi: 10.3390/genes15101345 (PMC11507362; doi:10.3390/genes15101345)
Supplement: Supplementary file 1 [file genes-15-01345-s001.zip › Excel S1 Volcano map of differentially expressed genes in Hippocampus abdominalis larvae A21vsD18_deg_all.xls]

gene_id	A21_1	A21_2	A21_3	D18_1	D18_2	D18_3	A21	DZ	log2FoldChange	pvalue	padj	gene_name	gene_chr	gene_start	gene_end	gene_strand	gene_length	gene_biotype	gene_description	Family
HaiMa02763	241.624734662944	225.241214060852	275.190888410265	53.2822310924298	32.7269677923146	47.7286846980832	247.352279044687	44.5792945276092	2.47190081574616	1.37325937369685e-18	2.52748387728905e-14	HaiMa02763	GWHBAVH00000003	281307	284180	-	1668	protein_coding	- && sp|P53450|FOS_TAKRU Proto-oncogene c-Fos OS=Takifugu rubripes OX=31033 GN=fos PE=3 SV=1 && PF00170:bZIP transcription factor	-
HaiMa08665	717.496349495306	1073.57961842088	1193.24573745107	205.235260504174	162.672281085328	199.175472682386	994.773901789084	189.027671423963	2.39528902093745	5.22307299799631e-18	4.80653292640611e-14	HaiMa08665	GWHBAVH00000007	16127772	16143246	-	3887	protein_coding	- && sp|Q6TFL4|KLH24_HUMAN Kelch-like protein 24 OS=Homo sapiens OX=9606 GN=KLHL24 PE=1 SV=1 && PF07707:BTB And C-terminal Kelch|PF01344:Kelch motif|PF00651:BTB/POZ domain	-
HaiMa19469	76.5452403703218	142.091420085117	119.550140047082	9.86707983193144	2.88767362873364	4.58929660558492	112.72893350084	5.78135002208333	4.2913140676449	3.21162768090781e-15	1.97033358223694e-11	HaiMa19469	GWHBAVH00000020	9596694	9618024	-	7146	protein_coding	- && sp|C8YR32|LOXH1_MOUSE Lipoxygenase homology domain-containing protein 1 OS=Mus musculus OX=10090 GN=Loxhd1 PE=2 SV=1 && PF01477:PLAT/LH2 domain	-
HaiMa20778	688.907163332896	812.552417079334	643.991792140414	3198.90728151217	2045.43548701966	2837.1031615726	715.150457517548	2693.81531003481	-1.91328403649147	1.56811751609635e-14	7.21530072093835e-11	HaiMa20778	GWHBAVH00000021	8762528	8765802	-	1467	protein_coding	- && sp|Q8WMY2|FPPS_BOVIN Farnesyl pyrophosphate synthase OS=Bos taurus OX=9913 GN=FDPS PE=1 SV=1 && PF00348:Polyprenyl synthetase	-
HaiMa23339	618.817545644409	668.355938918882	625.946487982364	301.932642857102	266.628531719739	283.618530225148	637.706657515218	284.059901600663	1.16672770178207	4.85719080702349e-13	1.78793193606535e-09	HaiMa23339	GWHBAVH00000023	15731891	15733600	-	1710	protein_coding	- && sp|P05412|JUN_HUMAN Transcription factor AP-1 OS=Homo sapiens OX=9606 GN=JUN PE=1 SV=2 && PF03957:Jun-like transcription factor|PF00170:bZIP transcription factor	-
HaiMa11163	1647.10601567945	2096.63784303372	2274.8361554242	5570.95327310849	4927.33376849583	5236.38742697239	2006.19333804579	5244.89148952557	-1.38672918225064	2.51664920980714e-12	7.71982145108339e-09	HaiMa11163	GWHBAVH00000010	1439745	1479516	-	7733	protein_coding	- && sp|B2RR83|YTDC2_MOUSE 3'-5' RNA helicase YTHDC2 OS=Mus musculus OX=10090 GN=Ythdc2 PE=1 SV=1 && PF01424:R3H domain|PF00271:Helicase conserved C-terminal domain|PF04408:Helicase associated domain (HA2)|PF08540:Hydroxymethylglutaryl-coenzyme A synthase C terminal|PF01154:Hydroxymethylglutaryl-coenzyme A synthase N terminal|PF04146:YT521-B-like domain|PF00270:DEAD/DEAH box helicase|PF07717:Olig…	-
HaiMa01330	10517.1315805199	11182.0684961799	13002.769477385	5507.80396218413	5401.87480148439	5671.45274518184	11567.3231846949	5527.04383628346	1.06542026745114	1.88526497527783e-11	4.9569002671412e-08	HaiMa01330	GWHBAVH00000001	29323253	29341006	+	13981	protein_coding	- && sp|Q6NWF6|K2C8_DANRE Keratin, type II cytoskeletal 8 OS=Danio rerio OX=7955 GN=krt8 PE=1 SV=1 && PF16208:Keratin type II head|PF00038:Intermediate filament protein	-
HaiMa09060	498.927410124628	557.840389963792	590.983711176142	259.504199579797	258.928068709783	264.343484481691	549.250503754854	260.925250923757	1.0729934974795	3.1015208100968e-10	7.13543631372895e-07	HaiMa09060	GWHBAVH00000008	1716877	1718546	-	1670	protein_coding	- && sp|P79703|JUNB_CYPCA Transcription factor jun-B OS=Cyprinus carpio OX=7962 GN=junb PE=2 SV=1 && PF03957:Jun-like transcription factor|PF00170:bZIP transcription factor	-
HaiMa22778	747.007767469406	634.675009713521	647.375286670049	274.304819327694	326.307120046901	320.332903069827	676.352687950992	306.981614148141	1.13984889324284	7.13446769284444e-10	1.45899864318669e-06	HaiMa22778	GWHBAVH00000023	2530489	2532946	+	1905	protein_coding	- && sp|A5A6L1|CCN1_PANTR CCN family member 1 OS=Pan troglodytes OX=9598 GN=CCN1 PE=2 SV=1 && PF00093:von Willebrand factor type C domain|PF00007:Cystine-knot domain|PF00219:Insulin-like growth factor binding protein	-
HaiMa16993	493.394019254484	623.097190299179	595.495037215655	266.411155462149	216.575522155023	234.054126884831	570.662082256439	239.013601500668	1.25517405807168	9.36968318275796e-10	1.7244901897866e-06	HaiMa16993	GWHBAVH00000018	13478315	13530460	+	6764	protein_coding	- && sp|Q2EY14|PRTGA_DANRE Protogenin A OS=Danio rerio OX=7955 GN=prtga PE=2 SV=1 && PF00041:Fibronectin type III domain|PF07679:Immunoglobulin I-set domain|PF13927:Immunoglobulin domain	-
HaiMa13554	365.203797429487	465.217834649049	430.831636773447	167.740357142835	187.698785867686	146.857491378717	420.417756283994	167.432211463079	1.32802189746727	1.06160039157849e-09	1.77625047336383e-06	HaiMa13554	GWHBAVH00000012	17625330	17631617	-	3830	protein_coding	- && sp|Q9WVH3|FOXO4_MOUSE Forkhead box protein O4 OS=Mus musculus OX=10090 GN=Foxo4 PE=1 SV=1 && PF16676:Transactivation domain of FOXO protein family|PF00250:Forkhead domain	-
HaiMa17031	468.493760338837	598.889022432825	413.914164125275	2363.16561974758	1221.48594495433	1815.52573716939	493.765648965646	1800.05910062377	-1.86604835121085	5.15325490506205e-09	7.29581973289746e-06	HaiMa17031	GWHBAVH00000018	14050834	14054837	+	1808	protein_coding	- && sp|Q5U403|MVD1_DANRE Diphosphomevalonate decarboxylase OS=Danio rerio OX=7955 GN=mvd PE=2 SV=1 && PF18376:Mevalonate 5-diphosphate decarboxylase C-terminal domain|PF00288:GHMP kinases N terminal domain	-
novel.387	368.89272467625	355.754814731626	385.718376378322	1176.15591596623	830.687447199043	804.962624619595	370.121971928732	937.268662594955	-1.34041101868362	8.38775014930102e-09	1.10268958212775e-05	-	GWHBAVH00000012	7106702	7117192	-	4929	-	- && sp|Q9R1J0|NSDHL_MOUSE Sterol-4-alpha-carboxylate 3-dehydrogenase, decarboxylating OS=Mus musculus OX=10090 GN=Nsdhl PE=1 SV=1 && PF01073:3-beta hydroxysteroid dehydrogenase/isomerase family	-
HaiMa07061	145.712626247119	173.667291215143	94.7378468297632	531.835602941105	409.087097403932	790.276875481723	138.039254764008	577.066525275587	-2.06275109088309	1.83768149365015e-08	2.25483519270873e-05	HaiMa07061	GWHBAVH00000006	9479270	9489312	-	2936	protein_coding	- && sp|O15528|CP27B_HUMAN 25-hydroxyvitamin D-1 alpha hydroxylase, mitochondrial OS=Homo sapiens OX=9606 GN=CYP27B1 PE=1 SV=1 && PF00067:Cytochrome P450	-
HaiMa22886	1330.78050426957	2446.07748353934	2566.94451648263	651.227268907475	678.603302752405	583.758528230402	2114.60083476385	637.863033296761	1.72889812210846	2.16344386346145e-08	2.48863651918799e-05	HaiMa22886	GWHBAVH00000023	5723000	5735141	-	8213	protein_coding	- && sp|Q8TBH0|ARRD2_HUMAN Arrestin domain-containing protein 2 OS=Homo sapiens OX=9606 GN=ARRDC2 PE=1 SV=2 && PF02752:Arrestin (or S-antigen), C-terminal domain|PF00339:Arrestin (or S-antigen), N-terminal domain	-
HaiMa05311	307.103193292978	309.443537074254	327.071137864659	168.727065126028	146.308797189171	141.350335452016	314.53928941063	152.128732589071	1.04823600698831	3.31315388217873e-08	3.58697630597056e-05	HaiMa05311	GWHBAVH00000004	18742679	18762378	+	3957	protein_coding	- && sp|Q6PJG2|MDEAS_HUMAN Mitotic deacetylase-associated SANT domain protein OS=Homo sapiens OX=9606 GN=MIDEAS PE=1 SV=2 && PF01448:ELM2 domain	-
HaiMa04852	279.436238942259	345.22952435495	324.815474844902	717.336703781416	812.398847550397	606.705011258326	316.493746047371	712.146854196713	-1.17063759770762	3.82347851452016e-08	3.90950678109686e-05	HaiMa04852	GWHBAVH00000004	11658413	11660566	-	1033	protein_coding	- && sp|A6QQL9|SRP14_BOVIN Signal recognition particle 14 kDa protein OS=Bos taurus OX=9913 GN=SRP14 PE=3 SV=1 && PF02290:Signal recognition particle 14kD protein	-
HaiMa03464	200.124303136865	212.610865608841	241.355943113921	71.0429747899064	45.2402201834937	86.2787761849965	218.030370619876	67.5206570527988	1.68941249993496	5.41541823006057e-08	4.98353862621324e-05	HaiMa03464	GWHBAVH00000003	8762755	8772561	+	2021	protein_coding	- && sp|Q4R372|FBX25_MACFA F-box only protein 25 OS=Macaca fascicularis OX=9541 GN=FBXO25 PE=2 SV=1 && -	-
HaiMa21991	681.529308839371	698.879281011241	658.65360176883	348.30791806718	232.93900605118	305.647153931956	679.687397206481	295.631359350105	1.20124993028329	6.40936826437844e-08	5.61735347170882e-05	HaiMa21991	GWHBAVH00000022	8782272	8783402	+	1131	protein_coding	- && sp|B7SXM5|IER2_DANRE Immediate early response gene 2 protein OS=Danio rerio OX=7955 GN=ier2 PE=1 SV=1 && PF05760:Immediate early response protein (IER)	-
HaiMa16352	480.482773890815	571.52326745347	557.148765879798	262.464323529376	190.58645949642	251.493453986054	536.384935741361	234.84807900395	1.19108458207505	6.77532728037383e-08	5.66817720887638e-05	HaiMa16352	GWHBAVH00000014	8050838	8066545	+	2040	protein_coding	- && sp|Q6DGM1|UBAD1_DANRE UBA-like domain-containing protein 1 OS=Danio rerio OX=7955 GN=ubald1 PE=2 SV=1 && PF14555:UBA-like domain	-
HaiMa03226	883.498075599618	1130.41618645493	1192.11790594119	519.008399159594	450.477086082447	522.261953715564	1068.67738933191	497.249146319202	1.10328117849631	8.8683704513708e-08	7.0966242677165e-05	HaiMa03226	GWHBAVH00000003	5432564	5436892	-	2098	protein_coding	- && sp|P58003|SESN1_XENLA Sestrin-1 OS=Xenopus laevis OX=8355 GN=sesn1 PE=2 SV=1 && PF04636:PA26 p53-induced protein (sestrin)	-
HaiMa04721	40.5781997143875	269.447433642888	103.760498908788	9.86707983193144	11.5506945149346	11.0143118534038	137.928710755355	10.8106954000899	3.67222751540531	1.41642030068578e-07	0.00010862173180884	HaiMa04721	GWHBAVH00000004	8479603	8482140	-	891	protein_coding	- && sp|Q5SPB6|CHAC1_DANRE Glutathione-specific gamma-glutamylcyclotransferase 1 OS=Danio rerio OX=7955 GN=chac1 PE=3 SV=1 && PF04752:ChaC-like protein	-
HaiMa01857	70.0896176884874	71.5719745613921	59.7750700235411	143.072657563006	166.522512590306	158.789662553238	67.1455540911402	156.12827756885	-1.21540733145063	2.80991600213785e-07	0.000191472783045616	HaiMa01857	GWHBAVH00000002	2919950	2923273	-	2264	protein_coding	- && sp|P48723|HSP13_HUMAN Heat shock 70 kDa protein 13 OS=Homo sapiens OX=9606 GN=HSPA13 PE=1 SV=1 && PF00012:Hsp70 protein	-
HaiMa03810	202.890998571937	287.340427283236	316.920654275756	110.511294117632	94.3306718719655	104.635962607336	269.050693376976	103.159309532311	1.38144888017997	2.91292470811043e-07	0.000191472783045616	HaiMa03810	GWHBAVH00000003	14505680	14517606	+	1302	protein_coding	- && sp|Q2KJ34|HBP1_BOVIN HMG box-containing protein 1 OS=Bos taurus OX=9913 GN=HBP1 PE=2 SV=1 && PF08517:Ataxin-1 and HBP1 module (AXH)	-
HaiMa04169	696.285017826421	1138.83641875627	1160.5386236646	348.30791806718	245.452258442359	393.761648759186	998.553353415763	329.173941756242	1.60049109138905	4.1787261052795e-07	0.000265205013681618	HaiMa04169	GWHBAVH00000003	18933963	18939269	-	2485	protein_coding	- && sp|A7Z033|T11L2_BOVIN T-complex protein 11-like protein 2 OS=Bos taurus OX=9913 GN=TCP11L2 PE=2 SV=1 && PF05794:T-complex protein 11	-
HaiMa14641	154.934944364025	218.926039834847	179.325210070623	76.9632226890652	78.9297458520528	71.5930270471247	184.395398089832	75.8286651960809	1.28119494483952	4.4330233860472e-07	0.000271965984733996	HaiMa14641	GWHBAVH00000013	1709764	1724987	+	1201	protein_coding	- && sp|Q1LWG4|PCAT1_DANRE Lysophosphatidylcholine acyltransferase 1 OS=Danio rerio OX=7955 GN=lpcat1 PE=2 SV=1 && PF01553:Acyltransferase	-
HaiMa18586	260.991602708447	305.233420923584	345.116442022709	153.92644537813	109.731597891878	126.664586314144	303.78048855158	130.107543194717	1.22269226028285	7.35535041402234e-07	0.000423047576156504	HaiMa18586	GWHBAVH00000019	19301288	19319491	+	5932	protein_coding	- && sp|Q68Y62|CPT1A_HORSE Carnitine O-palmitoyltransferase 1, liver isoform OS=Equus caballus OX=9796 GN=CPT1A PE=2 SV=1 && PF01344:Kelch motif|PF00651:BTB/POZ domain|PF00755:Choline/Carnitine o-acyltransferase|PF16484:Carnitine O-palmitoyltransferase N-terminus	-
HaiMa16365	342.148002137222	343.124466279615	272.935225390508	656.160808823441	740.207006832056	575.497794340349	319.402564602448	657.288536665282	-1.04010359788295	8.62121826114498e-07	0.000480828854837495	HaiMa16365	GWHBAVH00000014	8354897	8359194	-	965	protein_coding	- && sp|Q9CPQ3|TOM22_MOUSE Mitochondrial import receptor subunit TOM22 homolog OS=Mus musculus OX=10090 GN=Tomm22 PE=1 SV=3 && PF04281:Mitochondrial import receptor subunit Tom22	-
HaiMa16080	364.281565617797	396.803447200659	304.514507667096	816.994210083923	727.693754440877	637.912228176304	355.199840161851	727.533397567035	-1.03362674925054	9.5302041682418e-07	0.000515892375636736	HaiMa16080	GWHBAVH00000014	4825986	4828440	+	1849	protein_coding	- && sp|Q5XH94|TIM23_XENTR Mitochondrial import inner membrane translocase subunit Tim23 OS=Xenopus tropicalis OX=8364 GN=timm23 PE=2 SV=1 && -	-
HaiMa20694	581.928273176784	1020.95316653751	787.226393894937	346.334502100794	267.591089595984	296.468560720786	796.702611203076	303.464717472521	1.39226990857389	9.92231744009808e-07	0.000521772149957157	HaiMa20694	GWHBAVH00000021	7223533	7225495	+	1963	protein_coding	- && sp|O93343|GBP_XENLA GSK-3-binding protein OS=Xenopus laevis OX=8355 GN=gbp PE=1 SV=1 && PF05350:Glycogen synthase kinase-3 binding	-
HaiMa14223	50.7227496429843	67.361858410722	59.7750700235411	182.540976890732	124.169966035546	162.461099837706	59.2865593590825	156.390680921328	-1.40171001658943	1.18434362784728e-06	0.000605495679736921	HaiMa14223	GWHBAVH00000012	29934476	29943732	+	1625	protein_coding	- && sp|Q5IGQ0|EPO_EPICO Erythropoietin OS=Epinephelus coioides OX=94232 GN=epo PE=2 SV=1 && PF00758:Erythropoietin/thrombopoietin	-
HaiMa09664	45.1893587728406	72.6245035990597	73.3090481420787	16.7740357142834	18.2885996486464	10.0964525322868	63.707636837993	15.0530292984055	2.08161788771498	1.81766371334515e-06	0.000836352516102938	HaiMa09664	GWHBAVH00000008	9059390	9070055	-	1946	protein_coding	- && sp|Q90596|MAFK_CHICK Transcription factor MafK OS=Gallus gallus OX=9031 GN=MAFK PE=2 SV=1 && PF03131:bZIP Maf transcription factor	-
HaiMa13077	382.726201851609	702.036868124243	663.164927808343	216.089048319299	236.789237556158	194.586176076801	582.642665928065	215.821487317419	1.4322233341834	2.66263392981522e-06	0.00107827224655006	HaiMa13077	GWHBAVH00000012	6439125	6441902	+	1945	protein_coding	- && sp|Q91790|DUS1A_XENLA Dual specificity protein phosphatase 1-A OS=Xenopus laevis OX=8355 GN=dusp1-a PE=1 SV=1 && PF00581:Rhodanese-like domain|PF00782:Dual specificity phosphatase, catalytic domain	-
HaiMa20233	207.50215763039	178.92993640348	159.024242892817	378.895865546167	398.498960765242	324.922199675412	181.818778975563	367.439008662274	-1.01266276848056	2.74123937407509e-06	0.00107827224655006	HaiMa20233	GWHBAVH00000021	951208	957125	-	1350	protein_coding	- && sp|Q86SQ9|DHDDS_HUMAN Dehydrodolichyl diphosphate synthase complex subunit DHDDS OS=Homo sapiens OX=9606 GN=DHDDS PE=1 SV=3 && PF01255:Putative undecaprenyl diphosphate synthase	-
HaiMa21377	16.6001726104312	156.826826612462	69.9255536124443	7.89366386554515	1.92511575248909	3.67143728446794	81.1175176117792	4.49673896750073	4.17608422359738	2.75353412593604e-06	0.00107827224655006	HaiMa21377	GWHBAVH00000021	23474902	23478379	+	1359	protein_coding	- && sp|Q1LYM6|KLH38_DANRE Kelch-like protein 38 OS=Danio rerio OX=7955 GN=klhl38 PE=4 SV=1 && PF07707:BTB And C-terminal Kelch|PF00651:BTB/POZ domain	-
HaiMa10030	178.912971467981	596.78396435749	409.402838085763	107.551170168053	62.5662619558955	79.8537609371776	395.033257970411	83.3237310203753	2.24491562688809	2.98650388653441e-06	0.00114513758399304	HaiMa10030	GWHBAVH00000008	14331817	14340248	+	1887	protein_coding	- && sp|Q15119|PDK2_HUMAN [Pyruvate dehydrogenase (acetyl-transferring)] kinase isozyme 2, mitochondrial OS=Homo sapiens OX=9606 GN=PDK2 PE=1 SV=2 && PF10436:Mitochondrial branched-chain alpha-ketoacid dehydrogenase kinase|PF02518:Histidine kinase-, DNA gyrase B-, and HSP90-like ATPase	-
HaiMa21379	292.347484305928	960.959011390456	637.224803081146	161.820109243676	119.357176654324	158.789662553238	630.17709959251	146.655649483746	2.10292134605989	3.06916988547704e-06	0.00115281779065724	HaiMa21379	GWHBAVH00000021	23491390	23501655	+	2323	protein_coding	- && sp|Q2KHT6|FBX32_BOVIN F-box only protein 32 OS=Bos taurus OX=9913 GN=FBXO32 PE=2 SV=1 && -	-
HaiMa24723	1637.88369756255	1170.41228988629	1054.52246173605	3045.96754411724	2493.02489947337	2995.89282412584	1287.6061497283	2844.96175590548	-1.14330713836609	3.80023115166752e-06	0.0013450625835854	HaiMa24723	GWHBAVH00000024	17869062	17884986	+	3529	protein_coding	- && sp|P43007|SATT_HUMAN Neutral amino acid transporter A OS=Homo sapiens OX=9606 GN=SLC1A4 PE=1 SV=1 && PF00375:Sodium:dicarboxylate symporter family	-
HaiMa10473	323.703365903409	347.334582430285	418.425490164788	79.9233466386447	123.207408159302	172.557552369993	363.154479499494	125.229435722647	1.53443195276395	5.97527713102986e-06	0.00196383884993937	HaiMa10473	GWHBAVH00000009	8174796	8177601	+	1893	protein_coding	- && sp|Q6GQH4|EGR1A_XENLA Early growth response protein 1-A OS=Xenopus laevis OX=8355 GN=egr1-a PE=2 SV=1 && PF11928:Early growth response N-terminal domain	-
HaiMa21237	480.482773890815	439.957137745028	513.163336994551	1308.37478571411	970.258339254502	822.401951720818	477.867749543465	1033.67835889648	-1.113046681333	7.40910610266687e-06	0.00239236136525585	HaiMa21237	GWHBAVH00000021	18317146	18340395	+	2972	protein_coding	- && sp|Q14534|ERG1_HUMAN Squalene monooxygenase OS=Homo sapiens OX=9606 GN=SQLE PE=1 SV=3 && PF08491:Squalene epoxidase	-
HaiMa00427	523.827669040275	652.568003353869	628.20215100212	227.929544117616	262.778300214761	346.95082338222	601.532607798755	279.219555904866	1.10628404300714	7.81404267893602e-06	0.00247961130182444	HaiMa00427	GWHBAVH00000001	10736961	10752920	+	2196	protein_coding	- && sp|A2BGD5|CACO1_DANRE Calcium-binding and coiled-coil domain-containing protein 1 OS=Danio rerio OX=7955 GN=calcoco1 PE=3 SV=1 && PF07888:Calcium binding and coiled-coil domain (CALCOCO1) like|PF17751:SKICH domain	-
HaiMa05633	263.758298143519	349.43964050562	311.281496726365	945.266247899032	701.704691782274	553.469170633541	308.159811791835	733.480036771616	-1.25139532342225	9.15704875200484e-06	0.00276287675869917	HaiMa05633	GWHBAVH00000005	1683611	1692525	+	3070	protein_coding	- && sp|P48450|LSS_RAT Lanosterol synthase OS=Rattus norvegicus OX=10116 GN=Lss PE=1 SV=2 && PF13243:Squalene-hopene cyclase C-terminal domain|PF13249:Squalene-hopene cyclase N-terminal domain|PF00432:Prenyltransferase and squalene oxidase repeat	-
HaiMa07155	172.457348786147	147.354065273454	110.527487968057	366.068661764656	344.595719695547	273.522077692861	143.446300675886	328.062153051022	-1.19048062661611	1.00780567454785e-05	0.00299171990968599	HaiMa07155	GWHBAVH00000006	10769370	10770855	-	977	protein_coding	- && sp|Q63ZK1|MI40B_XENLA Mitochondrial intermembrane space import and assembly protein 40-B OS=Xenopus laevis OX=8355 GN=chchd4-b PE=2 SV=1 && PF06747:CHCH domain	-
HaiMa02123	283.125166189022	475.743125025724	382.334881848687	172.6738970588	172.297859847774	140.432476130899	380.401057687811	161.801411012491	1.23290244988026	1.06511974914061e-05	0.00306305140358328	HaiMa02123	GWHBAVH00000002	8411076	8420070	+	2723	protein_coding	- && sp|Q5RFL4|ZFYV1_PONAB Zinc finger FYVE domain-containing protein 1 OS=Pongo abelii OX=9601 GN=ZFYVE1 PE=2 SV=1 && PF01363:FYVE zinc finger	-
HaiMa03490	1434.07046717892	1912.4452614419	1692.87509632708	4034.64894327677	2879.01060784744	3195.98615612934	1679.7969416493	3369.88190241785	-1.00453348243076	1.10593370012009e-05	0.00312954543194593	HaiMa03490	GWHBAVH00000003	9269484	9276935	-	2694	protein_coding	- && sp|Q32KR6|FDFT_BOVIN Squalene synthase OS=Bos taurus OX=9913 GN=FDFT1 PE=2 SV=1 && PF00494:Squalene/phytoene synthase	-
HaiMa22031	482.327237514196	1100.94537340024	847.001463918478	308.839598739454	179.035764981486	263.425625160574	810.091358277637	250.433662960505	1.69339913046132	1.1547697365258e-05	0.00317216970160556	HaiMa22031	GWHBAVH00000022	9331952	9341109	+	2298	protein_coding	- && sp|P42128|FOXK1_MOUSE Forkhead box protein K1 OS=Mus musculus OX=10090 GN=Foxk1 PE=1 SV=2 && PF00498:FHA domain|PF00250:Forkhead domain	-
HaiMa05705	112.512281026256	98.9377295407479	140.978938734767	55.2556470588161	47.1653359359828	43.1393880924982	117.476316433924	48.5201236957657	1.27545363835725	1.21382953490461e-05	0.00323775834636512	HaiMa05705	GWHBAVH00000005	2900757	2904025	+	1863	protein_coding	- && sp|P14893|3BHS_BOVIN 3 beta-hydroxysteroid dehydrogenase/Delta 5-->4-isomerase OS=Bos taurus OX=9913 GN=HSD3B PE=1 SV=2 && PF01073:3-beta hydroxysteroid dehydrogenase/isomerase family	-
HaiMa01108	329.236756773553	404.171150464332	260.529078781849	681.815216386463	785.44722701555	625.980057001783	331.312328673245	697.747500134598	-1.07395601965041	1.31120031443153e-05	0.00344752025530175	HaiMa01108	GWHBAVH00000001	23977984	23989222	+	3105	protein_coding	- && sp|Q12894|IFRD2_HUMAN Interferon-related developmental regulator 2 OS=Homo sapiens OX=9606 GN=IFRD2 PE=1 SV=3 && PF05004:Interferon-related developmental regulator (IFRD)|PF04836:Interferon-related protein conserved region	-
HaiMa11868	2754.70642151989	2789.20194981896	2764.31503071131	10538.0412605028	6944.8550771044	4750.83984610151	2769.40780068339	7411.24539456956	-1.4201180687365	1.40785254281097e-05	0.00362647172023075	HaiMa11868	GWHBAVH00000010	11486770	11490486	-	2382	protein_coding	- && sp|Q91883|BIP_XENLA Endoplasmic reticulum chaperone BiP OS=Xenopus laevis OX=8355 GN=hspa5 PE=2 SV=1 && PF00012:Hsp70 protein	-
HaiMa07220	367.970492864559	398.908505275994	287.597035018924	787.392970588129	1062.66389537398	629.651494286251	351.492011053159	826.56945341612	-1.23309575730555	1.56555997215923e-05	0.00389380152535008	HaiMa07220	GWHBAVH00000006	11820847	11826731	-	2489	protein_coding	- && sp|Q6PAX2|ATD3B_XENLA ATPase family AAA domain-containing protein 3-B OS=Xenopus laevis OX=8355 GN=atad3-b PE=2 SV=1 && PF12037:Domain of unknown function (DUF3523)|PF00004:ATPase family associated with various cellular activities (AAA)	-
HaiMa15223	5050.14140081786	8131.83934501935	7723.39017964546	3406.11595798273	2389.06864883896	3247.38627811189	6968.45697516089	3014.19029497786	1.20901363989733	1.65256519771853e-05	0.00405539499520127	HaiMa15223	GWHBAVH00000013	9883852	9886867	+	2227	protein_coding	- && sp|Q9H3M7|TXNIP_HUMAN Thioredoxin-interacting protein OS=Homo sapiens OX=9606 GN=TXNIP PE=1 SV=1 && PF00339:Arrestin (or S-antigen), N-terminal domain|PF02752:Arrestin (or S-antigen), C-terminal domain	-
HaiMa11183	33.2003452208625	733.612739254269	1024.07101096935	12.8272037815109	64.4913777083846	12.8500304956378	596.961365148159	30.0562039951777	4.31194803543465	1.83937372023005e-05	0.00445443070010975	HaiMa11183	GWHBAVH00000010	1724488	1730400	-	1812	protein_coding	- && sp|P30122|CEL_BOVIN Bile salt-activated lipase (Fragment) OS=Bos taurus OX=9913 GN=CEL PE=1 SV=2 && PF00135:Carboxylesterase family	-
HaiMa11968	638.184413689912	962.011540428124	925.949669609948	441.058468487335	408.124539527687	404.77596061259	842.048541242661	417.986322875871	1.0099620421763	1.92028214628766e-05	0.00456451773723107	HaiMa11968	GWHBAVH00000010	12604647	12610752	-	2116	protein_coding	- && sp|Q16589|CCNG2_HUMAN Cyclin-G2 OS=Homo sapiens OX=9606 GN=CCNG2 PE=2 SV=1 && PF00134:Cyclin, N-terminal domain	-
HaiMa04052	274.825079883806	217.873510797179	179.325210070623	436.12492857137	610.261693539042	458.011801237375	224.007933583869	501.466141115929	-1.16083464425831	1.9344329448738e-05	0.00456451773723107	HaiMa04052	GWHBAVH00000003	17746290	17749598	-	1432	protein_coding	- && sp|Q2YDE3|GOT1B_BOVIN Vesicle transport protein GOT1B OS=Bos taurus OX=9913 GN=GOLT1B PE=2 SV=1 && PF04178:Got1/Sft2-like family	-
HaiMa19705	166.923957916003	178.92993640348	216.543649896602	506.181195378083	346.520835448037	359.800853877858	187.465848072028	404.167628234659	-1.10937229493824	2.02310477991143e-05	0.00471332195876833	HaiMa19705	GWHBAVH00000020	13192232	13198168	+	1679	protein_coding	- && sp|Q5E9T8|KIME_BOVIN Mevalonate kinase OS=Bos taurus OX=9913 GN=MVK PE=2 SV=1 && PF00288:GHMP kinases N terminal domain|PF08544:GHMP kinases C terminal	-
HaiMa02132	829.086398709871	1659.8382924017	1513.54988625646	593.01149789908	479.353822369784	477.286846980832	1334.15819245601	516.550722416565	1.3687455519825	2.26142305221413e-05	0.00504880617216457	HaiMa02132	GWHBAVH00000002	8532314	8543021	+	2505	protein_coding	- && sp|Q9Y2N7|HIF3A_HUMAN Hypoxia-inducible factor 3-alpha OS=Homo sapiens OX=9606 GN=HIF3A PE=1 SV=2 && PF11413:Hypoxia-inducible factor-1|PF00989:PAS fold|PF14598:PAS domain	-
HaiMa07157	1802.04096004348	2445.02495450168	2441.75521888616	1214.63752731076	822.024426312842	1138.14555818506	2229.6070444771	1058.26917060289	1.07493415511787	2.29283870031764e-05	0.00504880617216457	HaiMa07157	GWHBAVH00000006	10784508	10789916	-	2782	protein_coding	- && sp|Q95221|IP6K2_RABIT Inositol hexakisphosphate kinase 2 OS=Oryctolagus cuniculus OX=9986 GN=IP6K2 PE=1 SV=1 && PF03770:Inositol polyphosphate kinase	-
HaiMa12380	820.786312404656	831.49793975735	839.106643349332	2786.46334453744	1491.96470817905	1675.0932610385	830.463631837112	1984.50710458499	-1.25674887335816	2.33169532536805e-05	0.00504880617216457	HaiMa12380	GWHBAVH00000011	3944598	3947784	+	1445	protein_coding	- && sp|Q4R4W5|IDI1_MACFA Isopentenyl-diphosphate Delta-isomerase 1 OS=Macaca fascicularis OX=9541 GN=IDI1 PE=2 SV=2 && PF00293:NUDIX domain	-
HaiMa03355	37.8115042793156	51.573922845709	87.9708577704944	247.663703781479	357.108972086727	132.171742240846	59.1187616318397	245.648139369684	-2.05849663962399	2.41860124461517e-05	0.0051225850092542	HaiMa03355	GWHBAVH00000003	7361333	7367394	-	2307	protein_coding	- && sp|Q8MJI6|S22A2_RABIT Solute carrier family 22 member 2 OS=Oryctolagus cuniculus OX=9986 GN=SLC22A2 PE=1 SV=1 && PF00083:Sugar (and other) transporter	-
HaiMa22967	170.612885162765	143.143949122784	98.1213413593976	364.09524579827	424.488023423845	266.179203123925	137.292725214982	351.587490782013	-1.35398091224033	2.44919215075908e-05	0.0051225850092542	HaiMa22967	GWHBAVH00000023	7599249	7601735	+	930	protein_coding	- && sp|P52434|RPAB3_HUMAN DNA-directed RNA polymerases I, II, and III subunit RPABC3 OS=Homo sapiens OX=9606 GN=POLR2H PE=1 SV=4 && PF03870:RNA polymerase Rpb8	-
HaiMa05423	1762.38499214078	2139.79153357809	1516.93338078609	4034.64894327677	5200.70020534928	3053.71796135621	1806.36996883499	4096.35570332742	-1.18118379873829	2.65525409468564e-05	0.00537032435304278	HaiMa05423	GWHBAVH00000004	20251915	20258240	+	1675	protein_coding	- && sp|Q5ZJH9|DKC1_CHICK H/ACA ribonucleoprotein complex subunit DKC1 OS=Gallus gallus OX=9031 GN=DKC1 PE=2 SV=1 && PF08068:DKCLD (NUC011) domain|PF16198:tRNA pseudouridylate synthase B C-terminal domain|PF01472:PUA domain|PF01509:TruB family pseudouridylate synthase (N terminal domain)	-
HaiMa19427	144.790394435428	215.768452721844	513.163336994551	66.1094348739407	33.6895256685591	76.1823236527097	291.240728050608	58.6604280650698	2.31042789634312	2.9277314160673e-05	0.00550582250960768	HaiMa19427	GWHBAVH00000020	8803527	8806907	-	1645	protein_coding	- && sp|Q05923|DUS2_HUMAN Dual specificity protein phosphatase 2 OS=Homo sapiens OX=9606 GN=DUSP2 PE=1 SV=1 && PF00581:Rhodanese-like domain|PF00782:Dual specificity phosphatase, catalytic domain	-
HaiMa06112	507.227496429843	1055.68662478053	1066.92860834471	327.587050420124	351.333624829259	266.179203123925	876.614243185031	315.033292791103	1.47613014352466	2.9316523006876e-05	0.00550582250960768	HaiMa06112	GWHBAVH00000005	9692222	9712857	+	13535	protein_coding	- && sp|P31637|SC5A3_CANLF Sodium/myo-inositol cotransporter OS=Canis lupus familiaris OX=9615 GN=SLC5A3 PE=2 SV=1 && PF00474:Sodium:solute symporter family	-
HaiMa23272	135.568076318522	156.826826612462	155.640748363182	402.576857142803	239.676911184892	344.197245418869	149.345217098055	328.817004582188	-1.13939911250121	4.07414049841057e-05	0.00710926432621915	HaiMa23272	GWHBAVH00000023	14806121	14827171	-	5907	protein_coding	- && sp|O70142|SHC2_RAT SHC-transforming protein 2 OS=Rattus norvegicus OX=10116 GN=Shc2 PE=2 SV=2 && -	-
HaiMa15812	65.4784586300343	48.4163357327064	60.9029015334192	8.8803718487383	17.3260417724018	22.9464830279246	58.2658986320533	16.3842988830216	1.82601770175839	4.13306863844308e-05	0.00710926432621915	HaiMa15812	GWHBAVH00000014	2625117	2626359	-	798	protein_coding	- && sp|P11086|PNMT_HUMAN Phenylethanolamine N-methyltransferase OS=Homo sapiens OX=9606 GN=PNMT PE=1 SV=1 && PF01234:NNMT/PNMT/TEMT family	-
HaiMa01936	236.0913437928	315.758711300259	237.972448584286	104.591046218473	151.121586570394	114.732415139623	263.274167892448	123.48168264283	1.09200067873622	4.80680964716516e-05	0.00798702913366684	HaiMa01936	GWHBAVH00000002	4618140	4623650	+	2296	protein_coding	- && sp|P26022|PTX3_HUMAN Pentraxin-related protein PTX3 OS=Homo sapiens OX=9606 GN=PTX3 PE=1 SV=3 && PF00354:Pentaxin family	-
HaiMa18350	619.739777456099	545.210041511781	681.210231966393	256.544075630217	203.099711887599	365.30800980456	615.386683644758	274.983932440792	1.16157918622111	5.36706228480891e-05	0.00837125265694136	HaiMa18350	GWHBAVH00000019	13418526	13433840	-	5468	protein_coding	- && sp|Q8N2M4|TM86A_HUMAN Lysoplasmalogenase-like protein TMEM86A OS=Homo sapiens OX=9606 GN=TMEM86A PE=1 SV=1 && -	-
HaiMa20530	142.945930812047	178.92993640348	137.595444205132	84.8568865546104	62.5662619558955	72.5108863682417	153.157103806886	73.3113449595825	1.06333976914902	6.00971417908137e-05	0.00914122226991675	HaiMa20530	GWHBAVH00000021	5111826	5120349	-	1808	protein_coding	- && sp|Q6TCH4|PAQR6_HUMAN Membrane progestin receptor delta OS=Homo sapiens OX=9606 GN=PAQR6 PE=1 SV=2 && PF03006:Haemolysin-III related	-
HaiMa10209	71.9340813118687	83.149793975735	69.9255536124443	158.859985294096	177.110649228996	127.582445635261	75.0031429666827	154.517693386118	-1.04222376230388	6.30533022963767e-05	0.00940682038001064	HaiMa10209	GWHBAVH00000009	3898695	3909886	+	879	protein_coding	- && sp|Q9Y3E5|PTH2_HUMAN Peptidyl-tRNA hydrolase 2, mitochondrial OS=Homo sapiens OX=9606 GN=PTRH2 PE=1 SV=1 && PF01981:Peptidyl-tRNA hydrolase PTH2	-
novel.747	3.6889272467625	38.9435743936987	98.1213413593976	0	2.88767362873364	0.917859321116984	46.9179476666196	1.26851098328354	5.20382889269067	6.33765676240869e-05	0.00940682038001064	-	GWHBAVH00000024	19960921	19962792	-	293	-	- && sp|P06857|LIPR1_CANLF Inactive pancreatic lipase-related protein 1 OS=Canis lupus familiaris OX=9615 GN=PNLIPRP1 PE=1 SV=2 && PF00151:Lipase	-
HaiMa04109	499.849641936318	610.466841847168	417.297658654909	1000.52189495785	1456.350066758	909.598587226931	509.204714146132	1122.15684964759	-1.13973612773944	6.45416864963308e-05	0.00948102564329607	HaiMa04109	GWHBAVH00000003	18421498	18427965	+	2293	protein_coding	- && sp|Q6NWJ4|DNJC2_DANRE DnaJ homolog subfamily C member 2 OS=Danio rerio OX=7955 GN=dnajc2 PE=2 SV=1 && PF00249:Myb-like DNA-binding domain|PF00226:DnaJ domain|PF16717:Ribosome-associated complex head domain	-
HaiMa21675	51.644981454675	89.4649682017402	168.046894971842	294.038978991557	385.985708374063	381.829477584665	103.052281542752	353.951388316762	-1.78382451465029	6.49067770201198e-05	0.00948102564329607	HaiMa21675	GWHBAVH00000022	3737103	3741478	-	1897	protein_coding	- && sp|A6QLW8|S22A7_BOVIN Solute carrier family 22 member 7 OS=Bos taurus OX=9913 GN=SLC22A7 PE=2 SV=1 && PF00083:Sugar (and other) transporter	-
HaiMa01668	166.923957916003	118.935781256431	101.504835889032	54.2689390756229	60.6411462034064	46.8108253769662	129.121525020489	53.9069702186652	1.26384595220983	7.23216791013414e-05	0.0101610864930186	HaiMa01668	GWHBAVH00000001	35481648	35496830	+	2216	protein_coding	- && sp|O88368|MITF_RAT Microphthalmia-associated transcription factor OS=Rattus norvegicus OX=10116 GN=Mitf PE=2 SV=2 && PF00010:Helix-loop-helix DNA-binding domain|PF15951:MITF/TFEB/TFEC/TFE3 N-terminus	-
HaiMa14602	238.858039227872	298.918246697579	330.454632394293	113.471418067212	85.6676509857646	161.543240516589	289.410306106581	120.227436523188	1.26568685090271	7.51277591613913e-05	0.0103964391531234	HaiMa14602	GWHBAVH00000013	1140516	1154098	+	2382	protein_coding	- && sp|Q8BH16|FBXL2_MOUSE F-box/LRR-repeat protein 2 OS=Mus musculus OX=10090 GN=Fbxl2 PE=1 SV=1 && PF12937:F-box-like	-
HaiMa09613	5249.34347214303	2806.04241442164	3466.95406136538	1010.38897478978	683.416092133628	1825.62218970168	3840.77998264335	1173.14241887503	1.71098552477071	7.85190049522547e-05	0.0107846439264645	HaiMa09613	GWHBAVH00000008	8261762	8276015	-	9916	protein_coding	- && sp|Q90339|MYSS_CYPCA Myosin heavy chain, fast skeletal muscle OS=Cyprinus carpio OX=7962 PE=2 SV=2 && PF00063:Myosin head (motor domain)|PF01576:Myosin tail|PF02736:Myosin N-terminal SH3-like domain	-
HaiMa05102	101.445499285969	152.616710461792	136.467612695254	56.2423550420092	67.3790513371182	50.4822626614341	130.176607481005	58.0345563468539	1.16408486563471	9.48686288716734e-05	0.0122939467859269	HaiMa05102	GWHBAVH00000004	16455426	16464183	-	1390	protein_coding	- && sp|Q91XT6|TAC2N_MOUSE Tandem C2 domains nuclear protein OS=Mus musculus OX=10090 GN=Tc2n PE=1 SV=2 && PF00168:C2 domain	-
HaiMa03291	103.28996290935	179.982465441148	171.430389501476	61.1758949579749	64.4913777083846	67.0037304415398	151.567605950658	64.2236677026331	1.23611220573927	0.000105439953671016	0.013078763179341	HaiMa03291	GWHBAVH00000003	6404856	6406128	-	273	protein_coding	- && - && -	-
HaiMa22350	296.03641155269	524.159460758431	428.575973753691	205.235260504174	176.148091352752	199.175472682386	416.257282021604	193.51960817977	1.10419324475872	0.000105619061130478	0.013078763179341	HaiMa22350	GWHBAVH00000022	14317950	14330625	-	1146	protein_coding	- && sp|P79703|JUNB_CYPCA Transcription factor jun-B OS=Cyprinus carpio OX=7962 GN=junb PE=2 SV=1 && PF00170:bZIP transcription factor|PF03957:Jun-like transcription factor	-
HaiMa23506	466.649296715456	868.336456075713	783.842899365303	312.786430672227	345.558277571792	243.232720096001	706.276217385491	300.525809446673	1.23245274203056	0.000106711308166992	0.013078763179341	HaiMa23506	GWHBAVH00000023	18124925	18135853	-	2398	protein_coding	- && sp|Q8VHQ9|ACO11_MOUSE Acyl-coenzyme A thioesterase 11 OS=Mus musculus OX=10090 GN=Acot11 PE=1 SV=1 && PF01852:START domain|PF03061:Thioesterase superfamily	-
HaiMa23088	332.003452208625	565.208093227464	456.771761500644	229.902960084003	224.275985164979	197.339754040152	451.327768978911	217.172899763044	1.05483310485797	0.000108419238560449	0.013078763179341	HaiMa23088	GWHBAVH00000023	10709699	10734933	-	5733	protein_coding	- && sp|P06213|INSR_HUMAN Insulin receptor OS=Homo sapiens OX=9606 GN=INSR PE=1 SV=4 && -	-
HaiMa11819	347.681393007365	486.268415402399	304.514507667096	773.579058823425	1145.44387273101	700.326662012259	379.488105358954	873.116531188898	-1.20200225295516	0.000114544805408762	0.0133430198958751	HaiMa11819	GWHBAVH00000010	10376622	10379699	+	1617	protein_coding	- && sp|Q8UVY2|BRX1_XENLA Ribosome biogenesis protein BRX1 homolog OS=Xenopus laevis OX=8355 GN=brix1 PE=2 SV=1 && PF04427:Brix domain	-
HaiMa03869	232.402416546037	265.237317492218	290.980529548558	122.35178991595	94.3306718719655	157.871803232121	262.873421195605	124.851421673346	1.07254447531659	0.000116252359930905	0.0134567590221906	HaiMa03869	GWHBAVH00000003	15373662	15375105	+	1025	protein_coding	- && - && -	-
HaiMa01372	260.069370896756	222.083626947849	230.077628015139	128.272037815109	81.8174194807864	132.171742240846	237.410208619915	114.087066512247	1.05750964335161	0.00012201584540587	0.0138623557697224	HaiMa01372	GWHBAVH00000001	30708511	30711268	-	2172	protein_coding	- && sp|Q9NTX9|F217B_HUMAN Protein FAM217B OS=Homo sapiens OX=9606 GN=FAM217B PE=1 SV=1 && PF15344:FAM217 family	-
HaiMa17163	262.836066331828	435.747021594358	373.312229769662	190.434640756277	170.372744095285	138.596757488665	357.298439231949	166.468047446742	1.10152656181112	0.000133241215770449	0.0145970510491375	HaiMa17163	GWHBAVH00000018	17178298	17185849	+	3594	protein_coding	- && - && -	-
HaiMa23336	11.9890135519781	304.180891885917	103.760498908788	17.7607436974766	4.81278938122273	10.0964525322868	139.976801448894	10.889995203662	3.68470757562145	0.000134867079089627	0.0146877431399088	HaiMa23336	GWHBAVH00000023	15716033	15717423	+	1175	protein_coding	- && - && -	-
novel.496	629.884327384696	764.136081346628	1169.56127574362	2198.38538655433	2136.87848526289	1538.33222219207	854.527228158316	1957.86536466976	-1.19652557922525	0.000146885317713664	0.0155369211064367	-	GWHBAVH00000018	9757089	9759144	+	2056	-	- && - && -	-
HaiMa23464	129.112453636687	149.459123348789	242.483774623799	68.082850840327	80.8548616045419	54.1536999459021	173.685117203092	67.6971374635903	1.35799287827504	0.000149959102095594	0.0155932049382452	HaiMa23464	GWHBAVH00000023	17497754	17524544	-	4958	protein_coding	- && sp|Q5ZQU0|SNED1_RAT Sushi, nidogen and EGF-like domain-containing protein 1 OS=Rattus norvegicus OX=10116 GN=Sned1 PE=2 SV=2 && PF06119:Nidogen-like|PF00008:EGF-like domain|PF00041:Fibronectin type III domain	-
HaiMa00384	36.889272467625	48.4163357327064	30.4514507667096	86.8303025209967	80.8548616045419	91.7859321116984	38.585686322347	86.4903654124123	-1.1631928627784	0.000162509589194361	0.0166166054951234	HaiMa00384	GWHBAVH00000001	9834430	9837648	-	1968	protein_coding	- && sp|Q3SX24|FBX6_BOVIN F-box only protein 6 OS=Bos taurus OX=9913 GN=FBXO6 PE=2 SV=1 && PF04300:F-box associated region|PF00646:F-box domain	-
HaiMa03419	802.341676170843	939.908430637105	914.671354511166	394.683193277258	577.534725746728	335.936511528816	885.640487106372	436.051476850934	1.02223436918261	0.000170588292508397	0.0170634648022665	HaiMa03419	GWHBAVH00000003	8200114	8203942	-	1914	protein_coding	- && sp|P29279|CCN2_HUMAN CCN family member 2 OS=Homo sapiens OX=9606 GN=CCN2 PE=1 SV=2 && PF00007:Cystine-knot domain|PF00219:Insulin-like growth factor binding protein|PF00093:von Willebrand factor type C domain	-
HaiMa12448	687.984931521206	998.850056746487	1372.57094752169	480.526787815061	365.771992972927	487.383299513119	1019.80197859646	444.560693433702	1.19736300092903	0.000189175751785037	0.0182860167393563	HaiMa12448	GWHBAVH00000011	5186198	5199742	+	4086	protein_coding	- && sp|P13388|XMRK_XIPMA Melanoma receptor tyrosine-protein kinase OS=Xiphophorus maculatus OX=8083 GN=xmrk PE=2 SV=2 && PF07714:Protein tyrosine kinase|PF14843:Growth factor receptor domain IV|PF01030:Receptor L domain|PF00757:Furin-like cysteine rich region	-
HaiMa04963	20.2890998571937	45.2587486197038	51.8802494543942	134.192285714268	84.70509310952	166.132537122174	39.1426993104306	128.343305315321	-1.72018378312407	0.000189765237555939	0.0182860167393563	HaiMa04963	GWHBAVH00000004	13563549	13570202	-	2095	protein_coding	- && sp|Q9EQ20|MMSA_MOUSE Methylmalonate-semialdehyde dehydrogenase [acylating], mitochondrial OS=Mus musculus OX=10090 GN=Aldh6a1 PE=1 SV=1 && PF00171:Aldehyde dehydrogenase family	-
HaiMa22515	180.757435091362	138.933832972114	102.63266739891	312.786430672227	373.472455982884	254.247031949405	140.774645154129	313.501972868172	-1.15213024847574	0.000191680642148085	0.0183376545686212	HaiMa22515	GWHBAVH00000022	17664469	17665410	-	267	protein_coding	- && sp|Q6DI06|TIM10_DANRE Mitochondrial import inner membrane translocase subunit Tim10 OS=Danio rerio OX=7955 GN=timm10 PE=3 SV=1 && -	-
HaiMa21987	244.391430098015	273.657549793558	173.686052521233	409.483813025155	588.122862385418	438.736755493918	230.578344137602	478.78114363483	-1.05317310523715	0.000193254755594671	0.0183376545686212	HaiMa21987	GWHBAVH00000022	8762918	8765827	+	1434	protein_coding	- && sp|P34695|TF3A_LITPI Transcription factor IIIA OS=Lithobates pipiens OX=8404 GN=gtf3a PE=2 SV=1 && PF00096:Zinc finger, C2H2 type	-
HaiMa06580	84.8453266755374	143.143949122784	162.407737422451	237.796623949548	377.322687487862	329.511496280997	130.132337740258	314.876935906136	-1.27764878911962	0.000214403169565376	0.0191557783293726	HaiMa06580	GWHBAVH00000006	1185278	1198871	+	5442	protein_coding	- && sp|Q04912|RON_HUMAN Macrophage-stimulating protein receptor OS=Homo sapiens OX=9606 GN=MST1R PE=1 SV=3 && PF01403:Sema domain|PF01833:IPT/TIG domain|PF07714:Protein tyrosine kinase	-
HaiMa17044	303.414266046215	312.601124187257	212.032323857089	687.735464285622	737.319333203322	423.13314703493	276.015904696854	616.062648174624	-1.15740919433466	0.000233770011610834	0.0203284600771924	HaiMa17044	GWHBAVH00000018	14283939	14288045	+	2603	protein_coding	- && sp|Q32KL5|EMC8_BOVIN ER membrane protein complex subunit 8 OS=Bos taurus OX=9913 GN=EMC8 PE=2 SV=1 && PF03665:Uncharacterised protein family (UPF0172)	-
HaiMa11966	70.0896176884874	91.5700262770752	69.9255536124443	160.833401260483	175.185533476507	127.582445635261	77.1950658593357	154.533793457417	-1.00137503182931	0.000236364599647877	0.0203284600771924	HaiMa11966	GWHBAVH00000010	12597278	12602053	+	2251	protein_coding	- && sp|Q15572|TAF1C_HUMAN TATA box-binding protein-associated factor RNA polymerase I subunit C OS=Homo sapiens OX=9606 GN=TAF1C PE=1 SV=2 && -	-
HaiMa07151	1237.63509128882	1829.29546746617	1876.71163243721	886.063768907444	636.250756197645	927.037914328154	1647.8807303974	816.450813144414	1.01290088426546	0.000239132767231103	0.0204708771204114	HaiMa07151	GWHBAVH00000006	10732452	10745385	-	2575	protein_coding	- && sp|P25114|F264_RAT 6-phosphofructo-2-kinase/fructose-2,6-bisphosphatase 4 OS=Rattus norvegicus OX=10116 GN=Pfkfb4 PE=1 SV=3 && PF01591:6-phosphofructo-2-kinase|PF00300:Histidine phosphatase superfamily (branch 1)	-
HaiMa01510	640.028877313293	759.925965195958	666.548422337977	449.938840336074	300.318057388298	249.65773534382	688.834421615743	333.304877689397	1.04770602434064	0.000261677042128662	0.0220925044054038	HaiMa01510	GWHBAVH00000001	33426647	33442473	-	4989	protein_coding	- && sp|P81122|IRS2_MOUSE Insulin receptor substrate 2 OS=Mus musculus OX=10090 GN=Irs2 PE=1 SV=2 && PF00169:PH domain|PF02174:PTB domain (IRS-1 type)	-
HaiMa20678	179.835203279672	139.986362009782	106.016161928545	334.494006302476	386.948266250307	237.725564169299	141.945909072666	319.722612240694	-1.16883055936997	0.000271073283162636	0.0226777444391287	HaiMa20678	GWHBAVH00000021	6983626	6986650	-	2132	protein_coding	- && sp|Q2YDK1|I20L2_BOVIN Interferon-stimulated 20 kDa exonuclease-like 2 OS=Bos taurus OX=9913 GN=ISG20L2 PE=2 SV=1 && PF00929:Exonuclease	-
HaiMa03027	192.74644864334	209.453278495839	279.702214449777	114.458126050405	85.6676509857646	129.418164277495	227.300647196319	109.847980437888	1.04724009904915	0.000282993684754733	0.0231163975944939	HaiMa03027	GWHBAVH00000003	2885513	2889401	-	2376	protein_coding	- && sp|Q9UBI9|HDC_HUMAN Headcase protein homolog OS=Homo sapiens OX=9606 GN=HECA PE=1 SV=1 && PF15353:Headcase protein family homologue|PF16002:Headcase protein	-
HaiMa11922	248.080357344778	457.850131385376	464.666582069791	195.368180672243	136.683218426726	170.721833727759	390.199023599982	167.591077608909	1.21841552567382	0.000285005100221483	0.0231163975944939	HaiMa11922	GWHBAVH00000010	12084280	12091825	+	2376	protein_coding	- && sp|Q95JF2|GHR_AILME Growth hormone receptor OS=Ailuropoda melanoleuca OX=9646 GN=GHR PE=2 SV=1 && PF00041:Fibronectin type III domain|PF09067:Erythropoietin receptor, ligand binding|PF12772:Growth hormone receptor binding	-
HaiMa07861	66.4006904417249	119.988310294099	146.618096284157	50.3221071428504	25.0265047823582	32.1250762390944	111.002365673327	35.8245627214343	1.63038596804948	0.000285519528463904	0.0231163975944939	HaiMa07861	GWHBAVH00000007	3580526	3586194	-	2256	protein_coding	- && sp|Q8WXI3|ASB10_HUMAN Ankyrin repeat and SOCS box protein 10 OS=Homo sapiens OX=9606 GN=ASB10 PE=1 SV=2 && PF12796:Ankyrin repeats (3 copies)|PF07525:SOCS box	-
HaiMa12522	81.1563994287749	49.468864770374	83.4595317309819	30.5879474789875	29.8392941635809	22.9464830279246	71.3615986433769	27.791241556831	1.36252162628852	0.000286771301899503	0.0231163975944939	HaiMa12522	GWHBAVH00000011	6081146	6085725	+	1818	protein_coding	- && sp|Q6DBU8|LIPH_DANRE Lipase member H OS=Danio rerio OX=7955 GN=liph PE=2 SV=1 && PF00151:Lipase	-
HaiMa06341	391.026288156825	647.305358165532	663.164927808343	296.999102941136	269.516205348473	279.029233619563	567.165524710233	281.848180636391	1.00808033145229	0.000287620486234127	0.0231163975944939	HaiMa06341	GWHBAVH00000005	16191224	16207507	-	917	protein_coding	- && sp|Q9DBX1|RGCC_MOUSE Regulator of cell cycle RGCC OS=Mus musculus OX=10090 GN=Rgcc PE=1 SV=1 && PF15151:Response gene to complement 32 protein family	-
HaiMa16022	656.629049923724	1848.24099014418	1368.05962148218	531.835602941105	365.771992972927	483.711862228651	1290.97655385003	460.439819380894	1.48717903734057	0.000297884928601435	0.023604113739957	HaiMa16022	GWHBAVH00000014	4375109	4376992	-	1000	protein_coding	- && sp|Q7T346|DDIT4_DANRE DNA damage-inducible transcript 4 protein OS=Danio rerio OX=7955 GN=ddit4 PE=2 SV=1 && PF07809:RTP801 C-terminal region	-
HaiMa09900	53.4894450780562	93.6750843524103	87.9708577704944	21.7075756302492	17.3260417724018	37.6322321657963	78.3784624003203	25.5552831894824	1.61145632235263	0.000305953376128968	0.0238604741002274	HaiMa09900	GWHBAVH00000008	12112491	12114640	+	1723	protein_coding	- && sp|A2RRV9|NARFL_DANRE Cytosolic Fe-S cluster assembly factor narfl OS=Danio rerio OX=7955 GN=narfl PE=2 SV=1 && PF13837:Myb/SANT-like DNA-binding domain	-
HaiMa07849	734.096522105737	2070.32461709203	1457.15831076255	500.260947478924	591.010536014151	489.219018155352	1420.52648332011	526.830167216143	1.43083620236137	0.000314437407166347	0.0240133629829735	HaiMa07849	GWHBAVH00000007	3107774	3109072	-	1299	protein_coding	- && sp|Q00322|CEBPD_MOUSE CCAAT/enhancer-binding protein delta OS=Mus musculus OX=10090 GN=Cebpd PE=1 SV=2 && PF07716:Basic region leucine zipper	-
HaiMa13031	170.612885162765	192.612813893158	116.166645517448	388.762945378099	425.450581300089	257.918469233872	159.797448191124	357.377331970687	-1.15978931537258	0.000319882399942566	0.0242281299215758	HaiMa13031	GWHBAVH00000012	5293568	5295706	-	963	protein_coding	- && sp|Q7SY07|EIF1A_DANRE Probable RNA-binding protein EIF1AD OS=Danio rerio OX=7955 GN=eif1ad PE=2 SV=1 && PF01176:Translation initiation factor 1A / IF-1	-
HaiMa14839	840.153180450159	824.130236493677	986.852571143367	2512.15852520975	1683.51372555171	1332.73173426186	883.711996029068	1842.80132834111	-1.06029524396718	0.000340572680648108	0.0252751620456791	HaiMa14839	GWHBAVH00000013	6190452	6194345	+	2165	protein_coding	- && sp|Q1JPY5|CYP51_DANRE Lanosterol 14-alpha demethylase OS=Danio rerio OX=7955 GN=cyp51 PE=1 SV=1 && PF00067:Cytochrome P450	-
HaiMa10715	327.392293150172	591.521319169153	589.855879666264	260.49090756299	173.260417724018	229.464830279246	502.923163995196	221.072051855418	1.1851729325462	0.000349077447298758	0.0255966948905723	HaiMa10715	GWHBAVH00000009	12023950	12052388	+	10209	protein_coding	- && sp|O08523|TECTA_MOUSE Alpha-tectorin OS=Mus musculus OX=10090 GN=Tecta PE=1 SV=2 && PF01826:Trypsin Inhibitor like cysteine rich domain|PF00100:Zona pellucida-like domain|PF00094:von Willebrand factor type D domain|PF06119:Nidogen-like|PF08742:C8 domain|PF12714:TILa domain	-
HaiMa18204	44.26712696115	55.7840389963792	27.0679562370752	103.60433823528	136.683218426726	86.2787761849965	42.3730407315348	108.855444282334	-1.35757711956761	0.000384124956421634	0.0269999629234188	HaiMa18204	GWHBAVH00000019	9373578	9377353	+	1045	protein_coding	- && sp|P0CG11|CTF8_BOVIN Chromosome transmission fidelity protein 8 homolog OS=Bos taurus OX=9913 GN=CHTF8 PE=3 SV=1 && PF09696:Ctf8	-
HaiMa09497	626.195400137934	833.602997832685	629.329982511999	1165.3021281511	2010.78340347486	1221.67075640671	696.376126827539	1465.91876267756	-1.07391559382562	0.000406881730755479	0.0279955333990634	HaiMa09497	GWHBAVH00000008	6728278	6732138	+	1808	protein_coding	- && sp|Q91YU8|SSF1_MOUSE Suppressor of SWI4 1 homolog OS=Mus musculus OX=10090 GN=Ppan PE=1 SV=2 && PF04427:Brix domain	-
HaiMa20118	114.356744649637	130.513600670774	146.618096284157	53.2822310924298	78.9297458520528	42.2215287713813	130.496147201523	58.1445019052879	1.16606004376775	0.000423912679587922	0.0286842384846166	HaiMa20118	GWHBAVH00000020	23187164	23192080	+	2082	protein_coding	- && sp|A5A6L1|CCN1_PANTR CCN family member 1 OS=Pan troglodytes OX=9598 GN=CCN1 PE=2 SV=1 && PF00093:von Willebrand factor type C domain|PF00007:Cystine-knot domain|PF00219:Insulin-like growth factor binding protein	-
HaiMa11049	397.481910838659	570.470738415802	567.299249468701	210.16880042014	180.960880733975	321.250762390944	511.750632907721	237.460147848353	1.10674829296897	0.000469753614801382	0.0309885852344783	HaiMa11049	GWHBAVH00000009	15314553	15321908	-	3571	protein_coding	- && sp|Q8IUR6|CRERF_HUMAN CREB3 regulatory factor OS=Homo sapiens OX=9606 GN=CREBRF PE=1 SV=2 && -	-
HaiMa02581	891.798161904834	1505.11652386457	1233.84767180668	741.017695378051	525.556600429522	521.344094394447	1210.25411919203	595.972796734007	1.02190843032706	0.000483998042924703	0.0315506963569802	HaiMa02581	GWHBAVH00000002	18004415	18029978	-	4694	protein_coding	- && sp|Q0VCM6|LAT4_BOVIN Large neutral amino acids transporter small subunit 4 OS=Bos taurus OX=9913 GN=SLC43A2 PE=2 SV=1 && PF07690:Major Facilitator Superfamily	-
HaiMa04023	3144.81047786503	5065.82225829383	6628.26578355379	2523.99902100806	2313.98913449189	1956.87607262141	4946.29950657088	2264.95474270712	1.12679706789347	0.000491955998752239	0.0316467944012889	HaiMa04023	GWHBAVH00000003	17417044	17449806	+	1959	protein_coding	- && sp|Q7ZT42|SND1_DANRE Staphylococcal nuclease domain-containing protein 1 OS=Danio rerio OX=7955 GN=snd1 PE=2 SV=1 && PF00565:Staphylococcal nuclease homologue	-
HaiMa19068	34.1225770325531	254.712027115543	521.058157563698	42.4284432773052	50.0530095647164	15.6036084589887	269.964253903931	36.0283537670034	2.90566295568268	0.000493487095526754	0.0316467944012889	HaiMa19068	GWHBAVH00000020	1977318	1978308	+	267	protein_coding	- && sp|G4WAW9|SELM_ERISI Selenoprotein M OS=Eriocheir sinensis OX=95602 GN=Selenom PE=2 SV=1 && -	-
HaiMa12755	87.6120221106093	167.352116989137	214.287986876845	53.2822310924298	64.4913777083846	61.4965745148379	156.417375325531	59.7567277718841	1.38556731162298	0.00050689620511542	0.0323938356081573	HaiMa12755	GWHBAVH00000011	9456669	9460322	+	2178	protein_coding	- && sp|Q924I3|ACKR4_MOUSE Atypical chemokine receptor 4 OS=Mus musculus OX=10090 GN=Ackr4 PE=1 SV=1 && PF00001:7 transmembrane receptor (rhodopsin family)	-
novel.357	79.3119358053937	54.7315099587116	50.752417944516	29.6012394957943	19.2511575248909	11.0143118534038	61.5986212362071	19.9555696246964	1.63321894317615	0.000532922100938856	0.0333620111148968	-	GWHBAVH00000012	4703519	4705803	+	2285	-	- && sp|Q6EKJ0|GTD2B_HUMAN General transcription factor II-I repeat domain-containing protein 2B OS=Homo sapiens OX=9606 GN=GTF2IRD2B PE=1 SV=1 && PF05699:hAT family C-terminal dimerisation region	-
HaiMa09195	63.6339950066531	108.410490879756	101.504835889032	34.53477941176	32.7269677923146	47.7286846980832	91.1831072584803	38.3301439673859	1.24578589576472	0.000635689838743286	0.0371519603840511	HaiMa09195	GWHBAVH00000008	2893101	2894362	-	255	protein_coding	- && - && -	-
HaiMa09964	73.7785449352499	84.2023230134025	109.399656458179	44.4018592436915	25.9890626586027	44.0572474136152	89.1268414689438	38.1493897719698	1.22133832225688	0.000684360282015001	0.038636966228485	HaiMa09964	GWHBAVH00000008	13118298	13120553	+	1016	protein_coding	- && sp|Q8K274|KT3K_MOUSE Ketosamine-3-kinase OS=Mus musculus OX=10090 GN=Fn3krp PE=1 SV=2 && PF03881:Fructosamine kinase	-
HaiMa10871	52.5672132663656	133.671187783776	148.873759303914	44.4018592436915	21.17627327738	34.8786542024454	111.704053451352	33.4855955745056	1.73622718966917	0.000687627064981518	0.0387026792996478	HaiMa10871	GWHBAVH00000009	13917882	13919556	-	1059	protein_coding	- && sp|P40744|B910_XENLA Maternal B9.10 protein OS=Xenopus laevis OX=8355 PE=2 SV=1 && PF07742:BTG family	-
HaiMa13745	416.848778884162	525.211989796098	533.464304172357	239.770039915934	175.185533476507	320.332903069827	491.841690950873	245.096158820756	1.00399708020771	0.000701187449435872	0.0387548198404421	HaiMa13745	GWHBAVH00000012	22426544	22431279	+	1328	protein_coding	- && sp|Q8VEL0|MSPD1_MOUSE Motile sperm domain-containing protein 1 OS=Mus musculus OX=10090 GN=Mospd1 PE=1 SV=1 && -	-
HaiMa24363	167.846189727694	333.651704940607	217.67148140648	494.340699579765	882.665572516249	450.668926668439	239.72312535826	609.225066254818	-1.34611914074259	0.000711028308931707	0.0388322730738518	HaiMa24363	GWHBAVH00000024	9635985	9644639	+	3958	protein_coding	- && sp|Q6NZN1|PPRC1_MOUSE Peroxisome proliferator-activated receptor gamma coactivator-related protein 1 OS=Mus musculus OX=10090 GN=Pprc1 PE=1 SV=1 && PF00076:RNA recognition motif. (a.k.a. RRM, RBD, or RNP domain)	-
HaiMa15509	81.1563994287749	98.9377295407479	73.3090481420787	37.4949033613395	49.0904516884718	35.7965135235624	84.4677257038672	40.7939561911246	1.05101463559845	0.000714306481650612	0.0388958899253832	HaiMa15509	GWHBAVH00000014	444308	456145	+	801	protein_coding	- && - && -	-
HaiMa01491	847.531034943684	1024.11075365051	814.294350132013	1462.30123109224	2498.80024673084	1446.54629008037	895.312046242068	1802.54925596782	-1.00956007649583	0.000725561048571528	0.0393921861326223	HaiMa01491	GWHBAVH00000001	33016518	33023135	-	2567	protein_coding	- && sp|Q9Y2X3|NOP58_HUMAN Nucleolar protein 58 OS=Homo sapiens OX=9606 GN=NOP58 PE=1 SV=1 && PF08156:NOP5NT (NUC127) domain|PF01798:snoRNA binding domain, fibrillarin	-
HaiMa08623	1.84446362338125	133.671187783776	177.069547050867	0.986707983193144	12.5132523911791	3.67143728446794	104.195066152675	5.72379921961339	4.18508399359111	0.000750809613286654	0.0403628599943701	HaiMa08623	GWHBAVH00000007	15219028	15222250	+	1523	protein_coding	- && sp|P53785|ZP3_MACRA Zona pellucida sperm-binding protein 3 OS=Macaca radiata OX=9548 GN=ZP3 PE=2 SV=1 && PF00100:Zona pellucida-like domain	-
HaiMa19808	442.6712696115	398.908505275994	289.85269803868	926.518796218362	1167.58270388463	529.6048282845	377.144157642058	874.568776129165	-1.21280551472829	0.000788080812552299	0.0415839951669737	HaiMa19808	GWHBAVH00000020	14730970	14744554	-	4666	protein_coding	- && sp|A9C3P0|MLEC_DANRE Malectin OS=Danio rerio OX=7955 GN=mlec PE=3 SV=1 && PF11721:Malectin domain	-
HaiMa19306	293.269716117618	451.534957159371	489.47887528711	217.075756302492	164.597396837817	234.971986205948	411.427849521367	205.548379782086	1.0000202880929	0.000808041935773	0.042011332847181	HaiMa19306	GWHBAVH00000020	5665905	5675406	-	1645	protein_coding	- && sp|Q8R2N1|AQP3_MOUSE Aquaporin-3 OS=Mus musculus OX=10090 GN=Aqp3 PE=1 SV=1 && PF00230:Major intrinsic protein	-
HaiMa09538	151.246017117262	611.519370884836	358.650420141247	102.617630252087	144.383681436682	100.964525322868	373.805269381115	115.988612337212	1.68784550916918	0.000905803771614062	0.0460533657915934	HaiMa09538	GWHBAVH00000008	7268309	7272635	+	1307	protein_coding	- && sp|Q90X67|SOCS3_CHICK Suppressor of cytokine signaling 3 OS=Gallus gallus OX=9031 GN=SOCS3 PE=2 SV=1 && PF00017:SH2 domain|PF07525:SOCS box	-
HaiMa23084	181.679666903053	205.243162345169	166.919063461964	466.712876050357	407.161981651443	249.65773534382	184.613964236728	374.51086434854	-1.01990590956887	0.00092338123141938	0.0466890977040486	HaiMa23084	GWHBAVH00000023	10607121	10613872	-	447	protein_coding	- && sp|Q6DGJ3|TIM13_DANRE Mitochondrial import inner membrane translocase subunit Tim13 OS=Danio rerio OX=7955 GN=timm13 PE=3 SV=1 && PF02953:Tim10/DDP family zinc finger	-
HaiMa19968	904.709407268502	988.324766369812	699.255536124443	1835.27684873925	2184.04382119887	1187.70996152538	864.096569920919	1735.6768771545	-1.00599991125183	0.000950420387012464	0.0469812085471863	HaiMa19968	GWHBAVH00000020	18901605	18904851	-	792	protein_coding	- && sp|Q3T0M7|RANG_BOVIN Ran-specific GTPase-activating protein OS=Bos taurus OX=9913 GN=RANBP1 PE=2 SV=1 && PF00638:RanBP1 domain	-
HaiMa24700	236.0913437928	342.071937241948	438.726457342594	1342.90956512587	749.832585594501	549.797733349073	338.963246125781	880.846628023148	-1.37832626008896	0.000956496539442935	0.0469812085471863	HaiMa24700	GWHBAVH00000024	17194843	17198476	-	1309	protein_coding	- && sp|Q8NI22|MCFD2_HUMAN Multiple coagulation factor deficiency protein 2 OS=Homo sapiens OX=9606 GN=MCFD2 PE=1 SV=1 && PF13499:EF-hand domain pair	-
HaiMa21563	19.3668680455031	56.8365680340467	74.4368796519568	8.8803718487383	17.3260417724018	6.42501524781889	50.2134385771689	10.8771429563197	2.20462554270694	0.000956875711366869	0.0469812085471863	HaiMa21563	GWHBAVH00000022	1845702	1854555	-	4312	protein_coding	- && sp|I6M4H4|ZP1_RABIT Zona pellucida sperm-binding protein 1 OS=Oryctolagus cuniculus OX=9986 GN=ZP1 PE=1 SV=1 && -	-
HaiMa08963	77.4674721820124	132.618658746109	153.385085343426	312.786430672227	373.472455982884	193.668316755684	121.157072090516	293.309067803598	-1.27769092784434	0.000983670242503029	0.0472412352447168	HaiMa08963	GWHBAVH00000008	864977	867220	-	2094	protein_coding	- && sp|Q91453|STXB_SYNHO Stonustoxin subunit beta OS=Synanceia horrida OX=13279 PE=1 SV=3 && PF18078:Thioredoxin-like SNTX domain|PF13765:SPRY-associated domain	-
HaiMa16961	21.2113316688844	27.3657549793558	18.0453041580501	45.3885672268846	73.1543985945855	48.6465440192001	22.2074636020968	55.7298366135568	-1.32605858937522	0.000987501485817626	0.0472412352447168	HaiMa16961	GWHBAVH00000018	12854382	12858840	+	4459	protein_coding	- && - && -	-
HaiMa03680	60.8672995715812	43.1536905443688	43.9854288852472	78.9366386554515	125.132523911791	112.896696497389	49.3354730003991	105.655286354877	-1.09480519676435	0.000996116121839709	0.0472513330475769	HaiMa03680	GWHBAVH00000003	12837300	12839571	-	447	protein_coding	- && - && -	-
HaiMa23686	171.535116974456	351.544698580955	396.996691477103	124.325205882336	144.383681436682	127.582445635261	306.692169010838	132.09711098476	1.21389481351436	0.00100148976985855	0.0473841110906083	HaiMa23686	GWHBAVH00000023	20882731	20894013	-	3541	protein_coding	- && sp|Q969F9|HPS3_HUMAN Hermansky-Pudlak syndrome 3 protein OS=Homo sapiens OX=9606 GN=HPS3 PE=1 SV=1 && PF14761:Hermansky-Pudlak syndrome 3|PF14762:Hermansky-Pudlak syndrome 3, middle region|PF14763:Hermansky-Pudlak syndrome 3, C-terminal	-
HaiMa23335	25.8224907273375	90.5174972394077	34.9627768062221	7.89366386554515	6.73790513371182	17.4393271012227	50.4342549243224	10.6902987001599	2.23256043397693	0.00102642999341472	0.0481924592571375	HaiMa23335	GWHBAVH00000023	15706605	15710764	+	916	protein_coding	- && - && -	-
HaiMa24551	20.2890998571937	18.9455226780156	19.1731356679283	51.3088151260435	93.368113995721	34.8786542024454	19.4692527343792	59.8518611080699	-1.61856298254074	0.0010499534824345	0.0487042433424278	HaiMa24551	GWHBAVH00000024	13620116	13625351	-	5236	protein_coding	- && - && -	-
HaiMa21070	245.313661909706	431.536905443688	295.491855588071	189.447932773084	105.8813663869	145.9396320576	324.114140980488	147.089643739195	1.13963771636851	0.00107034415486809	0.0487523306748479	HaiMa21070	GWHBAVH00000021	13316341	13322264	+	2278	protein_coding	- && sp|Q6ZN28|MACC1_HUMAN Metastasis-associated in colon cancer protein 1 OS=Homo sapiens OX=9606 GN=MACC1 PE=1 SV=2 && PF00791:ZU5 domain	-
