# Supplementary material for: Transcriptomic Analysis of Hippocampus abdominalis Larvae Under High Temperature Stress
Source: Genes (Basel). 2024 Oct 21;15(10):1345. doi: 10.3390/genes15101345 (PMC11507362; doi:10.3390/genes15101345)
Supplement: Supplementary file 1 [file genes-15-01345-s001.zip › Excel S10 KEGG enrichment analysis of transcriptome differentially expressed genes A21vsD18.down_KEGGenrich.xls]

KEGGID	Description	GeneRatio	BgRatio	pvalue	padj	geneID	geneName	keggID	Count
dre00100	Steroid biosynthesis	6/21	24/6436	7.15374387862946e-11	1.43074877572589e-09	novel.387/HaiMa07061/HaiMa21237/HaiMa05633/HaiMa03490/HaiMa14839	-/HaiMa07061/HaiMa21237/HaiMa05633/HaiMa03490/HaiMa14839	dre:550369/dre:793309/dre:799528/dre:795400/dre:571911/dre:414331	6
dre00900	Terpenoid backbone biosynthesis	5/21	20/6436	3.32840033626229e-09	3.32840033626229e-08	HaiMa20778/HaiMa17031/HaiMa20233/HaiMa19705/HaiMa12380	HaiMa20778/HaiMa17031/HaiMa20233/HaiMa19705/HaiMa12380	dre:552997/dre:492781/dre:406468/dre:492477/dre:553513	5
dre03060	Protein export	2/21	22/6436	0.00225217030468874	0.0150144686979249	HaiMa04852/HaiMa11868	HaiMa04852/HaiMa11868	dre:619260/dre:378848	2
dre03008	Ribosome biogenesis in eukaryotes	2/21	71/6436	0.0220104437404172	0.110052218702086	HaiMa05423/HaiMa01491	HaiMa05423/HaiMa01491	dre:613144/dre:494152	2
dre03020	RNA polymerase	1/21	29/6436	0.0906141700452849	0.278266368236637	HaiMa22967	HaiMa22967	dre:550263	1
dre00410	beta-Alanine metabolism	1/21	32/6436	0.0995282665813487	0.278266368236637	HaiMa04963	HaiMa04963	dre:436647	1
dre00640	Propanoate metabolism	1/21	32/6436	0.0995282665813487	0.278266368236637	HaiMa04963	HaiMa04963	dre:436647	1
dre04141	Protein processing in endoplasmic reticulum	2/21	176/6436	0.111306547294655	0.278266368236637	HaiMa11868/HaiMa00384	HaiMa11868/HaiMa00384	dre:378848/dre:570101	2
dre04623	Cytosolic DNA-sensing pathway	1/21	41/6436	0.125773965029099	0.279497700064665	HaiMa22967	HaiMa22967	dre:550263	1
dre00280	Valine, leucine and isoleucine degradation	1/21	52/6436	0.15686322938242	0.313726458764841	HaiMa04963	HaiMa04963	dre:436647	1
dre03420	Nucleotide excision repair	1/21	58/6436	0.173374250091608	0.315225909257468	HaiMa22967	HaiMa22967	dre:550263	1
dre04370	VEGF signaling pathway	1/21	81/6436	0.233858644944569	0.371430568153294	HaiMa23272	HaiMa23272	dre:562011	1
dre04146	Peroxisome	1/21	84/6436	0.241429869299641	0.371430568153294	HaiMa19705	HaiMa19705	dre:492477	1
dre00562	Inositol phosphate metabolism	1/21	97/6436	0.273422845176593	0.39060406453799	HaiMa04963	HaiMa04963	dre:436647	1
dre04012	ErbB signaling pathway	1/21	112/6436	0.308740937149313	0.411654582865751	HaiMa23272	HaiMa23272	dre:562011	1
dre01200	Carbon metabolism	1/21	134/6436	0.357596833251493	0.440627106046207	HaiMa04963	HaiMa04963	dre:436647	1
dre04060	Cytokine-cytokine receptor interaction	1/21	142/6436	0.374533040139276	0.440627106046207	HaiMa14223	HaiMa14223	dre:100004455	1
dre04910	Insulin signaling pathway	1/21	170/6436	0.430523020983751	0.478358912204168	HaiMa23272	HaiMa23272	dre:562011	1
dre04510	Focal adhesion	1/21	285/6436	0.614285900087527	0.646616736934239	HaiMa23272	HaiMa23272	dre:562011	1
dre04020	Calcium signaling pathway	1/21	349/6436	0.690458887355147	0.690458887355147	HaiMa06580	HaiMa06580	dre:100134855	1
