# Supplementary material for: Transcriptomic Analysis of Hippocampus abdominalis Larvae Under High Temperature Stress
Source: Genes (Basel). 2024 Oct 21;15(10):1345. doi: 10.3390/genes15101345 (PMC11507362; doi:10.3390/genes15101345)
Supplement: Supplementary file 1 [file genes-15-01345-s001.zip › Excel S11 KEGG enrichment analysis of transcriptome differentially expressed genes A21vsD18.up_KEGGenrich.xls]

KEGGID	Description	GeneRatio	BgRatio	pvalue	padj	geneID	geneName	keggID	Count
dre04068	FoxO signaling pathway	7/34	162/6436	1.70644909250849e-05	0.000716708618853568	HaiMa13554/HaiMa03464/HaiMa21379/HaiMa11968/HaiMa23088/HaiMa12448/HaiMa01510	HaiMa13554/HaiMa03464/HaiMa21379/HaiMa11968/HaiMa23088/HaiMa12448/HaiMa01510	dre:563719/dre:403037/dre:393891/dre:266794/dre:245699/dre:378478/dre:572001	7
dre04920	Adipocytokine signaling pathway	3/34	82/6436	0.00897678503450569	0.126664211137858	HaiMa18586/HaiMa01510/HaiMa09538	HaiMa18586/HaiMa01510/HaiMa09538	dre:449677/dre:572001/dre:406596	3
dre04137	Mitophagy - animal	3/34	84/6436	0.00958938774351752	0.126664211137858	HaiMa23339/HaiMa02132/HaiMa01668	HaiMa23339/HaiMa02132/HaiMa01668	dre:335916/dre:393376/dre:114834	3
dre04140	Autophagy - animal	4/34	181/6436	0.0145235066854344	0.126664211137858	HaiMa02123/HaiMa02132/HaiMa01510/HaiMa16022	HaiMa02123/HaiMa02132/HaiMa01510/HaiMa16022	dre:100005732/dre:393376/dre:572001/dre:378866	4
dre04010	MAPK signaling pathway	6/34	390/6436	0.0150790727545069	0.126664211137858	HaiMa02763/HaiMa23339/HaiMa13077/HaiMa19427/HaiMa23088/HaiMa12448	HaiMa02763/HaiMa23339/HaiMa13077/HaiMa19427/HaiMa23088/HaiMa12448	dre:394198/dre:335916/dre:406340/dre:445057/dre:245699/dre:378478	6
dre04912	GnRH signaling pathway	3/34	127/6436	0.028774966992339	0.201424768946373	HaiMa23339/HaiMa10473/HaiMa12448	HaiMa23339/HaiMa10473/HaiMa12448	dre:335916/dre:30498/dre:378478	3
dre04910	Insulin signaling pathway	3/34	170/6436	0.0596138310384077	0.329855731686724	HaiMa23088/HaiMa01510/HaiMa09538	HaiMa23088/HaiMa01510/HaiMa09538	dre:245699/dre:572001/dre:406596	3
dre04115	p53 signaling pathway	2/34	78/6436	0.0633933202982678	0.329855731686724	HaiMa03226/HaiMa11968	HaiMa03226/HaiMa11968	dre:436933/dre:266794	2
dre04620	Toll-like receptor signaling pathway	2/34	83/6436	0.0706833710757267	0.329855731686724	HaiMa02763/HaiMa23339	HaiMa02763/HaiMa23339	dre:394198/dre:335916	2
dre04012	ErbB signaling pathway	2/34	112/6436	0.117603101302751	0.456561359085511	HaiMa23339/HaiMa12448	HaiMa23339/HaiMa12448	dre:335916/dre:378478	2
dre00100	Steroid biosynthesis	1/34	24/6436	0.119575594046205	0.456561359085511	HaiMa11183	HaiMa11183	dre:322481	1
dre04621	NOD-like receptor signaling pathway	2/34	145/6436	0.177822878280003	0.483766337232528	HaiMa23339/HaiMa15223	HaiMa23339/HaiMa15223	dre:335916/dre:368359	2
dre00350	Tyrosine metabolism	1/34	37/6436	0.178425617454633	0.483766337232528	HaiMa15812	HaiMa15812	dre:100332609	1
dre00051	Fructose and mannose metabolism	1/34	39/6436	0.187133693830628	0.483766337232528	HaiMa07151	HaiMa07151	dre:386663	1
dre00140	Steroid hormone biosynthesis	1/34	42/6436	0.20002806502375	0.483766337232528	HaiMa05705	HaiMa05705	dre:373131	1
dre04210	Apoptosis	2/34	157/6436	0.200832329409794	0.483766337232528	HaiMa02763/HaiMa23339	HaiMa02763/HaiMa23339	dre:394198/dre:335916	2
dre04520	Adherens junction	2/34	157/6436	0.200832329409794	0.483766337232528	HaiMa23088/HaiMa12448	HaiMa23088/HaiMa12448	dre:245699/dre:378478	2
dre00071	Fatty acid degradation	1/34	45/6436	0.212723817966631	0.483766337232528	HaiMa18586	HaiMa18586	dre:449677	1
dre00565	Ether lipid metabolism	1/34	50/6436	0.233450074318567	0.483766337232528	HaiMa14641	HaiMa14641	dre:555969	1
dre00480	Glutathione metabolism	1/34	51/6436	0.237531298476595	0.483766337232528	HaiMa04721	HaiMa04721	dre:563855	1
dre04371	Apelin signaling pathway	2/34	178/6436	0.241883168616264	0.483766337232528	HaiMa10473/HaiMa03419	HaiMa10473/HaiMa03419	dre:30498/dre:321449	2
dre04150	mTOR signaling pathway	2/34	198/6436	0.281406384455595	0.534132368951273	HaiMa23088/HaiMa16022	HaiMa23088/HaiMa16022	dre:245699/dre:378866	2
dre01212	Fatty acid metabolism	1/34	65/6436	0.292501059187602	0.534132368951273	HaiMa18586	HaiMa18586	dre:449677	1
dre04310	Wnt signaling pathway	2/34	213/6436	0.311034060256931	0.541236225303943	HaiMa23339/HaiMa20694	HaiMa23339/HaiMa20694	dre:335916/dre:30719	2
dre00561	Glycerolipid metabolism	1/34	73/6436	0.322164419823776	0.541236225303943	HaiMa11183	HaiMa11183	dre:322481	1
dre03320	PPAR signaling pathway	1/34	77/6436	0.336539837782855	0.543641276418458	HaiMa18586	HaiMa18586	dre:449677	1
dre03018	RNA degradation	1/34	81/6436	0.350619166202379	0.545407591870367	HaiMa10871	HaiMa10871	dre:378946	1
dre04510	Focal adhesion	2/34	285/6436	0.448282558403791	0.617002612065397	HaiMa23339/HaiMa12448	HaiMa23339/HaiMa12448	dre:335916/dre:378478	2
dre00564	Glycerophospholipid metabolism	1/34	112/6436	0.450325884770334	0.617002612065397	HaiMa14641	HaiMa14641	dre:555969	1
dre05132	Salmonella infection	2/34	299/6436	0.47339488801052	0.617002612065397	HaiMa02763/HaiMa23339	HaiMa02763/HaiMa23339	dre:394198/dre:335916	2
dre04810	Regulation of actin cytoskeleton	2/34	300/6436	0.475164204152426	0.617002612065397	HaiMa12448/HaiMa06341	HaiMa12448/HaiMa06341	dre:378478/dre:431737	2
dre04625	C-type lectin receptor signaling pathway	1/34	121/6436	0.476374282952881	0.617002612065397	HaiMa23339	HaiMa23339	dre:335916	1
dre04070	Phosphatidylinositol signaling system	1/34	124/6436	0.484787766622812	0.617002612065397	HaiMa07157	HaiMa07157	dre:322041	1
dre04540	Gap junction	1/34	130/6436	0.50122290573247	0.619157707081287	HaiMa12448	HaiMa12448	dre:378478	1
dre04060	Cytokine-cytokine receptor interaction	1/34	142/6436	0.532580496732892	0.63909659607947	HaiMa12755	HaiMa12755	dre:641390	1
dre04120	Ubiquitin mediated proteolysis	1/34	154/6436	0.562021088184109	0.655691269548128	HaiMa09538	HaiMa09538	dre:406596	1
dre05168	Herpes simplex virus 1 infection	1/34	164/6436	0.585172879437261	0.664250295577431	HaiMa09538	HaiMa09538	dre:406596	1
dre04530	Tight junction	1/34	242/6436	0.729235731214404	0.80599738713171	HaiMa23339	HaiMa23339	dre:335916	1
dre04814	Motor proteins	1/34	259/6436	0.753452663049986	0.811410560207677	HaiMa09613	HaiMa09613	dre:100002040	1
dre04144	Endocytosis	1/34	323/6436	0.827139059141311	0.868496012098376	HaiMa12448	HaiMa12448	dre:378478	1
dre04020	Calcium signaling pathway	1/34	349/6436	0.8505180313184	0.871262373545678	HaiMa12448	HaiMa12448	dre:378478	1
dre04080	Neuroactive ligand-receptor interaction	1/34	442/6436	0.911565376794227	0.911565376794227	HaiMa20530	HaiMa20530	dre:570587	1
