# Supplementary material for: Transcriptomic Analysis of Hippocampus abdominalis Larvae Under High Temperature Stress
Source: Genes (Basel). 2024 Oct 21;15(10):1345. doi: 10.3390/genes15101345 (PMC11507362; doi:10.3390/genes15101345)
Supplement: Supplementary file 1 [file genes-15-01345-s001.zip › Excel S12 KEGG enrichment analysis of transcriptome differentially expressed genes B24vsD18.down_KEGGenrich.xls]

KEGGID	Description	GeneRatio	BgRatio	pvalue	padj	geneID	geneName	keggID	Count
dre03040	Spliceosome	8/52	131/6437	8.42019479941766e-06	0.000471530908767389	HaiMa06969/HaiMa16056/HaiMa03047/HaiMa00944/HaiMa22572/HaiMa06491/HaiMa06072/HaiMa06947	HaiMa06969/HaiMa16056/HaiMa03047/HaiMa00944/HaiMa22572/HaiMa06491/HaiMa06072/HaiMa06947	dre:368925/dre:321114/dre:436883/dre:447922/dre:560127/dre:393979/dre:192328/dre:558042	8
dre03008	Ribosome biogenesis in eukaryotes	5/52	71/6437	0.00024606392842158	0.00688978999580425	HaiMa16056/HaiMa05423/HaiMa01491/HaiMa13509/HaiMa07314	HaiMa16056/HaiMa05423/HaiMa01491/HaiMa13509/HaiMa07314	dre:321114/dre:613144/dre:494152/dre:393950/dre:321897	5
dre03060	Protein export	3/52	22/6437	0.000687165469890544	0.0128270887712902	HaiMa04852/HaiMa07156/HaiMa11868	HaiMa04852/HaiMa07156/HaiMa11868	dre:619260/dre:192298/dre:378848	3
dre03020	RNA polymerase	3/52	29/6437	0.00156674136876307	0.021934379162683	HaiMa13462/HaiMa22967/HaiMa19945	HaiMa13462/HaiMa22967/HaiMa19945	dre:324088/dre:550263/dre:393257	3
dre03030	DNA replication	3/52	39/6437	0.00370215851501916	0.0414641753682146	HaiMa19420/HaiMa09041/HaiMa24441	HaiMa19420/HaiMa09041/HaiMa24441	dre:30678/dre:286747/dre:407653	3
dre01240	Biosynthesis of cofactors	5/52	152/6437	0.00731336322232438	0.060377521369467	novel.52/HaiMa19766/HaiMa03314/HaiMa04773/HaiMa20094	-/HaiMa19766/HaiMa03314/HaiMa04773/HaiMa20094	dre:450084/dre:323329/dre:100034522/dre:570478/dre:81882	5
dre01232	Nucleotide metabolism	4/52	97/6437	0.00754719017118338	0.060377521369467	HaiMa21881/HaiMa22456/HaiMa23354/HaiMa04773	HaiMa21881/HaiMa22456/HaiMa23354/HaiMa04773	dre:393744/dre:327590/dre:557834/dre:570478	4
dre00670	One carbon pool by folate	2/52	19/6437	0.0100251906782175	0.0628641012063753	HaiMa03314/HaiMa20094	HaiMa03314/HaiMa20094	dre:100034522/dre:81882	2
dre00240	Pyrimidine metabolism	3/52	58/6437	0.0112257323582813	0.0628641012063753	HaiMa21881/HaiMa22456/HaiMa04773	HaiMa21881/HaiMa22456/HaiMa04773	dre:393744/dre:327590/dre:570478	3
dre03420	Nucleotide excision repair	3/52	58/6437	0.0112257323582813	0.0628641012063753	HaiMa13462/HaiMa22967/HaiMa19420	HaiMa13462/HaiMa22967/HaiMa19420	dre:324088/dre:550263/dre:30678	3
dre04623	Cytosolic DNA-sensing pathway	2/52	41/6437	0.0429576045380696	0.218528801761049	HaiMa22967/HaiMa19945	HaiMa22967/HaiMa19945	dre:550263/dre:393257	2
dre00970	Aminoacyl-tRNA biosynthesis	2/52	43/6437	0.0468276003773676	0.218528801761049	HaiMa12881/HaiMa06837	HaiMa12881/HaiMa06837	dre:447847/dre:338183	2
dre03410	Base excision repair	2/52	49/6437	0.0591584193677172	0.254836268045551	HaiMa10983/HaiMa19420	HaiMa10983/HaiMa19420	dre:110438871/dre:30678	2
dre00983	Drug metabolism - other enzymes	2/52	54/6437	0.07019090345076	0.27056696563442	HaiMa22456/HaiMa23354	HaiMa22456/HaiMa23354	dre:327590/dre:557834	2
dre00270	Cysteine and methionine metabolism	2/52	55/6437	0.0724732943663626	0.27056696563442	novel.52/HaiMa19766	-/HaiMa19766	dre:450084/dre:323329	2
dre00450	Selenocompound metabolism	1/52	13/6437	0.100164365461378	0.350575279114822	HaiMa06837	HaiMa06837	dre:338183	1
dre00591	Linoleic acid metabolism	1/52	15/6437	0.114674230312242	0.377750405734444	HaiMa13175	HaiMa13175	dre:436896	1
dre00592	alpha-Linolenic acid metabolism	1/52	16/6437	0.121842860026312	0.379066675637416	HaiMa13175	HaiMa13175	dre:436896	1
dre05168	Herpes simplex virus 1 infection	3/52	164/6437	0.145915870383425	0.430067828498516	HaiMa06969/HaiMa03047/HaiMa22572	HaiMa06969/HaiMa03047/HaiMa22572	dre:368925/dre:436883/dre:560127	3
dre03430	Mismatch repair	1/52	23/6437	0.170453596029137	0.472477196938933	HaiMa19420	HaiMa19420	dre:30678	1
dre00100	Steroid biosynthesis	1/52	24/6437	0.1771789488521	0.472477196938933	HaiMa07061	HaiMa07061	dre:793309	1
dre00601	Glycosphingolipid biosynthesis - lacto and neolacto series	1/52	26/6437	0.190469619512207	0.484831758758345	HaiMa01872	HaiMa01872	dre:504044	1
dre00790	Folate biosynthesis	1/52	29/6437	0.210011746294345	0.511332947499275	HaiMa20094	HaiMa20094	dre:81882	1
dre00532	Glycosaminoglycan biosynthesis - chondroitin sulfate / dermatan sulfate	1/52	31/6437	0.222781999829326	0.519824666268427	HaiMa14216	HaiMa14216	dre:192334	1
dre00534	Glycosaminoglycan biosynthesis - heparan sulfate / heparin	1/52	35/6437	0.247718079326527	0.533546632395597	HaiMa14216	HaiMa14216	dre:192334	1
dre00860	Porphyrin metabolism	1/52	35/6437	0.247718079326527	0.533546632395597	HaiMa02136	HaiMa02136	dre:436959	1
dre00590	Arachidonic acid metabolism	1/52	45/6437	0.306676123837767	0.576714856405445	HaiMa13175	HaiMa13175	dre:436896	1
dre04060	Cytokine-cytokine receptor interaction	2/52	142/6437	0.318954822849492	0.576714856405445	HaiMa14223/HaiMa02245	HaiMa14223/HaiMa02245	dre:100004455/dre:100329171	2
dre04145	Phagosome	2/52	142/6437	0.318954822849492	0.576714856405445	HaiMa07156/HaiMa15775	HaiMa07156/HaiMa15775	dre:192298/dre:566325	2
dre00830	Retinol metabolism	1/52	49/6437	0.328968700453936	0.576714856405445	HaiMa16406	HaiMa16406	dre:30381	1
dre00565	Ether lipid metabolism	1/52	50/6437	0.334431071708851	0.576714856405445	HaiMa13175	HaiMa13175	dre:436896	1
dre02010	ABC transporters	1/52	50/6437	0.334431071708851	0.576714856405445	HaiMa13134	HaiMa13134	dre:566515	1
dre00480	Glutathione metabolism	1/52	51/6437	0.339849826096066	0.576714856405445	novel.52	-	dre:450084	1
dre04216	Ferroptosis	1/52	56/6437	0.36630120633574	0.594344544089992	novel.52	-	dre:450084	1
dre04622	RIG-I-like receptor signaling pathway	1/52	57/6437	0.371465340056245	0.594344544089992	HaiMa06361	HaiMa06361	dre:30116	1
dre04910	Insulin signaling pathway	2/52	170/6437	0.401146968173552	0.600523039603021	HaiMa24155/HaiMa23305	HaiMa24155/HaiMa23305	dre:550549/dre:555974	2
dre04110	Cell cycle	2/52	172/6437	0.406863564696896	0.600523039603021	HaiMa19420/HaiMa09041	HaiMa19420/HaiMa09041	dre:30678/dre:286747	2
dre00230	Purine metabolism	2/52	173/6437	0.409712572189297	0.600523039603021	HaiMa12706/HaiMa23354	HaiMa12706/HaiMa23354	dre:100151215/dre:557834	2
dre04141	Protein processing in endoplasmic reticulum	2/52	176/6437	0.418221402580676	0.600523039603021	HaiMa07156/HaiMa11868	HaiMa07156/HaiMa11868	dre:192298/dre:378848	2
dre03018	RNA degradation	1/52	81/6437	0.483734069983079	0.677227697976311	HaiMa14501	HaiMa14501	dre:324574	1
dre01230	Biosynthesis of amino acids	1/52	89/6437	0.516589366531558	0.704498422825834	HaiMa19766	HaiMa19766	dre:323329	1
dre03015	mRNA surveillance pathway	1/52	92/6437	0.528373817119375	0.704498422825834	HaiMa22572	HaiMa22572	dre:560127	1
dre04512	ECM-receptor interaction	1/52	106/6437	0.57974601507882	0.746721290838733	HaiMa15775	HaiMa15775	dre:566325	1
dre03013	Nucleocytoplasmic transport	1/52	109/6437	0.590018137513092	0.746721290838733	HaiMa22572	HaiMa22572	dre:560127	1
dre00564	Glycerophospholipid metabolism	1/52	112/6437	0.600043894423982	0.746721290838733	HaiMa13175	HaiMa13175	dre:436896	1
dre04350	TGF-beta signaling pathway	1/52	123/6437	0.634789440801898	0.759928570703682	HaiMa02245	HaiMa02245	dre:100329171	1
dre03010	Ribosome	1/52	124/6437	0.637797193269162	0.759928570703682	HaiMa09950	HaiMa09950	dre:550391	1
dre04217	Necroptosis	1/52	137/6437	0.674755415355563	0.787214651248157	HaiMa10983	HaiMa10983	dre:110438871	1
dre04068	FoxO signaling pathway	1/52	162/6437	0.735729131595753	0.840833293252289	HaiMa08919	HaiMa08919	dre:321974	1
dre04140	Autophagy - animal	1/52	181/6437	0.774427814180591	0.86316653255953	HaiMa10983	HaiMa10983	dre:110438871	1
dre04150	mTOR signaling pathway	1/52	200/6437	0.807552716567719	0.86316653255953	HaiMa24155	HaiMa24155	dre:550549	1
dre04218	Cellular senescence	1/52	204/6437	0.813892399060244	0.86316653255953	HaiMa07676	HaiMa07676	dre:445390	1
dre04310	Wnt signaling pathway	1/52	215/6437	0.830289146292151	0.86316653255953	HaiMa07144	HaiMa07144	dre:317679	1
dre04010	MAPK signaling pathway	2/52	390/6437	0.832339156396689	0.86316653255953	HaiMa02478/HaiMa23305	HaiMa02478/HaiMa23305	dre:541536/dre:555974	2
dre04530	Tight junction	1/52	242/6437	0.86476416317031	0.880487147955225	HaiMa19420	HaiMa19420	dre:30678	1
dre04510	Focal adhesion	1/52	285/6437	0.9059975324004	0.9059975324004	HaiMa15775	HaiMa15775	dre:566325	1
