# Supplementary material for: Transcriptomic Analysis of Hippocampus abdominalis Larvae Under High Temperature Stress
Source: Genes (Basel). 2024 Oct 21;15(10):1345. doi: 10.3390/genes15101345 (PMC11507362; doi:10.3390/genes15101345)
Supplement: Supplementary file 1 [file genes-15-01345-s001.zip › Excel S13 KEGG enrichment analysis of transcriptome differentially expressed genes B24vsD18.up_KEGGenrich.xls]

KEGGID	Description	GeneRatio	BgRatio	pvalue	padj	geneID	geneName	keggID	Count
dre04140	Autophagy - animal	11/66	181/6437	1.79224341163468e-06	0.000123664795402793	HaiMa09836/HaiMa16022/HaiMa24107/HaiMa06081/HaiMa22069/HaiMa02132/HaiMa09282/HaiMa23457/HaiMa02123/HaiMa19123/HaiMa10045	HaiMa09836/HaiMa16022/HaiMa24107/HaiMa06081/HaiMa22069/HaiMa02132/HaiMa09282/HaiMa23457/HaiMa02123/HaiMa19123/HaiMa10045	dre:566559/dre:378866/dre:336116/dre:572001/dre:558696/dre:393376/dre:437002/dre:448859/dre:100005732/dre:100330617/dre:393362	11
dre04068	FoxO signaling pathway	7/66	162/6437	0.00125631156266373	0.0369688242572173	HaiMa21379/HaiMa11968/HaiMa13554/HaiMa24107/HaiMa06081/HaiMa19390/HaiMa03464	HaiMa21379/HaiMa11968/HaiMa13554/HaiMa24107/HaiMa06081/HaiMa19390/HaiMa03464	dre:393891/dre:266794/dre:563719/dre:336116/dre:572001/dre:402991/dre:403037	7
dre04137	Mitophagy - animal	5/66	84/6437	0.0016073401850964	0.0369688242572173	HaiMa16119/HaiMa23339/HaiMa24107/HaiMa02132/HaiMa19922	HaiMa16119/HaiMa23339/HaiMa24107/HaiMa02132/HaiMa19922	dre:337168/dre:335916/dre:336116/dre:393376/dre:323563	5
dre04136	Autophagy - other	3/66	33/6437	0.00450982291555758	0.0777944452933683	HaiMa09282/HaiMa23457/HaiMa10045	HaiMa09282/HaiMa23457/HaiMa10045	dre:437002/dre:448859/dre:393362	3
dre04010	MAPK signaling pathway	10/66	390/6437	0.00592434174391957	0.0817559160660901	HaiMa06836/HaiMa23339/HaiMa02763/HaiMa21024/HaiMa19427/HaiMa19390/HaiMa02350/HaiMa11575/HaiMa22854/HaiMa13077	HaiMa06836/HaiMa23339/HaiMa02763/HaiMa21024/HaiMa19427/HaiMa19390/HaiMa02350/HaiMa11575/HaiMa22854/HaiMa13077	dre:561924/dre:335916/dre:394198/dre:393586/dre:445057/dre:402991/dre:562935/dre:557526/dre:334167/dre:406340	10
dre00565	Ether lipid metabolism	3/66	50/6437	0.014319596414542	0.164675358767233	HaiMa09183/HaiMa14641/HaiMa02437	HaiMa09183/HaiMa14641/HaiMa02437	dre:406482/dre:555969/dre:571938	3
dre04210	Apoptosis	5/66	158/6437	0.0224706004302422	0.221495918526673	HaiMa06836/HaiMa23339/HaiMa02763/HaiMa19390/HaiMa11575	HaiMa06836/HaiMa23339/HaiMa02763/HaiMa19390/HaiMa11575	dre:561924/dre:335916/dre:394198/dre:402991/dre:557526	5
dre00564	Glycerophospholipid metabolism	4/66	112/6437	0.0274199069501024	0.236496697444633	HaiMa06698/HaiMa14641/HaiMa17142/HaiMa02437	HaiMa06698/HaiMa14641/HaiMa17142/HaiMa02437	dre:325181/dre:555969/dre:799099/dre:571938	4
dre04141	Protein processing in endoplasmic reticulum	5/66	176/6437	0.0337377728510485	0.258656258524705	HaiMa06836/HaiMa03114/HaiMa21024/HaiMa02350/HaiMa11575	HaiMa06836/HaiMa03114/HaiMa21024/HaiMa02350/HaiMa11575	dre:561924/dre:30573/dre:393586/dre:562935/dre:557526	5
dre04115	p53 signaling pathway	3/66	78/6437	0.0454444892135052	0.281104568089264	HaiMa11968/HaiMa03226/HaiMa19390	HaiMa11968/HaiMa03226/HaiMa19390	dre:266794/dre:436933/dre:402991	3
dre00860	Porphyrin metabolism	2/66	35/6437	0.0495971195891243	0.281104568089264	HaiMa09042/HaiMa07011	HaiMa09042/HaiMa07011	dre:791518/dre:64608	2
dre04920	Adipocytokine signaling pathway	3/66	82/6437	0.0514127171732992	0.281104568089264	HaiMa18586/HaiMa06081/HaiMa11575	HaiMa18586/HaiMa06081/HaiMa11575	dre:449677/dre:572001/dre:557526	3
dre04620	Toll-like receptor signaling pathway	3/66	83/6437	0.0529617302197164	0.281104568089264	HaiMa23339/HaiMa02763/HaiMa20651	HaiMa23339/HaiMa02763/HaiMa20651	dre:335916/dre:394198/dre:403133	3
dre04621	NOD-like receptor signaling pathway	4/66	145/6437	0.0608799139000841	0.300051004221843	HaiMa23339/HaiMa03114/HaiMa15223/HaiMa11575	HaiMa23339/HaiMa03114/HaiMa15223/HaiMa11575	dre:335916/dre:30573/dre:368359/dre:557526	4
dre04216	Ferroptosis	2/66	56/6437	0.112137992426998	0.515834765164193	HaiMa12644/HaiMa09042	HaiMa12644/HaiMa09042	dre:431716/dre:791518	2
dre04150	mTOR signaling pathway	4/66	200/6437	0.148381578662785	0.639895557983262	HaiMa09836/HaiMa16022/HaiMa19123/HaiMa17142	HaiMa09836/HaiMa16022/HaiMa19123/HaiMa17142	dre:566559/dre:378866/dre:100330617/dre:799099	4
dre05132	Salmonella infection	5/66	300/6437	0.19291106591404	0.77739852682663	HaiMa23339/HaiMa03114/HaiMa02763/HaiMa20651/HaiMa11575	HaiMa23339/HaiMa03114/HaiMa02763/HaiMa20651/HaiMa11575	dre:335916/dre:30573/dre:394198/dre:403133/dre:557526	5
dre00310	Lysine degradation	2/66	84/6437	0.212751558276327	0.77739852682663	HaiMa12011/HaiMa19407	HaiMa12011/HaiMa19407	dre:569027/dre:569027	2
dre05168	Herpes simplex virus 1 infection	3/66	164/6437	0.236328685955903	0.77739852682663	HaiMa20651/HaiMa19123/HaiMa11575	HaiMa20651/HaiMa19123/HaiMa11575	dre:403133/dre:100330617/dre:557526	3
dre04910	Insulin signaling pathway	3/66	170/6437	0.252846891511139	0.77739852682663	HaiMa06081/HaiMa19123/HaiMa22854	HaiMa06081/HaiMa19123/HaiMa22854	dre:572001/dre:100330617/dre:334167	3
dre00410	beta-Alanine metabolism	1/66	32/6437	0.2815058153065	0.77739852682663	HaiMa18455	HaiMa18455	dre:100037349	1
dre00500	Starch and sucrose metabolism	1/66	32/6437	0.2815058153065	0.77739852682663	HaiMa17294	HaiMa17294	dre:246094	1
dre00640	Propanoate metabolism	1/66	32/6437	0.2815058153065	0.77739852682663	HaiMa18455	HaiMa18455	dre:100037349	1
dre00030	Pentose phosphate pathway	1/66	33/6437	0.288909502455566	0.77739852682663	HaiMa17294	HaiMa17294	dre:246094	1
dre04914	Progesterone-mediated oocyte maturation	2/66	113/6437	0.323135598191192	0.77739852682663	HaiMa03114/HaiMa23104	HaiMa03114/HaiMa23104	dre:30573/dre:393223	2
dre00051	Fructose and mannose metabolism	1/66	39/6437	0.331779575830754	0.77739852682663	HaiMa07151	HaiMa07151	dre:386663	1
dre01250	Biosynthesis of nucleotide sugars	1/66	40/6437	0.338672753072888	0.77739852682663	HaiMa17294	HaiMa17294	dre:246094	1
dre04218	Cellular senescence	3/66	204/6437	0.348578070620797	0.77739852682663	HaiMa19390/HaiMa19123/HaiMa02823	HaiMa19390/HaiMa19123/HaiMa02823	dre:402991/dre:100330617/dre:606616	3
dre00260	Glycine, serine and threonine metabolism	1/66	43/6437	0.358934831333158	0.77739852682663	HaiMa07011	HaiMa07011	dre:64608	1
dre00760	Nicotinate and nicotinamide metabolism	1/66	43/6437	0.358934831333158	0.77739852682663	HaiMa08449	HaiMa08449	dre:64674	1
dre04070	Phosphatidylinositol signaling system	2/66	123/6437	0.360696025486926	0.77739852682663	HaiMa07157/HaiMa09416	HaiMa07157/HaiMa09416	dre:322041/dre:569040	2
dre00071	Fatty acid degradation	1/66	45/6437	0.372101928260566	0.77739852682663	HaiMa18586	HaiMa18586	dre:449677	1
dre04912	GnRH signaling pathway	2/66	127/6437	0.375523545560314	0.77739852682663	HaiMa23339/HaiMa10473	HaiMa23339/HaiMa10473	dre:335916/dre:30498	2
dre03040	Spliceosome	2/66	131/6437	0.390215993827997	0.77739852682663	HaiMa21024/HaiMa02350	HaiMa21024/HaiMa02350	dre:393586/dre:562935	2
dre00480	Glutathione metabolism	1/66	51/6437	0.410025775723739	0.77739852682663	HaiMa04721	HaiMa04721	dre:563855	1
dre04217	Necroptosis	2/66	137/6437	0.411972751874124	0.77739852682663	HaiMa03114/HaiMa11575	HaiMa03114/HaiMa11575	dre:30573/dre:557526	2
dre00520	Amino sugar and nucleotide sugar metabolism	1/66	53/6437	0.422158597749072	0.77739852682663	HaiMa17294	HaiMa17294	dre:246094	1
dre00330	Arginine and proline metabolism	1/66	54/6437	0.428132522020463	0.77739852682663	HaiMa12644	HaiMa12644	dre:431716	1
dre04622	RIG-I-like receptor signaling pathway	1/66	57/6437	0.445691723488729	0.783744914844739	HaiMa11575	HaiMa11575	dre:557526	1
dre04530	Tight junction	3/66	242/6437	0.454344878170863	0.783744914844739	HaiMa23339/HaiMa11400/HaiMa14074	HaiMa23339/HaiMa11400/HaiMa14074	dre:335916/dre:405757/dre:101885491	3
dre01212	Fatty acid metabolism	1/66	65/6437	0.489961905119176	0.789034538794105	HaiMa18586	HaiMa18586	dre:449677	1
dre03250	Viral life cycle - HIV-1	1/66	65/6437	0.489961905119176	0.789034538794105	HaiMa14381	HaiMa14381	dre:559677	1
dre04814	Motor proteins	3/66	256/6437	0.491717176349949	0.789034538794105	HaiMa11499/HaiMa18250/HaiMa07275	HaiMa11499/HaiMa18250/HaiMa07275	dre:566880/dre:246275/dre:100002040	3
dre00010	Glycolysis / Gluconeogenesis	1/66	70/6437	0.515842711076644	0.796118616765325	HaiMa17294	HaiMa17294	dre:246094	1
dre04110	Cell cycle	2/66	172/6437	0.53052377960902	0.796118616765325	HaiMa23104/HaiMa19390	HaiMa23104/HaiMa19390	dre:393223/dre:402991	2
dre00561	Glycerolipid metabolism	1/66	73/6437	0.530745744510217	0.796118616765325	HaiMa17142	HaiMa17142	dre:799099	1
dre03320	PPAR signaling pathway	1/66	77/6437	0.549915695218101	0.807323041915936	HaiMa18586	HaiMa18586	dre:449677	1
dre03018	RNA degradation	1/66	81/6437	0.568313902455865	0.816951234780305	HaiMa10871	HaiMa10871	dre:378946	1
dre04146	Peroxisome	1/66	84/6437	0.581624560382145	0.81902234012996	HaiMa18455	HaiMa18455	dre:100037349	1
dre03015	mRNA surveillance pathway	1/66	92/6437	0.615175324323256	0.83435309836617	HaiMa05283	HaiMa05283	dre:565849	1
dre00562	Inositol phosphate metabolism	1/66	96/6437	0.630942513010517	0.83435309836617	HaiMa09416	HaiMa09416	dre:569040	1
dre01232	Nucleotide metabolism	1/66	97/6437	0.634783830490616	0.83435309836617	HaiMa01167	HaiMa01167	dre:393867	1
dre04144	Endocytosis	3/66	323/6437	0.651018496281328	0.83435309836617	HaiMa07600/HaiMa21024/HaiMa02350	HaiMa07600/HaiMa21024/HaiMa02350	dre:445196/dre:393586/dre:562935	3
dre04310	Wnt signaling pathway	2/66	215/6437	0.652971990025699	0.83435309836617	HaiMa23339/HaiMa20694	HaiMa23339/HaiMa20694	dre:335916/dre:30719	2
dre04261	Adrenergic signaling in cardiomyocytes	2/66	224/6437	0.675211502575096	0.847083521412394	HaiMa05283/HaiMa15705	HaiMa05283/HaiMa15705	dre:565849/dre:494489	2
dre04012	ErbB signaling pathway	1/66	112/6437	0.687893319133869	0.847582839647089	HaiMa23339	HaiMa23339	dre:335916	1
dre04260	Cardiac muscle contraction	1/66	118/6437	0.706938526803418	0.851825440372806	HaiMa15705	HaiMa15705	dre:494489	1
dre04625	C-type lectin receptor signaling pathway	1/66	121/6437	0.716027181762649	0.851825440372806	HaiMa23339	HaiMa23339	dre:335916	1
dre01200	Carbon metabolism	1/66	134/6437	0.752307585106183	0.873610900245021	HaiMa17294	HaiMa17294	dre:246094	1
dre04060	Cytokine-cytokine receptor interaction	1/66	142/6437	0.772322679926758	0.873610900245021	HaiMa12755	HaiMa12755	dre:641390	1
dre04145	Phagosome	1/66	142/6437	0.772322679926758	0.873610900245021	HaiMa20651	HaiMa20651	dre:403133	1
dre01240	Biosynthesis of cofactors	1/66	152/6437	0.795113753138391	0.875527417139423	HaiMa07011	HaiMa07011	dre:64608	1
dre04120	Ubiquitin mediated proteolysis	1/66	154/6437	0.799394598257734	0.875527417139423	HaiMa23104	HaiMa23104	dre:393223	1
dre00230	Purine metabolism	1/66	173/6437	0.8359110863257	0.889515023612638	HaiMa01167	HaiMa01167	dre:393867	1
dre04371	Apelin signaling pathway	1/66	178/6437	0.84437800886152	0.889515023612638	HaiMa10473	HaiMa10473	dre:30498	1
dre04514	Cell adhesion molecules	1/66	182/6437	0.85084045736861	0.889515023612638	HaiMa11400	HaiMa11400	dre:405757	1
dre04020	Calcium signaling pathway	2/66	349/6437	0.880519164195614	0.906803318350707	HaiMa09416/HaiMa15705	HaiMa09416/HaiMa15705	dre:569040/dre:494489	2
dre04510	Focal adhesion	1/66	285/6437	0.950430479671758	0.964407398490461	HaiMa23339	HaiMa23339	dre:335916	1
dre04080	Neuroactive ligand-receptor interaction	1/66	445/6437	0.99137411691108	0.99137411691108	HaiMa14232	HaiMa14232	dre:100005295	1
