# Supplementary material for: Transcriptomic Analysis of Hippocampus abdominalis Larvae Under High Temperature Stress
Source: Genes (Basel). 2024 Oct 21;15(10):1345. doi: 10.3390/genes15101345 (PMC11507362; doi:10.3390/genes15101345)
Supplement: Supplementary file 1 [file genes-15-01345-s001.zip › Excel S14 KEGG enrichment analysis of transcriptome differentially expressed genes C27vsD18.down_KEGGenrich.xls]

KEGGID	Description	GeneRatio	BgRatio	pvalue	padj	geneID	geneName	keggID	Count
dre00100	Steroid biosynthesis	13/220	24/6435	1.09840872782451e-13	1.30710638611116e-11	HaiMa21237/HaiMa05633/HaiMa07061/novel.387/HaiMa14839/HaiMa16591/HaiMa07950/HaiMa00669/HaiMa10301/HaiMa03490/HaiMa23378/HaiMa21910/novel.359	HaiMa21237/HaiMa05633/HaiMa07061/-/HaiMa14839/HaiMa16591/HaiMa07950/HaiMa00669/HaiMa10301/HaiMa03490/HaiMa23378/HaiMa21910/-	dre:799528/dre:795400/dre:793309/dre:550369/dre:414331/dre:378446/dre:768185/dre:436600/dre:494054/dre:571911/dre:494102/dre:406662/dre:550369	13
dre03030	DNA replication	15/220	39/6435	7.70419924492445e-13	4.58399855073005e-11	HaiMa19420/HaiMa00563/HaiMa02935/HaiMa13488/HaiMa02394/HaiMa12189/HaiMa07508/HaiMa05992/HaiMa05011/HaiMa08759/HaiMa09041/HaiMa19695/HaiMa24441/HaiMa21583/HaiMa07850	HaiMa19420/HaiMa00563/HaiMa02935/HaiMa13488/HaiMa02394/HaiMa12189/HaiMa07508/HaiMa05992/HaiMa05011/HaiMa08759/HaiMa09041/HaiMa19695/HaiMa24441/HaiMa21583/HaiMa07850	dre:30678/dre:30440/dre:192323/dre:322059/dre:327491/dre:386707/dre:192338/dre:393241/dre:192320/dre:566409/dre:286747/dre:553405/dre:407653/dre:393195/dre:337598	15
dre03040	Spliceosome	19/220	131/6435	7.59264927253883e-08	3.01175087810707e-06	HaiMa03047/HaiMa06969/HaiMa22217/HaiMa00944/HaiMa16056/HaiMa04274/HaiMa06072/HaiMa22572/HaiMa13268/HaiMa06491/HaiMa23798/HaiMa13813/HaiMa02271/HaiMa06947/HaiMa18495/HaiMa09464/HaiMa01421/HaiMa16170/HaiMa23482	HaiMa03047/HaiMa06969/HaiMa22217/HaiMa00944/HaiMa16056/HaiMa04274/HaiMa06072/HaiMa22572/HaiMa13268/HaiMa06491/HaiMa23798/HaiMa13813/HaiMa02271/HaiMa06947/HaiMa18495/HaiMa09464/HaiMa01421/HaiMa16170/HaiMa23482	dre:436883/dre:368925/dre:322206/dre:447922/dre:321114/dre:445404/dre:192328/dre:560127/dre:321544/dre:393979/dre:100005893/dre:445302/dre:324121/dre:558042/dre:406824/dre:393480/dre:494165/dre:286774/dre:57924	19
dre00900	Terpenoid backbone biosynthesis	6/220	20/6435	3.866814689506e-05	0.00115037737012803	HaiMa20778/HaiMa17031/HaiMa19705/HaiMa20163/HaiMa12380/HaiMa03265	HaiMa20778/HaiMa17031/HaiMa19705/HaiMa20163/HaiMa12380/HaiMa03265	dre:552997/dre:492781/dre:492477/dre:559054/dre:553513/dre:30643	6
dre03050	Proteasome	8/220	47/6435	0.000163328275654854	0.00388721296058552	HaiMa20601/HaiMa21323/HaiMa18031/HaiMa02973/HaiMa16749/HaiMa15623/HaiMa23633/HaiMa15774	HaiMa20601/HaiMa21323/HaiMa18031/HaiMa02973/HaiMa16749/HaiMa15623/HaiMa23633/HaiMa15774	dre:326884/dre:554153/dre:445033/dre:336786/dre:326687/dre:322265/dre:100331481/dre:553346	8
dre00240	Pyrimidine metabolism	7/220	58/6435	0.00338397581856354	0.0575275889155801	HaiMa21881/HaiMa22456/HaiMa17402/HaiMa12496/HaiMa04773/HaiMa21242/HaiMa22605	HaiMa21881/HaiMa22456/HaiMa17402/HaiMa12496/HaiMa04773/HaiMa21242/HaiMa22605	dre:393744/dre:327590/dre:494065/dre:81540/dre:570478/dre:100144569/dre:550332	7
dre03420	Nucleotide excision repair	7/220	58/6435	0.00338397581856354	0.0575275889155801	HaiMa13462/HaiMa22967/HaiMa19420/HaiMa02394/HaiMa05011/HaiMa19695/HaiMa07486	HaiMa13462/HaiMa22967/HaiMa19420/HaiMa02394/HaiMa05011/HaiMa19695/HaiMa07486	dre:324088/dre:550263/dre:30678/dre:327491/dre:192320/dre:553405/dre:554099	7
dre04110	Cell cycle	13/220	172/6435	0.0058262533360991	0.0806992358830284	HaiMa20692/HaiMa04220/HaiMa23841/HaiMa19420/HaiMa07052/HaiMa02935/HaiMa07508/HaiMa08759/HaiMa10570/HaiMa09041/HaiMa07850/HaiMa20927/HaiMa08752	HaiMa20692/HaiMa04220/HaiMa23841/HaiMa19420/HaiMa07052/HaiMa02935/HaiMa07508/HaiMa08759/HaiMa10570/HaiMa09041/HaiMa07850/HaiMa20927/HaiMa08752	dre:415165/dre:406479/dre:565969/dre:30678/dre:406715/dre:192323/dre:192338/dre:566409/dre:393162/dre:286747/dre:337598/dre:393554/dre:768161	13
dre03410	Base excision repair	6/220	49/6435	0.00610330355417862	0.0806992358830284	HaiMa10983/HaiMa19420/HaiMa12189/HaiMa05011/HaiMa01747/HaiMa19695	HaiMa10983/HaiMa19420/HaiMa12189/HaiMa05011/HaiMa01747/HaiMa19695	dre:110438871/dre:30678/dre:386707/dre:192320/dre:795095/dre:553405	6
dre03013	Nucleocytoplasmic transport	9/220	109/6435	0.011943228448573	0.142124418538019	HaiMa09158/HaiMa22572/HaiMa23798/novel.208/HaiMa07330/HaiMa13813/HaiMa18477/HaiMa09860/HaiMa00515	HaiMa09158/HaiMa22572/HaiMa23798/-/HaiMa07330/HaiMa13813/HaiMa18477/HaiMa09860/HaiMa00515	dre:767677/dre:560127/dre:100005893/dre:393973/dre:192339/dre:445302/dre:30172/dre:445231/dre:570945	9
dre03020	RNA polymerase	4/220	29/6435	0.0161374393142774	0.174577752581728	HaiMa13462/HaiMa22967/HaiMa13703/HaiMa07486	HaiMa13462/HaiMa22967/HaiMa13703/HaiMa07486	dre:324088/dre:550263/dre:445412/dre:554099	4
dre04260	Cardiac muscle contraction	9/220	118/6435	0.0192662057308254	0.191056540164018	HaiMa00533/HaiMa02863/HaiMa19153/HaiMa06503/HaiMa15403/HaiMa09867/HaiMa10303/HaiMa00656/HaiMa05747	HaiMa00533/HaiMa02863/HaiMa19153/HaiMa06503/HaiMa15403/HaiMa09867/HaiMa10303/HaiMa00656/HaiMa05747	dre:353247/dre:386711/dre:64671/dre:570683/dre:100003329/dre:794222/dre:568512/dre:58071/dre:562422	9
dre00280	Valine, leucine and isoleucine degradation	5/220	52/6435	0.0315122169080222	0.288457985542665	HaiMa03265/HaiMa19065/HaiMa17411/HaiMa04963/HaiMa03763	HaiMa03265/HaiMa19065/HaiMa17411/HaiMa04963/HaiMa03763	dre:30643/dre:393984/dre:562292/dre:436647/dre:337412	5
dre01232	Nucleotide metabolism	7/220	97/6435	0.0475997710924129	0.40459805428551	HaiMa21881/HaiMa22456/HaiMa10312/HaiMa23354/HaiMa12496/HaiMa04773/HaiMa22605	HaiMa21881/HaiMa22456/HaiMa10312/HaiMa23354/HaiMa12496/HaiMa04773/HaiMa22605	dre:393744/dre:327590/dre:192305/dre:557834/dre:81540/dre:570478/dre:550332	7
dre00970	Aminoacyl-tRNA biosynthesis	4/220	43/6435	0.0580675407639284	0.460669156727165	HaiMa12881/HaiMa17547/HaiMa04994/HaiMa06837	HaiMa12881/HaiMa17547/HaiMa04994/HaiMa06837	dre:447847/dre:368284/dre:393745/dre:338183	4
dre00310	Lysine degradation	6/220	84/6435	0.0668548216604537	0.493576166859576	HaiMa13322/HaiMa03265/HaiMa12458/HaiMa23905/HaiMa01005/HaiMa22375	HaiMa13322/HaiMa03265/HaiMa12458/HaiMa23905/HaiMa01005/HaiMa22375	dre:557205/dre:30643/dre:768133/dre:796749/dre:445198/dre:393860	6
dre01212	Fatty acid metabolism	5/220	65/6435	0.0705108809799394	0.493576166859576	HaiMa18736/HaiMa16311/HaiMa03265/HaiMa13507/HaiMa17411	HaiMa18736/HaiMa16311/HaiMa03265/HaiMa13507/HaiMa17411	dre:140615/dre:559001/dre:30643/dre:317738/dre:562292	5
dre01240	Biosynthesis of cofactors	9/220	152/6435	0.075697755502471	0.500446272488558	HaiMa19766/HaiMa10312/HaiMa05155/novel.52/HaiMa17402/HaiMa03314/HaiMa01383/HaiMa04773/HaiMa03763	HaiMa19766/HaiMa10312/HaiMa05155/-/HaiMa17402/HaiMa03314/HaiMa01383/HaiMa04773/HaiMa03763	dre:323329/dre:192305/dre:436597/dre:450084/dre:494065/dre:100034522/dre:64607/dre:570478/dre:337412	9
dre00592	alpha-Linolenic acid metabolism	2/220	16/6435	0.102015721927167	0.638940574175417	HaiMa13175/HaiMa18736	HaiMa13175/HaiMa18736	dre:436896/dre:140615	2
dre00270	Cysteine and methionine metabolism	4/220	55/6435	0.117787049762185	0.644144208913755	HaiMa19766/HaiMa00335/novel.52/HaiMa03763	HaiMa19766/HaiMa00335/-/HaiMa03763	dre:323329/dre:321084/dre:450084/dre:337412	4
dre04216	Ferroptosis	4/220	56/6435	0.123651160263197	0.644144208913755	HaiMa15836/novel.52/HaiMa08793/HaiMa05338	HaiMa15836/-/HaiMa08793/HaiMa05338	dre:322126/dre:450084/dre:494477/dre:100002893	4
dre00061	Fatty acid biosynthesis	2/220	18/6435	0.124498460546356	0.644144208913755	HaiMa16311/HaiMa17411	HaiMa16311/HaiMa17411	dre:559001/dre:562292	2
dre00770	Pantothenate and CoA biosynthesis	2/220	18/6435	0.124498460546356	0.644144208913755	HaiMa21242/HaiMa03763	HaiMa21242/HaiMa03763	dre:100144569/dre:337412	2
dre00670	One carbon pool by folate	2/220	19/6435	0.136146584057676	0.648057740114536	HaiMa03314/HaiMa12496	HaiMa03314/HaiMa12496	dre:100034522/dre:81540	2
dre03450	Non-homologous end-joining	2/220	19/6435	0.136146584057676	0.648057740114536	HaiMa12189/HaiMa24670	HaiMa12189/HaiMa24670	dre:386707/dre:544653	2
dre04261	Adrenergic signaling in cardiomyocytes	11/220	225/6435	0.1472800097937	0.674089275594244	HaiMa00533/HaiMa10398/HaiMa02863/HaiMa19153/HaiMa06503/HaiMa15403/HaiMa21156/HaiMa09867/HaiMa10303/HaiMa00656/HaiMa05747	HaiMa00533/HaiMa10398/HaiMa02863/HaiMa19153/HaiMa06503/HaiMa15403/HaiMa21156/HaiMa09867/HaiMa10303/HaiMa00656/HaiMa05747	dre:353247/dre:567239/dre:386711/dre:64671/dre:570683/dre:100003329/dre:415107/dre:794222/dre:568512/dre:58071/dre:562422	11
dre00650	Butanoate metabolism	2/220	21/6435	0.16010179865273	0.680432644274103	HaiMa03265/HaiMa19065	HaiMa03265/HaiMa19065	dre:30643/dre:393984	2
dre04672	Intestinal immune network for IgA production	2/220	21/6435	0.16010179865273	0.680432644274103	HaiMa08465/HaiMa13220	HaiMa08465/HaiMa13220	dre:100333914/dre:493784	2
dre03060	Protein export	2/220	22/6435	0.172352395902348	0.707239141806188	HaiMa07156/HaiMa11868	HaiMa07156/HaiMa11868	dre:192298/dre:378848	2
dre00260	Glycine, serine and threonine metabolism	3/220	43/6435	0.180864554059342	0.709201936779334	HaiMa16861/HaiMa01954/HaiMa01383	HaiMa16861/HaiMa01954/HaiMa01383	dre:266799/dre:606663/dre:64607	3
dre03430	Mismatch repair	2/220	23/6435	0.184750084371087	0.709201936779334	HaiMa19420/HaiMa02394	HaiMa19420/HaiMa02394	dre:30678/dre:327491	2
dre00590	Arachidonic acid metabolism	3/220	45/6435	0.198329360479995	0.737537309284983	HaiMa13175/HaiMa18415/HaiMa03322	HaiMa13175/HaiMa18415/HaiMa03322	dre:436896/dre:792041/dre:794132	3
dre04145	Phagosome	7/220	142/6435	0.212139540161809	0.764988038765311	HaiMa06277/HaiMa20121/HaiMa07156/HaiMa00510/HaiMa15775/HaiMa08793/HaiMa04132	HaiMa06277/HaiMa20121/HaiMa07156/HaiMa00510/HaiMa15775/HaiMa08793/HaiMa04132	dre:445164/dre:641421/dre:192298/dre:573122/dre:566325/dre:494477/dre:436636	7
dre03008	Ribosome biogenesis in eukaryotes	4/220	71/6435	0.224153416751715	0.784536958631003	HaiMa16056/HaiMa07314/HaiMa05423/HaiMa01491	HaiMa16056/HaiMa07314/HaiMa05423/HaiMa01491	dre:321114/dre:321897/dre:613144/dre:494152	4
dre00830	Retinol metabolism	3/220	49/6435	0.234352148590046	0.796797305206157	HaiMa05155/HaiMa16406/HaiMa10001	HaiMa05155/HaiMa16406/HaiMa10001	dre:436597/dre:30381/dre:563241	3
dre01040	Biosynthesis of unsaturated fatty acids	2/220	28/6435	0.248147006621226	0.820263716331275	HaiMa18736/HaiMa13507	HaiMa18736/HaiMa13507	dre:140615/dre:317738	2
dre04115	p53 signaling pathway	4/220	78/6435	0.276760138215748	0.879325784200782	HaiMa20692/HaiMa07052/HaiMa10570/HaiMa23951	HaiMa20692/HaiMa07052/HaiMa10570/HaiMa23951	dre:415165/dre:406715/dre:393162/dre:415158	4
dre00983	Drug metabolism - other enzymes	3/220	54/6435	0.280793107559913	0.879325784200782	HaiMa22456/HaiMa23354/HaiMa21242	HaiMa22456/HaiMa23354/HaiMa21242	dre:327590/dre:557834/dre:100144569	3
dre00410	beta-Alanine metabolism	2/220	32/6435	0.299404928376595	0.892259917006132	HaiMa04963/HaiMa21242	HaiMa04963/HaiMa21242	dre:436647/dre:100144569	2
dre03018	RNA degradation	4/220	81/6435	0.299919299833994	0.892259917006132	HaiMa24205/HaiMa14501/HaiMa13785/HaiMa23482	HaiMa24205/HaiMa14501/HaiMa13785/HaiMa23482	dre:100750260/dre:324574/dre:402850/dre:57924	4
dre00062	Fatty acid elongation	2/220	33/6435	0.312161603914374	0.902479882696714	HaiMa13507/HaiMa20825	HaiMa13507/HaiMa20825	dre:317738/dre:791152	2
dre00510	N-Glycan biosynthesis	3/220	58/6435	0.318522311540017	0.902479882696714	HaiMa21701/HaiMa20884/HaiMa06033	HaiMa21701/HaiMa20884/HaiMa06033	dre:567913/dre:403068/dre:403116	3
dre00534	Glycosaminoglycan biosynthesis - heparan sulfate / heparin	2/220	35/6435	0.337515501145113	0.934054526424847	HaiMa08376/HaiMa14216	HaiMa08376/HaiMa14216	dre:791188/dre:192334	2
dre00120	Primary bile acid biosynthesis	1/220	13/6435	0.364058782281538	0.962733224255622	HaiMa08143	HaiMa08143	dre:570455	1
dre00450	Selenocompound metabolism	1/220	13/6435	0.364058782281538	0.962733224255622	HaiMa06837	HaiMa06837	dre:338183	1
dre00604	Glycosphingolipid biosynthesis - ganglio series	1/220	14/6435	0.385844373670211	0.998162618842503	HaiMa14788	HaiMa14788	dre:445562	1
dre00591	Linoleic acid metabolism	1/220	15/6435	0.406886927445722	0.999164236088779	HaiMa13175	HaiMa13175	dre:436896	1
dre04623	Cytosolic DNA-sensing pathway	2/220	41/6435	0.411573527101575	0.999164236088779	HaiMa22967/HaiMa13703	HaiMa22967/HaiMa13703	dre:550263/dre:445412	2
dre00140	Steroid hormone biosynthesis	2/220	42/6435	0.423537337427973	0.999164236088779	HaiMa07950/HaiMa08143	HaiMa07950/HaiMa08143	dre:768185/dre:570455	2
dre00071	Fatty acid degradation	2/220	45/6435	0.458651097077931	0.999164236088779	HaiMa03265/HaiMa22375	HaiMa03265/HaiMa22375	dre:30643/dre:393860	2
dre00380	Tryptophan metabolism	2/220	46/6435	0.470080217566496	0.999164236088779	HaiMa03265/HaiMa22375	HaiMa03265/HaiMa22375	dre:30643/dre:393860	2
dre00620	Pyruvate metabolism	2/220	47/6435	0.481364677720605	0.999164236088779	HaiMa03265/HaiMa21263	HaiMa03265/HaiMa21263	dre:30643/dre:768196	2
dre05168	Herpes simplex virus 1 infection	6/220	164/6435	0.492363747148049	0.999164236088779	HaiMa03047/HaiMa06969/HaiMa22572/HaiMa07118/HaiMa23951/HaiMa05822	HaiMa03047/HaiMa06969/HaiMa22572/HaiMa07118/HaiMa23951/HaiMa05822	dre:436883/dre:368925/dre:560127/dre:565200/dre:415158/dre:565759	6
dre03320	PPAR signaling pathway	3/220	77/6435	0.493347322402424	0.999164236088779	HaiMa18736/HaiMa21263/HaiMa04132	HaiMa18736/HaiMa21263/HaiMa04132	dre:140615/dre:768196/dre:436636	3
dre01210	2-Oxocarboxylic acid metabolism	1/220	20/6435	0.501807955465304	0.999164236088779	HaiMa03763	HaiMa03763	dre:337412	1
dre04217	Necroptosis	5/220	137/6435	0.505909188415764	0.999164236088779	HaiMa10983/HaiMa04092/HaiMa15836/HaiMa01747/HaiMa07118	HaiMa10983/HaiMa04092/HaiMa15836/HaiMa01747/HaiMa07118	dre:110438871/dre:393896/dre:322126/dre:795095/dre:565200	5
dre02010	ABC transporters	2/220	50/6435	0.514317139034269	0.999164236088779	HaiMa13134/HaiMa22035	HaiMa13134/HaiMa22035	dre:566515/dre:570453	2
dre00533	Glycosaminoglycan biosynthesis - keratan sulfate	1/220	21/6435	0.518893263305933	0.999164236088779	HaiMa14788	HaiMa14788	dre:445562	1
dre03460	Fanconi anemia pathway	2/220	52/6435	0.535508414205942	0.999164236088779	HaiMa02394/HaiMa09677	HaiMa02394/HaiMa09677	dre:327491/dre:563218	2
dre04060	Cytokine-cytokine receptor interaction	5/220	142/6435	0.538018705931661	0.999164236088779	HaiMa14223/HaiMa06844/HaiMa05639/HaiMa19040/HaiMa08465	HaiMa14223/HaiMa06844/HaiMa05639/HaiMa19040/HaiMa08465	dre:100004455/dre:100329520/dre:798441/dre:795469/dre:100333914	5
dre04141	Protein processing in endoplasmic reticulum	6/220	176/6435	0.562125960483565	0.999164236088779	HaiMa07156/HaiMa06325/HaiMa21701/HaiMa12678/HaiMa11868/HaiMa00384	HaiMa07156/HaiMa06325/HaiMa21701/HaiMa12678/HaiMa11868/HaiMa00384	dre:192298/dre:386709/dre:567913/dre:266757/dre:378848/dre:570101	6
dre00601	Glycosphingolipid biosynthesis - lacto and neolacto series	1/220	25/6435	0.581595848745228	0.999164236088779	HaiMa01872	HaiMa01872	dre:504044	1
dre04622	RIG-I-like receptor signaling pathway	2/220	57/6435	0.585666912860864	0.999164236088779	HaiMa06361/HaiMa05822	HaiMa06361/HaiMa05822	dre:30116/dre:565759	2
dre01230	Biosynthesis of amino acids	3/220	89/6435	0.591903024901549	0.999164236088779	HaiMa19766/HaiMa01954/HaiMa03763	HaiMa19766/HaiMa01954/HaiMa03763	dre:323329/dre:606663/dre:337412	3
dre03015	mRNA surveillance pathway	3/220	92/6435	0.61454160516563	0.999164236088779	HaiMa22572/HaiMa23798/HaiMa07330	HaiMa22572/HaiMa23798/HaiMa07330	dre:560127/dre:100005893/dre:192339	3
dre04540	Gap junction	4/220	130/6435	0.655076651638072	0.999164236088779	HaiMa06277/HaiMa20121/HaiMa00510/HaiMa02848	HaiMa06277/HaiMa20121/HaiMa00510/HaiMa02848	dre:445164/dre:641421/dre:573122/dre:30236	4
dre00532	Glycosaminoglycan biosynthesis - chondroitin sulfate / dermatan sulfate	1/220	31/6435	0.66072210838806	0.999164236088779	HaiMa14216	HaiMa14216	dre:192334	1
dre04814	Motor proteins	8/220	259/6435	0.667317343754861	0.999164236088779	HaiMa06277/HaiMa20121/HaiMa00533/HaiMa00510/HaiMa02863/HaiMa19153/HaiMa19515/HaiMa00656	HaiMa06277/HaiMa20121/HaiMa00533/HaiMa00510/HaiMa02863/HaiMa19153/HaiMa19515/HaiMa00656	dre:445164/dre:641421/dre:353247/dre:573122/dre:386711/dre:64671/dre:30592/dre:58071	8
dre00640	Propanoate metabolism	1/220	32/6435	0.672377501291656	0.999164236088779	HaiMa04963	HaiMa04963	dre:436647	1
dre01200	Carbon metabolism	4/220	134/6435	0.67844373663125	0.999164236088779	HaiMa01954/HaiMa03265/HaiMa21263/HaiMa04963	HaiMa01954/HaiMa03265/HaiMa21263/HaiMa04963	dre:606663/dre:30643/dre:768196/dre:436647	4
dre00860	Porphyrin metabolism	1/220	35/6435	0.705005641710103	0.999164236088779	HaiMa01383	HaiMa01383	dre:64607	1
dre04512	ECM-receptor interaction	3/220	106/6435	0.708751966974437	0.999164236088779	HaiMa15775/HaiMa04132/HaiMa24914	HaiMa15775/HaiMa04132/HaiMa24914	dre:566325/dre:436636/dre:554270	3
dre00350	Tyrosine metabolism	1/220	37/6435	0.724939456740877	0.999164236088779	HaiMa16519	HaiMa16519	dre:322372	1
dre00630	Glyoxylate and dicarboxylate metabolism	1/220	38/6435	0.734397618590988	0.999164236088779	HaiMa03265	HaiMa03265	dre:30643	1
dre00564	Glycerophospholipid metabolism	3/220	112/6435	0.743356340066385	0.999164236088779	HaiMa13175/HaiMa06496/HaiMa18276	HaiMa13175/HaiMa06496/HaiMa18276	dre:436896/dre:555330/dre:793137	3
dre00051	Fructose and mannose metabolism	1/220	39/6435	0.743531982184857	0.999164236088779	HaiMa00714	HaiMa00714	dre:100330415	1
dre00512	Mucin type O-glycan biosynthesis	1/220	39/6435	0.743531982184857	0.999164236088779	HaiMa14788	HaiMa14788	dre:445562	1
dre04514	Cell adhesion molecules	5/220	182/6435	0.75230085011995	0.999164236088779	HaiMa10449/HaiMa06517/HaiMa06630/HaiMa10408/HaiMa22528	HaiMa10449/HaiMa06517/HaiMa06630/HaiMa10408/HaiMa22528	dre:573644/dre:30726/dre:30291/dre:562702/dre:569386	5
dre04020	Calcium signaling pathway	10/220	348/6435	0.760250566703052	0.999164236088779	HaiMa15836/HaiMa00533/HaiMa20298/HaiMa06503/HaiMa08198/HaiMa19589/HaiMa10303/HaiMa01953/HaiMa11537/HaiMa11881	HaiMa15836/HaiMa00533/HaiMa20298/HaiMa06503/HaiMa08198/HaiMa19589/HaiMa10303/HaiMa01953/HaiMa11537/HaiMa11881	dre:322126/dre:353247/dre:100149482/dre:570683/dre:100334819/dre:65090/dre:568512/dre:565379/dre:570240/dre:100005675	10
dre03440	Homologous recombination	1/220	41/6435	0.760873085215678	0.999164236088779	HaiMa02394	HaiMa02394	dre:327491	1
dre00250	Alanine, aspartate and glutamate metabolism	1/220	43/6435	0.777046637624174	0.999164236088779	HaiMa10312	HaiMa10312	dre:192305	1
dre00760	Nicotinate and nicotinamide metabolism	1/220	43/6435	0.777046637624174	0.999164236088779	HaiMa11736	HaiMa11736	dre:406619	1
dre00513	Various types of N-glycan biosynthesis	1/220	44/6435	0.784720251473154	0.999164236088779	HaiMa20884	HaiMa20884	dre:403068	1
dre04146	Peroxisome	2/220	84/6435	0.788105590849834	0.999164236088779	HaiMa19705/HaiMa09932	HaiMa19705/HaiMa09932	dre:492477/dre:566378	2
dre04068	FoxO signaling pathway	4/220	163/6435	0.81485700308021	0.999164236088779	HaiMa08919/HaiMa07052/HaiMa18317/HaiMa18318	HaiMa08919/HaiMa07052/HaiMa18317/HaiMa18318	dre:321974/dre:406715/dre:30663/dre:30658	4
dre00565	Ether lipid metabolism	1/220	50/6435	0.825543485918985	0.999164236088779	HaiMa13175	HaiMa13175	dre:436896	1
dre00480	Glutathione metabolism	1/220	51/6435	0.831554516944486	0.999164236088779	novel.52	-	dre:450084	1
dre04218	Cellular senescence	5/220	204/6435	0.833764593857107	0.999164236088779	HaiMa15836/HaiMa20692/HaiMa07052/HaiMa07676/HaiMa10570	HaiMa15836/HaiMa20692/HaiMa07052/HaiMa07676/HaiMa10570	dre:322126/dre:415165/dre:406715/dre:445390/dre:393162	5
dre04910	Insulin signaling pathway	4/220	170/6435	0.839602806792551	0.999164236088779	HaiMa16311/HaiMa00286/HaiMa24155/HaiMa01953	HaiMa16311/HaiMa00286/HaiMa24155/HaiMa01953	dre:559001/dre:571155/dre:550549/dre:565379	4
dre04530	Tight junction	6/220	242/6435	0.842322559271039	0.999164236088779	HaiMa06277/HaiMa00510/HaiMa19420/HaiMa00383/HaiMa10449/HaiMa21156	HaiMa06277/HaiMa00510/HaiMa19420/HaiMa00383/HaiMa10449/HaiMa21156	dre:445164/dre:573122/dre:30678/dre:336839/dre:573644/dre:415107	6
dre00520	Amino sugar and nucleotide sugar metabolism	1/220	53/6435	0.842965005131738	0.999164236088779	HaiMa06516	HaiMa06516	dre:406819	1
dre00330	Arginine and proline metabolism	1/220	54/6435	0.848378307994636	0.999164236088779	HaiMa16861	HaiMa16861	dre:266799	1
dre00230	Purine metabolism	4/220	173/6435	0.849333122989674	0.999164236088779	HaiMa10312/HaiMa23354/HaiMa20582/HaiMa06440	HaiMa10312/HaiMa23354/HaiMa20582/HaiMa06440	dre:192305/dre:557834/dre:563343/dre:562357	4
dre04114	Oocyte meiosis	3/220	142/6435	0.869953041005543	0.999164236088779	HaiMa20692/HaiMa13654/HaiMa07052	HaiMa20692/HaiMa13654/HaiMa07052	dre:415165/dre:100333151/dre:406715	3
dre00514	Other types of O-glycan biosynthesis	1/220	59/6435	0.872781771256632	0.999164236088779	HaiMa06033	HaiMa06033	dre:403116	1
dre04621	NOD-like receptor signaling pathway	3/220	145/6435	0.878957014468034	0.999164236088779	HaiMa04092/HaiMa15836/HaiMa07118	HaiMa04092/HaiMa15836/HaiMa07118	dre:393896/dre:322126/dre:565200	3
dre05132	Salmonella infection	7/220	299/6435	0.893090263773759	0.999164236088779	HaiMa06277/HaiMa20121/HaiMa00510/HaiMa00383/HaiMa23951/HaiMa19515/HaiMa21494	HaiMa06277/HaiMa20121/HaiMa00510/HaiMa00383/HaiMa23951/HaiMa19515/HaiMa21494	dre:445164/dre:641421/dre:573122/dre:336839/dre:415158/dre:30592/dre:553413	7
dre04914	Progesterone-mediated oocyte maturation	2/220	113/6435	0.90386931774722	0.999164236088779	HaiMa13654/HaiMa07052	HaiMa13654/HaiMa07052	dre:100333151/dre:406715	2
dre04520	Adherens junction	3/220	157/6435	0.909688653055865	0.999164236088779	HaiMa00383/HaiMa19515/HaiMa15892	HaiMa00383/HaiMa19515/HaiMa15892	dre:336839/dre:30592/dre:100537012	3
dre04210	Apoptosis	3/220	158/6435	0.911901800471324	0.999164236088779	HaiMa06277/HaiMa00510/HaiMa23951	HaiMa06277/HaiMa00510/HaiMa23951	dre:445164/dre:573122/dre:415158	3
dre03010	Ribosome	2/220	124/6435	0.92971815441741	0.999164236088779	HaiMa09950/HaiMa13266	HaiMa09950/HaiMa13266	dre:550391/dre:768187	2
dre04912	GnRH signaling pathway	2/220	127/6435	0.93554036688716	0.999164236088779	HaiMa00383/HaiMa06503	HaiMa00383/HaiMa06503	dre:336839/dre:570683	2
dre04370	VEGF signaling pathway	1/220	81/6435	0.941319688517802	0.999164236088779	HaiMa00383	HaiMa00383	dre:336839	1
dre04920	Adipocytokine signaling pathway	1/220	82/6435	0.943351427347843	0.999164236088779	HaiMa04132	HaiMa04132	dre:436636	1
dre04371	Apelin signaling pathway	3/220	178/6435	0.946994825312813	0.999164236088779	HaiMa16420/HaiMa19153/HaiMa10303	HaiMa16420/HaiMa19153/HaiMa10303	dre:571106/dre:64671/dre:568512	3
dre04137	Mitophagy - animal	1/220	84/6435	0.94720719498989	0.999164236088779	HaiMa09353	HaiMa09353	dre:327143	1
dre04010	MAPK signaling pathway	8/220	390/6435	0.96170950793001	0.999164236088779	HaiMa02478/HaiMa00383/HaiMa06503/HaiMa15403/HaiMa19589/HaiMa09867/HaiMa11537/HaiMa05747	HaiMa02478/HaiMa00383/HaiMa06503/HaiMa15403/HaiMa19589/HaiMa09867/HaiMa11537/HaiMa05747	dre:541536/dre:336839/dre:570683/dre:100003329/dre:65090/dre:794222/dre:570240/dre:562422	8
dre00562	Inositol phosphate metabolism	1/220	96/6435	0.965431301373134	0.999164236088779	HaiMa04963	HaiMa04963	dre:436647	1
dre04270	Vascular smooth muscle contraction	2/220	174/6435	0.984146712960973	0.999164236088779	HaiMa06503/HaiMa16646	HaiMa06503/HaiMa16646	dre:570683/dre:100536902	2
dre04625	C-type lectin receptor signaling pathway	1/220	121/6435	0.985729649123437	0.999164236088779	HaiMa07118	HaiMa07118	dre:565200	1
dre04350	TGF-beta signaling pathway	1/220	123/6435	0.986706849774742	0.999164236088779	HaiMa06844	HaiMa06844	dre:100329520	1
dre04080	Neuroactive ligand-receptor interaction	8/220	442/6435	0.986953917335561	0.999164236088779	HaiMa20298/HaiMa21493/HaiMa16332/HaiMa24741/HaiMa08731/HaiMa04985/HaiMa01026/HaiMa11881	HaiMa20298/HaiMa21493/HaiMa16332/HaiMa24741/HaiMa08731/HaiMa04985/HaiMa01026/HaiMa11881	dre:100149482/dre:568807/dre:100333578/dre:569147/dre:541315/dre:556429/dre:402851/dre:100005675	8
dre04140	Autophagy - animal	2/220	181/6435	0.987218172400515	0.999164236088779	HaiMa10983/HaiMa01747	HaiMa10983/HaiMa01747	dre:110438871/dre:795095	2
dre00190	Oxidative phosphorylation	1/220	127/6435	0.98846587598742	0.999164236088779	HaiMa23951	HaiMa23951	dre:415158	1
dre04510	Focal adhesion	4/220	285/6435	0.989810601288162	0.999164236088779	HaiMa00383/HaiMa15775/HaiMa24914/HaiMa19515	HaiMa00383/HaiMa15775/HaiMa24914/HaiMa19515	dre:336839/dre:566325/dre:554270/dre:30592	4
dre04120	Ubiquitin mediated proteolysis	1/220	154/6435	0.995585833139244	0.999164236088779	HaiMa13268	HaiMa13268	dre:321544	1
dre04810	Regulation of actin cytoskeleton	3/220	300/6435	0.998318545321488	0.999164236088779	HaiMa00383/HaiMa19515/HaiMa15892	HaiMa00383/HaiMa19515/HaiMa15892	dre:336839/dre:30592/dre:100537012	3
dre04150	mTOR signaling pathway	1/220	199/6435	0.999117836393048	0.999164236088779	HaiMa24155	HaiMa24155	dre:550549	1
dre04144	Endocytosis	3/220	323/6435	0.999164236088779	0.999164236088779	HaiMa00383/HaiMa08793/HaiMa00309	HaiMa00383/HaiMa08793/HaiMa00309	dre:336839/dre:494477/dre:797187	3
