# Supplementary material for: Transcriptomic Analysis of Hippocampus abdominalis Larvae Under High Temperature Stress
Source: Genes (Basel). 2024 Oct 21;15(10):1345. doi: 10.3390/genes15101345 (PMC11507362; doi:10.3390/genes15101345)
Supplement: Supplementary file 1 [file genes-15-01345-s001.zip › Excel S15 KEGG enrichment analysis of transcriptome differentially expressed genes C27vsD18.up_KEGGenrich.xls]

KEGGID	Description	GeneRatio	BgRatio	pvalue	padj	geneID	geneName	keggID	Count
dre00010	Glycolysis / Gluconeogenesis	17/305	70/6435	1.58267994967964e-08	2.01000353609314e-06	HaiMa07109/HaiMa17294/HaiMa18918/HaiMa07977/HaiMa13993/HaiMa07528/HaiMa02751/HaiMa15567/HaiMa23795/HaiMa00100/HaiMa11268/HaiMa13273/HaiMa18651/HaiMa24809/HaiMa11063/HaiMa20352/HaiMa22805	HaiMa07109/HaiMa17294/HaiMa18918/HaiMa07977/HaiMa13993/HaiMa07528/HaiMa02751/HaiMa15567/HaiMa23795/HaiMa00100/HaiMa11268/HaiMa13273/HaiMa18651/HaiMa24809/HaiMa11063/HaiMa20352/HaiMa22805	dre:568001/dre:246094/dre:445505/dre:394000/dre:378963/dre:378727/dre:541435/dre:336425/dre:100005587/dre:447836/dre:572733/dre:321664/dre:445094/dre:436646/dre:447920/dre:317743/dre:394000	17
dre00030	Pentose phosphate pathway	8/305	33/6435	0.000114079142479411	0.00724402554744257	HaiMa07109/HaiMa17294/HaiMa18918/HaiMa07977/HaiMa15567/HaiMa00100/HaiMa13273/HaiMa22805	HaiMa07109/HaiMa17294/HaiMa18918/HaiMa07977/HaiMa15567/HaiMa00100/HaiMa13273/HaiMa22805	dre:568001/dre:246094/dre:445505/dre:394000/dre:336425/dre:447836/dre:321664/dre:394000	8
dre00330	Arginine and proline metabolism	9/305	54/6435	0.000865213782269339	0.03446835183735	HaiMa02755/HaiMa02143/HaiMa10551/HaiMa12644/HaiMa10143/HaiMa23795/HaiMa15863/HaiMa19720/HaiMa11063	HaiMa02755/HaiMa02143/HaiMa10551/HaiMa12644/HaiMa10143/HaiMa23795/HaiMa15863/HaiMa19720/HaiMa11063	dre:565785/dre:794752/dre:373132/dre:431716/dre:30095/dre:100005587/dre:100003675/dre:619259/dre:447920	9
dre04814	Motor proteins	24/305	259/6435	0.00116734302048045	0.03446835183735	HaiMa11499/HaiMa07275/HaiMa17121/HaiMa06604/HaiMa17772/HaiMa18250/HaiMa16643/HaiMa09613/novel.456/HaiMa06778/HaiMa09371/HaiMa00658/HaiMa20581/HaiMa08972/HaiMa11857/HaiMa05947/HaiMa04792/HaiMa04605/HaiMa08318/HaiMa05062/HaiMa18597/HaiMa09804/HaiMa19699/HaiMa05625	HaiMa11499/HaiMa07275/HaiMa17121/HaiMa06604/HaiMa17772/HaiMa18250/HaiMa16643/HaiMa09613/-/HaiMa06778/HaiMa09371/HaiMa00658/HaiMa20581/HaiMa08972/HaiMa11857/HaiMa05947/HaiMa04792/HaiMa04605/HaiMa08318/HaiMa05062/HaiMa18597/HaiMa09804/HaiMa19699/HaiMa05625	dre:566880/dre:100002040/dre:337770/dre:100884147/dre:492493/dre:246275/dre:100003572/dre:100002040/dre:558627/dre:557863/dre:30429/dre:558408/dre:393609/dre:558627/dre:64671/dre:336165/dre:337770/dre:445048/dre:30616/dre:570210/dre:100001191/dre:554168/dre:556606/dre:561639	24
dre04010	MAPK signaling pathway	32/305	390/6435	0.00149520908775613	0.03446835183735	HaiMa21024/HaiMa22854/HaiMa06836/HaiMa02350/HaiMa02763/HaiMa10237/HaiMa24014/HaiMa13077/HaiMa09474/HaiMa19390/HaiMa23339/HaiMa19427/HaiMa23088/HaiMa23680/HaiMa11575/HaiMa11012/HaiMa14692/HaiMa10930/HaiMa06801/HaiMa05511/HaiMa15414/HaiMa17664/HaiMa21670/HaiMa04394/HaiMa24075/HaiMa24865/HaiMa04318/HaiMa17952/HaiMa03807/HaiMa00469/HaiMa23677/HaiMa00300	HaiMa21024/HaiMa22854/HaiMa06836/HaiMa02350/HaiMa02763/HaiMa10237/HaiMa24014/HaiMa13077/HaiMa09474/HaiMa19390/HaiMa23339/HaiMa19427/HaiMa23088/HaiMa23680/HaiMa11575/HaiMa11012/HaiMa14692/HaiMa10930/HaiMa06801/HaiMa05511/HaiMa15414/HaiMa17664/HaiMa21670/HaiMa04394/HaiMa24075/HaiMa24865/HaiMa04318/HaiMa17952/HaiMa03807/HaiMa00469/HaiMa23677/HaiMa00300	dre:393586/dre:334167/dre:561924/dre:562935/dre:394198/dre:368243/dre:415100/dre:406340/dre:100004261/dre:402991/dre:335916/dre:445057/dre:245699/dre:798846/dre:557526/dre:559529/dre:30739/dre:100000160/dre:568718/dre:560446/dre:793158/dre:100048921/dre:560913/dre:406523/dre:561518/dre:100331351/dre:570288/dre:393132/dre:386825/dre:570683/dre:798846/dre:431720	32
dre04068	FoxO signaling pathway	17/305	163/6435	0.00174080965768094	0.03446835183735	HaiMa21379/HaiMa19390/HaiMa08853/HaiMa13554/HaiMa11968/HaiMa24107/HaiMa23088/HaiMa14692/HaiMa06081/HaiMa03464/HaiMa07528/HaiMa16712/HaiMa05511/HaiMa01510/HaiMa05281/HaiMa19163/HaiMa00720	HaiMa21379/HaiMa19390/HaiMa08853/HaiMa13554/HaiMa11968/HaiMa24107/HaiMa23088/HaiMa14692/HaiMa06081/HaiMa03464/HaiMa07528/HaiMa16712/HaiMa05511/HaiMa01510/HaiMa05281/HaiMa19163/HaiMa00720	dre:393891/dre:402991/dre:100001936/dre:563719/dre:266794/dre:336116/dre:245699/dre:30739/dre:572001/dre:403037/dre:378727/dre:58092/dre:560446/dre:572001/dre:436866/dre:266794/dre:100329897	17
dre04137	Mitophagy - animal	11/305	84/6435	0.00189983041623189	0.03446835183735	HaiMa14506/HaiMa02132/HaiMa23339/HaiMa24107/HaiMa16119/HaiMa06568/HaiMa13168/HaiMa19922/HaiMa01668/HaiMa21432/HaiMa16867	HaiMa14506/HaiMa02132/HaiMa23339/HaiMa24107/HaiMa16119/HaiMa06568/HaiMa13168/HaiMa19922/HaiMa01668/HaiMa21432/HaiMa16867	dre:406452/dre:393376/dre:335916/dre:336116/dre:337168/dre:564996/dre:100330105/dre:323563/dre:114834/dre:393268/dre:565434	11
dre04140	Autophagy - animal	18/305	181/6435	0.00220186330033547	0.0349545798928256	HaiMa09836/HaiMa14506/HaiMa02132/HaiMa19123/HaiMa22069/HaiMa02123/HaiMa16022/HaiMa24107/HaiMa06081/HaiMa05438/HaiMa13168/HaiMa23457/HaiMa08340/HaiMa05816/HaiMa01510/HaiMa10045/HaiMa00720/HaiMa21432	HaiMa09836/HaiMa14506/HaiMa02132/HaiMa19123/HaiMa22069/HaiMa02123/HaiMa16022/HaiMa24107/HaiMa06081/HaiMa05438/HaiMa13168/HaiMa23457/HaiMa08340/HaiMa05816/HaiMa01510/HaiMa10045/HaiMa00720/HaiMa21432	dre:566559/dre:406452/dre:393376/dre:100330617/dre:558696/dre:100005732/dre:378866/dre:336116/dre:572001/dre:407686/dre:100330105/dre:448859/dre:641330/dre:767660/dre:572001/dre:393362/dre:100329897/dre:393268	18
dre04060	Cytokine-cytokine receptor interaction	15/305	142/6435	0.0028271941556339	0.039894850862834	HaiMa11158/HaiMa14692/HaiMa12755/HaiMa14337/HaiMa05511/HaiMa21526/HaiMa24865/HaiMa12242/HaiMa05281/HaiMa11995/HaiMa12582/HaiMa13932/HaiMa22774/HaiMa01689/HaiMa16512	HaiMa11158/HaiMa14692/HaiMa12755/HaiMa14337/HaiMa05511/HaiMa21526/HaiMa24865/HaiMa12242/HaiMa05281/HaiMa11995/HaiMa12582/HaiMa13932/HaiMa22774/HaiMa01689/HaiMa16512	dre:100006778/dre:30739/dre:641390/dre:567542/dre:560446/dre:100002946/dre:100331351/dre:100333821/dre:436866/dre:541493/dre:100192217/dre:334183/dre:445381/dre:110440027/dre:100534674	15
dre01200	Carbon metabolism	14/305	134/6435	0.00427258156839106	0.0542617859185665	HaiMa07109/HaiMa17294/HaiMa18918/HaiMa13993/HaiMa02751/HaiMa15567/HaiMa11417/HaiMa00100/HaiMa15757/HaiMa11268/HaiMa13273/HaiMa18651/HaiMa20352/HaiMa07830	HaiMa07109/HaiMa17294/HaiMa18918/HaiMa13993/HaiMa02751/HaiMa15567/HaiMa11417/HaiMa00100/HaiMa15757/HaiMa11268/HaiMa13273/HaiMa18651/HaiMa20352/HaiMa07830	dre:568001/dre:246094/dre:445505/dre:378963/dre:541435/dre:336425/dre:564552/dre:447836/dre:373092/dre:572733/dre:321664/dre:445094/dre:317743/dre:100148522	14
dre04217	Necroptosis	14/305	137/6435	0.00521058872872859	0.0578768958161902	HaiMa14506/HaiMa03114/HaiMa21474/HaiMa21685/HaiMa03256/HaiMa08976/HaiMa08975/HaiMa11575/novel.736/HaiMa15757/HaiMa10589/HaiMa05281/HaiMa24955/HaiMa02246	HaiMa14506/HaiMa03114/HaiMa21474/HaiMa21685/HaiMa03256/HaiMa08976/HaiMa08975/HaiMa11575/-/HaiMa15757/HaiMa10589/HaiMa05281/HaiMa24955/HaiMa02246	dre:406452/dre:30573/dre:541374/dre:327067/dre:565155/dre:436651/dre:436651/dre:557526/dre:564497/dre:373092/dre:553655/dre:436866/dre:568830/dre:100332229	14
dre00052	Galactose metabolism	6/305	35/6435	0.00546868306924631	0.0578768958161902	HaiMa07109/HaiMa07977/HaiMa04194/HaiMa00100/HaiMa24809/HaiMa22805	HaiMa07109/HaiMa07977/HaiMa04194/HaiMa00100/HaiMa24809/HaiMa22805	dre:568001/dre:394000/dre:553452/dre:447836/dre:436646/dre:394000	6
dre01230	Biosynthesis of amino acids	10/305	89/6435	0.00904435799673424	0.0851042291019891	HaiMa07109/HaiMa13993/HaiMa15567/HaiMa08947/HaiMa00100/HaiMa11268/HaiMa13273/HaiMa18651/HaiMa20352/HaiMa07830	HaiMa07109/HaiMa13993/HaiMa15567/HaiMa08947/HaiMa00100/HaiMa11268/HaiMa13273/HaiMa18651/HaiMa20352/HaiMa07830	dre:568001/dre:378963/dre:336425/dre:557716/dre:447836/dre:572733/dre:321664/dre:445094/dre:317743/dre:100148522	10
dre00051	Fructose and mannose metabolism	6/305	39/6435	0.009381568562424	0.0851042291019891	HaiMa07109/HaiMa18918/HaiMa04194/HaiMa15567/HaiMa00100/HaiMa13273	HaiMa07109/HaiMa18918/HaiMa04194/HaiMa15567/HaiMa00100/HaiMa13273	dre:568001/dre:445505/dre:553452/dre:336425/dre:447836/dre:321664	6
dre04216	Ferroptosis	7/305	56/6435	0.0158178714239828	0.129018644673034	HaiMa09042/HaiMa08976/HaiMa08975/HaiMa12644/HaiMa13168/HaiMa21600/HaiMa21432	HaiMa09042/HaiMa08976/HaiMa08975/HaiMa12644/HaiMa13168/HaiMa21600/HaiMa21432	dre:791518/dre:436651/dre:436651/dre:431716/dre:100330105/dre:791518/dre:393268	7
dre00500	Starch and sucrose metabolism	5/305	32/6435	0.0162543174391224	0.129018644673034	HaiMa17294/HaiMa07977/HaiMa14096/HaiMa10589/HaiMa22805	HaiMa17294/HaiMa07977/HaiMa14096/HaiMa10589/HaiMa22805	dre:246094/dre:394000/dre:553722/dre:553655/dre:394000	5
dre03018	RNA degradation	8/305	81/6435	0.0371536298983409	0.263294594432043	HaiMa22344/HaiMa07109/HaiMa04035/HaiMa10871/HaiMa13993/HaiMa19062/HaiMa00100/HaiMa00831	HaiMa22344/HaiMa07109/HaiMa04035/HaiMa10871/HaiMa13993/HaiMa19062/HaiMa00100/HaiMa00831	dre:558857/dre:568001/dre:114432/dre:378946/dre:378963/dre:553665/dre:447836/dre:327625	8
dre00430	Taurine and hypotaurine metabolism	3/305	16/6435	0.0373173440927305	0.263294594432043	HaiMa23344/HaiMa08329/HaiMa19811	HaiMa23344/HaiMa08329/HaiMa19811	dre:794311/dre:100038790/dre:100333757	3
dre04920	Adipocytokine signaling pathway	8/305	82/6435	0.0395495938976985	0.264357811842511	HaiMa09538/HaiMa16098/HaiMa11575/HaiMa06081/HaiMa07528/HaiMa01510/HaiMa00720/HaiMa00994	HaiMa09538/HaiMa16098/HaiMa11575/HaiMa06081/HaiMa07528/HaiMa01510/HaiMa00720/HaiMa00994	dre:406596/dre:406596/dre:557526/dre:572001/dre:378727/dre:572001/dre:100329897/dre:555778	8
dre04621	NOD-like receptor signaling pathway	12/305	145/6435	0.0417776526722903	0.265288094469043	HaiMa03114/HaiMa23339/HaiMa03256/novel.160/HaiMa11575/HaiMa15223/HaiMa13168/HaiMa21526/novel.736/HaiMa05816/HaiMa17952/HaiMa21432	HaiMa03114/HaiMa23339/HaiMa03256/-/HaiMa11575/HaiMa15223/HaiMa13168/HaiMa21526/-/HaiMa05816/HaiMa17952/HaiMa21432	dre:30573/dre:335916/dre:565155/dre:445119/dre:557526/dre:368359/dre:100330105/dre:100002946/dre:564497/dre:767660/dre:393132/dre:393268	12
dre00410	beta-Alanine metabolism	4/305	32/6435	0.0626514763193284	0.365324951709293	HaiMa18455/HaiMa23795/HaiMa08329/HaiMa11063	HaiMa18455/HaiMa23795/HaiMa08329/HaiMa11063	dre:100037349/dre:100005587/dre:100038790/dre:447920	4
dre04512	ECM-receptor interaction	9/305	106/6435	0.0633045279958679	0.365324951709293	HaiMa23817/HaiMa17736/HaiMa16298/HaiMa16821/HaiMa16250/HaiMa08646/HaiMa09451/HaiMa14928/HaiMa16725	HaiMa23817/HaiMa17736/HaiMa16298/HaiMa16821/HaiMa16250/HaiMa08646/HaiMa09451/HaiMa14928/HaiMa16725	dre:557221/dre:567175/dre:335269/dre:100499533/dre:325675/dre:564005/dre:100001836/dre:336471/dre:541475	9
dre00340	Histidine metabolism	3/305	20/6435	0.0661612117268799	0.365324951709293	HaiMa23795/HaiMa11063/HaiMa06235	HaiMa23795/HaiMa11063/HaiMa06235	dre:100005587/dre:447920/dre:445242	3
dre00620	Pyruvate metabolism	5/305	47/6435	0.0700191598840995	0.370518054386693	HaiMa07528/HaiMa02751/HaiMa23795/HaiMa18651/HaiMa11063	HaiMa07528/HaiMa02751/HaiMa23795/HaiMa18651/HaiMa11063	dre:378727/dre:541435/dre:100005587/dre:445094/dre:447920	5
dre05132	Salmonella infection	20/305	299/6435	0.0738008590100337	0.374908363770971	HaiMa02763/HaiMa03114/HaiMa23339/HaiMa03256/HaiMa23299/HaiMa11575/HaiMa04946/HaiMa02436/HaiMa09371/HaiMa21526/HaiMa15414/HaiMa17664/HaiMa21670/HaiMa20651/HaiMa14479/HaiMa05281/HaiMa04318/HaiMa17952/HaiMa20352/HaiMa18597	HaiMa02763/HaiMa03114/HaiMa23339/HaiMa03256/HaiMa23299/HaiMa11575/HaiMa04946/HaiMa02436/HaiMa09371/HaiMa21526/HaiMa15414/HaiMa17664/HaiMa21670/HaiMa20651/HaiMa14479/HaiMa05281/HaiMa04318/HaiMa17952/HaiMa20352/HaiMa18597	dre:394198/dre:30573/dre:335916/dre:565155/dre:565649/dre:557526/dre:559010/dre:571950/dre:30429/dre:100002946/dre:793158/dre:100048921/dre:560913/dre:403133/dre:493612/dre:436866/dre:570288/dre:393132/dre:317743/dre:100001191	20
dre00220	Arginine biosynthesis	3/305	23/6435	0.0927549767340271	0.442079159829846	HaiMa08947/HaiMa15757/HaiMa07830	HaiMa08947/HaiMa15757/HaiMa07830	dre:557716/dre:373092/dre:100148522	3
dre04620	Toll-like receptor signaling pathway	7/305	83/6435	0.0974585184008171	0.442079159829846	HaiMa02763/HaiMa23339/novel.160/HaiMa21526/HaiMa21670/HaiMa20651/HaiMa17952	HaiMa02763/HaiMa23339/-/HaiMa21526/HaiMa21670/HaiMa20651/HaiMa17952	dre:394198/dre:335916/dre:445119/dre:100002946/dre:560913/dre:403133/dre:393132	7
dre00053	Ascorbate and aldarate metabolism	3/305	24/6435	0.10245999914604	0.442079159829846	HaiMa23795/HaiMa00348/HaiMa11063	HaiMa23795/HaiMa00348/HaiMa11063	dre:100005587/dre:100002993/dre:447920	3
dre04218	Cellular senescence	14/305	204/6435	0.103780184551098	0.442079159829846	HaiMa14506/HaiMa19390/HaiMa19123/HaiMa21474/HaiMa21685/HaiMa14692/HaiMa24711/HaiMa16712/HaiMa05511/HaiMa21526/HaiMa02823/HaiMa08699/HaiMa08427/HaiMa07895	HaiMa14506/HaiMa19390/HaiMa19123/HaiMa21474/HaiMa21685/HaiMa14692/HaiMa24711/HaiMa16712/HaiMa05511/HaiMa21526/HaiMa02823/HaiMa08699/HaiMa08427/HaiMa07895	dre:406452/dre:402991/dre:100330617/dre:541374/dre:327067/dre:30739/dre:333941/dre:58092/dre:560446/dre:100002946/dre:606616/dre:561682/dre:402908/dre:403079	14
dre04260	Cardiac muscle contraction	9/305	118/6435	0.106504479280494	0.442079159829846	HaiMa17121/HaiMa13615/HaiMa15705/HaiMa10145/HaiMa11857/HaiMa04792/HaiMa08318/HaiMa05062/HaiMa00469	HaiMa17121/HaiMa13615/HaiMa15705/HaiMa10145/HaiMa11857/HaiMa04792/HaiMa08318/HaiMa05062/HaiMa00469	dre:337770/dre:792983/dre:494489/dre:569480/dre:64671/dre:337770/dre:30616/dre:570210/dre:570683	9
dre04910	Insulin signaling pathway	12/305	170/6435	0.107909086257679	0.442079159829846	HaiMa22854/HaiMa19123/HaiMa09538/HaiMa23088/HaiMa16098/HaiMa18918/HaiMa06081/HaiMa22079/HaiMa07528/HaiMa10589/HaiMa01510/HaiMa00720	HaiMa22854/HaiMa19123/HaiMa09538/HaiMa23088/HaiMa16098/HaiMa18918/HaiMa06081/HaiMa22079/HaiMa07528/HaiMa10589/HaiMa01510/HaiMa00720	dre:334167/dre:100330617/dre:406596/dre:245699/dre:406596/dre:445505/dre:572001/dre:492762/dre:378727/dre:553655/dre:572001/dre:100329897	12
dre00982	Drug metabolism - cytochrome P450	3/305	25/6435	0.112548565430973	0.446677119054175	HaiMa23344/HaiMa00348/HaiMa19006	HaiMa23344/HaiMa00348/HaiMa19006	dre:794311/dre:100002993/dre:563972	3
dre04141	Protein processing in endoplasmic reticulum	12/305	176/6435	0.129843129117588	0.499699315088899	HaiMa21024/HaiMa06836/HaiMa02350/HaiMa03114/HaiMa05435/HaiMa21474/HaiMa22299/HaiMa03256/HaiMa23680/HaiMa11575/HaiMa21670/HaiMa23677	HaiMa21024/HaiMa06836/HaiMa02350/HaiMa03114/HaiMa05435/HaiMa21474/HaiMa22299/HaiMa03256/HaiMa23680/HaiMa11575/HaiMa21670/HaiMa23677	dre:393586/dre:561924/dre:562935/dre:30573/dre:406774/dre:541374/dre:327244/dre:565155/dre:798846/dre:557526/dre:560913/dre:798846	12
dre00260	Glycine, serine and threonine metabolism	4/305	43/6435	0.14480446077814	0.540887250553641	HaiMa12066/HaiMa02803/HaiMa11268/HaiMa19720	HaiMa12066/HaiMa02803/HaiMa11268/HaiMa19720	dre:322228/dre:406528/dre:572733/dre:619259	4
dre00590	Arachidonic acid metabolism	4/305	45/6435	0.162867099824756	0.590974905078402	HaiMa10933/HaiMa11334/HaiMa19811/HaiMa24147	HaiMa10933/HaiMa11334/HaiMa19811/HaiMa24147	dre:565975/dre:544666/dre:100333757/dre:567204	4
dre04530	Tight junction	15/305	242/6435	0.173138074842926	0.610792652918099	HaiMa23339/HaiMa14074/HaiMa11400/HaiMa15133/HaiMa15414/HaiMa21670/HaiMa09906/HaiMa14479/HaiMa16963/HaiMa14343/HaiMa20860/HaiMa09804/HaiMa23087/HaiMa23740/HaiMa11086	HaiMa23339/HaiMa14074/HaiMa11400/HaiMa15133/HaiMa15414/HaiMa21670/HaiMa09906/HaiMa14479/HaiMa16963/HaiMa14343/HaiMa20860/HaiMa09804/HaiMa23087/HaiMa23740/HaiMa11086	dre:335916/dre:101885491/dre:405757/dre:100005752/dre:793158/dre:560913/dre:100141341/dre:493612/dre:393501/dre:573644/dre:100332627/dre:554168/dre:562264/dre:100150331/dre:81583	15
dre04136	Autophagy - other	3/305	33/6435	0.204278187749361	0.701171076869429	HaiMa23457/HaiMa08340/HaiMa10045	HaiMa23457/HaiMa08340/HaiMa10045	dre:448859/dre:641330/dre:393362	3
dre00480	Glutathione metabolism	4/305	51/6435	0.221298745695588	0.739603702719464	HaiMa04721/HaiMa19489/HaiMa19006/HaiMa19811	HaiMa04721/HaiMa19489/HaiMa19006/HaiMa19811	dre:563855/dre:393191/dre:563972/dre:100333757	4
dre00860	Porphyrin metabolism	3/305	35/6435	0.229426604595129	0.742888815472222	HaiMa09042/HaiMa21600/HaiMa00348	HaiMa09042/HaiMa21600/HaiMa00348	dre:791518/dre:791518/dre:100002993	3
dre04150	mTOR signaling pathway	12/305	199/6435	0.23398072928259	0.742888815472222	HaiMa09836/HaiMa19123/HaiMa16022/HaiMa07762/HaiMa17142/HaiMa23088/HaiMa20282/HaiMa08081/HaiMa21142/HaiMa02064/HaiMa12554/HaiMa20373	HaiMa09836/HaiMa19123/HaiMa16022/HaiMa07762/HaiMa17142/HaiMa23088/HaiMa20282/HaiMa08081/HaiMa21142/HaiMa02064/HaiMa12554/HaiMa20373	dre:566559/dre:100330617/dre:378866/dre:562995/dre:799099/dre:245699/dre:678628/dre:58073/dre:562032/dre:58023/dre:541544/dre:791993	12
dre01210	2-Oxocarboxylic acid metabolism	2/305	20/6435	0.244493722573549	0.757334213825383	HaiMa08947/HaiMa07830	HaiMa08947/HaiMa07830	dre:557716/dre:100148522	2
dre00561	Glycerolipid metabolism	5/305	73/6435	0.263844912825401	0.797816760210141	HaiMa18046/HaiMa17142/HaiMa04194/HaiMa23795/HaiMa11063	HaiMa18046/HaiMa17142/HaiMa04194/HaiMa23795/HaiMa11063	dre:436610/dre:799099/dre:553452/dre:100005587/dre:447920	5
dre04510	Focal adhesion	16/305	285/6435	0.276089920649143	0.81542837028933	HaiMa23339/HaiMa17736/HaiMa21474/HaiMa16298/HaiMa11012/HaiMa09371/HaiMa15825/HaiMa16821/HaiMa15414/HaiMa17664/HaiMa16250/HaiMa08646/HaiMa04318/HaiMa09451/HaiMa14928/HaiMa16725	HaiMa23339/HaiMa17736/HaiMa21474/HaiMa16298/HaiMa11012/HaiMa09371/HaiMa15825/HaiMa16821/HaiMa15414/HaiMa17664/HaiMa16250/HaiMa08646/HaiMa04318/HaiMa09451/HaiMa14928/HaiMa16725	dre:335916/dre:567175/dre:541374/dre:335269/dre:559529/dre:30429/dre:100003770/dre:100499533/dre:793158/dre:100048921/dre:325675/dre:564005/dre:570288/dre:100001836/dre:336471/dre:541475	16
dre04622	RIG-I-like receptor signaling pathway	4/305	57/6435	0.284253920158941	0.820460178640579	novel.160/HaiMa11575/HaiMa21526/HaiMa05816	-/HaiMa11575/HaiMa21526/HaiMa05816	dre:445119/dre:557526/dre:100002946/dre:767660	4
dre01250	Biosynthesis of nucleotide sugars	3/305	40/6435	0.294289757953887	0.830551094669858	HaiMa17294/HaiMa07977/HaiMa22805	HaiMa17294/HaiMa07977/HaiMa22805	dre:246094/dre:394000/dre:394000	3
dre00140	Steroid hormone biosynthesis	3/305	42/6435	0.320631936820483	0.864750668092878	HaiMa17614/HaiMa00348/HaiMa09631	HaiMa17614/HaiMa00348/HaiMa09631	dre:334098/dre:100002993/dre:402842	3
dre04210	Apoptosis	9/305	158/6435	0.333746832222135	0.864750668092878	HaiMa06836/HaiMa02763/HaiMa09474/HaiMa19390/HaiMa23339/HaiMa21474/HaiMa11575/HaiMa05281/HaiMa00463	HaiMa06836/HaiMa02763/HaiMa09474/HaiMa19390/HaiMa23339/HaiMa21474/HaiMa11575/HaiMa05281/HaiMa00463	dre:561924/dre:394198/dre:100004261/dre:402991/dre:335916/dre:541374/dre:557526/dre:436866/dre:246726	9
dre00250	Alanine, aspartate and glutamate metabolism	3/305	43/6435	0.333818997523659	0.864750668092878	HaiMa15757/HaiMa08329/HaiMa07830	HaiMa15757/HaiMa08329/HaiMa07830	dre:373092/dre:100038790/dre:100148522	3
dre04371	Apelin signaling pathway	10/305	178/6435	0.335852400866524	0.864750668092878	HaiMa10473/HaiMa03419/HaiMa13168/HaiMa15198/HaiMa16712/HaiMa15825/HaiMa10145/HaiMa11857/HaiMa13332/HaiMa21432	HaiMa10473/HaiMa03419/HaiMa13168/HaiMa15198/HaiMa16712/HaiMa15825/HaiMa10145/HaiMa11857/HaiMa13332/HaiMa21432	dre:30498/dre:321449/dre:100330105/dre:100124530/dre:58092/dre:100003770/dre:569480/dre:64671/dre:30498/dre:393268	10
dre04810	Regulation of actin cytoskeleton	16/305	300/6435	0.348458728070871	0.864750668092878	HaiMa17736/HaiMa06341/HaiMa16298/HaiMa11012/HaiMa21761/HaiMa10930/HaiMa09371/HaiMa15825/HaiMa16821/HaiMa15414/HaiMa13265/HaiMa14479/HaiMa09451/HaiMa09804/HaiMa16725/HaiMa19159	HaiMa17736/HaiMa06341/HaiMa16298/HaiMa11012/HaiMa21761/HaiMa10930/HaiMa09371/HaiMa15825/HaiMa16821/HaiMa15414/HaiMa13265/HaiMa14479/HaiMa09451/HaiMa09804/HaiMa16725/HaiMa19159	dre:567175/dre:431737/dre:335269/dre:559529/dre:567956/dre:100000160/dre:30429/dre:100003770/dre:100499533/dre:793158/dre:101886694/dre:493612/dre:100001836/dre:554168/dre:541475/dre:321099	16
dre00071	Fatty acid degradation	3/305	45/6435	0.36014795061639	0.864750668092878	HaiMa00846/HaiMa23795/HaiMa11063	HaiMa00846/HaiMa23795/HaiMa11063	dre:394156/dre:100005587/dre:447920	3
dre00310	Lysine degradation	5/305	84/6435	0.36730207686866	0.864750668092878	HaiMa12011/HaiMa19407/HaiMa02169/HaiMa23795/HaiMa11063	HaiMa12011/HaiMa19407/HaiMa02169/HaiMa23795/HaiMa11063	dre:569027/dre:569027/dre:557048/dre:100005587/dre:447920	5
dre00980	Metabolism of xenobiotics by cytochrome P450	2/305	27/6435	0.368542248927754	0.864750668092878	HaiMa00348/HaiMa19006	HaiMa00348/HaiMa19006	dre:100002993/dre:563972	2
dre00380	Tryptophan metabolism	3/305	46/6435	0.373261236123754	0.864750668092878	HaiMa23795/HaiMa11063/HaiMa05400	HaiMa23795/HaiMa11063/HaiMa05400	dre:100005587/dre:447920/dre:568256	3
dre05168	Herpes simplex virus 1 infection	9/305	164/6435	0.374498320827624	0.864750668092878	HaiMa19123/HaiMa09538/novel.160/HaiMa16098/HaiMa11575/HaiMa20651/HaiMa03907/HaiMa09451/HaiMa17952	HaiMa19123/HaiMa09538/-/HaiMa16098/HaiMa11575/HaiMa20651/HaiMa03907/HaiMa09451/HaiMa17952	dre:100330617/dre:406596/dre:445119/dre:406596/dre:557526/dre:403133/dre:791742/dre:100001836/dre:393132	9
dre00040	Pentose and glucuronate interconversions	2/305	30/6435	0.419516751196689	0.947093945410431	HaiMa04194/HaiMa00348	HaiMa04194/HaiMa00348	dre:553452/dre:100002993	2
dre00565	Ether lipid metabolism	3/305	50/6435	0.42507366053854	0.947093945410431	HaiMa09183/HaiMa02437/HaiMa14641	HaiMa09183/HaiMa02437/HaiMa14641	dre:406482/dre:571938/dre:555969	3
dre00640	Propanoate metabolism	2/305	32/6435	0.452319129105608	0.990422920627797	HaiMa18455/HaiMa02751	HaiMa18455/HaiMa02751	dre:100037349/dre:541435	2
dre00520	Amino sugar and nucleotide sugar metabolism	3/305	53/6435	0.462950720720539	0.992822330075678	HaiMa17294/HaiMa07977/HaiMa22805	HaiMa17294/HaiMa07977/HaiMa22805	dre:246094/dre:394000/dre:394000	3
dre04520	Adherens junction	8/305	157/6435	0.469049919720793	0.992822330075678	HaiMa23088/HaiMa14692/HaiMa09371/HaiMa16712/HaiMa05511/HaiMa22484/HaiMa15414/HaiMa06281	HaiMa23088/HaiMa14692/HaiMa09371/HaiMa16712/HaiMa05511/HaiMa22484/HaiMa15414/HaiMa06281	dre:245699/dre:30739/dre:30429/dre:58092/dre:560446/dre:556026/dre:793158/dre:553341	8
dre00730	Thiamine metabolism	1/305	14/6435	0.493638225556236	0.996394342001755	novel.699	-	dre:406590	1
dre03320	PPAR signaling pathway	4/305	77/6435	0.499377513183708	0.996394342001755	HaiMa00846/HaiMa07528/HaiMa06925/HaiMa19408	HaiMa00846/HaiMa07528/HaiMa06925/HaiMa19408	dre:394156/dre:378727/dre:557037/dre:554095	4
dre04115	p53 signaling pathway	4/305	78/6435	0.509598351944237	0.996394342001755	HaiMa19390/HaiMa11968/HaiMa19163/HaiMa07895	HaiMa19390/HaiMa11968/HaiMa19163/HaiMa07895	dre:402991/dre:266794/dre:266794/dre:403079	4
dre04625	C-type lectin receptor signaling pathway	6/305	121/6435	0.514983565703891	0.996394342001755	HaiMa24014/HaiMa09474/HaiMa23339/HaiMa18839/HaiMa02654/HaiMa08699	HaiMa24014/HaiMa09474/HaiMa23339/HaiMa18839/HaiMa02654/HaiMa08699	dre:415100/dre:100004261/dre:335916/dre:571242/dre:100150814/dre:561682	6
dre00020	Citrate cycle (TCA cycle)	2/305	39/6435	0.558159640889982	0.996394342001755	HaiMa07528/HaiMa11417	HaiMa07528/HaiMa11417	dre:378727/dre:564552	2
dre00512	Mucin type O-glycan biosynthesis	2/305	39/6435	0.558159640889982	0.996394342001755	HaiMa13536/HaiMa14540	HaiMa13536/HaiMa14540	dre:568547/dre:555344	2
dre04912	GnRH signaling pathway	6/305	127/6435	0.563000080523336	0.996394342001755	HaiMa23339/HaiMa10473/HaiMa15414/HaiMa21670/HaiMa13332/HaiMa00469	HaiMa23339/HaiMa10473/HaiMa15414/HaiMa21670/HaiMa13332/HaiMa00469	dre:335916/dre:30498/dre:793158/dre:560913/dre:30498/dre:570683	6
dre04310	Wnt signaling pathway	10/305	214/6435	0.565602023413951	0.996394342001755	HaiMa23339/HaiMa20694/HaiMa08081/HaiMa16712/HaiMa02064/HaiMa24134/HaiMa10973/HaiMa08699/HaiMa20373/HaiMa22396	HaiMa23339/HaiMa20694/HaiMa08081/HaiMa16712/HaiMa02064/HaiMa24134/HaiMa10973/HaiMa08699/HaiMa20373/HaiMa22396	dre:335916/dre:30719/dre:58073/dre:58092/dre:58023/dre:30197/dre:447800/dre:561682/dre:791993/dre:566040	10
dre00230	Purine metabolism	8/305	173/6435	0.580708930610346	0.996394342001755	HaiMa01167/HaiMa07977/HaiMa23023/HaiMa23408/HaiMa05512/HaiMa15303/novel.699/HaiMa22805	HaiMa01167/HaiMa07977/HaiMa23023/HaiMa23408/HaiMa05512/HaiMa15303/-/HaiMa22805	dre:393867/dre:394000/dre:436604/dre:321193/dre:100005054/dre:553639/dre:406590/dre:394000	8
dre00770	Pantothenate and CoA biosynthesis	1/305	18/6435	0.583226694007236	0.996394342001755	HaiMa11063	HaiMa11063	dre:447920	1
dre00910	Nitrogen metabolism	1/305	18/6435	0.583226694007236	0.996394342001755	HaiMa15757	HaiMa15757	dre:373092	1
dre00670	One carbon pool by folate	1/305	19/6435	0.603035928591589	0.996394342001755	HaiMa19183	HaiMa19183	dre:100004977	1
dre00760	Nicotinate and nicotinamide metabolism	2/305	43/6435	0.611794976461165	0.996394342001755	HaiMa07889/HaiMa01344	HaiMa07889/HaiMa01344	dre:436878/dre:550322	2
dre04261	Adrenergic signaling in cardiomyocytes	10/305	225/6435	0.63003061428498	0.996394342001755	HaiMa05283/HaiMa17121/HaiMa15705/HaiMa10145/HaiMa16781/HaiMa11857/HaiMa04792/HaiMa08318/HaiMa05062/HaiMa00469	HaiMa05283/HaiMa17121/HaiMa15705/HaiMa10145/HaiMa16781/HaiMa11857/HaiMa04792/HaiMa08318/HaiMa05062/HaiMa00469	dre:565849/dre:337770/dre:494489/dre:569480/dre:557498/dre:64671/dre:337770/dre:30616/dre:570210/dre:570683	10
dre00531	Glycosaminoglycan degradation	1/305	21/6435	0.639882953841471	0.996394342001755	HaiMa06866	HaiMa06866	dre:664772	1
dre00650	Butanoate metabolism	1/305	21/6435	0.639882953841471	0.996394342001755	HaiMa08329	HaiMa08329	dre:100038790	1
dre04672	Intestinal immune network for IgA production	1/305	21/6435	0.639882953841471	0.996394342001755	HaiMa09474	HaiMa09474	dre:100004261	1
dre03008	Ribosome biogenesis in eukaryotes	3/305	71/6435	0.661444124940622	0.996394342001755	HaiMa11689/HaiMa02299/HaiMa08104	HaiMa11689/HaiMa02299/HaiMa08104	dre:445388/dre:541444/dre:334050	3
dre00563	Glycosylphosphatidylinositol (GPI)-anchor biosynthesis	1/305	23/6435	0.673319932076094	0.996394342001755	HaiMa23357	HaiMa23357	dre:323994	1
dre03430	Mismatch repair	1/305	23/6435	0.673319932076094	0.996394342001755	HaiMa10977	HaiMa10977	dre:327491	1
dre04144	Endocytosis	14/305	323/6435	0.676331405765228	0.996394342001755	HaiMa21024/HaiMa07600/HaiMa02350/HaiMa23680/HaiMa14692/HaiMa10930/HaiMa16712/HaiMa05511/HaiMa15414/HaiMa14401/HaiMa24216/HaiMa14479/HaiMa23677/HaiMa16867	HaiMa21024/HaiMa07600/HaiMa02350/HaiMa23680/HaiMa14692/HaiMa10930/HaiMa16712/HaiMa05511/HaiMa15414/HaiMa14401/HaiMa24216/HaiMa14479/HaiMa23677/HaiMa16867	dre:393586/dre:445196/dre:562935/dre:798846/dre:30739/dre:100000160/dre:58092/dre:560446/dre:793158/dre:559690/dre:100151491/dre:493612/dre:798846/dre:565434	14
dre01232	Nucleotide metabolism	4/305	97/6435	0.682181183901465	0.996394342001755	HaiMa01167/HaiMa05512/HaiMa15303/novel.699	HaiMa01167/HaiMa05512/HaiMa15303/-	dre:393867/dre:100005054/dre:553639/dre:406590	4
dre00100	Steroid biosynthesis	1/305	24/6435	0.68885914304253	0.996394342001755	HaiMa06832	HaiMa06832	dre:564868	1
dre02010	ABC transporters	2/305	50/6435	0.693452957418131	0.996394342001755	HaiMa20839/HaiMa11453	HaiMa20839/HaiMa11453	dre:798527/dre:566555	2
dre00280	Valine, leucine and isoleucine degradation	2/305	52/6435	0.714025344297474	0.996394342001755	HaiMa23795/HaiMa11063	HaiMa23795/HaiMa11063	dre:100005587/dre:447920	2
dre04270	Vascular smooth muscle contraction	7/305	174/6435	0.725625819953112	0.996394342001755	HaiMa15825/HaiMa17891/HaiMa16929/HaiMa00849/HaiMa02241/HaiMa09804/HaiMa00469	HaiMa15825/HaiMa17891/HaiMa16929/HaiMa00849/HaiMa02241/HaiMa09804/HaiMa00469	dre:100003770/dre:571591/dre:100331961/dre:436966/dre:561406/dre:554168/dre:570683	7
dre00983	Drug metabolism - other enzymes	2/305	54/6435	0.733430364996376	0.996394342001755	HaiMa00348/HaiMa19006	HaiMa00348/HaiMa19006	dre:100002993/dre:563972	2
dre00270	Cysteine and methionine metabolism	2/305	55/6435	0.742707211070877	0.996394342001755	HaiMa12066/HaiMa05512	HaiMa12066/HaiMa05512	dre:322228/dre:100005054	2
dre03040	Spliceosome	5/305	131/6435	0.75142331630951	0.996394342001755	HaiMa21024/HaiMa02350/HaiMa08050/HaiMa23680/HaiMa23677	HaiMa21024/HaiMa02350/HaiMa08050/HaiMa23680/HaiMa23677	dre:393586/dre:562935/dre:393968/dre:798846/dre:798846	5
dre00790	Folate biosynthesis	1/305	29/6435	0.756174959554521	0.996394342001755	HaiMa04194	HaiMa04194	dre:553452	1
dre04146	Peroxisome	3/305	84/6435	0.768137573190091	0.996394342001755	HaiMa01356/HaiMa18455/HaiMa19720	HaiMa01356/HaiMa18455/HaiMa19720	dre:559933/dre:100037349/dre:619259	3
dre00514	Other types of O-glycan biosynthesis	2/305	59/6435	0.777098872339403	0.996394342001755	HaiMa13536/HaiMa14540	HaiMa13536/HaiMa14540	dre:568547/dre:555344	2
dre04020	Calcium signaling pathway	14/305	348/6435	0.777230652296883	0.996394342001755	HaiMa21685/HaiMa09416/HaiMa15705/HaiMa11012/HaiMa10930/HaiMa15825/HaiMa10145/HaiMa17891/HaiMa10331/HaiMa08217/HaiMa08220/HaiMa13925/HaiMa15875/HaiMa00469	HaiMa21685/HaiMa09416/HaiMa15705/HaiMa11012/HaiMa10930/HaiMa15825/HaiMa10145/HaiMa17891/HaiMa10331/HaiMa08217/HaiMa08220/HaiMa13925/HaiMa15875/HaiMa00469	dre:327067/dre:569040/dre:494489/dre:559529/dre:100000160/dre:100003770/dre:569480/dre:571591/dre:100005590/dre:337489/dre:445226/dre:767757/dre:100001636/dre:570683	14
dre00564	Glycerophospholipid metabolism	4/305	112/6435	0.784997789639241	0.996394342001755	HaiMa17142/HaiMa06698/HaiMa02437/HaiMa14641	HaiMa17142/HaiMa06698/HaiMa02437/HaiMa14641	dre:799099/dre:325181/dre:571938/dre:555969	4
dre04914	Progesterone-mediated oocyte maturation	4/305	113/6435	0.790801486000109	0.996394342001755	HaiMa03114/HaiMa03256/HaiMa23104/HaiMa16747	HaiMa03114/HaiMa03256/HaiMa23104/HaiMa16747	dre:30573/dre:565155/dre:393223/dre:30702	4
dre00350	Tyrosine metabolism	1/305	37/6435	0.834995398013972	0.996394342001755	HaiMa10798	HaiMa10798	dre:30207	1
dre00562	Inositol phosphate metabolism	3/305	96/6435	0.840749176273621	0.996394342001755	HaiMa09416/HaiMa12501/HaiMa08217	HaiMa09416/HaiMa12501/HaiMa08217	dre:569040/dre:437018/dre:337489	3
dre04070	Phosphatidylinositol signaling system	4/305	123/6435	0.842169554098717	0.996394342001755	HaiMa07157/HaiMa09416/HaiMa12501/HaiMa08217	HaiMa07157/HaiMa09416/HaiMa12501/HaiMa08217	dre:322041/dre:569040/dre:437018/dre:337489	4
dre04350	TGF-beta signaling pathway	4/305	123/6435	0.842169554098717	0.996394342001755	HaiMa14692/HaiMa16712/HaiMa05511/HaiMa08427	HaiMa14692/HaiMa16712/HaiMa05511/HaiMa08427	dre:30739/dre:58092/dre:560446/dre:402908	4
dre00630	Glyoxylate and dicarboxylate metabolism	1/305	38/6435	0.842861356689454	0.996394342001755	HaiMa02751	HaiMa02751	dre:541435	1
dre03030	DNA replication	1/305	39/6435	0.85035350710523	0.996394342001755	HaiMa10977	HaiMa10977	dre:327491	1
dre01240	Biosynthesis of cofactors	5/305	152/6435	0.854418591195258	0.996394342001755	HaiMa19183/HaiMa01344/HaiMa00348/novel.699/HaiMa11063	HaiMa19183/HaiMa01344/HaiMa00348/-/HaiMa11063	dre:100004977/dre:550322/dre:100002993/dre:406590/dre:447920	5
dre04130	SNARE interactions in vesicular transport	1/305	40/6435	0.857489557813939	0.996394342001755	HaiMa11269	HaiMa11269	dre:100536636	1
dre03440	Homologous recombination	1/305	41/6435	0.864286381092555	0.996394342001755	HaiMa10977	HaiMa10977	dre:327491	1
dre00513	Various types of N-glycan biosynthesis	1/305	44/6435	0.882798478865144	0.996394342001755	HaiMa21472	HaiMa21472	dre:557181	1
dre04370	VEGF signaling pathway	2/305	81/6435	0.902937278193586	0.996394342001755	HaiMa10237/HaiMa15414	HaiMa10237/HaiMa15414	dre:368243/dre:793158	2
dre00830	Retinol metabolism	1/305	49/6435	0.908227021052561	0.996394342001755	HaiMa00348	HaiMa00348	dre:100002993	1
dre04145	Phagosome	4/305	142/6435	0.910898519120297	0.996394342001755	HaiMa08415/HaiMa20651/HaiMa09451/HaiMa09454	HaiMa08415/HaiMa20651/HaiMa09451/HaiMa09454	dre:558942/dre:403133/dre:100001836/dre:100004793	4
dre04916	Melanogenesis	4/305	145/6435	0.918905369466449	0.996394342001755	HaiMa08081/HaiMa02064/HaiMa10798/HaiMa20373	HaiMa08081/HaiMa02064/HaiMa10798/HaiMa20373	dre:58073/dre:58023/dre:30207/dre:791993	4
dre03460	Fanconi anemia pathway	1/305	52/6435	0.920760292993498	0.996394342001755	HaiMa10977	HaiMa10977	dre:327491	1
dre03015	mRNA surveillance pathway	2/305	92/6435	0.937269452888252	0.996394342001755	HaiMa05283/HaiMa00831	HaiMa05283/HaiMa00831	dre:565849/dre:327625	2
dre03010	Ribosome	3/305	124/6435	0.938526063395402	0.996394342001755	HaiMa09919/HaiMa23156/HaiMa09920	HaiMa09919/HaiMa23156/HaiMa09920	dre:406686/dre:393738/dre:406686	3
dre04120	Ubiquitin mediated proteolysis	4/305	154/6435	0.939210003025108	0.996394342001755	HaiMa09538/HaiMa16098/HaiMa23104/HaiMa19089	HaiMa09538/HaiMa16098/HaiMa23104/HaiMa19089	dre:406596/dre:406596/dre:393223/dre:100136859	4
dre00510	N-Glycan biosynthesis	1/305	58/6435	0.940938193746972	0.996394342001755	HaiMa21472	HaiMa21472	dre:557181	1
dre03420	Nucleotide excision repair	1/305	58/6435	0.940938193746972	0.996394342001755	HaiMa10977	HaiMa10977	dre:327491	1
dre01212	Fatty acid metabolism	1/305	65/6435	0.958097275875926	0.996394342001755	HaiMa00846	HaiMa00846	dre:394156	1
dre03250	Viral life cycle - HIV-1	1/305	65/6435	0.958097275875926	0.996394342001755	HaiMa14381	HaiMa14381	dre:559677	1
dre04110	Cell cycle	4/305	172/6435	0.966630330816788	0.996394342001755	HaiMa19390/HaiMa23104/HaiMa16712/HaiMa08427	HaiMa19390/HaiMa23104/HaiMa16712/HaiMa08427	dre:402991/dre:393223/dre:58092/dre:402908	4
dre00600	Sphingolipid metabolism	1/305	70/6435	0.967215782699295	0.996394342001755	HaiMa21926	HaiMa21926	dre:393549	1
dre03013	Nucleocytoplasmic transport	2/305	109/6435	0.968689429275554	0.996394342001755	HaiMa02299/HaiMa22173	HaiMa02299/HaiMa22173	dre:541444/dre:406343	2
dre04012	ErbB signaling pathway	2/305	112/6435	0.972363268704635	0.996394342001755	HaiMa23339/HaiMa21670	HaiMa23339/HaiMa21670	dre:335916/dre:560913	2
dre04514	Cell adhesion molecules	4/305	182/6435	0.976373135052138	0.996394342001755	HaiMa11400/HaiMa17410/HaiMa14343/HaiMa11086	HaiMa11400/HaiMa17410/HaiMa14343/HaiMa11086	dre:405757/dre:565617/dre:573644/dre:81583	4
dre04330	Notch signaling pathway	1/305	77/6435	0.976755930442047	0.996394342001755	HaiMa21537	HaiMa21537	dre:563306	1
dre04142	Lysosome	3/305	155/6435	0.98043454677888	0.996394342001755	HaiMa07090/HaiMa21926/HaiMa06866	HaiMa07090/HaiMa21926/HaiMa06866	dre:553423/dre:393549/dre:664772	3
dre04080	Neuroactive ligand-receptor interaction	13/305	442/6435	0.980703092521412	0.996394342001755	HaiMa02716/HaiMa11660/HaiMa21761/HaiMa14232/HaiMa17891/HaiMa10331/HaiMa14231/HaiMa24292/HaiMa08959/HaiMa15875/HaiMa02241/HaiMa21201/HaiMa10521	HaiMa02716/HaiMa11660/HaiMa21761/HaiMa14232/HaiMa17891/HaiMa10331/HaiMa14231/HaiMa24292/HaiMa08959/HaiMa15875/HaiMa02241/HaiMa21201/HaiMa10521	dre:561834/dre:100333265/dre:567956/dre:100005295/dre:571591/dre:100005590/dre:100006941/dre:30725/dre:558427/dre:100001636/dre:561406/dre:286834/dre:553740	13
dre04114	Oocyte meiosis	2/305	142/6435	0.99229368703787	0.998301755112511	HaiMa16747/HaiMa14346	HaiMa16747/HaiMa14346	dre:30702/dre:30114	2
dre04540	Gap junction	1/305	130/6435	0.998301755112511	0.998301755112511	HaiMa11012	HaiMa11012	dre:559529	1
