# Supplementary material for: Transcriptomic Analysis of Hippocampus abdominalis Larvae Under High Temperature Stress
Source: Genes (Basel). 2024 Oct 21;15(10):1345. doi: 10.3390/genes15101345 (PMC11507362; doi:10.3390/genes15101345)
Supplement: Supplementary file 1 [file genes-15-01345-s001.zip › Excel S16 Validation of the DEGs by RT-qPCR.xlsx]

## Sheet: Sheet1
Temperature	Genes	sequestosome-1			cyclin-G2			ddit3			fbxo32			jun			irs2b			dusp1			foxo4			fdft1			pcna			cyp51
21℃	RNA-Seq	0.76985			1.00996			0.80695			2.10292			1.16673			1.04771			1.43222			1.32802			-1.00453			-0.816935			-1.0603
	RT-qPCR	0.570667	0.444967	0.52748	0.589795	0.3081	0.295643	0.388063	0.228071	0.273443	0.775274	0.612066	0.537407	1.05314	1.0145	0.995679	0.0499395	0.0812162	0.144697	0.618294	0.357267	0.500536	0.668504	0.593662	0.751365	-1.78231	-1.9108	-1.88444	-0.702622	-0.870024	-0.902243	-1.8058	-1.94414	-1.95689
24℃	RNA-Seq	0.973635			1.19126			1.42485			2.14349			1.23879			0.744323			1.25074			1.22185			-1.04576			-1.2381			-0.758443
	RT-qPCR	0.613647	0.455726	0.529016	0.65449	0.566771	0.592574	0.787683	0.725129	0.679218	1.31839	1.42036	1.3246	0.682325	0.680324	0.749433	0.637994	0.724874	0.538165	0.0101776	0.0269146	0.0615349	0.731902	0.673539	0.67918	-3.13752	-3.02799	-3.15421	-1.62388	-1.77935	-1.7901	-3.18838	-3.35121	-3.16633
27℃	RNA-Seq	1.78631			1.38937			1.96117			3.20156			1.45948			1.08893			1.65375			1.45021			-1.58362			-1.30984			-2.54032
	RT-qPCR	0.811008	0.799341	0.65295	0.97239	1.06579	0.975634	1.12375	1.18768	1.01553	2.30592	2.59156	2.50206	0.991931	1.13511	1.26287	0.689315	0.175166	0.494865	1.28161	1.19753	1.09554	0.757955	0.883149	0.56026	-2.93701	-2.94315	-3.06655	-2.19805	-2.15058	-2.30382	-3.63818	-3.56664	-3.60789
