# Supplementary material for: Transcriptomic Analysis of Hippocampus abdominalis Larvae Under High Temperature Stress
Source: Genes (Basel). 2024 Oct 21;15(10):1345. doi: 10.3390/genes15101345 (PMC11507362; doi:10.3390/genes15101345)
Supplement: Supplementary file 1 [file genes-15-01345-s001.zip › Excel S2 Volcano map of differentially expressed genes in Hippocampus abdominalis larvae B24vsD18_deg_all.xls]

gene_id	B24_1	B24_2	B24_3	D18_1	D18_2	D18_3	B24	DZ	log2FoldChange	pvalue	padj	gene_name	gene_chr	gene_start	gene_end	gene_strand	gene_length	gene_biotype	gene_description	Family
HaiMa21377	83.4971470813267	89.9840265549127	100.241321335097	7.41705432979043	1.80060472510366	3.44355508021932	91.2408316571121	4.22040471170447	4.44262746325304	1.12806647353858e-17	1.92121001108356e-13	HaiMa21377	GWHBAVH00000021	23474902	23478379	+	1359	protein_coding	- && sp|Q1LYM6|KLH38_DANRE Kelch-like protein 38 OS=Danio rerio OX=7955 GN=klhl38 PE=4 SV=1 && PF07707:BTB And C-terminal Kelch|PF00651:BTB/POZ domain	-
HaiMa10983	1483.15035485697	1353.35975938589	1424.20786416358	3241.25274211842	2952.09144680745	3254.15955080726	1420.23932613548	3149.16791324438	-1.14847864213983	5.81576629535071e-17	4.9524157888059e-13	HaiMa10983	GWHBAVH00000009	14937260	14942157	-	1132	protein_coding	- && sp|P07746|HMGT_ONCMY High mobility group-T protein OS=Oncorhynchus mykiss OX=8022 PE=2 SV=2 && PF00505:HMG (high mobility group) box|PF09011:HMG-box domain	-
HaiMa08665	658.508428012525	995.823227207701	1057.09029771557	192.843412574551	152.151099271259	186.812863101898	903.807317645265	177.26912498257	2.34906427642844	2.44440629488991e-16	1.387689453609e-12	HaiMa08665	GWHBAVH00000007	16127772	16143246	-	3887	protein_coding	- && sp|Q6TFL4|KLH24_HUMAN Kelch-like protein 24 OS=Homo sapiens OX=9606 GN=KLHL24 PE=1 SV=1 && PF07707:BTB And C-terminal Kelch|PF01344:Kelch motif|PF00651:BTB/POZ domain	-
HaiMa21379	527.667537740756	563.89989974412	732.93329755402	152.049613760704	111.637492956427	148.933757219486	608.166911679632	137.540287978872	2.14348514601501	3.78822354411359e-16	1.61293087949496e-12	HaiMa21379	GWHBAVH00000021	23491390	23501655	+	2323	protein_coding	- && sp|Q2KHT6|FBX32_BOVIN F-box only protein 32 OS=Bos taurus OX=9913 GN=FBXO32 PE=2 SV=1 && -	-
HaiMa09839	443.309595328693	398.32929088308	529.846984199798	145.559691222137	135.045354382774	122.246205347786	457.161956803857	134.283750317566	1.76714375834648	2.07435080673898e-15	7.06565371791432e-12	HaiMa09839	GWHBAVH00000008	11156856	11188305	+	4189	protein_coding	- && sp|Q5XKE0|MYPC2_MOUSE Myosin-binding protein C, fast-type OS=Mus musculus OX=10090 GN=Mybpc2 PE=1 SV=1 && PF07679:Immunoglobulin I-set domain|PF18362:Tri-helix bundle domain|PF00041:Fibronectin type III domain	-
HaiMa06836	823.781131513708	776.262202413714	803.23240602279	339.330235587912	298.000082004656	258.266631016449	801.091913316737	298.532316203006	1.42485181283705	4.91050882262954e-14	1.3938479293034e-10	HaiMa06836	GWHBAVH00000006	5763027	5767611	+	1904	protein_coding	- && sp|P35638|DDIT3_HUMAN DNA damage-inducible transcript 3 protein OS=Homo sapiens OX=9606 GN=DDIT3 PE=1 SV=1 && -	-
HaiMa24723	1123.3379066096	898.640478528395	1018.03523745514	2862.05583950788	2331.78311900924	2809.94094545896	1013.33787419771	2667.9266346587	-1.39598392279654	9.28891583484084e-13	2.25999322261678e-09	HaiMa24723	GWHBAVH00000024	17869062	17884986	+	3529	protein_coding	- && sp|P43007|SATT_HUMAN Neutral amino acid transporter A OS=Homo sapiens OX=9606 GN=SLC1A4 PE=1 SV=1 && PF00375:Sodium:dicarboxylate symporter family	-
HaiMa01330	10293.390564933	11819.1019412326	13075.6341751911	5175.24965861127	5052.49685864087	5319.43171016879	11729.3755604522	5182.39274247365	1.17832292642882	2.13433262861323e-12	4.54372737473898e-09	HaiMa01330	GWHBAVH00000001	29323253	29341006	+	13981	protein_coding	- && sp|Q6NWF6|K2C8_DANRE Keratin, type II cytoskeletal 8 OS=Danio rerio OX=7955 GN=krt8 PE=1 SV=1 && PF16208:Keratin type II head|PF00038:Intermediate filament protein	-
HaiMa11968	857.352149412386	995.823227207701	831.872783547103	414.42791067704	381.728201721976	379.65194759418	895.016053389063	391.936019997732	1.19126192820008	3.51759643005195e-12	6.65646497780164e-09	HaiMa11968	GWHBAVH00000010	12604647	12610752	-	2116	protein_coding	- && sp|Q16589|CCNG2_HUMAN Cyclin-G2 OS=Homo sapiens OX=9606 GN=CCNG2 PE=2 SV=1 && PF00134:Cyclin, N-terminal domain	-
HaiMa16119	1903.21847625581	2124.82281371667	1956.65851904741	870.576751959152	893.099943651415	1034.78830160591	1994.89993633996	932.821665738824	1.09630831554054	2.0505909539103e-11	3.49236145360463e-08	HaiMa16119	GWHBAVH00000014	5172331	5181237	-	4413	protein_coding	- && sp|P97432|NBR1_MOUSE Next to BRCA1 gene 1 protein OS=Mus musculus OX=10090 GN=Nbr1 PE=1 SV=1 && PF16158:Ig-like domain from next to BRCA1 gene|PF00564:PB1 domain	-
HaiMa10703	1102.67881867195	1364.15784257248	1612.97398875565	487.671322183721	481.661763965229	497.593709091692	1359.93688333336	488.975598413547	1.47483778981623	2.71214329060936e-11	4.19913748930618e-08	HaiMa10703	GWHBAVH00000009	11458220	11471041	-	4597	protein_coding	- && sp|Q96RU2|UBP28_HUMAN Ubiquitin carboxyl-terminal hydrolase 28 OS=Homo sapiens OX=9606 GN=USP28 PE=1 SV=1 && PF00443:Ubiquitin carboxyl-terminal hydrolase	-
HaiMa04169	939.988501162977	1013.82003251868	1154.72794836664	327.277522302003	229.577102450717	369.321282353522	1036.17882734943	308.725302368747	1.74629626859627	6.06972092363656e-11	7.95180131157341e-08	HaiMa04169	GWHBAVH00000003	18933963	18939269	-	2485	protein_coding	- && sp|A7Z033|T11L2_BOVIN T-complex protein 11-like protein 2 OS=Bos taurus OX=9913 GN=TCP11L2 PE=2 SV=1 && PF05794:T-complex protein 11	-
HaiMa06361	2187.28093539847	2002.44453760199	2386.26418191211	6056.02486027389	7274.44308941878	4925.14465348368	2191.99655163752	6085.20420105878	-1.47310032979535	1.94309715689323e-10	2.36377769136061e-07	HaiMa06361	GWHBAVH00000005	16721612	16743190	-	5198	protein_coding	- && sp|P24346|DDX3_XENLA Putative ATP-dependent RNA helicase an3 OS=Xenopus laevis OX=8355 GN=an3 PE=2 SV=1 && PF00270:DEAD/DEAH box helicase|PF00271:Helicase conserved C-terminal domain	-
HaiMa15629	779.019774315471	831.452405367394	796.723229312718	324.496126928331	303.401896179967	400.313278075496	802.398469665194	342.737100394598	1.22660694851009	3.31296009480832e-10	3.76153489164536e-07	HaiMa15629	GWHBAVH00000014	1238588	1242754	-	1789	protein_coding	- && sp|Q64536|PDK2_RAT [Pyruvate dehydrogenase (acetyl-transferring)] kinase isozyme 2, mitochondrial OS=Rattus norvegicus OX=10116 GN=Pdk2 PE=1 SV=1 && PF10436:Mitochondrial branched-chain alpha-ketoacid dehydrogenase kinase|PF02518:Histidine kinase-, DNA gyrase B-, and HSP90-like ATPase	-
HaiMa01872	65.4204451358849	107.980831865895	88.5248032569687	279.066669158365	288.997058379137	360.712394652974	87.308693419583	309.592040730159	-1.8337348969728	4.73210177039918e-10	5.03702657822928e-07	HaiMa01872	GWHBAVH00000002	3163943	3186499	+	2047	protein_coding	- && sp|Q11206|SIA4C_HUMAN CMP-N-acetylneuraminate-beta-galactosamide-alpha-2,3-sialyltransferase 4 OS=Homo sapiens OX=9606 GN=ST3GAL4 PE=1 SV=1 && PF00777:Glycosyltransferase family 29 (sialyltransferase)	-
HaiMa06969	538.857877040315	443.921197670903	515.526795437641	1506.58916073868	1521.51099271259	1087.30251657925	499.43529004962	1371.80089001017	-1.45704714419955	6.70100742190898e-10	6.71322690603129e-07	HaiMa06969	GWHBAVH00000006	8036892	8043830	-	1015	protein_coding	- && sp|Q3SZR8|SRSF3_BOVIN Serine/arginine-rich splicing factor 3 OS=Bos taurus OX=9913 GN=SRSF3 PE=2 SV=1 && PF00076:RNA recognition motif. (a.k.a. RRM, RBD, or RNP domain)	-
HaiMa09174	444.170390659429	488.313317437993	423.09648615463	223.438761684937	216.972869374991	224.691968984311	451.860064750684	221.701200014746	1.0272482796261	8.01650596223291e-10	7.58495072459937e-07	HaiMa09174	GWHBAVH00000008	2714311	2717034	+	1847	protein_coding	- && sp|Q5ZJI6|NATD1_CHICK Protein NATD1 OS=Gallus gallus OX=9031 GN=NATD1 PE=3 SV=1 && PF14542:GCN5-related N-acetyl-transferase	-
HaiMa16056	466.551069258547	442.721410650171	528.545148857784	1228.44962337154	1548.52006358915	1069.2238524081	479.272542922167	1282.06451312293	-1.4199818473577	1.32878404934973e-09	1.19108006023554e-06	HaiMa16056	GWHBAVH00000014	4700478	4701466	+	635	protein_coding	- && sp|Q5XH16|NH2L1_XENLA NHP2-like protein 1 OS=Xenopus laevis OX=8355 GN=snu13 PE=2 SV=1 && PF01248:Ribosomal protein L7Ae/L30e/S12e/Gadd45 family	-
HaiMa01108	266.846552527951	307.145477307435	300.723964005291	640.648067735649	734.646727842293	587.126141177394	291.571997946893	654.140312251779	-1.16754935107766	1.61662451362661e-09	1.37663660457874e-06	HaiMa01108	GWHBAVH00000001	23977984	23989222	+	3105	protein_coding	- && sp|Q12894|IFRD2_HUMAN Interferon-related developmental regulator 2 OS=Homo sapiens OX=9606 GN=IFRD2 PE=1 SV=3 && PF05004:Interferon-related developmental regulator (IFRD)|PF04836:Interferon-related protein conserved region	-
HaiMa08144	2781.22971360584	1227.38212220901	2700.00649933755	9741.37373038851	11251.9789271728	12586.1938182016	2236.20611171747	11193.1821585876	-2.32337670501717	1.94891130558875e-09	1.58056706883247e-06	HaiMa08144	GWHBAVH00000007	8807658	8810569	-	870	protein_coding	- && sp|Q6PGN1|ERFE_MOUSE Erythroferrone OS=Mus musculus OX=10090 GN=Erfe PE=1 SV=1 && -	-
HaiMa03226	865.099307389004	985.025144021111	972.471000484642	487.671322183721	421.341505674256	489.845710161198	940.865150631586	466.286179339725	1.0119614877846	2.65323287850239e-09	2.05396405244429e-06	HaiMa03226	GWHBAVH00000003	5432564	5436892	-	2098	protein_coding	- && sp|P58003|SESN1_XENLA Sestrin-1 OS=Xenopus laevis OX=8355 GN=sesn1 PE=2 SV=1 && PF04636:PA26 p53-induced protein (sestrin)	-
HaiMa23339	525.08515174855	692.277110962462	670.445201137337	283.702328114484	249.383754426857	266.014629946942	629.269154616116	266.366904162761	1.23879397641951	3.42209237409271e-09	2.53398500970317e-06	HaiMa23339	GWHBAVH00000023	15731891	15733600	-	1710	protein_coding	- && sp|P05412|JUN_HUMAN Transcription factor AP-1 OS=Homo sapiens OX=9606 GN=JUN PE=1 SV=2 && PF03957:Jun-like transcription factor|PF00170:bZIP transcription factor	-
HaiMa14501	150.639182878682	109.180618886627	156.220241041709	382.905429775431	424.942715124464	340.911952941713	138.680014269006	382.920032613869	-1.46386096563019	3.73547784730734e-09	2.65078846739547e-06	HaiMa14501	GWHBAVH00000012	33650329	33652126	-	934	protein_coding	- && sp|Q7TQK4|EXOS3_MOUSE Exosome complex component RRP40 OS=Mus musculus OX=10090 GN=Exosc3 PE=1 SV=3 && PF15985:KH domain	-
HaiMa01860	4999.49928091078	6868.78069369167	11603.258403373	1091.23411827042	1854.62286685677	1014.98785989464	7823.84612599181	1320.28161500728	2.566966696422	5.86967587980335e-09	3.99865799635724e-06	HaiMa01860	GWHBAVH00000002	2943798	2957570	+	2056	protein_coding	- && sp|P13731|SERPH_CHICK Serpin H1 OS=Gallus gallus OX=9031 GN=SERPINH1 PE=1 SV=2 && PF00079:Serpin (serine protease inhibitor)	-
HaiMa03047	280.619277819717	214.761876711058	216.104666774365	524.756593832673	594.199559284208	658.579909091945	237.161940435047	592.512020736275	-1.31739799824318	7.06659622015388e-09	4.493784076006e-06	HaiMa03047	GWHBAVH00000003	3054473	3057423	+	1475	protein_coding	- && sp|Q13243|SRSF5_HUMAN Serine/arginine-rich splicing factor 5 OS=Homo sapiens OX=9606 GN=SRSF5 PE=1 SV=1 && PF00076:RNA recognition motif. (a.k.a. RRM, RBD, or RNP domain)	-
HaiMa09836	1104.40040933342	1614.9133299055	1301.83534201425	525.683725623897	571.692000220412	535.472814974104	1340.38302708439	544.282846939471	1.29964055761352	7.12419529400282e-09	4.493784076006e-06	HaiMa09836	GWHBAVH00000008	11130259	11136946	+	2906	protein_coding	- && sp|Q96B36|AKTS1_HUMAN Proline-rich AKT1 substrate 1 OS=Homo sapiens OX=9606 GN=AKT1S1 PE=1 SV=1 && PF15798:Proline-rich AKT1 substrate 1	-
HaiMa04852	295.252798442217	277.150801789131	308.534976057376	674.024812219705	759.855193993744	569.047477006243	293.646192096242	667.642494406564	-1.18500915203016	7.64985325108806e-09	4.65302323997431e-06	HaiMa04852	GWHBAVH00000004	11658413	11660566	-	1033	protein_coding	- && sp|A6QQL9|SRP14_BOVIN Signal recognition particle 14 kDa protein OS=Bos taurus OX=9913 GN=SRP14 PE=3 SV=1 && PF02290:Signal recognition particle 14kD protein	-
HaiMa07600	86.940328404268	154.77252567445	92.4303092830114	23.1782947805951	24.3081637888994	14.6351090909321	111.38105445391	20.7071892201422	2.42741407178426	7.99486157291559e-09	4.67188894779972e-06	HaiMa07600	GWHBAVH00000006	17383691	17386659	-	1182	protein_coding	- && sp|P51824|ARF1_SOLTU ADP-ribosylation factor 1 OS=Solanum tuberosum OX=4113 PE=2 SV=2 && PF00025:ADP-ribosylation factor family	-
HaiMa03810	241.022692605892	431.923327463581	334.571682897661	103.838760617066	88.2296315300793	98.1413197862506	335.839234322378	96.7365706444653	1.79366823078424	8.22950316681296e-09	4.67188894779972e-06	HaiMa03810	GWHBAVH00000003	14505680	14517606	+	1302	protein_coding	- && sp|Q2KJ34|HBP1_BOVIN HMG box-containing protein 1 OS=Bos taurus OX=9913 GN=HBP1 PE=2 SV=1 && PF08517:Ataxin-1 and HBP1 module (AXH)	-
HaiMa21881	93.8266910501507	65.9882861402693	75.5064498368262	272.576746619798	264.688894590238	196.282639572501	78.4404756757487	244.516093594179	-1.63294197786356	1.00468506794952e-08	5.39938456269402e-06	HaiMa21881	GWHBAVH00000022	7457729	7458490	+	762	protein_coding	- && sp|Q9H773|DCTP1_HUMAN dCTP pyrophosphatase 1 OS=Homo sapiens OX=9606 GN=DCTPP1 PE=1 SV=1 && PF12643:MazG-like family	-
novel.52	268.568143189422	303.546116245239	421.794650812616	1220.10543725053	914.707200352659	927.177205349052	331.302970082426	1020.66328098408	-1.62547318063561	1.03386752113117e-08	5.39938456269402e-06	-	GWHBAVH00000001	29065139	29081597	-	9968	-	- && sp|Q5EAC2|GSHB_BOVIN Glutathione synthetase OS=Bos taurus OX=9913 GN=GSS PE=2 SV=1 && PF03917:Eukaryotic glutathione synthase, ATP binding domain|PF03199:Eukaryotic glutathione synthase	-
HaiMa03114	45024.760569442	62139.3693777605	54468.790709876	22624.7971012345	22761.4443300354	25923.082643891	53877.6402190262	23769.7746917203	1.18053829948017	1.04620803575188e-08	5.39938456269402e-06	HaiMa03114	GWHBAVH00000003	3875765	3880851	-	2648	protein_coding	- && sp|O57521|HS90B_DANRE Heat shock protein HSP 90-beta OS=Danio rerio OX=7955 GN=hsp90ab1 PE=1 SV=2 && PF02518:Histidine kinase-, DNA gyrase B-, and HSP90-like ATPase|PF00183:Hsp90 protein	-
HaiMa16352	512.17322178752	743.867952853945	766.781016446391	246.617056465532	178.259867785262	235.883522995023	674.274063695952	220.253482415273	1.61297201779145	1.16358242234069e-08	5.82852124555421e-06	HaiMa16352	GWHBAVH00000014	8050838	8066545	+	2040	protein_coding	- && sp|Q6DGM1|UBAD1_DANRE UBA-like domain-containing protein 1 OS=Danio rerio OX=7955 GN=ubald1 PE=2 SV=1 && PF14555:UBA-like domain	-
HaiMa08919	1810.25258053639	1598.11631161525	1983.99706122971	4239.77368126646	4470.00123006983	3432.36352620861	1797.45531779378	4047.37947918163	-1.17107463250584	1.26742601639105e-08	6.16729499575883e-06	HaiMa08919	GWHBAVH00000008	505503	510839	+	2206	protein_coding	- && sp|Q28F07|ANM1_XENTR Protein arginine N-methyltransferase 1 OS=Xenopus tropicalis OX=8364 GN=prmt1 PE=2 SV=1 && PF13649:Methyltransferase domain	-
HaiMa22886	1337.6759439627	2188.41152581548	2469.58164380102	611.906982207711	634.71316559904	547.525257754872	1998.55637119307	598.048468520541	1.74018291494743	1.41215332641321e-08	6.68066202837314e-06	HaiMa22886	GWHBAVH00000023	5723000	5735141	-	8213	protein_coding	- && sp|Q8TBH0|ARRD2_HUMAN Arrestin domain-containing protein 2 OS=Homo sapiens OX=9606 GN=ARRDC2 PE=1 SV=2 && PF02752:Arrestin (or S-antigen), C-terminal domain|PF00339:Arrestin (or S-antigen), N-terminal domain	-
HaiMa07220	278.036891827511	237.55783010497	260.367068402849	739.851169396596	993.93380825722	590.569696257613	258.653930111777	774.78489130381	-1.58188927784282	1.92445518440744e-08	8.85821520152518e-06	HaiMa07220	GWHBAVH00000006	11820847	11826731	-	2489	protein_coding	- && sp|Q6PAX2|ATD3B_XENLA ATPase family AAA domain-containing protein 3-B OS=Xenopus laevis OX=8355 GN=atad3-b PE=2 SV=1 && PF12037:Domain of unknown function (DUF3523)|PF00004:ATPase family associated with various cellular activities (AAA)	-
HaiMa13554	330.545407002366	357.536532178187	411.379968076502	157.612404508047	175.558960697607	137.742203208773	366.487302419018	156.971189471475	1.22185164030217	2.00956528474296e-08	9.00655430643613e-06	HaiMa13554	GWHBAVH00000012	17625330	17631617	-	3830	protein_coding	- && sp|Q9WVH3|FOXO4_MOUSE Forkhead box protein O4 OS=Mus musculus OX=10090 GN=Foxo4 PE=1 SV=1 && PF16676:Transactivation domain of FOXO protein family|PF00250:Forkhead domain	-
HaiMa05311	346.039722955602	283.149736892792	335.873518239675	158.53953629927	136.845959107878	132.576870588444	321.68765936269	142.654121998531	1.17479677234713	2.16796414001505e-08	9.23064931714908e-06	HaiMa05311	GWHBAVH00000004	18742679	18762378	+	3957	protein_coding	- && sp|Q6PJG2|MDEAS_HUMAN Mitotic deacetylase-associated SANT domain protein OS=Homo sapiens OX=9606 GN=MIDEAS PE=1 SV=2 && PF01448:ELM2 domain	-
HaiMa10307	454.499934628253	451.119919795296	416.587309444559	945.67442704828	1003.83713424529	786.852335830115	440.735721289369	912.121299041228	-1.04849921058737	2.33106202383435e-08	9.68300422632265e-06	HaiMa10307	GWHBAVH00000009	5435198	5435966	-	324	protein_coding	- && sp|Q6P026|BAF_DANRE Barrier-to-autointegration factor OS=Danio rerio OX=7955 GN=banf1 PE=1 SV=1 && PF02961:Barrier to autointegration factor	-
HaiMa22461	236.718715952215	193.165710337879	196.577136644151	966.071326455204	513.172346654543	694.737237434248	208.820520978082	724.660303514665	-1.79339904965361	2.5935787544806e-08	1.05169618494188e-05	HaiMa22461	GWHBAVH00000022	16183354	16187337	-	1728	protein_coding	- && - && PF13927:Immunoglobulin domain|PF17736:C17orf99 Ig domain	-
HaiMa18036	179.045428792948	158.371886736646	186.162453908037	361.581398577284	380.827899359424	334.024842781274	174.526589812544	358.811380239327	-1.03933841298626	2.79708682244369e-08	1.10784152727996e-05	HaiMa18036	GWHBAVH00000019	6085839	6168654	-	4884	protein_coding	- && sp|Q5RCU4|SOX6_PONAB Transcription factor SOX-6 OS=Pongo abelii OX=9601 GN=SOX6 PE=2 SV=1 && PF00505:HMG (high mobility group) box	-
HaiMa18204	28.4062459142658	27.5951014768399	27.3385421822992	97.3488380784994	127.84293548236	80.923544385154	27.779963191135	102.038439315338	-1.87483330829857	3.45204484037618e-08	1.30648390392104e-05	HaiMa18204	GWHBAVH00000019	9373578	9377353	+	1045	protein_coding	- && sp|P0CG11|CTF8_BOVIN Chromosome transmission fidelity protein 8 homolog OS=Bos taurus OX=9913 GN=CHTF8 PE=3 SV=1 && PF09696:Ctf8	-
HaiMa00944	282.340868481187	266.352718602542	321.553329477519	835.345743892647	599.601373459519	663.745241712274	290.082305520416	699.564119688147	-1.27069859391437	3.54757261886723e-08	1.31345020156365e-05	HaiMa00944	GWHBAVH00000001	20549240	20551906	+	231	protein_coding	- && sp|Q3ZBL0|RUXG_BOVIN Small nuclear ribonucleoprotein G OS=Bos taurus OX=9913 GN=SNRPG PE=3 SV=1 && -	-
HaiMa00427	618.051047467965	832.652192388126	731.631462212006	214.167443772699	245.78254497665	325.415955080726	727.444900689366	261.788647943358	1.47326379930328	4.24437391763922e-08	1.51319329845091e-05	HaiMa00427	GWHBAVH00000001	10736961	10752920	+	2196	protein_coding	- && sp|A2BGD5|CACO1_DANRE Calcium-binding and coiled-coil domain-containing protein 1 OS=Danio rerio OX=7955 GN=calcoco1 PE=3 SV=1 && PF07888:Calcium binding and coiled-coil domain (CALCOCO1) like|PF17751:SKICH domain	-
HaiMa02763	129.980094941034	136.775720363467	118.467016123296	50.0651167260854	30.6102803267622	44.7662160428512	128.407610475933	41.8138710318996	1.61985290386319	4.81288875304064e-08	1.60722173241246e-05	HaiMa02763	GWHBAVH00000003	281307	284180	-	1668	protein_coding	- && sp|P53450|FOS_TAKRU Proto-oncogene c-Fos OS=Takifugu rubripes OX=31033 GN=fos PE=3 SV=1 && PF00170:bZIP transcription factor	-
HaiMa16080	350.343699609278	302.346329224507	313.742317425433	767.66512313331	680.628586089183	598.317695188107	322.144115419739	682.2038014702	-1.08062776468753	5.32241248790247e-08	1.74319244387437e-05	HaiMa16080	GWHBAVH00000014	4825986	4828440	+	1849	protein_coding	- && sp|Q5XH94|TIM23_XENTR Mitochondrial import inner membrane translocase subunit Tim23 OS=Xenopus tropicalis OX=8364 GN=timm23 PE=2 SV=1 && -	-
HaiMa16617	371.863582877661	374.333550468437	420.492815470601	150.195350178256	103.53477169346	169.595087700801	388.896649605567	141.108403190839	1.46162833513234	6.5315861093681e-08	2.05998968571571e-05	HaiMa16617	GWHBAVH00000018	3818339	3818590	-	252	protein_coding	- && - && -	-
HaiMa12706	570.707304277522	449.920132774564	495.999265307428	1012.42791601639	1484.59859584797	1284.44604492181	505.542234119838	1260.49085226206	-1.31714090314812	7.22369219939257e-08	2.23684912450645e-05	HaiMa12706	GWHBAVH00000011	8803061	8827502	+	3840	protein_coding	- && sp|Q13946|PDE7A_HUMAN High affinity cAMP-specific 3',5'-cyclic phosphodiesterase 7A OS=Homo sapiens OX=9606 GN=PDE7A PE=1 SV=2 && PF00233:3'5'-cyclic nucleotide phosphodiesterase	-
HaiMa17045	118.789755641475	115.179553990288	111.957839413225	305.953491103855	329.51066469397	229.85730160464	115.309049681663	288.440485800822	-1.32119493703446	9.09089676489736e-08	2.76476897862441e-05	HaiMa17045	GWHBAVH00000018	14289157	14291371	+	793	protein_coding	- && sp|Q9Y248|PSF2_HUMAN DNA replication complex GINS protein PSF2 OS=Homo sapiens OX=9606 GN=GINS2 PE=1 SV=1 && PF05916:GINS complex protein	-
HaiMa10030	211.75565136089	416.326096194063	413.98363876053	101.057365243395	58.5196535658689	74.8973229947702	347.355128771828	78.1581139346779	2.150566849449	1.09189548776145e-07	3.26246878106407e-05	HaiMa10030	GWHBAVH00000008	14331817	14340248	+	1887	protein_coding	- && sp|Q15119|PDK2_HUMAN [Pyruvate dehydrogenase (acetyl-transferring)] kinase isozyme 2, mitochondrial OS=Homo sapiens OX=9606 GN=PDK2 PE=1 SV=2 && PF10436:Mitochondrial branched-chain alpha-ketoacid dehydrogenase kinase|PF02518:Histidine kinase-, DNA gyrase B-, and HSP90-like ATPase	-
HaiMa12037	81.7755564198561	75.5865823061267	71.6009438107835	189.134885409656	166.555937072089	163.568866310418	76.3210275122554	173.086562930721	-1.17605865207429	1.28619623784863e-07	3.77676002186207e-05	HaiMa12037	GWHBAVH00000010	13219559	13222646	-	1544	protein_coding	- && sp|O14519|CDKA1_HUMAN Cyclin-dependent kinase 2-associated protein 1 OS=Homo sapiens OX=9606 GN=CDK2AP1 PE=1 SV=1 && PF09806:Cyclin-dependent kinase 2-associated protein	-
HaiMa04523	962.369179762096	1027.01768974674	1191.17933794303	519.19380308533	428.543924574671	549.247035294982	1060.18873581729	498.994920984994	1.0864739359831	1.3495769587716e-07	3.89570257370154e-05	HaiMa04523	GWHBAVH00000004	2920037	2943754	-	8720	protein_coding	- && sp|Q7Z6M2|FBX33_HUMAN F-box only protein 33 OS=Homo sapiens OX=9606 GN=FBXO33 PE=1 SV=1 && PF12937:F-box-like	-
HaiMa16365	300.417570426629	206.363367565933	236.934032246593	616.54264116383	692.332516802357	539.777258824378	247.904990079718	616.217472263522	-1.3103249954662	1.40679125255864e-07	3.9931769703877e-05	HaiMa16365	GWHBAVH00000014	8354897	8359194	-	965	protein_coding	- && sp|Q9CPQ3|TOM22_MOUSE Mitochondrial import receptor subunit TOM22 homolog OS=Mus musculus OX=10090 GN=Tomm22 PE=1 SV=3 && PF04281:Mitochondrial import receptor subunit Tom22	-
HaiMa13666	137.727252917652	146.374016529325	149.711064331638	286.483723488155	325.909455243762	272.040851337326	144.604111259538	294.811343356415	-1.02977709197754	1.4578342677509e-07	4.07022547771567e-05	HaiMa13666	GWHBAVH00000012	20201575	20206251	-	2080	protein_coding	- && sp|Q9NWX6|THG1_HUMAN Probable tRNA(His) guanylyltransferase OS=Homo sapiens OX=9606 GN=THG1L PE=1 SV=2 && PF14413:Thg1 C terminal domain|PF04446:tRNAHis guanylyltransferase	-
HaiMa09442	305.582342411041	393.530142800152	360.608389737946	174.300776750075	170.157146522296	167.012421390637	353.240291649713	170.490114887669	1.04873354030128	1.86732551515435e-07	4.96912825759277e-05	HaiMa09442	GWHBAVH00000008	5894931	5904150	-	2337	protein_coding	- && sp|Q58DG6|FXL20_BOVIN F-box/LRR-repeat protein 20 OS=Bos taurus OX=9913 GN=FBXL20 PE=2 SV=2 && PF12937:F-box-like	-
HaiMa09950	450.195957974576	323.942495597686	462.151546415057	976.269776158666	961.522923205354	865.193213905104	412.09666666244	934.328637756375	-1.18029412087262	2.16249064228555e-07	5.46283039960458e-05	HaiMa09950	GWHBAVH00000008	13009215	13013557	-	1375	protein_coding	- && sp|Q7YR75|RM12_BOVIN 39S ribosomal protein L12, mitochondrial OS=Bos taurus OX=9913 GN=MRPL12 PE=1 SV=1 && PF00542:Ribosomal protein L7/L12 C-terminal domain|PF16320:Ribosomal protein L7/L12 dimerisation domain	-
HaiMa07157	2217.4087719742	2416.37105975459	2209.21457539817	1141.2992349965	768.858217619263	1067.50207486799	2280.99813570899	992.553175827918	1.20042717377586	2.18115475998539e-07	5.46283039960458e-05	HaiMa07157	GWHBAVH00000006	10784508	10789916	-	2782	protein_coding	- && sp|Q95221|IP6K2_RABIT Inositol hexakisphosphate kinase 2 OS=Oryctolagus cuniculus OX=9986 GN=IP6K2 PE=1 SV=1 && PF03770:Inositol polyphosphate kinase	-
HaiMa22459	191.096563423243	184.767201192754	186.162453908037	441.314732622531	335.812781231833	396.008834225222	187.342072841345	391.045449359862	-1.06093303609972	2.56612554655831e-07	6.33386727296154e-05	HaiMa22459	GWHBAVH00000022	16175288	16183132	-	2530	protein_coding	- && - && PF13927:Immunoglobulin domain	-
HaiMa07573	725.650463809881	1003.02194933209	907.379233383929	411.646515303369	360.120945020732	429.58349625736	878.683882175301	400.450318860487	1.13265909830544	2.94501781843204e-07	6.8707669131118e-05	HaiMa07573	GWHBAVH00000006	17118092	17119364	-	1273	protein_coding	- && - && PF15482:Coiled-coil domain-containing glutamate-rich protein family 1	-
HaiMa11499	841.85783345915	1069.01023547236	1564.80608110112	402.375197391131	383.528806447079	398.591500535386	1158.55805001088	394.831834791199	1.55221114503119	3.23201753935434e-07	7.43844469091133e-05	HaiMa11499	GWHBAVH00000010	6782897	6798299	+	6622	protein_coding	- && sp|Q8IUG5|MY18B_HUMAN Unconventional myosin-XVIIIb OS=Homo sapiens OX=9606 GN=MYO18B PE=1 SV=2 && PF01576:Myosin tail|PF00063:Myosin head (motor domain)	-
HaiMa23464	168.715884824124	167.970182902504	249.952385666735	63.9720935944425	75.6253984543537	50.792437433235	195.546151131121	63.4633098273437	1.62162969254978	3.57449989747786e-07	8.11697436719273e-05	HaiMa23464	GWHBAVH00000023	17497754	17524544	-	4958	protein_coding	- && sp|Q5ZQU0|SNED1_RAT Sushi, nidogen and EGF-like domain-containing protein 1 OS=Rattus norvegicus OX=10116 GN=Sned1 PE=2 SV=2 && PF06119:Nidogen-like|PF00008:EGF-like domain|PF00041:Fibronectin type III domain	-
HaiMa02608	187.653382100301	157.172099715914	203.086313354222	521.048066667778	403.33545842322	379.65194759418	182.637265056813	434.678490895059	-1.25078363819295	3.83242592574044e-07	8.58816393964282e-05	HaiMa02608	GWHBAVH00000002	18588772	18590461	+	515	protein_coding	- && sp|Q66L32|TIM8A_XENLA Mitochondrial import inner membrane translocase subunit Tim8 A OS=Xenopus laevis OX=8355 GN=timm8a PE=3 SV=1 && PF02953:Tim10/DDP family zinc finger	-
HaiMa23237	204.008493384273	158.371886736646	167.936759119838	510.849616964316	350.217619032662	476.071489840321	176.772379746919	445.712908612433	-1.33115713796457	4.127043673534e-07	9.1282702342802e-05	HaiMa23237	GWHBAVH00000023	14071772	14078550	-	2391	protein_coding	- && sp|Q28EX7|MARH2_XENTR E3 ubiquitin-protein ligase MARCHF2 OS=Xenopus tropicalis OX=8364 GN=marchf2 PE=2 SV=1 && PF12906:RING-variant domain	-
HaiMa06557	270.289733850893	190.766136296415	214.802831432351	470.055818150469	552.785650606823	494.150154011472	225.286233859886	505.663874256255	-1.16251060079479	4.46380520987696e-07	9.65011257533212e-05	HaiMa06557	GWHBAVH00000006	1002426	1006242	-	1313	protein_coding	- && sp|O76387|PTH2_CAEEL Probable peptidyl-tRNA hydrolase 2 OS=Caenorhabditis elegans OX=6239 GN=C24G6.8 PE=3 SV=1 && PF01981:Peptidyl-tRNA hydrolase PTH2	-
HaiMa15085	227.249967314126	202.764006503737	221.312008142422	405.156592764802	567.190488407653	464.879935829608	217.108660653428	479.075672334021	-1.14110048752179	4.4763014118445e-07	9.65011257533212e-05	HaiMa15085	GWHBAVH00000013	8896334	8900635	+	1757	protein_coding	- && sp|P18031|PTN1_HUMAN Tyrosine-protein phosphatase non-receptor type 1 OS=Homo sapiens OX=9606 GN=PTPN1 PE=1 SV=1 && PF00102:Protein-tyrosine phosphatase	-
HaiMa14614	602.556731514729	535.105011246548	558.487361724111	313.370545433646	236.779521351131	289.258626738423	565.383034828463	279.802897841067	1.01562695953882	4.86784204736892e-07	0.000103630272385925	HaiMa14614	GWHBAVH00000013	1262025	1272631	-	3639	protein_coding	- && sp|Q08CH8|CYHR1_DANRE Cysteine and histidine-rich protein 1 OS=Danio rerio OX=7955 GN=cyhr1 PE=2 SV=1 && -	-
HaiMa11819	287.505640465599	291.548246037917	339.779024265718	726.871324319462	1071.35981143668	656.858131551835	306.277636923078	818.363089102658	-1.41870307118433	5.3868481491047e-07	0.0001118822083261	HaiMa11819	GWHBAVH00000010	10376622	10379699	+	1617	protein_coding	- && sp|Q8UVY2|BRX1_XENLA Ribosome biogenesis protein BRX1 homolog OS=Xenopus laevis OX=8355 GN=brix1 PE=2 SV=1 && PF04427:Brix domain	-
HaiMa07061	106.738621011181	98.3825357000379	187.464289250051	499.72403546963	382.628504084528	741.225231017209	130.861815320423	541.192590190456	-2.05130722844894	7.52020240046223e-07	0.000148448114532032	HaiMa07061	GWHBAVH00000006	9479270	9489312	-	2936	protein_coding	- && sp|O15528|CP27B_HUMAN 25-hydroxyvitamin D-1 alpha hydroxylase, mitochondrial OS=Homo sapiens OX=9606 GN=CYP27B1 PE=1 SV=1 && PF00067:Cytochrome P450	-
HaiMa22572	398.548238130456	303.546116245239	333.269847555647	782.499231792891	744.550053830363	635.335912300465	345.121400643781	720.795065974573	-1.06002914779238	7.58416643899678e-07	0.000148448114532032	HaiMa22572	GWHBAVH00000022	19036070	19043227	+	1078	protein_coding	- && sp|Q9JJW6|ALRF2_MOUSE Aly/REF export factor 2 OS=Mus musculus OX=10090 GN=Alyref2 PE=1 SV=1 && PF13865:C-terminal duplication domain of Friend of PRMT1|PF00076:RNA recognition motif. (a.k.a. RRM, RBD, or RNP domain)	-
HaiMa10272	125.676118287358	124.777850156146	124.976192833368	235.491474970846	301.601291454863	247.935965775791	125.14338709229	261.676244067167	-1.06406396802689	7.97617737230561e-07	0.000152631771716558	HaiMa10272	GWHBAVH00000009	5021884	5024215	-	954	protein_coding	- && sp|Q5BIN4|TIM22_BOVIN Mitochondrial import inner membrane translocase subunit Tim22 OS=Bos taurus OX=9913 GN=TIMM22 PE=2 SV=1 && PF02466:Tim17/Tim22/Tim23/Pmp24 family	-
HaiMa06941	136.866457586917	181.167840130558	208.293654722279	69.5348843417853	65.7220724662836	70.5928791444961	175.442650813251	68.6166119841883	1.34916249740371	8.92588114958577e-07	0.000168197574350115	HaiMa06941	GWHBAVH00000006	7812830	7817669	+	2253	protein_coding	- && sp|Q3ZB90|KBTBC_DANRE Kelch repeat and BTB domain-containing protein 12 OS=Danio rerio OX=7955 GN=kbtbd12 PE=2 SV=1 && PF00651:BTB/POZ domain|PF07646:Kelch motif|PF07707:BTB And C-terminal Kelch|PF01344:Kelch motif	-
HaiMa12881	952.900431124007	821.854109201536	1103.95637002808	2067.50389442908	2025.68031574162	1731.24731658026	959.570303451208	1941.47717558365	-1.01692807877035	8.98712892129674e-07	0.000168197574350115	HaiMa12881	GWHBAVH00000012	567158	586230	-	1966	protein_coding	- && sp|P70076|HARS1_TAKRU Histidine--tRNA ligase, cytoplasmic OS=Takifugu rubripes OX=31033 GN=hars1 PE=3 SV=1 && PF00458:WHEP-TRS domain|PF03129:Anticodon binding domain|PF13393:Histidyl-tRNA synthetase	-
HaiMa11400	801.40045291459	730.670295625891	900.870056673858	405.156592764802	305.20250090507	417.531053476593	810.98026840478	375.963382382155	1.10874970675385	1.03343972292757e-06	0.000187239488523186	HaiMa11400	GWHBAVH00000010	6171323	6179200	+	2217	protein_coding	- && sp|Q16625|OCLN_HUMAN Occludin OS=Homo sapiens OX=9606 GN=OCLN PE=1 SV=1 && PF07303:Occludin homology domain|PF01284:Membrane-associating domain	-
HaiMa03027	237.57951128295	350.337810053794	264.272574428892	107.547287781961	80.1269102671128	121.385316577731	284.063298588545	103.019838208935	1.46154550564508	1.06356706157932e-06	0.000188586659582263	HaiMa03027	GWHBAVH00000003	2885513	2889401	-	2376	protein_coding	- && sp|Q9UBI9|HDC_HUMAN Headcase protein homolog OS=Homo sapiens OX=9606 GN=HECA PE=1 SV=1 && PF15353:Headcase protein family homologue|PF16002:Headcase protein	-
HaiMa09183	975.281109723126	1052.21321718211	938.623281592271	297.609304982841	316.906431618244	501.898152941966	988.70586949917	372.137963181017	1.4093012850034	1.07409464972577e-06	0.000188586659582263	HaiMa09183	GWHBAVH00000008	2776683	2787225	-	2831	protein_coding	- && sp|Q7L5L3|GDPD3_HUMAN Lysophospholipase D GDPD3 OS=Homo sapiens OX=9606 GN=GDPD3 PE=1 SV=3 && PF03226:Yippee zinc-binding/DNA-binding /Mis18, centromere assembly|PF03009:Glycerophosphoryl diester phosphodiesterase family	-
HaiMa13462	208.312470037949	200.364432462272	220.010172800408	516.412407711659	442.048460012948	371.043059893632	209.562358433543	443.167975872746	-1.08055771933778	1.1392856299767e-06	0.000197991566980951	HaiMa13462	GWHBAVH00000012	14606665	14615668	+	897	protein_coding	- && sp|Q7ZW41|RPB7_DANRE DNA-directed RNA polymerase II subunit RPB7 OS=Danio rerio OX=7955 GN=polr2g PE=2 SV=1 && PF00575:S1 RNA binding domain|PF03876:SHS2 domain found in N terminus of Rpb7p/Rpc25p/MJ0397	-
HaiMa19766	1533.93727937035	1051.01343016138	1575.22076383724	2864.83723488155	3355.42690523067	3456.46841177014	1386.72382445632	3225.57751729412	-1.21772663469612	1.1553687141883e-06	0.000198193542726082	HaiMa19766	GWHBAVH00000020	14244766	14249963	-	2925	protein_coding	- && sp|P31153|METK2_HUMAN S-adenosylmethionine synthase isoform type-2 OS=Homo sapiens OX=9606 GN=MAT2A PE=1 SV=1 && PF02772:S-adenosylmethionine synthetase, central domain|PF00438:S-adenosylmethionine synthetase, N-terminal domain|PF02773:S-adenosylmethionine synthetase, C-terminal domain	-
HaiMa07861	101.573849026769	146.374016529325	218.708337458393	47.283721352414	23.4078614263476	30.131106951919	155.552067671496	33.6075632435602	2.20835307363612	1.31459126675879e-06	0.000219498077099695	HaiMa07861	GWHBAVH00000007	3580526	3586194	-	2256	protein_coding	- && sp|Q8WXI3|ASB10_HUMAN Ankyrin repeat and SOCS box protein 10 OS=Homo sapiens OX=9606 GN=ASB10 PE=1 SV=2 && PF12796:Ankyrin repeats (3 copies)|PF07525:SOCS box	-
HaiMa01241	228.110762644862	230.359107980577	299.422128663277	521.048066667778	512.272044291991	664.606130482329	252.630666429572	565.975413814033	-1.16617803675269	1.36276780849346e-06	0.000225332995596622	HaiMa01241	GWHBAVH00000001	27231271	27245389	-	2804	protein_coding	- && sp|Q13609|DNSL3_HUMAN Deoxyribonuclease gamma OS=Homo sapiens OX=9606 GN=DNASE1L3 PE=1 SV=1 && PF03372:Endonuclease/Exonuclease/phosphatase family	-
HaiMa09773	2178.67298209111	3304.2134550964	2644.02757963093	1195.07287888748	1237.01544614621	1307.69004171329	2708.97133893948	1246.59278891566	1.1194319328391	1.49732331139563e-06	0.000242865841108371	HaiMa09773	GWHBAVH00000008	10136789	10149647	-	4840	protein_coding	- && sp|Q01167|FOXK2_HUMAN Forkhead box protein K2 OS=Homo sapiens OX=9606 GN=FOXK2 PE=1 SV=3 && PF00250:Forkhead domain|PF00498:FHA domain	-
HaiMa09060	445.031185990164	669.481157568551	519.432301463684	243.83566109186	242.181335526442	247.935965775791	544.648215007466	244.650987464698	1.15331386214731	1.53557236063487e-06	0.00024672012145257	HaiMa09060	GWHBAVH00000008	1716877	1718546	-	1670	protein_coding	- && sp|P79703|JUNB_CYPCA Transcription factor jun-B OS=Cyprinus carpio OX=7962 GN=junb PE=2 SV=1 && PF03957:Jun-like transcription factor|PF00170:bZIP transcription factor	-
HaiMa05194	716.181715171792	749.866887957606	1294.02432996216	330.058917675674	297.099779642104	320.250622460397	920.02431103052	315.803106592725	1.54182973011408	1.58973813266955e-06	0.000250692871643473	HaiMa05194	GWHBAVH00000004	17288224	17294769	+	1586	protein_coding	- && sp|Q8VBT1|TXLNB_MOUSE Beta-taxilin OS=Mus musculus OX=10090 GN=Txlnb PE=1 SV=2 && PF09728:Myosin-like coiled-coil protein	-
HaiMa23104	360.673243578102	338.339939846472	389.248767262259	195.624807948223	150.350494546156	191.978195722227	362.753983562278	179.317832738868	1.01605207873532	1.65951314745478e-06	0.000259295123066995	HaiMa23104	GWHBAVH00000023	11103345	11115762	+	1956	protein_coding	- && sp|Q9R1K5|FZR1_MOUSE Fizzy-related protein homolog OS=Mus musculus OX=10090 GN=Fzr1 PE=1 SV=1 && PF00400:WD domain, G-beta repeat|PF12894:Anaphase-promoting complex subunit 4 WD40 domain	-
HaiMa11818	291.809617119276	263.953144561077	234.330361562564	564.623260855297	665.323445925802	479.51504492054	263.364374414306	569.820583900546	-1.11112422490542	1.68075900787379e-06	0.000260227333300895	HaiMa11818	GWHBAVH00000010	10372247	10376300	-	1847	protein_coding	- && sp|Q5F1R6|DJC21_HUMAN DnaJ homolog subfamily C member 21 OS=Homo sapiens OX=9606 GN=DNAJC21 PE=1 SV=2 && PF00226:DnaJ domain|PF12171:Zinc-finger double-stranded RNA-binding	-
HaiMa23830	216.059628014567	278.350588809863	222.613843484436	114.037210320528	112.537795318979	119.663539037621	239.008020102955	115.412848225709	1.04844835599204	1.87656258457275e-06	0.000285354798016594	HaiMa23830	GWHBAVH00000023	22391134	22392490	+	581	protein_coding	- && - && -	-
HaiMa11186	135.144866925446	142.774655467128	178.351441855952	300.390700356513	376.326387546665	460.575491979334	152.090321416175	379.097526627504	-1.3210156365468	1.96049499202676e-06	0.00029547955937352	HaiMa11186	GWHBAVH00000010	1766361	1772348	-	2062	protein_coding	- && sp|O70237|GFI1B_MOUSE Zinc finger protein Gfi-1b OS=Mus musculus OX=10090 GN=Gfi1b PE=1 SV=1 && PF00096:Zinc finger, C2H2 type	-
HaiMa07151	1529.63330271668	1672.50310690064	1744.45935829909	832.564348518976	595.099861646759	869.497657755378	1648.86525597214	765.720622640371	1.10630601342465	2.01133541341314e-06	0.000300482924788063	HaiMa07151	GWHBAVH00000006	10732452	10745385	-	2575	protein_coding	- && sp|P25114|F264_RAT 6-phosphofructo-2-kinase/fructose-2,6-bisphosphatase 4 OS=Rattus norvegicus OX=10116 GN=Pfkfb4 PE=1 SV=3 && PF01591:6-phosphofructo-2-kinase|PF00300:Histidine phosphatase superfamily (branch 1)	-
HaiMa21024	4551.88570892841	7499.86866659679	10138.6936436069	2277.96281103689	2183.23322918819	2491.41210053868	7396.81600637738	2317.53604692125	1.67418177753297	2.1132371470448e-06	0.000310263291821724	HaiMa21024	GWHBAVH00000021	12512994	12527130	+	3731	protein_coding	- && sp|P63017|HSP7C_MOUSE Heat shock cognate 71 kDa protein OS=Mus musculus OX=10090 GN=Hspa8 PE=1 SV=1 && PF00566:Rab-GTPase-TBC domain|PF00012:Hsp70 protein	-
HaiMa14602	346.039722955602	347.938236012329	281.196433875077	106.620155990737	80.1269102671128	151.51642352965	325.058130947669	112.754496595833	1.52740678484111	2.24108645466197e-06	0.000326221738541436	HaiMa14602	GWHBAVH00000013	1140516	1154098	+	2382	protein_coding	- && sp|Q8BH16|FBXL2_MOUSE F-box/LRR-repeat protein 2 OS=Mus musculus OX=10090 GN=Fbxl2 PE=1 SV=1 && PF12937:F-box-like	-
HaiMa06135	259.099394551333	381.53227259283	335.873518239675	140.924032266018	140.447168558085	154.959978609869	325.50172846128	145.443726477991	1.15937832006611	2.38307832282873e-06	0.000341118257059222	HaiMa06135	GWHBAVH00000005	10269676	10280708	-	3445	protein_coding	- && sp|O75665|OFD1_HUMAN Oral-facial-digital syndrome 1 protein OS=Homo sapiens OX=9606 GN=OFD1 PE=1 SV=1 && PF16045:LisH	-
HaiMa17044	232.414739298538	209.96272862813	205.689984038251	646.210858482991	689.631609714702	396.869722995277	216.022483988306	577.570730397656	-1.41758660171924	2.38348145088647e-06	0.000341118257059222	HaiMa17044	GWHBAVH00000018	14283939	14288045	+	2603	protein_coding	- && sp|Q32KL5|EMC8_BOVIN ER membrane protein complex subunit 8 OS=Bos taurus OX=9913 GN=EMC8 PE=2 SV=1 && PF03665:Uncharacterised protein family (UPF0172)	-
HaiMa12657	756.639095716353	929.834941067432	991.998530614855	1740.22637212708	2323.68039774627	1743.29975936103	892.82418913288	1935.73550974479	-1.11725828788282	2.49587499364111e-06	0.000354227058472514	HaiMa12657	GWHBAVH00000011	8125153	8129236	+	1959	protein_coding	- && sp|Q6DIS2|CDV3_XENTR Protein CDV3 homolog OS=Xenopus tropicalis OX=8364 GN=cdv3 PE=2 SV=1 && PF15359:Carnitine deficiency-associated protein 3	-
HaiMa04093	513.034017118255	651.484352257568	553.280020356054	1079.18140498451	1367.55928871623	1761.37842353218	572.599463243959	1402.70637241097	-1.29320570196184	2.62918584716666e-06	0.000370063340190871	HaiMa04093	GWHBAVH00000003	18245673	18253487	-	4544	protein_coding	- && sp|Q6P158|DHX57_HUMAN Putative ATP-dependent RNA helicase DHX57 OS=Homo sapiens OX=9606 GN=DHX57 PE=1 SV=2 && PF04408:Helicase associated domain (HA2)|PF00270:DEAD/DEAH box helicase|PF07717:Oligonucleotide/oligosaccharide-binding (OB)-fold|PF00271:Helicase conserved C-terminal domain|PF05773:RWD domain	-
HaiMa19968	650.761270035907	563.89989974412	619.673622798781	1724.46513167628	2042.7860606301	1113.99006845095	611.444930859603	1627.08042025244	-1.41168237860042	2.73336128774177e-06	0.000378885413087381	HaiMa19968	GWHBAVH00000020	18901605	18904851	-	792	protein_coding	- && sp|Q3T0M7|RANG_BOVIN Ran-specific GTPase-activating protein OS=Bos taurus OX=9913 GN=RANBP1 PE=2 SV=1 && PF00638:RanBP1 domain	-
HaiMa16022	826.363517505914	1102.60427205286	1089.63618126592	499.72403546963	342.114897769695	453.688381818895	1006.20132360823	431.84243835274	1.21970645290066	2.77046786962222e-06	0.000380514824899485	HaiMa16022	GWHBAVH00000014	4375109	4376992	-	1000	protein_coding	- && sp|Q7T346|DDIT4_DANRE DNA damage-inducible transcript 4 protein OS=Danio rerio OX=7955 GN=ddit4 PE=2 SV=1 && PF07809:RTP801 C-terminal region	-
HaiMa20694	531.971514394432	757.065610081999	887.851703253716	325.423258719555	250.284056789409	278.06707272771	725.629609243382	284.591462745558	1.34920072565492	2.95419410913859e-06	0.000394386341462341	HaiMa20694	GWHBAVH00000021	7223533	7225495	+	1963	protein_coding	- && sp|O93343|GBP_XENLA GSK-3-binding protein OS=Xenopus laevis OX=8355 GN=gbp PE=1 SV=1 && PF05350:Glycogen synthase kinase-3 binding	-
HaiMa12644	501.843677818696	632.287759925853	524.639642831741	236.41860676207	158.453215809122	262.571074866723	552.92369352543	219.147632479305	1.33457046055175	2.96409205021312e-06	0.000394386341462341	HaiMa12644	GWHBAVH00000011	7969292	7971384	+	558	protein_coding	- && sp|Q8AXL1|SAT1_CHICK Diamine acetyltransferase 1 OS=Gallus gallus OX=9031 GN=SAT1 PE=2 SV=1 && PF00583:Acetyltransferase (GNAT) family	-
HaiMa11318	204.869288715008	319.143347514757	294.21478729522	114.964342111752	88.2296315300793	114.498206417292	272.742474508328	105.897393353041	1.36202847288442	3.13415667398827e-06	0.000413781568330963	HaiMa11318	GWHBAVH00000010	5378744	5380316	+	872	protein_coding	- && sp|A1L1P7|DNLZ_DANRE DNL-type zinc finger protein OS=Danio rerio OX=7955 GN=dnlz PE=2 SV=1 && PF05180:DNL zinc finger	-
HaiMa14223	38.7357898830897	40.7927587048938	65.0917671007123	171.519381376404	116.139004769186	152.377312299705	48.2067718962319	146.678566148432	-1.61607064699752	3.34295612468598e-06	0.000437952967380976	HaiMa14223	GWHBAVH00000012	29934476	29943732	+	1625	protein_coding	- && sp|Q5IGQ0|EPO_EPICO Erythropoietin OS=Epinephelus coioides OX=94232 GN=epo PE=2 SV=1 && PF00758:Erythropoietin/thrombopoietin	-
HaiMa06886	214.338037353096	139.175294404932	187.464289250051	405.156592764802	374.525782821561	434.748828877689	180.32587366936	404.810401488018	-1.16327136054283	3.4903847451991e-06	0.000452806952631979	HaiMa06886	GWHBAVH00000006	6673190	6678021	+	2246	protein_coding	- && sp|Q9Y3B1|PLD3B_HUMAN PRELI domain containing protein 3B OS=Homo sapiens OX=9606 GN=PRELID3B PE=1 SV=2 && PF04707:PRELI-like family	-
HaiMa22515	125.676118287358	68.3878601817337	104.14682736114	293.900777817946	349.31731667011	238.466189305188	99.4036019434104	293.894761264415	-1.55888666054525	3.50951310829788e-06	0.000452806952631979	HaiMa22515	GWHBAVH00000022	17664469	17665410	-	267	protein_coding	- && sp|Q6DI06|TIM10_DANRE Mitochondrial import inner membrane translocase subunit Tim10 OS=Danio rerio OX=7955 GN=timm10 PE=3 SV=1 && -	-
HaiMa07855	568.124918285316	619.0901026978	601.447928010581	279.993800949589	234.078614263476	345.216396791987	596.220982997899	286.429604001684	1.05691507307629	3.82301466168312e-06	0.00048589375151586	HaiMa07855	GWHBAVH00000007	3260503	3279994	-	4784	protein_coding	- && sp|A2VDP2|PCMD1_BOVIN Protein-L-isoaspartate O-methyltransferase domain-containing protein 1 OS=Bos taurus OX=9913 GN=PCMTD1 PE=2 SV=1 && PF01135:Protein-L-isoaspartate(D-aspartate) O-methyltransferase (PCMT)	-
HaiMa24055	177.323838131477	137.9755073842	121.070686807325	305.026359312632	316.906431618244	307.337290909574	145.456677441001	309.756693946817	-1.08332000580084	3.96862399250981e-06	0.000496982611885548	HaiMa24055	GWHBAVH00000024	2553081	2554620	-	906	protein_coding	- && sp|Q8WXX5|DNJC9_HUMAN DnaJ homolog subfamily C member 9 OS=Homo sapiens OX=9606 GN=DNAJC9 PE=1 SV=1 && PF00226:DnaJ domain	-
HaiMa04109	457.943115951194	413.926522152599	468.660723125128	940.111636300937	1362.15747454092	853.140771124336	446.843453742974	1051.80329398873	-1.23490977685164	4.11937386593383e-06	0.000508384466019703	HaiMa04109	GWHBAVH00000003	18421498	18427965	+	2293	protein_coding	- && sp|Q6NWJ4|DNJC2_DANRE DnaJ homolog subfamily C member 2 OS=Danio rerio OX=7955 GN=dnajc2 PE=2 SV=1 && PF00249:Myb-like DNA-binding domain|PF00226:DnaJ domain|PF16717:Ribosome-associated complex head domain	-
HaiMa22456	159.247136186036	135.575933342735	143.201887621567	304.099227521408	347.516711945006	258.266631016449	146.008319050113	303.294190160954	-1.05164338445043	4.17161712855043e-06	0.000511128138966492	HaiMa22456	GWHBAVH00000022	16151736	16160950	+	2320	protein_coding	- && sp|P04047|KITH_CHICK Thymidine kinase, cytosolic OS=Gallus gallus OX=9031 GN=TK1 PE=1 SV=1 && PF00265:Thymidine kinase	-
HaiMa12491	165.272703501183	171.5695439647	217.406502116379	78.8062022540233	71.1238866415946	92.9759871659216	184.749583194087	80.9686920205132	1.18625571514711	4.22973246400788e-06	0.000514546954246558	HaiMa12491	GWHBAVH00000011	5605190	5609646	+	1493	protein_coding	- && sp|Q3U034|METL4_MOUSE N(6)-adenine-specific methyltransferase METTL4 OS=Mus musculus OX=10090 GN=Mettl4 PE=1 SV=1 && PF05063:MT-A70	-
HaiMa22967	119.65055097221	86.3846654927162	143.201887621567	342.111630961584	397.033341885357	249.657743315901	116.412368028831	329.600905387614	-1.50194433790104	4.44402253944333e-06	0.000533001041332812	HaiMa22967	GWHBAVH00000023	7599249	7601735	+	930	protein_coding	- && sp|P52434|RPAB3_HUMAN DNA-directed RNA polymerases I, II, and III subunit RPABC3 OS=Homo sapiens OX=9606 GN=POLR2H PE=1 SV=4 && PF03870:RNA polymerase Rpb8	-
HaiMa14043	119.65055097221	110.38040590736	100.241321335097	52.8465120997568	46.8157228526951	50.792437433235	110.090759404889	50.1515574618956	1.13870104031688	4.62950886786487e-06	0.000551364793906339	HaiMa14043	GWHBAVH00000012	26579298	26582244	+	1183	protein_coding	- && sp|Q6ZTZ1|MSD1_HUMAN Myb/SANT-like DNA-binding domain-containing protein 1 OS=Homo sapiens OX=9606 GN=MSANTD1 PE=2 SV=2 && PF13837:Myb/SANT-like DNA-binding domain	-
HaiMa18586	234.136329960009	345.538661970865	369.721237132046	144.632559430913	102.634469330909	118.802650267567	316.46540968764	122.02322634313	1.37270683742007	5.34083325647697e-06	0.000627308490972822	HaiMa18586	GWHBAVH00000019	19301288	19319491	+	5932	protein_coding	- && sp|Q68Y62|CPT1A_HORSE Carnitine O-palmitoyltransferase 1, liver isoform OS=Equus caballus OX=9796 GN=CPT1A PE=2 SV=1 && PF01344:Kelch motif|PF00651:BTB/POZ domain|PF00755:Choline/Carnitine o-acyltransferase|PF16484:Carnitine O-palmitoyltransferase N-terminus	-
HaiMa24107	454.499934628253	919.036857880842	662.634189085251	205.823257651685	174.658658335055	265.153741176888	678.723660531449	215.211885721209	1.65600065458284	5.40432222219875e-06	0.000630417888810048	HaiMa24107	GWHBAVH00000024	3892553	3895563	-	1025	protein_coding	- && sp|O55003|BNIP3_MOUSE BCL2/adenovirus E1B 19 kDa protein-interacting protein 3 OS=Mus musculus OX=10090 GN=Bnip3 PE=1 SV=1 && PF06553:BNIP3	-
HaiMa03869	251.352236574716	346.738448991597	316.345988109462	114.964342111752	88.2296315300793	148.072868449431	304.812224558591	117.088947363754	1.37809911110562	5.80299964654367e-06	0.00067231895904956	HaiMa03869	GWHBAVH00000003	15373662	15375105	+	1025	protein_coding	- && - && -	-
HaiMa16993	399.409033461192	469.116725106278	578.014891854325	250.325583630427	202.568031574162	219.526636363982	482.180216807265	224.14008385619	1.10349214705204	6.02039846649447e-06	0.00069279328569505	HaiMa16993	GWHBAVH00000018	13478315	13530460	+	6764	protein_coding	- && sp|Q2EY14|PRTGA_DANRE Protogenin A OS=Danio rerio OX=7955 GN=prtga PE=2 SV=1 && PF00041:Fibronectin type III domain|PF07679:Immunoglobulin I-set domain|PF13927:Immunoglobulin domain	-
HaiMa11896	426.954484044722	409.12737406967	485.584582571314	986.468225862127	1028.14529803419	727.451010696331	440.555480228569	914.021511530883	-1.05333592733908	6.1060148728002e-06	0.000697929793950739	HaiMa11896	GWHBAVH00000010	11738601	11742209	-	1218	protein_coding	- && sp|Q8CDN6|TXNL1_MOUSE Thioredoxin-like protein 1 OS=Mus musculus OX=10090 GN=Txnl1 PE=1 SV=3 && PF06201:PITH domain|PF00085:Thioredoxin	-
HaiMa00793	203.147698053537	302.346329224507	331.968012213633	118.672869276647	76.5257008169055	105.028429946689	279.154013163892	100.075666680081	1.47757440083571	6.79333123197015e-06	0.000763974460771774	HaiMa00793	GWHBAVH00000001	17585528	17591723	-	4272	protein_coding	- && sp|F1QWM2|STYL2_DANRE Serine/threonine/tyrosine-interacting-like protein 2 OS=Danio rerio OX=7955 GN=styxl2 PE=1 SV=1 && PF00782:Dual specificity phosphatase, catalytic domain	-
HaiMa13031	124.815322956622	143.97444248786	139.296381595524	365.289925742179	397.933644247909	241.909744385407	136.028715680002	335.044438125165	-1.30184174987359	6.81839692544828e-06	0.000763974460771774	HaiMa13031	GWHBAVH00000012	5293568	5295706	-	963	protein_coding	- && sp|Q7SY07|EIF1A_DANRE Probable RNA-binding protein EIF1AD OS=Danio rerio OX=7955 GN=eif1ad PE=2 SV=1 && PF01176:Translation initiation factor 1A / IF-1	-
HaiMa15941	834.110675482532	1277.77317707976	1137.80408892045	469.128686359245	494.265997040955	542.359925134543	1083.22931382758	501.918202844914	1.10885465149139	6.90375804358572e-06	0.000768483027714434	HaiMa15941	GWHBAVH00000014	3731090	3734359	+	1325	protein_coding	- && sp|Q0P4F7|ACSF2_DANRE Medium-chain acyl-CoA ligase ACSF2, mitochondrial OS=Danio rerio OX=7955 GN=acsf2 PE=2 SV=1 && PF00501:AMP-binding enzyme	-
HaiMa12011	707.573761864439	916.637283839378	1193.78300862706	355.091476038717	424.942715124464	281.510627807929	939.331351443627	353.84827299037	1.40784291902209	6.95221217544738e-06	0.000768851464675613	HaiMa12011	GWHBAVH00000010	12996565	13001035	+	1506	protein_coding	- && sp|P97443|SMYD1_MOUSE Histone-lysine N-methyltransferase Smyd1 OS=Mus musculus OX=10090 GN=Smyd1 PE=1 SV=3 && PF01753:MYND finger|PF00856:SET domain	-
HaiMa10773	101.573849026769	135.575933342735	113.259674755239	319.860467972212	219.673776462646	270.319073797217	116.803152374914	269.951106077358	-1.21158894678162	7.29703565007967e-06	0.000801779446171012	HaiMa10773	GWHBAVH00000009	12851072	12852302	-	485	protein_coding	- && sp|Q96HQ2|C2AIL_HUMAN CDKN2AIP N-terminal-like protein OS=Homo sapiens OX=9606 GN=CDKN2AIPNL PE=1 SV=1 && PF11952:XRN-Two Binding Domain, XTBD	-
HaiMa14381	587.923210892228	692.277110962462	686.067225241507	223.438761684937	212.471357562232	353.825284492535	655.422515698733	263.245134579901	1.31502841211306	7.4060394981864e-06	0.00080854011983085	HaiMa14381	GWHBAVH00000012	31949286	31955158	+	1901	protein_coding	- && sp|Q9H3P2|NELFA_HUMAN Negative elongation factor A OS=Homo sapiens OX=9606 GN=NELFA PE=1 SV=3 && -	-
HaiMa03481	483.766975873254	443.921197670903	476.471735177214	248.471320047979	170.157146522296	247.075077005736	468.053302907124	221.901181192004	1.07693199343007	7.94314440132993e-06	0.000850815674836793	HaiMa03481	GWHBAVH00000003	9038617	9075020	-	3779	protein_coding	- && sp|Q91018|PROX1_CHICK Prospero homeobox protein 1 OS=Gallus gallus OX=9031 GN=PROX1 PE=2 SV=1 && PF05044:Homeo-prospero domain	-
HaiMa03338	650.761270035907	719.872212439302	679.558048531436	286.483723488155	197.166217398851	354.68617326259	683.397177002215	279.445371383199	1.28969126874275	8.20393116653352e-06	0.00086783324035548	HaiMa03338	GWHBAVH00000003	7114594	7118062	-	2030	protein_coding	- && - && PF14818:Domain of unknown function (DUF4482)	-
HaiMa09625	194.539744746184	233.958469042773	272.083586480977	494.161244722288	543.782626981305	422.696386096922	233.527266756645	486.880085933505	-1.06342279148235	8.63945920711467e-06	0.000902690980100429	HaiMa09625	GWHBAVH00000008	8493330	8495320	+	839	protein_coding	- && sp|Q6PFL6|CCD43_DANRE Coiled-coil domain-containing protein 43 OS=Danio rerio OX=7955 GN=ccdc43 PE=2 SV=1 && -	-
HaiMa21991	570.707304277522	633.487546946586	544.167172961955	327.277522302003	217.873171737543	286.675960428258	582.787341395354	277.275551489268	1.07178298580884	8.79476883089981e-06	0.00091331529243326	HaiMa21991	GWHBAVH00000022	8782272	8783402	+	1131	protein_coding	- && sp|B7SXM5|IER2_DANRE Immediate early response gene 2 protein OS=Danio rerio OX=7955 GN=ier2 PE=1 SV=1 && PF05760:Immediate early response protein (IER)	-
HaiMa13134	414.042554083692	455.919067878225	507.715783385556	918.78760510279	1248.71937685939	832.479440643021	459.225801782491	999.995474201733	-1.12365972470861	9.04094967575587e-06	0.000933190387441201	HaiMa13134	GWHBAVH00000012	7549858	7574394	+	3345	protein_coding	- && sp|H2LNR5|ABCB7_ORYLA Iron-sulfur clusters transporter ABCB7, mitochondrial OS=Oryzias latipes OX=8090 GN=abcb7 PE=1 SV=2 && PF00664:ABC transporter transmembrane region|PF00005:ABC transporter	-
HaiMa04736	178.184633462213	217.161450752523	283.800104559106	72.3162797154567	52.2175370280061	99.0022085563054	226.382062924614	74.5120084332561	1.60003156154376	1.08157500463814e-05	0.00108354728847013	HaiMa04736	GWHBAVH00000004	8813613	8820637	-	3595	protein_coding	- && sp|B2RYM0|ANGE1_RAT Protein angel homolog 1 OS=Rattus norvegicus OX=10116 GN=Angel1 PE=1 SV=2 && PF03372:Endonuclease/Exonuclease/phosphatase family	-
HaiMa22350	315.911886379865	517.108205935565	429.605662864701	192.843412574551	164.755332346985	186.812863101898	420.87525172671	181.470536007811	1.21181634829724	1.09709731697845e-05	0.00108943588556773	HaiMa22350	GWHBAVH00000022	14317950	14330625	-	1146	protein_coding	- && sp|P79703|JUNB_CYPCA Transcription factor jun-B OS=Cyprinus carpio OX=7962 GN=junb PE=2 SV=1 && PF00170:bZIP transcription factor|PF03957:Jun-like transcription factor	-
HaiMa07155	160.968726847506	112.779979948824	140.598216937539	343.965894544031	322.308245793555	256.544853476339	138.115641244623	307.606331271309	-1.15116673866905	1.10024644658359e-05	0.00108943588556773	HaiMa07155	GWHBAVH00000006	10769370	10770855	-	977	protein_coding	- && sp|Q63ZK1|MI40B_XENLA Mitochondrial intermembrane space import and assembly protein 40-B OS=Xenopus laevis OX=8355 GN=chchd4-b PE=2 SV=1 && PF06747:CHCH domain	-
HaiMa06901	272.872119843099	251.955274353756	303.327634689319	508.068221590645	728.34461130443	526.003038503501	276.051676295391	587.471957132859	-1.09010027209906	1.12351487851776e-05	0.00110604519630266	HaiMa06901	GWHBAVH00000006	7000432	7008499	-	1675	protein_coding	- && sp|Q9JI13|SAS10_MOUSE Something about silencing protein 10 OS=Mus musculus OX=10090 GN=Utp3 PE=1 SV=1 && PF09368:Sas10 C-terminal domain|PF04000:Sas10/Utp3/C1D family	-
HaiMa05072	567.264122954581	547.102881453869	606.655269378639	302.24496393896	207.969845749473	310.780845989794	573.674091262363	273.665218559409	1.06752620717031	1.28406476118224e-05	0.00124965182558255	HaiMa05072	GWHBAVH00000004	15966916	15969583	-	2025	protein_coding	- && sp|Q3ZBE7|YPEL5_BOVIN Protein yippee-like 5 OS=Bos taurus OX=9913 GN=YPEL5 PE=2 SV=1 && PF03226:Yippee zinc-binding/DNA-binding /Mis18, centromere assembly	-
HaiMa11966	56.8124918285316	73.1870082646624	59.8844257326553	151.12248196948	163.855029984433	119.663539037621	63.2946419419498	144.880350330511	-1.19809295847893	1.40589889453849e-05	0.00134690508569073	HaiMa11966	GWHBAVH00000010	12597278	12602053	+	2251	protein_coding	- && sp|Q15572|TAF1C_HUMAN TATA box-binding protein-associated factor RNA polymerase I subunit C OS=Homo sapiens OX=9606 GN=TAF1C PE=1 SV=2 && -	-
HaiMa07435	130.84089027177	166.770395881772	191.369795276094	381.051166192983	614.9065136229	355.547062032645	162.993693809878	450.501580616176	-1.46962391417878	1.42152140144743e-05	0.00134690508569073	HaiMa07435	GWHBAVH00000006	15607666	15610956	-	1408	protein_coding	- && sp|Q08288|LYAR_MOUSE Cell growth-regulating nucleolar protein OS=Mus musculus OX=10090 GN=Lyar PE=1 SV=2 && PF08790:LYAR-type C2HC zinc finger	-
HaiMa05035	159.247136186036	128.377211218342	89.826638598983	50.9922485173092	45.9154204901433	40.461772192577	125.816995334454	45.7898137333432	1.46509291730363	1.42156835816449e-05	0.00134690508569073	HaiMa05035	GWHBAVH00000004	14792560	14828372	+	1096	protein_coding	- && sp|P54149|MSRA_BOVIN Mitochondrial peptide methionine sulfoxide reductase OS=Bos taurus OX=9913 GN=MSRA PE=1 SV=2 && PF01625:Peptide methionine sulfoxide reductase	-
HaiMa18250	37132.1281819298	25083.9472424475	46548.4244890614	16134.8745626679	11718.3355509746	9630.76267060338	36254.8333044796	12494.6575947486	1.5368649571076	1.42743839826307e-05	0.00134690508569073	HaiMa18250	GWHBAVH00000019	10458304	10470488	+	5960	protein_coding	- && sp|Q90339|MYSS_CYPCA Myosin heavy chain, fast skeletal muscle OS=Cyprinus carpio OX=7962 PE=2 SV=2 && PF00063:Myosin head (motor domain)|PF01576:Myosin tail|PF02736:Myosin N-terminal SH3-like domain	-
HaiMa06081	99.852258365298	116.37934101102	131.485369543439	41.7209306050712	56.7190488407653	50.792437433235	115.905656306586	49.7441389596905	1.21463743932287	1.43144748112279e-05	0.00134690508569073	HaiMa06081	GWHBAVH00000005	9053121	9068760	+	5032	protein_coding	- && sp|P81122|IRS2_MOUSE Insulin receptor substrate 2 OS=Mus musculus OX=10090 GN=Irs2 PE=1 SV=2 && PF02174:PTB domain (IRS-1 type)	-
HaiMa16709	196.261335407655	236.358043084237	240.839538272635	483.962795018826	545.583231706409	378.791058824125	224.486305588176	469.44569518312	-1.06653033444985	1.4714169225807e-05	0.00137690668178417	HaiMa16709	GWHBAVH00000018	5787838	5790939	+	933	protein_coding	- && sp|Q6NYP0|TM208_DANRE Transmembrane protein 208 OS=Danio rerio OX=7955 GN=tmem208 PE=2 SV=1 && PF05620:SRP-independent targeting protein 2/TMEM208	-
HaiMa06491	491.514133849872	401.928651945277	550.676349672026	1227.52249158032	914.707200352659	909.959429947955	481.373045155725	1017.39637396031	-1.0797112257024	1.52887505514381e-05	0.00139994894365589	HaiMa06491	GWHBAVH00000006	93658	95319	-	279	protein_coding	- && sp|Q7ZUG0|RUXE_DANRE Small nuclear ribonucleoprotein E OS=Danio rerio OX=7955 GN=snrpe PE=3 SV=1 && -	-
HaiMa22031	470.855045912224	1040.21534697479	952.943470354428	290.192250653051	167.45623943464	247.075077005736	821.337954413814	234.907855697809	1.80519020300661	1.55484408127081e-05	0.00141607216834883	HaiMa22031	GWHBAVH00000022	9331952	9341109	+	2298	protein_coding	- && sp|P42128|FOXK1_MOUSE Forkhead box protein K1 OS=Mus musculus OX=10090 GN=Foxk1 PE=1 SV=2 && PF00498:FHA domain|PF00250:Forkhead domain	-
HaiMa20678	131.701685602505	85.1848784719841	122.372522149339	314.29767722487	361.921549745836	222.970191444201	113.086362074609	299.729806138302	-1.40338542951491	1.57126027592728e-05	0.00142341137017646	HaiMa20678	GWHBAVH00000021	6983626	6986650	-	2132	protein_coding	- && sp|Q2YDK1|I20L2_BOVIN Interferon-stimulated 20 kDa exonuclease-like 2 OS=Bos taurus OX=9913 GN=ISG20L2 PE=2 SV=1 && PF00929:Exonuclease	-
HaiMa21987	190.235768092507	238.757617125702	203.086313354222	384.759693357879	550.084743519168	411.504832086209	210.693232857477	448.783089654418	-1.09231357235181	1.63212747603204e-05	0.00146298752864746	HaiMa21987	GWHBAVH00000022	8762918	8765827	+	1434	protein_coding	- && sp|P34695|TF3A_LITPI Transcription factor IIIA OS=Lithobates pipiens OX=8404 GN=gtf3a PE=2 SV=1 && PF00096:Zinc finger, C2H2 type	-
HaiMa05641	370.141992216191	572.298408889245	495.999265307428	234.564343179622	218.773474100095	229.85730160464	479.479888804288	227.731706294786	1.07230391661744	1.7795326162136e-05	0.00157850104097572	HaiMa05641	GWHBAVH00000005	1746793	1750976	+	2059	protein_coding	- && sp|Q8JFB7|ORML1_DANRE ORM1-like protein 1 OS=Danio rerio OX=7955 GN=ormdl1 PE=2 SV=1 && PF04061:ORMDL family	-
HaiMa07426	233.275534629274	244.756552229363	186.162453908037	92.7131791223804	108.03628350622	120.524427807676	221.398180255558	107.091296812092	1.04873666887062	1.85935802982066e-05	0.00163230549514823	HaiMa07426	GWHBAVH00000006	15437346	15445523	-	2657	protein_coding	- && sp|Q28EG9|ZMAT1_XENTR Zinc finger matrin-type protein 1 OS=Xenopus tropicalis OX=8364 GN=zmat1 PE=2 SV=1 && PF12874:Zinc-finger of C2H2 type	-
HaiMa18350	827.224312836649	627.488611842925	581.920397880368	241.054265718189	189.963798498436	342.633730481822	678.877774186647	257.883931566149	1.39690485438413	1.8722080443694e-05	0.00163515770275155	HaiMa18350	GWHBAVH00000019	13418526	13433840	-	5468	protein_coding	- && sp|Q8N2M4|TM86A_HUMAN Lysoplasmalogenase-like protein TMEM86A OS=Homo sapiens OX=9606 GN=TMEM86A PE=1 SV=1 && -	-
HaiMa19734	1514.13898676344	1900.46264083976	2041.27781627834	1014.28217959884	739.148239655052	934.06431550949	1818.62648129385	895.831578254461	1.02112825352861	2.03773294524224e-05	0.00177064437706227	HaiMa19734	GWHBAVH00000020	13710109	13733586	-	5043	protein_coding	- && sp|Q7SXB3|P3IP1_DANRE Phosphoinositide-3-kinase-interacting protein 1 OS=Danio rerio OX=7955 GN=pik3ip1 PE=2 SV=1 && PF00051:Kringle domain|PF10350:Putative death-receptor fusion protein (DUF2428)	-
HaiMa05862	591.36639221517	473.915873189207	525.941478173755	1111.63101767734	1490.90071238583	928.038094119107	530.407914526044	1176.85660806076	-1.14903054899948	2.13977910348716e-05	0.00183128532218542	HaiMa05862	GWHBAVH00000005	5124835	5129565	+	1901	protein_coding	- && sp|P10881|LA_BOVIN Lupus La protein homolog OS=Bos taurus OX=9913 GN=SSB PE=2 SV=2 && PF05383:La domain|PF08777:RNA binding motif|PF00076:RNA recognition motif. (a.k.a. RRM, RBD, or RNP domain)	-
HaiMa10464	560.377760308698	494.312252541654	564.996538434183	219.730234520042	327.710059968866	241.909744385407	539.895517094845	263.116679624772	1.03709881666767	2.36122239619461e-05	0.00198098416894534	HaiMa10464	GWHBAVH00000009	8061826	8067774	-	2602	protein_coding	- && sp|Q99NF1|BCDO2_MOUSE Beta,beta-carotene 9',10'-oxygenase OS=Mus musculus OX=10090 GN=Bco2 PE=1 SV=1 && PF03055:Retinal pigment epithelial membrane protein	-
HaiMa10536	1275.69868014975	1096.6053369492	934.717775566228	448.731786952321	451.951786001019	635.335912300465	1102.34059755506	512.006495084601	1.10670621994485	2.39563129757709e-05	0.00199999983475664	HaiMa10536	GWHBAVH00000009	9027327	9037438	-	2611	protein_coding	- && sp|Q14094|CCNI_HUMAN Cyclin-I OS=Homo sapiens OX=9606 GN=CCNI PE=1 SV=1 && PF00134:Cyclin, N-terminal domain	-
HaiMa06072	569.846508946787	393.530142800152	445.227686968872	903.026364651985	1056.95497363585	866.914991445214	469.534779571937	942.298776577682	-1.0029994891741	2.5007319421304e-05	0.00206494559162269	HaiMa06072	GWHBAVH00000005	8855414	8858958	+	936	protein_coding	- && sp|A1A4K8|U2AF1_BOVIN Splicing factor U2AF 35 kDa subunit OS=Bos taurus OX=9913 GN=U2AF1 PE=2 SV=1 && PF00642:Zinc finger C-x8-C-x5-C-x3-H type (and similar)|PF00076:RNA recognition motif. (a.k.a. RRM, RBD, or RNP domain)	-
HaiMa09900	78.3323750969148	68.3878601817337	88.5248032569687	20.3968994069237	16.2054425259329	35.296439572248	78.4150128452057	23.9662605017016	1.70585774636551	2.50979823537019e-05	0.00206494559162269	HaiMa09900	GWHBAVH00000008	12112491	12114640	+	1723	protein_coding	- && sp|A2RRV9|NARFL_DANRE Cytosolic Fe-S cluster assembly factor narfl OS=Danio rerio OX=7955 GN=narfl PE=2 SV=1 && PF13837:Myb/SANT-like DNA-binding domain	-
HaiMa07849	800.539657583854	1268.1748809139	1270.5912938059	470.055818150469	552.785650606823	458.853714439224	1113.10194410122	493.898394398839	1.17146812880589	2.5654696794455e-05	0.00210060163993444	HaiMa07849	GWHBAVH00000007	3107774	3109072	-	1299	protein_coding	- && sp|Q00322|CEBPD_MOUSE CCAAT/enhancer-binding protein delta OS=Mus musculus OX=10090 GN=Cebpd PE=1 SV=2 && PF07716:Basic region leucine zipper	-
HaiMa05283	412.320963422222	485.913743396529	497.301100649442	277.212405575917	219.673776462646	189.395529412063	465.178602489397	228.760570483542	1.02341876591512	2.62574837619919e-05	0.00213967084186835	HaiMa05283	GWHBAVH00000004	18145046	18153620	+	3564	protein_coding	- && sp|Q06190|P2R3A_HUMAN Serine/threonine-protein phosphatase 2A regulatory subunit B'' subunit alpha OS=Homo sapiens OX=9606 GN=PPP2R3A PE=1 SV=1 && PF17958:EF-hand domain|PF13499:EF-hand domain pair	-
HaiMa19407	1155.18733384681	1622.11205202989	1946.2438363113	745.413960143938	692.332516802357	729.172788236441	1574.514407396	722.306421727579	1.12354705023585	2.64407734503085e-05	0.00214434672682002	HaiMa19407	GWHBAVH00000020	8536375	8542763	+	1672	protein_coding	- && sp|Q8NB12|SMYD1_HUMAN Histone-lysine N-methyltransferase SMYD1 OS=Homo sapiens OX=9606 GN=SMYD1 PE=1 SV=1 && PF00856:SET domain|PF01753:MYND finger	-
HaiMa24363	129.980094941034	217.161450752523	196.577136644151	464.493027403126	825.577266460028	422.696386096922	181.239560779236	570.922226653358	-1.65779086501945	2.76150912216982e-05	0.00221845574809784	HaiMa24363	GWHBAVH00000024	9635985	9644639	+	3958	protein_coding	- && sp|Q6NZN1|PPRC1_MOUSE Peroxisome proliferator-activated receptor gamma coactivator-related protein 1 OS=Mus musculus OX=10090 GN=Pprc1 PE=1 SV=1 && PF00076:RNA recognition motif. (a.k.a. RRM, RBD, or RNP domain)	-
HaiMa03411	224.66758132192	172.769330985432	199.18080732818	94.567442704828	89.1299338926311	112.776428877183	198.872573211844	98.8246018248806	1.01082555189362	2.92366918956636e-05	0.00231595395197696	HaiMa03411	GWHBAVH00000003	7922369	7934795	+	8034	protein_coding	- && sp|Q4PJW2|NCOA1_PIG Nuclear receptor coactivator 1 OS=Sus scrofa OX=9823 GN=NCOA1 PE=2 SV=1 && -	-
HaiMa13957	359.812448247367	400.728864924545	482.980911887285	1869.09769110719	952.519899579836	7112.663018193	414.507408353066	3311.42686962668	-2.99819706745136	3.09704538037499e-05	0.00241575224382944	HaiMa13957	GWHBAVH00000012	25887919	25897313	-	1815	protein_coding	- && sp|Q5HZT0|DXO_XENLA Decapping and exoribonuclease protein OS=Xenopus laevis OX=8355 GN=dxo PE=2 SV=1 && PF08652:RAI1 like PD-(D/E)XK nuclease	-
HaiMa05423	1203.39187236799	1559.72312695182	1865.53004510641	3791.04189431413	4864.33366486754	2864.17693797242	1542.88168147541	3839.8508323847	-1.31582044995931	3.15996289297057e-05	0.00243517321403538	HaiMa05423	GWHBAVH00000004	20251915	20258240	+	1675	protein_coding	- && sp|Q5ZJH9|DKC1_CHICK H/ACA ribonucleoprotein complex subunit DKC1 OS=Gallus gallus OX=9031 GN=DKC1 PE=2 SV=1 && PF08068:DKCLD (NUC011) domain|PF16198:tRNA pseudouridylate synthase B C-terminal domain|PF01472:PUA domain|PF01509:TruB family pseudouridylate synthase (N terminal domain)	-
HaiMa05632	125.676118287358	85.1848784719841	96.3358153090542	303.172095730184	195.365612673747	247.935965775791	102.398937356132	248.824558059907	-1.27521550491217	3.2608630769389e-05	0.00247927495818511	HaiMa05632	GWHBAVH00000005	1681244	1682984	-	1020	protein_coding	- && sp|P58557|YBEY_HUMAN Endoribonuclease YbeY OS=Homo sapiens OX=9606 GN=YBEY PE=1 SV=2 && PF02130:Uncharacterized protein family UPF0054	-
HaiMa21080	88.6619190657387	79.1859433683232	100.241321335097	195.624807948223	190.864100860988	154.099089839815	89.3630612563863	180.195999549675	-1.01293563754383	3.27837990550849e-05	0.00248151502980956	HaiMa21080	GWHBAVH00000021	13471692	13474775	-	1400	protein_coding	- && sp|Q66I84|DCC1_DANRE Sister chromatid cohesion protein DCC1 OS=Danio rerio OX=7955 GN=dscc1 PE=2 SV=1 && PF09724:Sister chromatid cohesion protein Dcc1	-
HaiMa09416	673.141948635026	787.060285600303	899.568221331844	353.237212456269	343.015200132247	468.323490909828	786.590151855724	388.191967832781	1.01763606932701	3.3771560078178e-05	0.00253375964621784	HaiMa09416	GWHBAVH00000008	5592876	5611290	-	3498	protein_coding	- && sp|A5D6R3|PLD3A_DANRE 1-phosphatidylinositol 4,5-bisphosphate phosphodiesterase delta-3-A OS=Danio rerio OX=7955 GN=plcd3a PE=2 SV=1 && PF00387:Phosphatidylinositol-specific phospholipase C, Y domain|PF14788:EF hand|PF00168:C2 domain|PF00388:Phosphatidylinositol-specific phospholipase C, X domain	-
HaiMa19427	142.031229571329	171.5695439647	193.973465960123	62.1178300119949	31.510582689314	71.4537679145509	169.191413165384	55.0273935386199	1.6179069045696	3.4342656051723e-05	0.00256530603165305	HaiMa19427	GWHBAVH00000020	8803527	8806907	-	1645	protein_coding	- && sp|Q05923|DUS2_HUMAN Dual specificity protein phosphatase 2 OS=Homo sapiens OX=9606 GN=DUSP2 PE=1 SV=1 && PF00581:Rhodanese-like domain|PF00782:Dual specificity phosphatase, catalytic domain	-
HaiMa14500	443.309595328693	457.118854898957	460.849711073043	249.398451839203	160.253820534226	242.770633155462	453.759387100231	217.474301842964	1.06083715298187	3.63645984646285e-05	0.00265804925515489	HaiMa14500	GWHBAVH00000012	33646035	33648797	+	698	protein_coding	- && sp|Q5ZJS6|PAIP2_CHICK Polyadenylate-binding protein-interacting protein 2 OS=Gallus gallus OX=9031 GN=PAIP2 PE=2 SV=1 && -	-
HaiMa07351	7885.74602486633	11328.3890497531	11208.8022947427	5013.92872693833	5596.27948562217	4268.28652193185	10140.9791231207	4959.49824483078	1.03185239073047	3.80389059601596e-05	0.00275676854215948	HaiMa07351	GWHBAVH00000006	13929187	13933487	-	1426	protein_coding	- && sp|Q7ZTS4|K1C18_DANRE Keratin, type I cytoskeletal 18 OS=Danio rerio OX=7955 GN=krt18 PE=1 SV=2 && PF00038:Intermediate filament protein	-
HaiMa06112	500.98288248796	1668.90374583845	1415.09501676949	307.807754686303	328.610362331418	249.657743315901	1194.99388169863	295.358620111207	2.01602434379092	3.88544943404614e-05	0.00279211347304809	HaiMa06112	GWHBAVH00000005	9692222	9712857	+	13535	protein_coding	- && sp|P31637|SC5A3_CANLF Sodium/myo-inositol cotransporter OS=Canis lupus familiaris OX=9615 GN=SLC5A3 PE=2 SV=1 && PF00474:Sodium:solute symporter family	-
HaiMa03435	1352.3094645852	2437.96722612777	3017.65432278902	903.953496443209	773.359729432022	750.695007487812	2269.310337834	809.336077787681	1.48709589966496	4.0519723966249e-05	0.00287538091195494	HaiMa03435	GWHBAVH00000003	8364687	8398583	+	4724	protein_coding	- && sp|Q5RGU1|COQ8A_DANRE Atypical kinase COQ8A, mitochondrial OS=Danio rerio OX=7955 GN=coq8a PE=2 SV=2 && PF03770:Inositol polyphosphate kinase|PF03109:ABC1 family	-
HaiMa19945	49.926129182649	64.7884991195372	78.1101205208547	136.288373309899	141.347470920637	136.020425668663	64.274916274347	137.885423299733	-1.1140196248545	4.07917595270114e-05	0.00288267409337979	HaiMa19945	GWHBAVH00000020	17962832	17967006	+	1415	protein_coding	- && sp|P05423|RPC4_HUMAN DNA-directed RNA polymerase III subunit RPC4 OS=Homo sapiens OX=9606 GN=POLR3D PE=1 SV=2 && PF05132:RNA polymerase III RPC4	-
HaiMa09527	162.690317508977	190.766136296415	186.162453908037	97.3488380784994	97.2326551555976	71.4537679145509	179.87296923781	88.6784203828826	1.01923097613269	4.28358190086889e-05	0.00301037711417425	HaiMa09527	GWHBAVH00000008	7074419	7089674	-	1182	protein_coding	- && sp|Q6P7G9|GP146_XENLA Probable G-protein coupled receptor 146 OS=Xenopus laevis OX=8355 GN=gpr146 PE=2 SV=1 && PF00001:7 transmembrane receptor (rhodopsin family)	-
HaiMa13437	68.8636264588262	92.3836005963771	91.1284739409972	235.491474970846	215.172264649887	149.79464598954	84.1252336654001	200.152795203425	-1.25561394203321	4.31921233236776e-05	0.00301477480461292	HaiMa13437	GWHBAVH00000012	14220085	14225126	+	741	protein_coding	- && - && PF03980:Nnf1	-
HaiMa11505	667.116381319879	939.433237233289	876.135185175587	328.204654093227	335.812781231833	472.627934760102	827.561601242918	378.881790028387	1.12604109317533	4.41565655605553e-05	0.00305840376956118	HaiMa11505	GWHBAVH00000010	6839250	6842878	+	2111	protein_coding	- && sp|Q7ZUX3|WIPI4_DANRE WD repeat domain phosphoinositide-interacting protein 4 OS=Danio rerio OX=7955 GN=wdr45 PE=2 SV=1 && -	-
HaiMa19175	142.031229571329	94.7831746378414	102.844992019125	294.82790960917	225.975893000509	235.883522995023	113.219798742765	252.229108534901	-1.1485169797422	4.41763447426488e-05	0.00305840376956118	HaiMa19175	GWHBAVH00000020	2846504	2847069	-	566	protein_coding	- && - && -	-
HaiMa07144	264.264166535745	194.365497358612	274.687257165006	437.606205457635	565.389883682549	476.071489840321	244.438973686454	493.022526326835	-1.01154718752718	4.61143686570516e-05	0.00317379064973496	HaiMa07144	GWHBAVH00000006	10611707	10616927	-	1213	protein_coding	- && sp|Q8AWW7|RUVB1_DANRE RuvB-like 1 OS=Danio rerio OX=7955 GN=ruvbl1 PE=2 SV=1 && PF17856:TIP49 AAA-lid domain|PF06068:TIP49 P-loop domain	-
novel.275	401.130624122662	207.563154586665	305.931305373348	839.054271057543	848.985127886375	637.918578610629	304.875028027559	775.319325851516	-1.34439446251833	4.94296112602629e-05	0.00338086630270497	-	GWHBAVH00000008	1825716	1829962	-	2056	-	- && sp|Q8VDW0|DX39A_MOUSE ATP-dependent RNA helicase DDX39A OS=Mus musculus OX=10090 GN=Ddx39a PE=1 SV=1 && PF00270:DEAD/DEAH box helicase	-
HaiMa06180	3742.7380980372	5577.80985938386	3711.53256008261	8002.07449005265	11436.5409114959	14810.7304000233	4344.02683916789	11416.4486005239	-1.39406106606648	4.96294803099601e-05	0.00338095871663572	HaiMa06180	GWHBAVH00000005	11399513	11417997	+	13379	protein_coding	- && sp|Q9NZJ4|SACS_HUMAN Sacsin OS=Homo sapiens OX=9606 GN=SACS PE=1 SV=2 && -	-
HaiMa07156	661.090814004731	1047.41406909918	932.1141048822	1992.40621933995	2399.30579620063	1621.05355401324	880.206329328705	2004.25518985128	-1.18791900434551	5.08261742938415e-05	0.00344868754740404	HaiMa07156	GWHBAVH00000006	10771412	10777000	-	2334	protein_coding	- && sp|Q7T277|SC61A_DISMA Protein transport protein Sec61 subunit alpha OS=Dissostichus mawsoni OX=36200 GN=sec61a PE=2 SV=3 && PF10559:Plug domain of Sec61p|PF00344:SecY translocase	-
HaiMa07073	97.269872373092	231.558895001309	157.522076383724	45.4294577699664	57.6193512033171	49.9315486631801	162.116947919375	50.9934525454879	1.66509757305526	5.45616756016887e-05	0.00362984334832953	HaiMa07073	GWHBAVH00000006	9621252	9628338	+	2080	protein_coding	- && sp|A2BGD5|CACO1_DANRE Calcium-binding and coiled-coil domain-containing protein 1 OS=Danio rerio OX=7955 GN=calcoco1 PE=3 SV=1 && PF07888:Calcium binding and coiled-coil domain (CALCOCO1) like|PF17751:SKICH domain	-
HaiMa15223	5013.27200620255	6706.80944589283	9069.88682781325	3200.45894330457	2234.55046385364	3045.82446845399	6929.98942663621	2826.94462520407	1.29349317893919	5.81217213982687e-05	0.00377813372951876	HaiMa15223	GWHBAVH00000013	9883852	9886867	+	2227	protein_coding	- && sp|Q9H3M7|TXNIP_HUMAN Thioredoxin-interacting protein OS=Homo sapiens OX=9606 GN=TXNIP PE=1 SV=1 && PF00339:Arrestin (or S-antigen), N-terminal domain|PF02752:Arrestin (or S-antigen), C-terminal domain	-
HaiMa10715	359.812448247367	745.067739874677	679.558048531436	244.762792883084	162.054425259329	215.222192513707	594.81274555116	207.346470218707	1.51929193770731	6.30979788979921e-05	0.00396641285928199	HaiMa10715	GWHBAVH00000009	12023950	12052388	+	10209	protein_coding	- && sp|O08523|TECTA_MOUSE Alpha-tectorin OS=Mus musculus OX=10090 GN=Tecta PE=1 SV=2 && PF01826:Trypsin Inhibitor like cysteine rich domain|PF00100:Zona pellucida-like domain|PF00094:von Willebrand factor type D domain|PF06119:Nidogen-like|PF08742:C8 domain|PF12714:TILa domain	-
HaiMa12460	1296.3577680874	1069.01023547236	1515.33633810458	2563.51940273382	3131.25161695526	2191.8228085596	1293.56811388812	2628.86460941623	-1.02319166033073	6.49291527621252e-05	0.00406547206136674	HaiMa12460	GWHBAVH00000011	5277403	5283638	-	2219	protein_coding	- && sp|Q9UG63|ABCF2_HUMAN ATP-binding cassette sub-family F member 2 OS=Homo sapiens OX=9606 GN=ABCF2 PE=1 SV=2 && PF00005:ABC transporter|PF12848:ABC transporter	-
HaiMa02355	31.8494272372071	23.9957404146434	23.4330361562564	77.8790704627995	82.8278173547683	55.0968812835091	26.4260679360356	71.934589700359	-1.42965301944148	6.73412613492309e-05	0.00418572635780566	HaiMa02355	GWHBAVH00000002	13171777	13175289	+	746	protein_coding	- && sp|Q6PFL8|THYN1_DANRE Thymocyte nuclear protein 1 OS=Danio rerio OX=7955 GN=thyn1 PE=2 SV=1 && PF01878:EVE domain	-
HaiMa07822	86.940328404268	69.5876472024658	75.5064498368262	223.438761684937	188.163193773332	134.298648128553	77.3448084811867	181.966867862274	-1.22977395221264	6.895792653254e-05	0.00425515379266554	HaiMa07822	GWHBAVH00000007	2319824	2321198	-	279	protein_coding	- && sp|Q9JLR9|HIG1A_MOUSE HIG1 domain family member 1A, mitochondrial OS=Mus musculus OX=10090 GN=Higd1a PE=1 SV=1 && -	-
HaiMa00598	320.215863033542	169.169969923236	387.946931920245	116.818605694199	67.5226771913872	89.5324320857023	292.444254959008	91.291238323763	1.67992822969046	7.84649236064763e-05	0.00465622339352578	HaiMa00598	GWHBAVH00000001	14223661	14240978	+	4157	protein_coding	- && sp|Q86VF2|IGFN1_HUMAN Immunoglobulin-like and fibronectin type III domain-containing protein 1 OS=Homo sapiens OX=9606 GN=IGFN1 PE=1 SV=2 && PF00041:Fibronectin type III domain|PF07679:Immunoglobulin I-set domain	-
HaiMa12315	210.03406069942	271.15186668547	239.537702930621	481.181399645154	650.918608124973	410.643943316154	240.24121010517	514.247983695427	-1.09937099775259	7.9908920754929e-05	0.00472544732422638	HaiMa12315	GWHBAVH00000011	2392211	2395191	-	993	protein_coding	- && sp|Q6PFJ1|NGDN_DANRE Neuroguidin OS=Danio rerio OX=7955 GN=ngdn PE=2 SV=1 && PF04000:Sas10/Utp3/C1D family	-
HaiMa09964	93.8266910501507	117.579128031753	78.1101205208547	41.7209306050712	24.3081637888994	41.3226609626318	96.5053132009193	35.7839184522008	1.43158740174592	8.14580682712478e-05	0.00480038879144506	HaiMa09964	GWHBAVH00000008	13118298	13120553	+	1016	protein_coding	- && sp|Q8K274|KT3K_MOUSE Ketosamine-3-kinase OS=Mus musculus OX=10090 GN=Fn3krp PE=1 SV=2 && PF03881:Fructosamine kinase	-
HaiMa23393	209.173265368684	309.5450513489	273.385421822992	102.911628825842	146.749285095948	109.332873796963	264.034579513525	119.664595906251	1.13939278132736	8.49326398208116e-05	0.00493856999028544	HaiMa23393	GWHBAVH00000023	16522339	16550906	-	3324	protein_coding	- && sp|Q9BXW6|OSBL1_HUMAN Oxysterol-binding protein-related protein 1 OS=Homo sapiens OX=9606 GN=OSBPL1A PE=1 SV=2 && PF01237:Oxysterol-binding protein|PF12796:Ankyrin repeats (3 copies)	-
HaiMa20418	183.349405446625	203.963793524469	255.159727034792	122.381396441542	96.3323527930458	97.2804310161958	214.157642001962	105.331393416928	1.02112028850139	8.66490641690529e-05	0.00501945650293585	HaiMa20418	GWHBAVH00000021	3041688	3052438	+	3735	protein_coding	- && sp|O75618|DEDD_HUMAN Death effector domain-containing protein OS=Homo sapiens OX=9606 GN=DEDD PE=1 SV=1 && PF01335:Death effector domain	-
HaiMa13175	346.900518286337	364.73525430258	174.445935829909	695.348843417853	857.988151511894	1502.25090374568	295.360569472942	1018.52929955848	-1.78493657853415	8.76497687078469e-05	0.00506021427411302	HaiMa13175	GWHBAVH00000012	8594336	8598062	+	975	protein_coding	- && sp|P53817|PLAT3_RAT Phospholipase A and acyltransferase 3 OS=Rattus norvegicus OX=10116 GN=Plaat3 PE=1 SV=2 && PF04970:Lecithin retinol acyltransferase	-
HaiMa19912	781.602160307677	854.248358761305	951.641635012414	526.610857415121	331.311269419073	425.279052407086	862.497384693799	427.73372641376	1.01146250041163	9.67701905880547e-05	0.00548722684918375	HaiMa19912	GWHBAVH00000020	17092144	17098038	+	2266	protein_coding	- && sp|B5DF11|ZFAN5_RAT AN1-type zinc finger protein 5 OS=Rattus norvegicus OX=10116 GN=Zfand5 PE=1 SV=1 && PF01428:AN1-like Zinc finger|PF01754:A20-like zinc finger	-
HaiMa06947	146.335206225006	121.178489093949	98.9394859930827	316.151940807317	256.586173327271	220.387525134036	122.151060437346	264.375213089542	-1.10792969732796	9.6979348341513e-05	0.00548722684918375	HaiMa06947	GWHBAVH00000006	7857383	7858768	+	609	protein_coding	- && sp|Q9D0W5|PPIL1_MOUSE Peptidyl-prolyl cis-trans isomerase-like 1 OS=Mus musculus OX=10090 GN=Ppil1 PE=1 SV=1 && PF00160:Cyclophilin type peptidyl-prolyl cis-trans isomerase/CLD	-
HaiMa19390	446.752776651635	766.663906247857	734.235132896035	304.099227521408	252.084661514512	305.615513369465	649.217271931842	287.266467468462	1.17492777317544	0.000101783302149772	0.00572102778519066	HaiMa19390	GWHBAVH00000020	7912119	7914321	+	1309	protein_coding	- && sp|Q9WTQ7|GA45G_RAT Growth arrest and DNA damage-inducible protein GADD45 gamma OS=Rattus norvegicus OX=10116 GN=Gadd45g PE=2 SV=1 && PF01248:Ribosomal protein L7Ae/L30e/S12e/Gadd45 family	-
HaiMa10209	60.2556731514729	77.986156347591	71.6009438107835	149.268218387032	165.655634709537	119.663539037621	69.9475911032825	144.86246404473	-1.05583954662747	0.000114271094786414	0.0062881653015659	HaiMa10209	GWHBAVH00000009	3898695	3909886	+	879	protein_coding	- && sp|Q9Y3E5|PTH2_HUMAN Peptidyl-tRNA hydrolase 2, mitochondrial OS=Homo sapiens OX=9606 GN=PTRH2 PE=1 SV=1 && PF01981:Peptidyl-tRNA hydrolase PTH2	-
HaiMa17099	77.4715797661794	62.3889250780728	74.204614494812	156.685272716823	188.163193773332	122.246205347786	71.3550397796881	155.69822394598	-1.12251893748881	0.000117953937474799	0.00643869714465803	HaiMa17099	GWHBAVH00000018	15895024	15896525	+	1018	protein_coding	- && sp|Q9H081|MIS12_HUMAN Protein MIS12 homolog OS=Homo sapiens OX=9606 GN=MIS12 PE=1 SV=1 && PF05859:Mis12 protein	-
HaiMa01307	203.147698053537	230.359107980577	201.784478012208	446.877523369874	540.181417531098	330.581287701055	211.763761348774	439.213409534009	-1.05263282933954	0.00011909162968909	0.00645939345616206	HaiMa01307	GWHBAVH00000001	28808391	28818194	+	2950	protein_coding	- && - && -	-
HaiMa03314	260.820985212804	214.761876711058	287.705610585148	443.168996204978	691.432214439805	490.706598931253	254.429490836337	541.769269858679	-1.09057448048622	0.000119794790331798	0.00647690499727254	HaiMa03314	GWHBAVH00000003	6618187	6646864	-	4164	protein_coding	- && sp|Q0VCR7|C1TM_BOVIN Monofunctional C1-tetrahydrofolate synthase, mitochondrial OS=Bos taurus OX=9913 GN=MTHFD1L PE=2 SV=2 && PF00763:Tetrahydrofolate dehydrogenase/cyclohydrolase, catalytic domain|PF01268:Formate--tetrahydrofolate ligase|PF02882:Tetrahydrofolate dehydrogenase/cyclohydrolase, NAD(P)-binding domain	-
HaiMa23686	196.261335407655	448.720345753832	395.757943972331	116.818605694199	135.045354382774	119.663539037621	346.913208377939	123.842499704865	1.48392660921223	0.000122715187904856	0.00661380495318864	HaiMa23686	GWHBAVH00000023	20882731	20894013	-	3541	protein_coding	- && sp|Q969F9|HPS3_HUMAN Hermansky-Pudlak syndrome 3 protein OS=Homo sapiens OX=9606 GN=HPS3 PE=1 SV=1 && PF14761:Hermansky-Pudlak syndrome 3|PF14762:Hermansky-Pudlak syndrome 3, middle region|PF14763:Hermansky-Pudlak syndrome 3, C-terminal	-
HaiMa06520	85.2187377427974	129.576998239074	95.0339799670399	49.1379849348616	36.912396864625	46.4879935829608	103.276571982971	44.1794584608158	1.22156819406267	0.000124057669920847	0.00664410747302499	HaiMa06520	GWHBAVH00000006	609065	611117	-	1261	protein_coding	- && - && -	-
HaiMa14090	86.0795330735327	131.976572280539	100.241321335097	45.4294577699664	26.1087685140031	46.4879935829608	106.099142229723	39.3420732889768	1.42802208157268	0.000125820414197131	0.00667947692344326	HaiMa14090	GWHBAVH00000012	27837728	27847438	+	1646	protein_coding	- && sp|Q6DH86|C149B_DANRE Coiled-coil domain-containing protein 149-B OS=Danio rerio OX=7955 GN=ccdc149b PE=2 SV=1 && PF09789:Uncharacterized coiled-coil protein (DUF2353)	-
HaiMa23506	449.335162643841	1090.60640184554	1067.50498045168	293.900777817946	323.208548156107	228.13552406453	869.148848313688	281.748283346194	1.62450309463084	0.000128380197759715	0.00672751737860217	HaiMa23506	GWHBAVH00000023	18124925	18135853	-	2398	protein_coding	- && sp|Q8VHQ9|ACO11_MOUSE Acyl-coenzyme A thioesterase 11 OS=Mus musculus OX=10090 GN=Acot11 PE=1 SV=1 && PF01852:START domain|PF03061:Thioesterase superfamily	-
HaiMa11868	1762.90883734595	2711.5186668547	2811.96433875077	9901.76753027023	6495.68154581145	4455.9602738038	2428.79728098381	6951.13644996183	-1.51718222129814	0.000129917686218247	0.00672953888287934	HaiMa11868	GWHBAVH00000010	11486770	11490486	-	2382	protein_coding	- && sp|Q91883|BIP_XENLA Endoplasmic reticulum chaperone BiP OS=Xenopus laevis OX=8355 GN=hspa5 PE=2 SV=1 && PF00012:Hsp70 protein	-
HaiMa20651	79.1931704276501	1066.6106614309	756.366333710277	92.7131791223804	72.0241890041464	35.296439572248	634.056721856275	66.6779358995916	3.24925613274764	0.000129999312575145	0.00672953888287934	HaiMa20651	GWHBAVH00000021	6478928	6490035	+	3204	protein_coding	- && sp|Q9DD78|TLR21_CHICK Toll-like receptor 2 type-1 OS=Gallus gallus OX=9031 GN=TLR2-1 PE=2 SV=1 && PF01582:TIR domain|PF13855:Leucine rich repeat	-
HaiMa19261	555.212988324286	621.489676739264	859.211325729402	1373.08218280245	1235.21484142111	1826.80597005635	678.637996930984	1478.36766475997	-1.12434433522026	0.000141046479203276	0.00717004906955105	HaiMa19261	GWHBAVH00000020	4299933	4307296	-	2754	protein_coding	- && sp|Q9NYZ2|MFRN1_HUMAN Mitoferrin-1 OS=Homo sapiens OX=9606 GN=SLC25A37 PE=1 SV=2 && PF00153:Mitochondrial carrier protein	-
HaiMa19808	306.443137741776	299.946755183042	347.590036317804	870.576751959152	1092.06676577537	496.732820321637	317.993309747541	819.792112685386	-1.36650241666705	0.000141455961914694	0.00717004906955105	HaiMa19808	GWHBAVH00000020	14730970	14744554	-	4666	protein_coding	- && sp|A9C3P0|MLEC_DANRE Malectin OS=Danio rerio OX=7955 GN=mlec PE=3 SV=1 && PF11721:Malectin domain	-
HaiMa13745	485.488566534725	478.715021272136	576.713056512311	225.293025267384	163.855029984433	300.450180749136	513.638881439724	229.866078666984	1.15913291077151	0.000148257084487691	0.0074924819166465	HaiMa13745	GWHBAVH00000012	22426544	22431279	+	1328	protein_coding	- && sp|Q8VEL0|MSPD1_MOUSE Motile sperm domain-containing protein 1 OS=Mus musculus OX=10090 GN=Mospd1 PE=1 SV=1 && -	-
HaiMa04721	13.7727252917652	136.775720363467	108.052333387182	9.27131791223804	10.803628350622	10.330665240658	86.200259680805	10.135203834506	3.08408062480433	0.000156272204725291	0.0078049029873209	HaiMa04721	GWHBAVH00000004	8479603	8482140	-	891	protein_coding	- && sp|Q5SPB6|CHAC1_DANRE Glutathione-specific gamma-glutamylcyclotransferase 1 OS=Danio rerio OX=7955 GN=chac1 PE=3 SV=1 && PF04752:ChaC-like protein	-
HaiMa10329	1133.66745057843	1307.76785259807	1632.50151888586	2942.71630534435	4055.86214329599	2296.85123850629	1357.97894068745	3098.47656238221	-1.19045698955694	0.000159026052664462	0.00791921842961534	HaiMa10329	GWHBAVH00000009	5878679	5882702	-	1575	protein_coding	- && sp|P07222|NPM_XENLA Nucleophosmin OS=Xenopus laevis OX=8355 GN=npm1 PE=1 SV=1 && PF16276:Nucleophosmin C-terminal domain|PF03066:Nucleoplasmin/nucleophosmin domain	-
HaiMa07415	80.0539657583854	100.782109741502	96.3358153090542	178.936435706194	166.555937072089	261.710186096668	92.3906302696473	202.400852958317	-1.13577145529887	0.000168561704222893	0.00824935167994281	HaiMa07415	GWHBAVH00000006	15320815	15324269	+	743	protein_coding	- && sp|Q8TAC1|RFESD_HUMAN Rieske domain-containing protein OS=Homo sapiens OX=9606 GN=RFESD PE=1 SV=1 && PF13806:Rieske-like [2Fe-2S] domain	-
HaiMa06687	129.119299610299	79.1859433683232	117.165180781282	211.386048399027	419.540900949153	265.153741176888	108.490141253301	298.693563508356	-1.45889120394019	0.000170453546899769	0.008318035407593	HaiMa06687	GWHBAVH00000006	2474932	2486695	+	4311	protein_coding	- && sp|Q9P2N4|ATS9_HUMAN A disintegrin and metalloproteinase with thrombospondin motifs 9 OS=Homo sapiens OX=9606 GN=ADAMTS9 PE=1 SV=4 && PF05986:ADAM-TS Spacer 1|PF00090:Thrombospondin type 1 domain	-
HaiMa09448	316.7726817106	539.904159329476	466.0570524411	209.53178481658	191.76440322354	223.831080214256	440.911297827059	208.375756084792	1.07929353581334	0.000171504755059164	0.00834542138117893	HaiMa09448	GWHBAVH00000008	5982644	5984144	+	1140	protein_coding	- && - && PF09470:Telethonin protein	-
HaiMa19420	836.693061474738	566.299473785584	755.064498368263	1576.12404508047	2266.06104654296	1250.01049411961	719.352344542862	1697.39852858101	-1.23809814427652	0.000176388834828572	0.0084860967400153	HaiMa19420	GWHBAVH00000020	8697296	8700217	-	1230	protein_coding	- && sp|Q6B6N4|PCNA_HAPBU Proliferating cell nuclear antigen OS=Haplochromis burtoni OX=8153 GN=pcna PE=2 SV=1 && PF00705:Proliferating cell nuclear antigen, N-terminal domain|PF02747:Proliferating cell nuclear antigen, C-terminal domain	-
HaiMa09497	469.133455250753	645.485417153907	647.01216498108	1094.94264543531	1880.73163537077	1145.84295294298	587.210345795247	1373.83907791635	-1.2270857179978	0.000182189954742717	0.00869153254684372	HaiMa09497	GWHBAVH00000008	6728278	6732138	+	1808	protein_coding	- && sp|Q91YU8|SSF1_MOUSE Suppressor of SWI4 1 homolog OS=Mus musculus OX=10090 GN=Ppan PE=1 SV=2 && PF04427:Brix domain	-
HaiMa24365	252.213031905451	287.948884975721	331.968012213633	515.485275920435	910.2056885399	573.351920856517	290.709976364935	666.347628438951	-1.19801217461404	0.000184401110574565	0.00875130129139106	HaiMa24365	GWHBAVH00000024	9659071	9662049	+	874	protein_coding	- && sp|P16039|NPM_CHICK Nucleophosmin OS=Gallus gallus OX=9031 GN=NPM1 PE=2 SV=1 && PF03066:Nucleoplasmin/nucleophosmin domain	-
HaiMa10868	417.485735406634	237.55783010497	339.779024265718	127.017055397661	125.142028394704	174.76042032113	331.607529925774	142.306501371165	1.2216093375249	0.000186619646973724	0.00879220243200713	HaiMa10868	GWHBAVH00000009	13906589	13909425	-	1289	protein_coding	- && - && PF04749:PLAC8 family	-
HaiMa04869	161.829522178242	187.166775234219	178.351441855952	78.8062022540233	24.3081637888994	55.9577700535639	175.782579756137	53.0240453654956	1.72916191983452	0.000186881409217696	0.00879220243200713	HaiMa04869	GWHBAVH00000004	11886543	11900191	+	4671	protein_coding	- && - && PF15185:Bcl-2-modifying factor, apoptosis	-
HaiMa02478	482.045385211783	295.147607100114	355.401048369889	779.717836419219	977.728365731287	687.850127273809	377.531346893929	815.098776474772	-1.10835448085071	0.000191886432865563	0.00892901048670328	HaiMa02478	GWHBAVH00000002	15502165	15509140	-	2320	protein_coding	- && sp|P53041|PPP5_HUMAN Serine/threonine-protein phosphatase 5 OS=Homo sapiens OX=9606 GN=PPP5C PE=1 SV=1 && PF00515:Tetratricopeptide repeat|PF00149:Calcineurin-like phosphoesterase|PF08321:PPP5 TPR repeat region	-
HaiMa14716	946.87486380886	1224.98254816755	1588.23911725738	659.190703560125	615.806815985452	477.793267380431	1253.3655097446	584.263595642002	1.10057913838907	0.000200218041370757	0.00924095789318529	HaiMa14716	GWHBAVH00000013	3790083	3797126	-	1433	protein_coding	- && sp|Q9H511|KLH31_HUMAN Kelch-like protein 31 OS=Homo sapiens OX=9606 GN=KLHL31 PE=2 SV=1 && PF00651:BTB/POZ domain|PF07707:BTB And C-terminal Kelch	-
HaiMa22069	295.252798442217	507.509909769708	459.547875731029	175.227908541299	219.673776462646	181.647530481569	420.770194647651	192.183071828505	1.12859991493604	0.000202066540164645	0.00926979588075896	HaiMa22069	GWHBAVH00000022	9799015	9801376	+	2182	protein_coding	- && sp|Q8TEV9|SMCR8_HUMAN Guanine nucleotide exchange protein SMCR8 OS=Homo sapiens OX=9606 GN=SMCR8 PE=1 SV=2 && -	-
HaiMa03464	174.741452139271	141.574868446396	137.99454625351	66.7534889681139	42.314211039936	80.923544385154	151.436955613059	63.3304147977346	1.25936640037565	0.000205050457380651	0.00934013646467869	HaiMa03464	GWHBAVH00000003	8762755	8772561	+	2021	protein_coding	- && sp|Q4R372|FBX25_MACFA F-box only protein 25 OS=Macaca fascicularis OX=9541 GN=FBXO25 PE=2 SV=1 && -	-
HaiMa07458	530.249923732962	861.447080885698	1019.33707279715	2162.07133713391	2035.58364172969	1538.40823208798	803.678025805271	1912.02107031719	-1.25141437156461	0.000205108979965347	0.00934013646467869	HaiMa07458	GWHBAVH00000006	15775204	15780729	+	2673	protein_coding	- && sp|P80513|MANF_BOVIN Mesencephalic astrocyte-derived neurotrophic factor OS=Bos taurus OX=9913 GN=MANF PE=1 SV=2 && PF10208:Degradation arginine-rich protein for mis-folding	-
HaiMa02132	731.676031125028	1401.35124021517	1540.07120960285	557.206206525506	448.350576550811	447.662160428512	1224.36616031435	484.40631450161	1.337131733315	0.0002079794456356	0.0093706294672484	HaiMa02132	GWHBAVH00000002	8532314	8543021	+	2505	protein_coding	- && sp|Q9Y2N7|HIF3A_HUMAN Hypoxia-inducible factor 3-alpha OS=Homo sapiens OX=9606 GN=HIF3A PE=1 SV=2 && PF11413:Hypoxia-inducible factor-1|PF00989:PAS fold|PF14598:PAS domain	-
HaiMa02339	208.312470037949	202.764006503737	201.784478012208	80.6604658364709	68.4229795539391	124.82887165795	204.286984851298	91.3041056827868	1.16084671393477	0.000212312944523313	0.00946620981225554	HaiMa02339	GWHBAVH00000002	12777327	12782679	-	1822	protein_coding	- && sp|Q8BN57|CC033_MOUSE Protein C3orf33 homolog OS=Mus musculus OX=10090 PE=2 SV=1 && -	-
HaiMa09282	715.320919841057	1251.37786262365	1266.68578777986	528.465120997568	469.057530889503	473.488823530156	1077.79485674819	490.337158472409	1.13540925678826	0.000212324123555964	0.00946620981225554	HaiMa09282	GWHBAVH00000008	4045059	4050299	+	2616	protein_coding	- && sp|Q5ZHN3|WIPI2_CHICK WD repeat domain phosphoinositide-interacting protein 2 OS=Gallus gallus OX=9031 GN=WIPI2 PE=2 SV=1 && -	-
HaiMa15647	46.4829478597077	45.5919067878225	76.8082851788405	139.996900474794	245.78254497665	121.385316577731	56.2943799421235	169.054920676392	-1.59216003574622	0.00021764991729109	0.00960309777560767	HaiMa15647	GWHBAVH00000014	1368331	1370130	+	1028	protein_coding	- && sp|Q9BRJ6|CG050_HUMAN Uncharacterized protein C7orf50 OS=Homo sapiens OX=9606 GN=C7orf50 PE=1 SV=1 && PF10180:Uncharacterised conserved protein (DUF2373)	-
HaiMa16136	320.215863033542	227.959533939112	312.440482083419	123.308528232766	171.057448884848	132.576870588444	286.871959685358	142.314282568686	1.01225376859997	0.000218453489700371	0.00961364698472096	HaiMa16136	GWHBAVH00000014	5295948	5306628	-	6539	protein_coding	- && sp|Q2XVR7|SC4AA_TAKRU Sodium channel protein type 4 subunit alpha A OS=Takifugu rubripes OX=31033 GN=scn4aa PE=3 SV=1 && PF06512:Sodium ion transport-associated|PF00520:Ion transport protein	-
HaiMa14074	1147.44017587019	2156.01727625571	1860.32270373836	826.074425980409	761.655798718848	772.217226739182	1721.26005195475	786.64915047948	1.12918533975529	0.000221494234516845	0.00969734783562054	HaiMa14074	GWHBAVH00000012	27200552	27237395	+	6488	protein_coding	- && sp|O75970|MPDZ_HUMAN Multiple PDZ domain protein OS=Homo sapiens OX=9606 GN=MPDZ PE=1 SV=2 && PF00595:PDZ domain|PF16667:Unstructured region 10 on multiple PDZ protein|PF09045:L27_2	-
HaiMa16560	30.1278365757365	20.3963793524469	24.7348714982707	50.9922485173092	72.9244913666982	64.5666577541122	25.0863624754847	62.8277992127066	-1.31195122344213	0.000227716273366653	0.00991876176907282	HaiMa16560	GWHBAVH00000018	2579623	2582327	-	1232	protein_coding	- && - && -	-
HaiMa23084	153.221568870888	158.371886736646	156.220241041709	438.533337248859	380.827899359424	234.161745454914	155.937898883081	351.174327354399	-1.17108489322273	0.000231998549500594	0.010053860805457	HaiMa23084	GWHBAVH00000023	10607121	10613872	-	447	protein_coding	- && sp|Q6DGJ3|TIM13_DANRE Mitochondrial import inner membrane translocase subunit Tim13 OS=Danio rerio OX=7955 GN=timm13 PE=3 SV=1 && PF02953:Tim10/DDP family zinc finger	-
HaiMa07275	5669.19804822286	29905.8912787701	22812.0606981156	4692.21399538367	3914.51467237536	4286.365186103	19462.3833417029	4297.69795128734	2.17902513262725	0.000233832554550562	0.0101076198897224	HaiMa07275	GWHBAVH00000006	12429620	12450280	-	12859	protein_coding	- && sp|Q90339|MYSS_CYPCA Myosin heavy chain, fast skeletal muscle OS=Cyprinus carpio OX=7962 PE=2 SV=2 && -	-
HaiMa23457	821.198745521502	1106.20363311506	903.473727357886	493.234112931064	334.912478869281	539.777258824378	943.625368664816	455.974616874908	1.04882201917005	0.000238541265963837	0.0102588702794044	HaiMa23457	GWHBAVH00000023	17424159	17428991	+	1970	protein_coding	- && sp|Q6DG88|ATG4B_DANRE Cysteine protease ATG4B OS=Danio rerio OX=7955 GN=atg4b PE=2 SV=2 && PF03416:Peptidase family C54	-
HaiMa08242	531.971514394432	470.316512127011	706.896590713735	1247.91939098724	1981.56549997658	1020.15319251497	569.728205745059	1416.54602782626	-1.31443016104992	0.000238934609338757	0.0102588702794044	HaiMa08242	GWHBAVH00000007	9718361	9723053	-	2251	protein_coding	- && sp|Q5R698|ANM5_PONAB Protein arginine N-methyltransferase 5 OS=Pongo abelii OX=9601 GN=PRMT5 PE=2 SV=3 && PF17286:PRMT5 oligomerisation domain|PF17285:PRMT5 TIM barrel domain|PF05185:PRMT5 arginine-N-methyltransferase	-
HaiMa22788	482.045385211783	574.697982930709	643.106658955037	1164.4775297771	1481.89768876031	887.57632192653	566.616675699177	1177.98384682131	-1.05671961841847	0.000240072478466822	0.0102588702794044	HaiMa22788	GWHBAVH00000023	2882564	2887610	+	1582	protein_coding	- && sp|Q9D903|EBP2_MOUSE Probable rRNA-processing protein EBP2 OS=Mus musculus OX=10090 GN=Ebna1bp2 PE=2 SV=1 && PF05890:Eukaryotic rRNA processing protein EBP2	-
HaiMa19033	411.460168091486	499.111400624583	458.246040389014	238.272870344518	159.353518171674	267.736407487052	456.272536368361	221.787598667748	1.03985889884333	0.000240343446743137	0.0102588702794044	HaiMa19033	GWHBAVH00000020	1123520	1126856	-	1866	protein_coding	- && sp|Q9Y6U7|RN215_HUMAN RING finger protein 215 OS=Homo sapiens OX=9606 GN=RNF215 PE=4 SV=2 && PF13639:Ring finger domain	-
HaiMa00995	575.872076261934	1296.96976941148	1072.71232181974	341.18449917036	440.247855287845	258.266631016449	981.851389164383	346.566328491551	1.50187050784329	0.00024351808146302	0.0103683911134917	HaiMa00995	GWHBAVH00000001	21371943	21383561	+	1980	protein_coding	- && sp|Q99624|S38A3_HUMAN Sodium-coupled neutral amino acid transporter 3 OS=Homo sapiens OX=9606 GN=SLC38A3 PE=1 SV=1 && PF01490:Transmembrane amino acid transporter protein	-
HaiMa21577	129.980094941034	109.180618886627	126.278028175382	265.159692290008	453.752390726122	216.083081283762	121.812914001015	311.665054766631	-1.35445244047188	0.000262444711759664	0.0109575189837493	HaiMa21577	GWHBAVH00000022	2035098	2039572	-	1621	protein_coding	- && sp|Q7ZZC6|CENPM_DANRE Centromere protein M OS=Danio rerio OX=7955 GN=cenpm PE=2 SV=1 && PF11111:Centromere protein M (CENP-M)	-
HaiMa24155	237.57951128295	200.364432462272	231.726690878536	445.95039157865	691.432214439805	372.764837433741	223.223544874586	503.382481150732	-1.17255988296034	0.000274379458423957	0.0113697239815533	HaiMa24155	GWHBAVH00000024	4916987	4925602	+	3190	protein_coding	- && sp|P06730|IF4E_HUMAN Eukaryotic translation initiation factor 4E OS=Homo sapiens OX=9606 GN=EIF4E PE=1 SV=2 && PF01652:Eukaryotic initiation factor 4E	-
HaiMa09195	72.3068077817675	89.9840265549127	75.5064498368262	32.4496126928331	30.6102803267622	44.7662160428512	79.2657613911688	35.9420363541488	1.13642696521557	0.000289022128318512	0.0118610502828737	HaiMa09195	GWHBAVH00000008	2893101	2894362	-	255	protein_coding	- && - && -	-
HaiMa02245	223.806785991185	235.158256063505	230.424855536521	465.42015919435	622.108932523314	349.520840642261	229.796632530404	479.016644119975	-1.05985784155407	0.00030323676870379	0.0123847132081397	HaiMa02245	GWHBAVH00000002	11066409	11086075	+	4743	protein_coding	- && sp|P49001|BMP2_RAT Bone morphogenetic protein 2 OS=Rattus norvegicus OX=10116 GN=Bmp2 PE=2 SV=1 && PF00688:TGF-beta propeptide|PF00019:Transforming growth factor beta like domain	-
HaiMa21720	81.7755564198561	38.3931846634294	55.9789197066126	120.527132859095	225.975893000509	167.012421390637	58.715886929966	171.17181575008	-1.53547899127626	0.000312281053135098	0.0125435344715657	HaiMa21720	GWHBAVH00000022	4497935	4503642	+	3166	protein_coding	- && sp|Q1RLU1|BRAT1_DANRE BRCA1-associated ATM activator 1 OS=Danio rerio OX=7955 GN=brat1 PE=2 SV=1 && -	-
HaiMa09041	406.295396107074	278.350588809863	326.760670845576	641.575199526872	1089.36585868771	631.892357220245	337.135551920838	787.611138478277	-1.22289594314517	0.000314359776456341	0.0125677496545257	HaiMa09041	GWHBAVH00000008	1565896	1570864	+	2506	protein_coding	- && sp|Q561P5|MCM5_XENTR DNA replication licensing factor mcm5 OS=Xenopus tropicalis OX=8364 GN=mcm5 PE=2 SV=1 && PF17207:MCM OB domain|PF14551:MCM N-terminal domain|PF00493:MCM P-loop domain|PF17855:MCM AAA-lid domain	-
HaiMa23354	84.3579424120621	58.7895640158763	85.9211325729402	194.697676156999	150.350494546156	138.603091978828	76.3562130002929	161.217087560661	-1.07538736713741	0.000316624553170272	0.0125991419743993	HaiMa23354	GWHBAVH00000023	15913979	15915852	-	673	protein_coding	- && sp|A5WVX0|ITPA_DANRE Inosine triphosphate pyrophosphatase OS=Danio rerio OX=7955 GN=itpa PE=2 SV=1 && PF01725:Ham1 family	-
HaiMa02123	227.249967314126	409.12737406967	447.831357652901	162.248063464166	161.154122896778	131.715981818389	361.402899678899	151.706056059777	1.25023637594553	0.000324056090668956	0.0128527384084502	HaiMa02123	GWHBAVH00000002	8411076	8420070	+	2723	protein_coding	- && sp|Q5RFL4|ZFYV1_PONAB Zinc finger FYVE domain-containing protein 1 OS=Pongo abelii OX=9601 GN=ZFYVE1 PE=2 SV=1 && PF01363:FYVE zinc finger	-
HaiMa08407	3052.38024278747	5331.85352013376	6552.1372763577	2232.53335326692	1996.87064013996	2120.36904064505	4978.79034642631	2116.59101135064	1.23387007716828	0.000332879964253703	0.0131537788195007	HaiMa08407	GWHBAVH00000007	11898426	11917042	+	4855	protein_coding	- && sp|P52179|MYOM1_HUMAN Myomesin-1 OS=Homo sapiens OX=9606 GN=MYOM1 PE=1 SV=2 && PF07679:Immunoglobulin I-set domain|PF00041:Fibronectin type III domain	-
HaiMa15601	31.8494272372071	93.5833876171093	87.2229679149545	9.27131791223804	24.3081637888994	12.0524427807676	70.8852609230903	15.2106414939684	2.21446959717979	0.000336163811052911	0.0132221844481342	HaiMa15601	GWHBAVH00000014	986967	998299	-	1536	protein_coding	- && - && PF08378:Nuclease-related domain	-
HaiMa19123	585.340824900023	2036.03857418249	1814.75846676786	457.075973073335	425.843017487015	407.200388235935	1478.71262195012	430.039792932095	1.78140408356058	0.000343807803529492	0.0133349632141508	HaiMa19123	GWHBAVH00000020	2476267	2483261	+	3041	protein_coding	- && sp|Q92574|TSC1_HUMAN Hamartin OS=Homo sapiens OX=9606 GN=TSC1 PE=1 SV=2 && PF04388:Hamartin protein	-
HaiMa14232	190.235768092507	73.1870082646624	161.427582409766	57.4821710558759	36.912396864625	39.6008834225222	141.616786255645	44.6651504476743	1.66789059698052	0.000352088883589445	0.013505463460387	HaiMa14232	GWHBAVH00000012	30095595	30101043	+	1962	protein_coding	- && sp|P04758|ACHB_BOVIN Acetylcholine receptor subunit beta OS=Bos taurus OX=9913 GN=CHRNB1 PE=2 SV=1 && PF02932:Neurotransmitter-gated ion-channel transmembrane region|PF02931:Neurotransmitter-gated ion-channel ligand binding domain	-
HaiMa20859	619.772638129436	2353.98213467652	1834.28599689807	490.452717557392	430.344529299775	439.053272727963	1602.68025656801	453.283506528377	1.82166184803541	0.00036289220799423	0.0137955740945307	HaiMa20859	GWHBAVH00000021	9798499	9819918	+	3263	protein_coding	- && sp|P26045|PTN3_HUMAN Tyrosine-protein phosphatase non-receptor type 3 OS=Homo sapiens OX=9606 GN=PTPN3 PE=1 SV=2 && PF09379:FERM N-terminal domain|PF00373:FERM central domain|PF00595:PDZ domain|PF09380:FERM C-terminal PH-like domain|PF00102:Protein-tyrosine phosphatase	-
HaiMa06698	1359.19582723108	1816.47754938851	2447.45044298678	1018.91783855496	810.272126296647	832.479440643021	1874.37460653546	887.223135164876	1.07860693572901	0.000365637118993552	0.0138172776248892	HaiMa06698	GWHBAVH00000006	2663257	2669267	+	1981	protein_coding	- && sp|O57656|GPDA_TAKRU Glycerol-3-phosphate dehydrogenase [NAD(+)], cytoplasmic OS=Takifugu rubripes OX=31033 GN=gpd1 PE=3 SV=1 && PF07479:NAD-dependent glycerol-3-phosphate dehydrogenase C-terminus|PF01210:NAD-dependent glycerol-3-phosphate dehydrogenase N-terminus	-
HaiMa01491	605.139117506935	705.474768190516	891.757209279758	1374.00931459368	2337.18493318455	1356.76070160641	734.123698325736	1689.31831646155	-1.20298316527127	0.0003688927473801	0.0138995849128993	HaiMa01491	GWHBAVH00000001	33016518	33023135	-	2567	protein_coding	- && sp|Q9Y2X3|NOP58_HUMAN Nucleolar protein 58 OS=Homo sapiens OX=9606 GN=NOP58 PE=1 SV=1 && PF08156:NOP5NT (NUC127) domain|PF01798:snoRNA binding domain, fibrillarin	-
HaiMa06408	24.9630645913245	14.397444248786	37.7532249184131	61.1906982207711	81.0272126296647	76.6191005348799	25.7045779195079	72.9456704617719	-1.51220932576087	0.000381949019107578	0.0142761573821469	HaiMa06408	GWHBAVH00000005	17699825	17703424	+	2228	protein_coding	- && sp|O95789|ZMYM6_HUMAN Zinc finger MYM-type protein 6 OS=Homo sapiens OX=9606 GN=ZMYM6 PE=1 SV=2 && -	-
HaiMa02136	1173.26403579225	1570.52121013841	1652.02904901608	3004.83413535635	2264.26044181785	3640.69860856188	1465.27143164891	2969.93106191203	-1.01972662126806	0.000398815701293193	0.0147430749731461	HaiMa02136	GWHBAVH00000002	8557987	8560964	-	1456	protein_coding	- && sp|P30043|BLVRB_HUMAN Flavin reductase (NADPH) OS=Homo sapiens OX=9606 GN=BLVRB PE=1 SV=3 && PF13460:NAD(P)H-binding	-
HaiMa19922	1804.22701322125	2592.73975180222	1925.41447083907	821.43876702429	632.912560873936	1237.09716256879	2107.46041195418	897.149496822339	1.23187439658589	0.00040407456105813	0.0148956576826429	HaiMa19922	GWHBAVH00000020	17198528	17203529	-	2740	protein_coding	- && sp|Q3T013|BNI3L_BOVIN BCL2/adenovirus E1B 19 kDa protein-interacting protein 3-like OS=Bos taurus OX=9913 GN=BNIP3L PE=2 SV=1 && PF06553:BNIP3	-
HaiMa11922	227.249967314126	622.689463759996	639.201152928995	183.572094662313	127.84293548236	160.125311230198	496.380194667706	157.180113791624	1.65777766300783	0.000410861863321403	0.0150158549232335	HaiMa11922	GWHBAVH00000010	12084280	12091825	+	2376	protein_coding	- && sp|Q95JF2|GHR_AILME Growth hormone receptor OS=Ailuropoda melanoleuca OX=9646 GN=GHR PE=2 SV=1 && PF00041:Fibronectin type III domain|PF09067:Erythropoietin receptor, ligand binding|PF12772:Growth hormone receptor binding	-
HaiMa15775	32.7102225679424	20.3963793524469	28.6403775243134	63.0449618032187	62.1208630160762	59.4013251337833	27.2489931482342	61.5223833176927	-1.16166807220667	0.00042045718217938	0.0151711997239344	HaiMa15775	GWHBAVH00000014	2274248	2283130	+	2973	protein_coding	- && sp|Q03350|TSP2_MOUSE Thrombospondin-2 OS=Mus musculus OX=10090 GN=Thbs2 PE=1 SV=2 && PF00090:Thrombospondin type 1 domain|PF05735:Thrombospondin C-terminal region|PF02412:Thrombospondin type 3 repeat|PF00093:von Willebrand factor type C domain	-
HaiMa04023	2943.92003111482	7937.79092916404	7829.23774687367	2371.60312195049	2164.3268795746	1835.4148577569	6236.98290238418	2123.78161976066	1.55411248764762	0.000435693840830209	0.0155888693344103	HaiMa04023	GWHBAVH00000003	17417044	17449806	+	1959	protein_coding	- && sp|Q7ZT42|SND1_DANRE Staphylococcal nuclease domain-containing protein 1 OS=Danio rerio OX=7955 GN=snd1 PE=2 SV=1 && PF00565:Staphylococcal nuclease homologue	-
HaiMa06092	86.940328404268	82.7853044305197	65.0917671007123	35.2310080665046	40.5136063148323	40.461772192577	78.2724666451667	38.7354621913046	1.02004944492851	0.000440573739174331	0.0157304221213376	HaiMa06092	GWHBAVH00000005	9431457	9436572	-	1671	protein_coding	- && sp|Q2YHT7|MOR1A_CHICK Cell surface glycoprotein CD200 receptor 1-A OS=Gallus gallus OX=9031 GN=CD200R1A PE=1 SV=1 && -	-
HaiMa09856	74.0283984432381	74.3867952853945	79.411955862869	35.2310080665046	44.1148157650397	27.5484406417546	75.9423831971672	35.6314214910996	1.09202755160805	0.000445160177163438	0.0158609267306914	HaiMa09856	GWHBAVH00000008	11439200	11440974	+	1325	protein_coding	- && - && -	-
HaiMa01167	803.982838906796	975.426847855254	1420.30235813754	598.000005339354	388.030318259839	391.704390374948	1066.5706816332	459.244904658047	1.21519474098763	0.00044891716540911	0.0158981834665992	HaiMa01167	GWHBAVH00000001	25330874	25344133	-	2381	protein_coding	- && sp|P23109|AMPD1_HUMAN AMP deaminase 1 OS=Homo sapiens OX=9606 GN=AMPD1 PE=1 SV=2 && PF00962:Adenosine/AMP deaminase	-
HaiMa17093	5184.57027701888	11594.7417683557	10379.5331818796	3429.46049573685	3113.24556970423	4233.85097112965	9052.94840908471	3592.18567885691	1.33343247559058	0.000451842206670449	0.015909057977707	HaiMa17093	GWHBAVH00000018	15842342	15852222	-	2874	protein_coding	- && sp|Q9NR30|DDX21_HUMAN Nucleolar RNA helicase 2 OS=Homo sapiens OX=9606 GN=DDX21 PE=1 SV=5 && PF00270:DEAD/DEAH box helicase|PF08152:GUCT (NUC152) domain|PF00271:Helicase conserved C-terminal domain	-
HaiMa09984	85.2187377427974	74.3867952853945	88.5248032569687	27.8139537367141	35.1117921395214	48.2097711230705	82.7101120950535	37.045172333102	1.1562019718447	0.000461355407803681	0.0161341764893316	HaiMa09984	GWHBAVH00000008	13500132	13505351	-	1300	protein_coding	- && sp|P46098|5HT3A_HUMAN 5-hydroxytryptamine receptor 3A OS=Homo sapiens OX=9606 GN=HTR3A PE=1 SV=1 && PF02931:Neurotransmitter-gated ion-channel ligand binding domain|PF02932:Neurotransmitter-gated ion-channel transmembrane region	-
HaiMa08091	325.380635017954	364.73525430258	553.280020356054	182.644962871089	227.776497725613	161.847088770308	414.465303225529	190.756183122337	1.11797224399105	0.000474725304903289	0.0165000952404243	HaiMa08091	GWHBAVH00000007	8184694	8189263	-	2040	protein_coding	- && sp|B0S728|TMM71_DANRE Transmembrane protein 71 OS=Danio rerio OX=7955 GN=tmem71 PE=3 SV=1 && PF15121:TMEM71 protein family	-
HaiMa24441	86.940328404268	65.9882861402693	91.1284739409972	151.12248196948	243.981940251546	152.377312299705	81.3523628285115	182.49391150691	-1.16468182424407	0.00048146540327016	0.0166325299859921	HaiMa24441	GWHBAVH00000024	10652403	10668066	+	1947	protein_coding	- && sp|P33610|PRI2_MOUSE DNA primase large subunit OS=Mus musculus OX=10090 GN=Prim2 PE=1 SV=1 && PF04104:Eukaryotic and archaeal DNA primase, large subunit	-
HaiMa23705	249.630645913245	255.554635415952	225.217514168465	61.1906982207711	140.447168558085	60.2622139038381	243.467598499221	87.3000268942315	1.48010321350306	0.000486919264847197	0.0167868866388919	HaiMa23705	GWHBAVH00000023	21087229	21091553	+	2074	protein_coding	- && sp|I6V1W0|BMBL_DANRE Protein brambleberry OS=Danio rerio OX=7955 GN=bmb PE=2 SV=1 && -	-
HaiMa23485	318.494272372071	453.51949383676	367.117566448017	612.834113998935	821.976057009821	1215.57494331742	379.71044421895	883.461704775392	-1.21914608423832	0.000489303888144573	0.0168010776592545	HaiMa23485	GWHBAVH00000023	17860724	17878281	+	2285	protein_coding	- && sp|Q5T0D9|TPRGL_HUMAN Tumor protein p63-regulated gene 1-like protein OS=Homo sapiens OX=9606 GN=TPRG1L PE=1 SV=1 && PF12456:Inositol phosphatase	-
HaiMa14641	109.321007003387	154.77252567445	192.671630618108	72.3162797154567	73.82479372925	67.1493240642767	152.255054431982	71.0967991696612	1.09313403062789	0.000497519154204031	0.0169464974304977	HaiMa14641	GWHBAVH00000013	1709764	1724987	+	1201	protein_coding	- && sp|Q1LWG4|PCAT1_DANRE Lysophosphatidylcholine acyltransferase 1 OS=Danio rerio OX=7955 GN=lpcat1 PE=2 SV=1 && PF01553:Acyltransferase	-
HaiMa14846	82.6363517505914	100.782109741502	68.997273126755	139.996900474794	216.972869374991	172.177754010966	84.1385782062829	176.382507953584	-1.06716360150557	0.000503494855749234	0.017081714916863	HaiMa14846	GWHBAVH00000013	6252149	6260714	+	4475	protein_coding	- && sp|O94761|RECQ4_HUMAN ATP-dependent DNA helicase Q4 OS=Homo sapiens OX=9606 GN=RECQL4 PE=1 SV=2 && PF00270:DEAD/DEAH box helicase|PF00271:Helicase conserved C-terminal domain|PF11719:DNA replication and checkpoint protein	-
HaiMa11049	445.8919813209	431.923327463581	533.752490225841	197.47907153067	169.256844159744	301.31106951919	470.522599670107	222.682328403202	1.07828448353571	0.00050698319286172	0.0171658663173518	HaiMa11049	GWHBAVH00000009	15314553	15321908	-	3571	protein_coding	- && sp|Q8IUR6|CRERF_HUMAN CREB3 regulatory factor OS=Homo sapiens OX=9606 GN=CREBRF PE=1 SV=2 && -	-
HaiMa07676	166.133498831918	153.572738653718	174.445935829909	334.694576631793	423.14211039936	243.631521925517	164.717391105182	333.82273631889	-1.01896479392686	0.000522061882412391	0.017550090992988	HaiMa07676	GWHBAVH00000006	18949374	18957092	+	2360	protein_coding	- && sp|Q03237|MYBB_CHICK Myb-related protein B OS=Gallus gallus OX=9031 GN=MYBL2 PE=1 SV=1 && PF13921:Myb-like DNA-binding domain|PF00249:Myb-like DNA-binding domain|PF09316:C-myb, C-terminal	-
HaiMa12755	84.3579424120621	218.361237773255	173.144100487895	50.0651167260854	60.3202582909726	57.6795475936736	158.621093557737	56.0216408702439	1.49733710055596	0.000544868138646115	0.0181953907240823	HaiMa12755	GWHBAVH00000011	9456669	9460322	+	2178	protein_coding	- && sp|Q924I3|ACKR4_MOUSE Atypical chemokine receptor 4 OS=Mus musculus OX=10090 GN=Ackr4 PE=1 SV=1 && PF00001:7 transmembrane receptor (rhodopsin family)	-
HaiMa09691	124.815322956622	147.573803550057	126.278028175382	48.2108531436378	13.5045354382774	51.6533262032898	132.889051560687	37.7895715950684	1.81342328215597	0.000558744840468637	0.0185496752008213	HaiMa09691	GWHBAVH00000008	9545726	9547552	-	1125	protein_coding	- && - && -	-
HaiMa07567	110.181802334122	182.36762715129	249.952385666735	86.2232565838138	53.117839390558	55.0968812835091	180.833938384049	64.8126590859603	1.47754867618624	0.000564462045246477	0.0186287608731125	HaiMa07567	GWHBAVH00000006	17059703	17063219	+	1476	protein_coding	- && sp|B5SNZ6|ABRA_PIG Actin-binding Rho-activating protein OS=Sus scrofa OX=9823 GN=ABRA PE=2 SV=1 && PF14705:Costars	-
novel.162	66.2812404666202	57.5897769951442	84.619297230926	32.4496126928331	32.4108850518659	18.0786641711514	69.4967715642301	27.6463873052835	1.33000894120372	0.000565720604838154	0.0186287608731125	-	GWHBAVH00000004	20832590	20842008	+	1507	-	- && sp|Q8WXH0|SYNE2_HUMAN Nesprin-2 OS=Homo sapiens OX=9606 GN=SYNE2 PE=1 SV=3 && PF00307:Calponin homology (CH) domain	-
novel.689	674.002743965761	1095.40554992847	1066.20314510967	380.12403440176	467.2569261644	532.029259893885	945.2038130013	459.803406820015	1.03856999199121	0.000567274452169012	0.0186287608731125	-	GWHBAVH00000022	14919506	14931860	-	4876	-	- && sp|Q92841|DDX17_HUMAN Probable ATP-dependent RNA helicase DDX17 OS=Homo sapiens OX=9606 GN=DDX17 PE=1 SV=2 && PF00270:DEAD/DEAH box helicase	-
HaiMa07612	160.107931516771	211.162515648862	151.012899673652	305.026359312632	632.012258511385	361.573283423029	174.094448946428	432.870633749015	-1.31444713448529	0.000567308209331479	0.0186287608731125	HaiMa07612	GWHBAVH00000006	17614699	17619843	+	2787	protein_coding	- && sp|P03966|MYCN_MOUSE N-myc proto-oncogene protein OS=Mus musculus OX=10090 GN=Mycn PE=2 SV=2 && PF00010:Helix-loop-helix DNA-binding domain	-
HaiMa15646	24.9630645913245	34.7938236012329	32.5458835503561	62.1178300119949	102.634469330909	63.7057689840574	30.7675905809712	76.1526894423203	-1.31708783652329	0.000581893346153372	0.018985106471912	HaiMa15646	GWHBAVH00000014	1364969	1365752	+	310	protein_coding	- && - && -	-
HaiMa10871	81.7755564198561	83.9850914512519	66.3936024427265	41.7209306050712	19.8066519761403	32.7137732620835	77.3847501046115	31.4137852810983	1.30377227330167	0.000608801790130199	0.019589287321655	HaiMa10871	GWHBAVH00000009	13917882	13919556	-	1059	protein_coding	- && sp|P40744|B910_XENLA Maternal B9.10 protein OS=Xenopus laevis OX=8355 PE=2 SV=1 && PF07742:BTG family	-
HaiMa02350	19163.8864481606	41434.6447609855	42849.9102823989	13895.8512868624	15712.9771336171	12488.0524984154	34482.813830515	14032.2936396316	1.29710330509555	0.000657388099400711	0.0206949662123725	HaiMa02350	GWHBAVH00000002	13006003	13012505	+	2699	protein_coding	- && sp|P08108|HSP70_ONCMY Heat shock cognate 70 kDa protein OS=Oncorhynchus mykiss OX=8022 GN=hsc71 PE=2 SV=2 && PF00012:Hsp70 protein	-
HaiMa19189	243.605078598098	353.93717111599	403.568956024416	178.936435706194	171.057448884848	122.246205347786	333.703735246168	157.413363312943	1.08223868097752	0.000659605718464623	0.0207264667733782	HaiMa19189	GWHBAVH00000020	3004497	3008428	-	2178	protein_coding	- && sp|D3ZUQ0|RIPL1_RAT RILP-like protein 1 OS=Rattus norvegicus OX=10116 GN=Rilpl1 PE=1 SV=1 && PF09744:JNK_SAPK-associated protein-1|PF11461:Rab interacting lysosomal protein	-
HaiMa18455	299.556775095894	652.6841392783	580.618562538354	217.875970937594	230.477404813268	196.282639572501	510.953158970849	214.878671774455	1.24823559769158	0.000665248851910313	0.020794621932324	HaiMa18455	GWHBAVH00000019	16099101	16107717	+	3247	protein_coding	- && sp|P12617|DCMC_ANSAN Malonyl-CoA decarboxylase, mitochondrial OS=Anser anser anser OX=8844 GN=MLYCD PE=1 SV=2 && PF17408:Malonyl-CoA decarboxylase N-terminal domain|PF05292:Malonyl-CoA decarboxylase C-terminal domain	-
HaiMa17142	440.727209336488	658.683074381961	908.681068725944	323.568995137108	218.773474100095	304.75462459941	669.363784148131	282.365697945537	1.2440931115149	0.000673572952913911	0.0209718847551679	HaiMa17142	GWHBAVH00000018	16418123	16435582	-	4876	protein_coding	- && sp|Q91ZP3|LPIN1_MOUSE Phosphatidate phosphatase LPIN1 OS=Mus musculus OX=10090 GN=Lpin1 PE=1 SV=1 && PF04571:lipin, N-terminal conserved region|PF08235:LNS2 (Lipin/Ned1/Smp2)|PF16876:Lipin/Ned1/Smp2 multi-domain protein middle domain	-
HaiMa19643	166.994294162653	92.3836005963771	192.671630618108	50.9922485173092	70.2235842790427	62.8448802140026	150.683175125713	61.3535710034515	1.29619273375924	0.000704603961828083	0.021739329844011	HaiMa19643	GWHBAVH00000020	12500041	12509584	+	3969	protein_coding	- && sp|Q8N3K9|CMYA5_HUMAN Cardiomyopathy-associated protein 5 OS=Homo sapiens OX=9606 GN=CMYA5 PE=1 SV=3 && -	-
HaiMa06837	294.392003111482	163.171034819575	295.516622637234	522.902330250226	727.444308941878	477.793267380431	251.026553522764	576.046635524178	-1.19744886561893	0.00072241152051291	0.0220490871072677	HaiMa06837	GWHBAVH00000006	5768073	5783804	-	2809	protein_coding	- && sp|Q6PF21|SYMC_XENLA Methionine--tRNA ligase, cytoplasmic OS=Xenopus laevis OX=8355 GN=mars1 PE=2 SV=1 && PF18485:Glutathione S-transferase, N-terminal domain|PF00458:WHEP-TRS domain|PF09334:tRNA synthetases class I (M)	-
HaiMa12305	67.1420357973555	63.588712098805	93.7321446250257	141.851164057242	240.380730801339	142.046647059047	74.8209641737287	174.759513972542	-1.22768708975012	0.000728751570272671	0.0221631571309176	HaiMa12305	GWHBAVH00000011	2251167	2256899	-	1847	protein_coding	- && sp|Q7T141|PI15A_DANRE Peptidase inhibitor 15-A OS=Danio rerio OX=7955 GN=pi15a PE=3 SV=2 && PF00188:Cysteine-rich secretory protein family	-
HaiMa22252	179.045428792948	226.75974691838	149.711064331638	420.917833215607	433.945738749982	282.371516577984	185.172080014322	379.078362847858	-1.03308934219345	0.000756261368643665	0.0227559847515376	HaiMa22252	GWHBAVH00000022	12633341	12636106	-	1531	protein_coding	- && sp|C1BI29|CID2A_ONCMY CDGSH iron-sulfur domain-containing protein 2A OS=Oncorhynchus mykiss OX=8022 GN=cisd2a PE=2 SV=1 && PF10660:Iron-containing outer mitochondrial membrane protein N-terminus|PF09360:Iron-binding zinc finger CDGSH type	-
HaiMa23305	33.5710178986778	29.9946755183042	14.3201887621567	96.4217062872756	76.5257008169055	54.2359925134543	25.9619607263796	75.7277998725451	-1.52739688860171	0.000807665617612131	0.0241059413137859	HaiMa23305	GWHBAVH00000023	15366949	15376576	-	2963	protein_coding	- && sp|O08605|MKNK1_MOUSE MAP kinase-interacting serine/threonine-protein kinase 1 OS=Mus musculus OX=10090 GN=Mknk1 PE=1 SV=2 && PF03637:Mob1/phocein family|PF00069:Protein kinase domain	-
HaiMa15705	35203.9466410827	60351.6867168696	81354.2941931542	26324.0529482175	26788.4967977297	18409.2454588525	58969.9758503688	23840.5984015999	1.30654788009489	0.000812655300950976	0.0241059413137859	HaiMa15705	GWHBAVH00000014	1730667	1742083	-	3878	protein_coding	- && sp|P70083|AT2A1_MAKNI Sarcoplasmic/endoplasmic reticulum calcium ATPase 1 OS=Makaira nigricans OX=13604 GN=atp2a1 PE=2 SV=2 && PF08282:haloacid dehalogenase-like hydrolase|PF13246:Cation transport ATPase (P-type)|PF00122:E1-E2 ATPase|PF00690:Cation transporter/ATPase, N-terminus|PF00689:Cation transporting ATPase, C-terminus	-
HaiMa17123	149.778387547947	166.770395881772	195.275301302137	327.277522302003	668.924655376009	306.476402139519	170.608028243952	434.226193272511	-1.34903656959612	0.000852878275929628	0.0249576802703737	HaiMa17123	GWHBAVH00000018	16164076	16180459	+	5678	protein_coding	- && sp|Q14146|URB2_HUMAN Unhealthy ribosome biogenesis protein 2 homolog OS=Homo sapiens OX=9606 GN=URB2 PE=1 SV=2 && PF10441:Urb2/Npa2 family	-
HaiMa03855	290.088026457805	299.946755183042	427.001992180673	610.052718625263	901.202664914382	578.517253476846	339.012257940507	696.590879005497	-1.04044481915211	0.000865142489133177	0.0251144837164442	HaiMa03855	GWHBAVH00000003	15172825	15177011	+	1588	protein_coding	- && sp|Q5RGE6|HSP7E_DANRE Heat shock 70 kDa protein 14 OS=Danio rerio OX=7955 GN=hspa14 PE=2 SV=1 && PF00012:Hsp70 protein	-
HaiMa02437	277.176096496775	520.707566997762	408.776297392473	176.155040332523	221.47438118775	146.351090909321	402.219986962337	181.326837476531	1.14809105410143	0.000920369260293282	0.0260378884917855	HaiMa02437	GWHBAVH00000002	14935701	14944015	-	1853	protein_coding	- && sp|Q6PB03|PLD3_XENLA 5'-3' exonuclease PLD3 OS=Xenopus laevis OX=8355 GN=pld3 PE=2 SV=1 && PF00614:Phospholipase D Active site motif|PF13918:PLD-like domain	-
HaiMa05082	68.8636264588262	75.5865823061267	101.543156677111	44.5023259787426	31.510582689314	39.6008834225222	81.997788480688	38.5379306968596	1.08329602723555	0.000924391517263379	0.0261083116592249	HaiMa05082	GWHBAVH00000004	16090798	16101269	+	3337	protein_coding	- && - && -	-
HaiMa16406	43.9005618675017	55.1902029536798	52.0734136805698	102.911628825842	174.658658335055	87.8106545455927	50.3880595005838	121.793647235497	-1.27701479840534	0.000981254012557433	0.0271915079864374	HaiMa16406	GWHBAVH00000014	9646628	9649713	-	1837	protein_coding	- && sp|P79739|CP26A_DANRE Cytochrome P450 26A1 OS=Danio rerio OX=7955 GN=cyp26a1 PE=1 SV=1 && PF00067:Cytochrome P450	-
HaiMa11575	550.048216339874	926.235580005235	721.216779475892	337.475972005465	438.447250562741	282.371516577984	732.500191940334	352.76491304873	1.05349888957776	0.000991275872679894	0.0271915079864374	HaiMa11575	GWHBAVH00000010	7578471	7586429	-	1914	protein_coding	- && sp|Q12933|TRAF2_HUMAN TNF receptor-associated factor 2 OS=Homo sapiens OX=9606 GN=TRAF2 PE=1 SV=2 && PF02176:TRAF-type zinc finger|PF16673:TNF receptor-associated factor BIRC3 binding domain	-
HaiMa09931	1827.4684871511	3943.69993714664	1976.18604917762	4949.02950155267	6700.05018211072	9444.81069627154	2582.45149115846	7031.29679331164	-1.44516172818706	0.000992850768589178	0.0271915079864374	HaiMa09931	GWHBAVH00000008	12723121	12736324	+	2144	protein_coding	- && sp|Q5HZT0|DXO_XENLA Decapping and exoribonuclease protein OS=Xenopus laevis OX=8355 GN=dxo PE=2 SV=1 && PF08652:RAI1 like PD-(D/E)XK nuclease	-
HaiMa24700	156.66475019383	301.146542203775	358.004719053918	1261.8263678556	701.335540427875	515.672373262843	271.938670483841	826.278093848772	-1.60504075276337	0.00104620142264712	0.0281482723998469	HaiMa24700	GWHBAVH00000024	17194843	17198476	-	1309	protein_coding	- && sp|Q8NI22|MCFD2_HUMAN Multiple coagulation factor deficiency protein 2 OS=Homo sapiens OX=9606 GN=MCFD2 PE=1 SV=1 && PF13499:EF-hand domain pair	-
HaiMa17163	222.94599066045	373.133763447705	371.02307247406	178.936435706194	159.353518171674	129.994204278279	322.367608860738	156.094719385382	1.04422928420378	0.00108326271614248	0.0289170020668065	HaiMa17163	GWHBAVH00000018	17178298	17185849	+	3594	protein_coding	- && - && -	-
HaiMa03868	181.627814785154	178.768266089093	199.18080732818	76.0248068803519	38.7130015897287	104.167541176634	186.525629400809	72.9684498822383	1.35287212524579	0.00110317872118228	0.0293108218415841	HaiMa03868	GWHBAVH00000003	15370650	15373338	-	1093	protein_coding	- && sp|Q8VBX0|ASB13_MOUSE Ankyrin repeat and SOCS box protein 13 OS=Mus musculus OX=10090 GN=Asb13 PE=2 SV=1 && PF07525:SOCS box|PF12796:Ankyrin repeats (3 copies)	-
HaiMa06274	15943.6511158797	22648.3795903612	33212.4232454674	12159.3334419002	10305.7611441308	11147.64868344	23934.8179839028	11204.2477564903	1.09502769274191	0.00111982731406358	0.0296145636425726	HaiMa06274	GWHBAVH00000005	14015722	14030063	-	10436	protein_coding	- && sp|P23239|DESM_XENLA Desmin OS=Xenopus laevis OX=8355 GN=des PE=2 SV=1 && -	-
HaiMa09299	121.372141633681	91.1838135756449	84.619297230926	52.8465120997568	35.1117921395214	53.3751037433995	99.058417480084	47.1111359942259	1.07789926495432	0.00113647893267095	0.0298002732512327	HaiMa09299	GWHBAVH00000008	4220761	4226480	+	2060	protein_coding	- && sp|O95931|CBX7_HUMAN Chromobox protein homolog 7 OS=Homo sapiens OX=9606 GN=CBX7 PE=1 SV=1 && PF00385:Chromo (CHRromatin Organisation MOdifier) domain|PF17218:CBX family C-terminal motif	-
HaiMa10045	300.417570426629	299.946755183042	286.403775243134	155.758140925599	88.2296315300793	176.48219786124	295.589366950935	140.156656772306	1.07642583353533	0.00115931974179053	0.0301901751107561	HaiMa10045	GWHBAVH00000008	14616960	14622982	+	519	protein_coding	- && sp|Q8R3E3|WIPI1_MOUSE WD repeat domain phosphoinositide-interacting protein 1 OS=Mus musculus OX=10090 GN=Wipi1 PE=1 SV=1 && -	-
HaiMa16296	92.9658957194153	95.9829616585736	111.957839413225	45.4294577699664	37.8126992271769	63.7057689840574	100.302232263738	48.9826419937336	1.02966410092848	0.00118371445281034	0.0306380559966761	HaiMa16296	GWHBAVH00000014	7078418	7082662	-	1694	protein_coding	- && - && PF02759:RUN domain	-
HaiMa20688	87.8011237350034	103.181683782967	66.3936024427265	49.1379849348616	34.2114897769695	39.6008834225222	85.7921366535655	40.9834527114511	1.06902323900242	0.00120968677484788	0.031027372684389	HaiMa20688	GWHBAVH00000021	7054969	7060503	+	2034	protein_coding	- && sp|P47745|AA1R_CAVPO Adenosine receptor A1 OS=Cavia porcellus OX=10141 GN=ADORA1 PE=2 SV=1 && PF00001:7 transmembrane receptor (rhodopsin family)	-
HaiMa17289	219.502809337508	277.150801789131	313.742317425433	479.327136062707	740.948844380156	438.192383957908	270.131976184024	552.82278813359	-1.03499723918368	0.00125796512550327	0.0318341813557892	HaiMa17289	GWHBAVH00000018	21504500	21515503	-	3436	protein_coding	- && sp|Q7Z4Q2|HEAT3_HUMAN HEAT repeat-containing protein 3 OS=Homo sapiens OX=9606 GN=HEATR3 PE=1 SV=2 && -	-
HaiMa04773	197.982926069125	356.336745157454	247.348714982707	473.764345315364	580.69502384593	1108.82473583062	267.222795403095	721.094701663972	-1.43329483663928	0.00129842911691381	0.0325199210149399	HaiMa04773	GWHBAVH00000004	9753652	9760266	+	2818	protein_coding	- && sp|Q3U5Q7|CMPK2_MOUSE UMP-CMP kinase 2, mitochondrial OS=Mus musculus OX=10090 GN=Cmpk2 PE=1 SV=2 && PF02223:Thymidylate kinase	-
HaiMa23165	354.647676262955	1172.19191925533	756.366333710277	316.151940807317	240.380730801339	149.79464598954	761.068643076187	235.442439199399	1.69231851095769	0.00139129268550254	0.0343407329373822	HaiMa23165	GWHBAVH00000023	12460866	12468257	-	2054	protein_coding	- && sp|Q0P483|S2542_DANRE Mitochondrial coenzyme A transporter SLC25A42 OS=Danio rerio OX=7955 GN=slc25a42 PE=2 SV=1 && PF00153:Mitochondrial carrier protein	-
HaiMa22854	1312.71287937137	3159.0392255878	3091.85893728383	1030.97055184087	1136.18158154041	907.376763637791	2521.20368074767	1024.84296567302	1.29842911741068	0.00140403268975037	0.034505167011744	HaiMa22854	GWHBAVH00000023	4918936	4930524	+	4158	protein_coding	- && sp|Q6P431|MKNK2_XENLA MAP kinase-interacting serine/threonine-protein kinase 2 OS=Xenopus laevis OX=8355 GN=mknk2 PE=2 SV=1 && PF00069:Protein kinase domain	-
HaiMa10473	234.997125290744	338.339939846472	243.443208956664	75.0976750891281	115.238702406634	161.847088770308	272.260091364627	117.394488755357	1.21204676338124	0.00142418646401879	0.0348755265395932	HaiMa10473	GWHBAVH00000009	8174796	8177601	+	1893	protein_coding	- && sp|Q6GQH4|EGR1A_XENLA Early growth response protein 1-A OS=Xenopus laevis OX=8355 GN=egr1-a PE=2 SV=1 && PF11928:Early growth response N-terminal domain	-
HaiMa09042	161.829522178242	721.071999460034	282.498269217091	72.3162797154567	142.247773283189	75.758211764825	388.466596951789	96.7740882544903	2.00437673777422	0.00142524610836456	0.0348755265395932	HaiMa09042	GWHBAVH00000008	1571256	1573174	-	1045	protein_coding	- && sp|O73688|HMOX_TAKRU Heme oxygenase OS=Takifugu rubripes OX=31033 GN=hmox PE=3 SV=1 && PF01126:Heme oxygenase	-
HaiMa15079	1371.24696186138	3273.01899255736	3071.02957181161	699.984502373972	1320.74356586353	612.091915508984	2571.76517541011	877.60666124883	1.55093670581034	0.00146336168118917	0.0355744878146715	HaiMa15079	GWHBAVH00000013	8848703	8850739	-	1301	protein_coding	- && sp|P05452|TETN_HUMAN Tetranectin OS=Homo sapiens OX=9606 GN=CLEC3B PE=1 SV=3 && PF00059:Lectin C-type domain	-
HaiMa10046	1026.06803423651	585.496066117299	553.280020356054	1455.59691222137	1343.25112492733	2149.63925882691	721.614706903288	1649.4957653252	-1.19167395937303	0.00146425435723591	0.0355744878146715	HaiMa10046	GWHBAVH00000008	14627774	14640383	+	6418	protein_coding	- && sp|O15403|MOT7_HUMAN Monocarboxylate transporter 7 OS=Homo sapiens OX=9606 GN=SLC16A6 PE=1 SV=2 && PF07690:Major Facilitator Superfamily	-
HaiMa20331	116.207369649269	41.9925457256259	53.3752490225841	166.883722420285	200.767426849058	219.526636363982	70.5250547991597	195.725928544441	-1.46221715124032	0.00147607383565183	0.0356636446266842	HaiMa20331	GWHBAVH00000021	2065018	2073505	+	2521	protein_coding	- && sp|Q9H1D0|TRPV6_HUMAN Transient receptor potential cation channel subfamily V member 6 OS=Homo sapiens OX=9606 GN=TRPV6 PE=1 SV=3 && PF00520:Ion transport protein|PF12796:Ankyrin repeats (3 copies)	-
HaiMa02823	101.573849026769	171.5695439647	230.424855536521	64.8992253856663	75.6253984543537	74.0364342247154	167.856082842663	71.5203526882451	1.22580888130803	0.00150500423272091	0.0359996166958846	HaiMa02823	GWHBAVH00000003	705969	709000	-	1551	protein_coding	- && sp|O43734|CIKS_HUMAN E3 ubiquitin ligase TRAF3IP2 OS=Homo sapiens OX=9606 GN=TRAF3IP2 PE=1 SV=3 && PF08357:SEFIR domain	-
HaiMa12522	39.5965852138251	81.5855174097876	87.2229679149545	28.7410855279379	27.9093732391067	21.5222192513707	69.468356846189	26.0575593394718	1.40666096337913	0.00150734588049449	0.0360050598747569	HaiMa12522	GWHBAVH00000011	6081146	6085725	+	1818	protein_coding	- && sp|Q6DBU8|LIPH_DANRE Lipase member H OS=Danio rerio OX=7955 GN=liph PE=2 SV=1 && PF00151:Lipase	-
HaiMa07134	281.480073150452	488.313317437993	339.779024265718	165.956590629061	221.47438118775	153.23820106976	369.857471618054	180.223057628857	1.03606406440914	0.00155592771853688	0.0369581659336145	HaiMa07134	GWHBAVH00000006	10512986	10525631	+	2518	protein_coding	- && sp|P0CF65|CRBN_CHICK Protein cereblon OS=Gallus gallus OX=9031 GN=CRBN PE=1 SV=1 && PF03226:Yippee zinc-binding/DNA-binding /Mis18, centromere assembly|PF02190:ATP-dependent protease La (LON) substrate-binding domain	-
HaiMa03086	50.7869245133843	40.7927587048938	50.7715783385556	79.7333340452471	152.151099271259	93.8368759359765	47.4504205189446	108.573769750828	-1.19262243065247	0.00156264384011708	0.0370659989429444	HaiMa03086	GWHBAVH00000003	3607438	3613501	-	2624	protein_coding	- && sp|Q5RHI5|DTL_DANRE Denticleless protein homolog OS=Danio rerio OX=7955 GN=dtl PE=2 SV=1 && PF00400:WD domain, G-beta repeat	-
HaiMa04933	206.590879376479	824.253683243001	1420.30235813754	228.074420641056	188.163193773332	165.290643850527	817.048973585674	193.842752754972	2.07499203557328	0.00160669831902508	0.0378998325087481	HaiMa04933	GWHBAVH00000004	12840371	12852575	-	1260	protein_coding	- && - && PF13424:Tetratricopeptide repeat|PF15555:Domain of unknown function (DUF4658)	-
novel.683	354.647676262955	716.272851377105	774.592028498476	287.410855279379	223.274985912854	292.702181818642	615.170852046179	267.796007670292	1.19853800357269	0.00164910440435059	0.0385266078333264	-	GWHBAVH00000022	4549900	4551482	-	573	-	- && - && -	-
HaiMa20094	90.3835097272094	106.781044845163	134.089040227467	298.536436774065	370.924573371354	154.099089839815	110.41786493328	274.520033328411	-1.3164792881256	0.00165716693658723	0.0386619316397494	HaiMa20094	GWHBAVH00000020	22802528	22809551	-	874	protein_coding	- && sp|P00375|DYR_MOUSE Dihydrofolate reductase OS=Mus musculus OX=10090 GN=Dhfr PE=1 SV=3 && PF00186:Dihydrofolate reductase	-
HaiMa09052	67.1420357973555	61.1891380573407	74.204614494812	171.519381376404	192.664705586092	93.8368759359765	67.5119294498361	152.673654299491	-1.17740778716535	0.00166175219520116	0.0386879119070565	HaiMa09052	GWHBAVH00000008	1640710	1642448	-	675	protein_coding	- && sp|Q8NBT2|SPC24_HUMAN Kinetochore protein Spc24 OS=Homo sapiens OX=9606 GN=SPC24 PE=1 SV=2 && -	-
HaiMa13522	144.613615563535	177.568479068361	251.254221008749	85.29612479259	109.836888231323	63.7057689840574	191.145438546882	86.2795940026569	1.14504078358225	0.00166282376348807	0.0386879119070565	HaiMa13522	GWHBAVH00000012	16866316	16874289	+	1580	protein_coding	- && sp|Q9BUD6|SPON2_HUMAN Spondin-2 OS=Homo sapiens OX=9606 GN=SPON2 PE=1 SV=3 && PF06468:Spondin_N|PF00090:Thrombospondin type 1 domain	-
HaiMa00904	118.789755641475	74.3867952853945	76.8082851788405	45.4294577699664	20.7069543386921	39.6008834225222	89.9949453685701	35.2457651770602	1.35783706933006	0.00168467846251417	0.0389833680639657	HaiMa00904	GWHBAVH00000001	19512627	19519389	+	2914	protein_coding	- && sp|A4IIG7|NR4A2_XENTR Nuclear receptor subfamily 4 group A member 2 OS=Xenopus tropicalis OX=8364 GN=nr4a2 PE=2 SV=1 && PF00104:Ligand-binding domain of nuclear hormone receptor|PF00105:Zinc finger, C4 type (two domains)	-
HaiMa17294	3894.23807624662	4916.72721096043	8057.05893172617	3178.2077803152	1562.92490138998	1903.42507059123	5622.67473964441	2214.8525840988	1.34397767285207	0.00184326695070823	0.0418569059166825	HaiMa17294	GWHBAVH00000018	21554946	21562757	-	1834	protein_coding	- && sp|Q4R591|G6PI_MACFA Glucose-6-phosphate isomerase OS=Macaca fascicularis OX=9541 GN=GPI PE=2 SV=3 && PF00342:Phosphoglucose isomerase	-
HaiMa09101	932.241343186359	2013.24262078858	1148.21877165656	2504.18296809549	3614.7139856456	3168.93156257183	1364.56757854383	3095.94283877097	-1.18225242756617	0.00189455878479309	0.0427367293560413	HaiMa09101	GWHBAVH00000008	2175990	2181511	+	1075	protein_coding	- && - && PF00335:Tetraspanin family	-
HaiMa20723	230.693148637068	431.923327463581	515.526795437641	170.59224958518	184.561984323125	178.20397540135	392.714423846097	177.786069769885	1.14110997238402	0.00190693277026201	0.0428560274658912	HaiMa20723	GWHBAVH00000021	7881768	7889456	+	2160	protein_coding	- && - && PF09112:Peptide-N-glycosidase F, N terminal|PF09113:Peptide-N-glycosidase F, C terminal	-
HaiMa13509	222.94599066045	279.550375830596	378.834084526145	651.773649230334	764.356705806503	441.635939038128	293.77681700573	619.255431358322	-1.0777762159679	0.00191327653465701	0.0428560274658912	HaiMa13509	GWHBAVH00000012	16239197	16242495	+	744	protein_coding	- && sp|Q7ZVE0|GAR1_DANRE H/ACA ribonucleoprotein complex subunit 1 OS=Danio rerio OX=7955 GN=gar1 PE=2 SV=1 && PF04410:Gar1/Naf1 RNA binding region	-
HaiMa08449	875.428851357828	1226.18233518828	2025.65579217417	690.713184461734	525.776579730269	595.735028877942	1375.75565957342	604.074931023315	1.1868877141152	0.00194686575411881	0.0432295575728779	HaiMa08449	GWHBAVH00000007	12485579	12489599	-	977	protein_coding	- && sp|Q9NPI5|NRK2_HUMAN Nicotinamide riboside kinase 2 OS=Homo sapiens OX=9606 GN=NMRK2 PE=1 SV=1 && PF13238:AAA domain	-
HaiMa13694	599.113550191788	1865.66881723852	1917.60345878698	524.756593832673	569.891395495308	426.139941177141	1460.79527540577	506.929310168374	1.5264974653085	0.0019590294884759	0.0433865165386645	HaiMa13694	GWHBAVH00000012	21291598	21297026	-	1093	protein_coding	- && sp|Q98TT6|4EB3L_DANRE Eukaryotic translation initiation factor 4E-binding protein 3-like OS=Danio rerio OX=7955 GN=eif4ebp3l PE=1 SV=1 && PF05456:Eukaryotic translation initiation factor 4E binding protein (EIF4EBP)	-
novel.42	22.3806785991185	44.3921197670903	14.3201887621567	77.8790704627995	63.0211653786281	86.088877005483	27.0309957094552	75.6630376156369	-1.48664748649148	0.00197717455398965	0.0437315062714256	-	GWHBAVH00000001	20757354	20764033	-	2265	-	- && sp|Q9BY10|TSCOT_HUMAN Thymic stromal cotransporter homolog OS=Homo sapiens OX=9606 GN=SLC46A2 PE=2 SV=1 && -	-
HaiMa13077	255.656213228392	607.092232490478	583.222233222382	203.041862278013	221.47438118775	182.508419251624	481.990226313751	202.341554239129	1.2507407234257	0.00198251309522885	0.0437718915273031	HaiMa13077	GWHBAVH00000012	6439125	6441902	+	1945	protein_coding	- && sp|Q91790|DUS1A_XENLA Dual specificity protein phosphatase 1-A OS=Xenopus laevis OX=8355 GN=dusp1-a PE=1 SV=1 && PF00581:Rhodanese-like domain|PF00782:Dual specificity phosphatase, catalytic domain	-
HaiMa12583	221.224399998979	521.907354018494	568.902044460225	214.167443772699	148.549889821052	117.080872727457	437.344599492566	159.932735440402	1.45028070891653	0.00198414069984604	0.0437718915273031	HaiMa12583	GWHBAVH00000011	7247574	7260198	-	4564	protein_coding	- && sp|A2AQW0|M3K15_MOUSE Mitogen-activated protein kinase kinase kinase 15 OS=Mus musculus OX=10090 GN=Map3k15 PE=1 SV=1 && PF00069:Protein kinase domain|PF13281:Domain of unknown function (DUF4071)	-
HaiMa14216	228.110762644862	125.977637176878	167.936759119838	311.516281851198	316.006129255692	421.835497326867	174.008386313859	349.785969477919	-1.00362198794665	0.00198767015360471	0.0437930276662896	HaiMa14216	GWHBAVH00000012	29635381	29640729	-	1487	protein_coding	- && sp|O94766|B3GA3_HUMAN Galactosylgalactosylxylosylprotein 3-beta-glucuronosyltransferase 3 OS=Homo sapiens OX=9606 GN=B3GAT3 PE=1 SV=2 && PF03360:Glycosyltransferase family 43	-
HaiMa17195	154.943159532359	265.15293158181	234.330361562564	73.2434115066805	89.1299338926311	131.715981818389	218.142150892244	98.0297757392335	1.15059304916635	0.00199966368129573	0.0438932977343778	HaiMa17195	GWHBAVH00000018	18025016	18036781	-	3486	protein_coding	- && sp|Q924C5|ALPK3_MOUSE Alpha-protein kinase 3 OS=Mus musculus OX=10090 GN=Alpk3 PE=1 SV=1 && PF02816:Alpha-kinase family|PF07679:Immunoglobulin I-set domain	-
HaiMa03066	197.982926069125	187.166775234219	115.863345439268	87.1503883750376	56.7190488407653	89.5324320857023	167.004348914204	77.8006231005017	1.10486486991792	0.00201768838762934	0.0440115045729274	HaiMa03066	GWHBAVH00000003	3411686	3413215	+	1069	protein_coding	- && sp|Q3ZBE7|YPEL5_BOVIN Protein yippee-like 5 OS=Bos taurus OX=9913 GN=YPEL5 PE=2 SV=1 && PF03226:Yippee zinc-binding/DNA-binding /Mis18, centromere assembly	-
HaiMa13502	78.3323750969148	91.1838135756449	105.448662703154	54.7007756822044	31.510582689314	47.3488823530156	91.6549504585712	44.5200802415114	1.03777441456479	0.0020487131138881	0.044371385799231	HaiMa13502	GWHBAVH00000012	15936598	15943293	+	1256	protein_coding	- && sp|Q862Z2|ASB5_RABIT Ankyrin repeat and SOCS box protein 5 OS=Oryctolagus cuniculus OX=9986 GN=ASB5 PE=2 SV=1 && PF12796:Ankyrin repeats (3 copies)	-
HaiMa21837	859.073740073857	2162.01621135937	1930.62181220713	692.567448044182	744.550053830363	648.249243851287	1650.57058788012	695.122248575277	1.24719431291008	0.00205455190726765	0.044371385799231	HaiMa21837	GWHBAVH00000022	6284268	6325897	-	4421	protein_coding	- && sp|O94988|FA13A_HUMAN Protein FAM13A OS=Homo sapiens OX=9606 GN=FAM13A PE=1 SV=2 && PF00620:RhoGAP domain	-
HaiMa08963	84.3579424120621	65.9882861402693	158.823911725738	293.900777817946	349.31731667011	181.647530481569	103.056713426023	274.955208323208	-1.41904936256372	0.00210673767193548	0.045302840013552	HaiMa08963	GWHBAVH00000008	864977	867220	-	2094	protein_coding	- && sp|Q91453|STXB_SYNHO Stonustoxin subunit beta OS=Synanceia horrida OX=13279 PE=1 SV=3 && PF18078:Thioredoxin-like SNTX domain|PF13765:SPRY-associated domain	-
HaiMa24424	2735.60756107687	5887.35491073276	7006.47781072067	1884.85893155799	1651.15453292006	2648.09385668866	5209.8134275101	2061.36910705557	1.33747147647335	0.00211347851089063	0.0453904823694557	HaiMa24424	GWHBAVH00000024	10320231	10325059	-	2718	protein_coding	- && sp|Q6Q7X9|KLH31_DANRE Kelch-like protein 31 OS=Danio rerio OX=7955 GN=klhl31 PE=2 SV=1 && PF00651:BTB/POZ domain|PF07707:BTB And C-terminal Kelch|PF01344:Kelch motif	-
HaiMa07314	369.281196885455	531.505650184351	609.258940062667	885.410860618733	1526.9128068879	866.054102675159	503.348595710824	1092.7925900606	-1.11948388968579	0.00215748991813945	0.0461610688389861	HaiMa07314	GWHBAVH00000006	13260545	13264925	-	1921	protein_coding	- && sp|Q6DRP2|GNL3_DANRE Guanine nucleotide-binding protein-like 3 OS=Danio rerio OX=7955 GN=gnl3 PE=2 SV=1 && PF08701:GNL3L/Grn1 putative GTPase|PF01926:50S ribosome-binding GTPase	-
HaiMa07011	5022.74075484063	10402.1534697479	9508.60533807205	4162.82174259488	4206.21263784215	3635.53327594155	8311.16652088687	4001.52255212619	1.05440708837255	0.00223607848742458	0.0474254703852154	HaiMa07011	GWHBAVH00000006	8876516	8882525	+	2229	protein_coding	- && sp|P43091|HEM1_OPSTA 5-aminolevulinate synthase, nonspecific, mitochondrial OS=Opsanus tau OX=8068 GN=alas1 PE=2 SV=1 && PF09029:5-aminolevulinate synthase presequence|PF00155:Aminotransferase class I and II	-
