# Supplementary material for: Transcriptomic Analysis of Hippocampus abdominalis Larvae Under High Temperature Stress
Source: Genes (Basel). 2024 Oct 21;15(10):1345. doi: 10.3390/genes15101345 (PMC11507362; doi:10.3390/genes15101345)
Supplement: Supplementary file 1 [file genes-15-01345-s001.zip › Excel S3 Volcano map of differentially expressed genes in Hippocampus abdominalis larvae C27vsD18_deg_all.xls]

gene_id	C27_1	C27_2	C27_3	D18_1	D18_2	D18_3	C27	DZ	log2FoldChange	pvalue	padj	gene_name	gene_chr	gene_start	gene_end	gene_strand	gene_length	gene_biotype	gene_description	Family
HaiMa21379	1216.99988811788	1353.70948142932	1440.37540494733	159.271554409364	119.058734355559	157.655091914477	1337.02825816485	145.328460226466	3.20155567985926	2.82362657931981e-51	5.95276955452202e-47	HaiMa21379	GWHBAVH00000021	23491390	23501655	+	2323	protein_coding	- && sp|Q2KHT6|FBX32_BOVIN F-box only protein 32 OS=Bos taurus OX=9913 GN=FBXO32 PE=2 SV=1 && -	-
HaiMa09448	2497.41059204952	2688.15886861067	1783.97041063659	219.48397132022	204.512180788178	236.938288426381	2323.17995709893	220.31148017826	3.39833427988762	4.41479088013918e-46	4.65363106675471e-42	HaiMa09448	GWHBAVH00000008	5982644	5984144	+	1140	protein_coding	- && - && PF09470:Telethonin protein	-
HaiMa10983	848.729380891831	843.775557530473	746.900119074507	3395.20337936058	3148.33540283772	3444.71819327585	813.135019165604	3329.41899182472	-2.03380070401285	3.59701164709713e-40	2.52773998480339e-36	HaiMa10983	GWHBAVH00000009	14937260	14942157	-	1132	protein_coding	- && sp|P07746|HMGT_ONCMY High mobility group-T protein OS=Oncorhynchus mykiss OX=8022 PE=2 SV=2 && PF00505:HMG (high mobility group) box|PF09011:HMG-box domain	-
HaiMa21024	22236.4658916128	15088.9081222732	16225.4361070758	2386.15981209638	2328.36637751799	2637.30541040749	17850.2700403206	2450.61053334062	2.86466347298345	1.11867477541151e-37	5.89597540380636e-34	HaiMa21024	GWHBAVH00000021	12512994	12527130	+	3731	protein_coding	- && sp|P63017|HSP7C_MOUSE Heat shock cognate 71 kDa protein OS=Mus musculus OX=10090 GN=Hspa8 PE=1 SV=1 && PF00566:Rab-GTPase-TBC domain|PF00012:Hsp70 protein	-
HaiMa20778	341.442854381771	371.444674782436	310.073541719571	3148.526703629	2040.32105246421	2816.83172894594	340.987023627926	2668.55982834639	-2.96790237582325	1.36394745829703e-34	5.7509480631636e-31	HaiMa20778	GWHBAVH00000021	8762528	8765802	-	1467	protein_coding	- && sp|Q8WMY2|FPPS_BOVIN Farnesyl pyrophosphate synthase OS=Bos taurus OX=9913 GN=FDPS PE=1 SV=1 && PF00348:Polyprenyl synthetase	-
HaiMa06277	2570.57691798848	2722.09332038092	2392.59449083615	8987.18880795275	10695.1229192465	9472.06373039926	2561.75490973518	9718.12515253285	-1.92346946435956	1.18915852158106e-32	4.178306658662e-29	HaiMa06277	GWHBAVH00000005	14062780	14065299	-	1504	protein_coding	- && sp|P30436|TBA_ONCKE Tubulin alpha chain OS=Oncorhynchus keta OX=8018 PE=2 SV=2 && PF00091:Tubulin/FtsZ family, GTPase domain|PF03953:Tubulin C-terminal domain	-
HaiMa07849	2865.68109927558	2362.57156108532	2351.7402066231	492.382183448459	589.532765276719	485.723491274082	2526.66428899467	522.54614666642	2.27346812506526	5.24075805583823e-32	1.57836659047402e-28	HaiMa07849	GWHBAVH00000007	3107774	3109072	-	1299	protein_coding	- && sp|Q00322|CEBPD_MOUSE CCAAT/enhancer-binding protein delta OS=Mus musculus OX=10090 GN=Cebpd PE=1 SV=2 && PF07716:Basic region leucine zipper	-
HaiMa05194	2508.38554094037	1823.28892214193	1656.16982925217	345.735813230082	316.849857559149	339.004012671592	1995.94809744482	333.863227820274	2.57938668789843	4.97538893265621e-28	1.31113936847823e-24	HaiMa05194	GWHBAVH00000004	17288224	17294769	+	1586	protein_coding	- && sp|Q8VBT1|TXLNB_MOUSE Beta-taxilin OS=Mus musculus OX=10090 GN=Txlnb PE=1 SV=2 && PF09728:Myosin-like coiled-coil protein	-
HaiMa22854	4844.8302159242	4076.71994915538	5092.11988614471	1079.93883233666	1211.71066739287	960.511369236177	4671.2233504081	1084.05362298857	2.10736502565335	1.06172202687276e-27	2.48702486339239e-24	HaiMa22854	GWHBAVH00000023	4918936	4930524	+	4158	protein_coding	- && sp|Q6P431|MKNK2_XENLA MAP kinase-interacting serine/threonine-protein kinase 2 OS=Xenopus laevis OX=8355 GN=mknk2 PE=2 SV=1 && PF00069:Protein kinase domain	-
HaiMa22886	2840.07288519694	2243.34240621689	2398.87976533047	640.970889696219	676.906513876363	579.587505535302	2494.0983522481	632.488303035962	1.97924251464264	2.2824441735134e-26	4.81184880660095e-23	HaiMa22886	GWHBAVH00000023	5723000	5735141	-	8213	protein_coding	- && sp|Q8TBH0|ARRD2_HUMAN Arrestin domain-containing protein 2 OS=Homo sapiens OX=9606 GN=ARRDC2 PE=1 SV=2 && PF02752:Arrestin (or S-antigen), C-terminal domain|PF00339:Arrestin (or S-antigen), N-terminal domain	-
HaiMa21377	269.495967208469	198.103826550633	166.559774099364	7.76934411752993	1.92030216702514	3.64520443732895	211.386522619489	4.44495024062801	5.57631869603697	3.47008915570007e-26	6.65058359822445e-23	HaiMa21377	GWHBAVH00000021	23474902	23478379	+	1359	protein_coding	- && sp|Q1LYM6|KLH38_DANRE Kelch-like protein 38 OS=Danio rerio OX=7955 GN=klhl38 PE=4 SV=1 && PF07707:BTB And C-terminal Kelch|PF00651:BTB/POZ domain	-
HaiMa10030	551.18632207343	746.55793894544	617.004446191984	105.857313601345	62.4098204283172	79.2831965119046	638.249569070285	82.516776847189	2.95247054848271	2.48050017423811e-25	4.35782538944065e-22	HaiMa10030	GWHBAVH00000008	14331817	14340248	+	1887	protein_coding	- && sp|Q15119|PDK2_HUMAN [Pyruvate dehydrogenase (acetyl-transferring)] kinase isozyme 2, mitochondrial OS=Homo sapiens OX=9606 GN=PDK2 PE=1 SV=2 && PF10436:Mitochondrial branched-chain alpha-ketoacid dehydrogenase kinase|PF02518:Histidine kinase-, DNA gyrase B-, and HSP90-like ATPase	-
HaiMa11163	1240.16922466522	797.00104292824	875.748246207978	5483.21461094675	4915.01339650085	5198.97282874041	970.972837933812	5199.066945396	-2.42161372257461	1.1355305508584e-24	1.84148115947668e-21	HaiMa11163	GWHBAVH00000010	1439745	1479516	-	7733	protein_coding	- && sp|B2RR83|YTDC2_MOUSE 3'-5' RNA helicase YTHDC2 OS=Mus musculus OX=10090 GN=Ythdc2 PE=1 SV=1 && PF01424:R3H domain|PF00271:Helicase conserved C-terminal domain|PF04408:Helicase associated domain (HA2)|PF08540:Hydroxymethylglutaryl-coenzyme A synthase C terminal|PF01154:Hydroxymethylglutaryl-coenzyme A synthase N terminal|PF04146:YT521-B-like domain|PF00270:DEAD/DEAH box helicase|PF07717:Olig…	-
HaiMa17031	240.229436832889	218.281068143753	222.079698799152	2325.94739518552	1218.43172497745	1802.55359425916	226.863401258598	1782.31090480738	-2.9743384475654	3.3359648912196e-24	5.02348655976368e-21	HaiMa17031	GWHBAVH00000018	14050834	14054837	+	1808	protein_coding	- && sp|Q5U403|MVD1_DANRE Diphosphomevalonate decarboxylase OS=Danio rerio OX=7955 GN=mvd PE=2 SV=1 && PF18376:Mevalonate 5-diphosphate decarboxylase C-terminal domain|PF00288:GHMP kinases N terminal domain	-
HaiMa09060	1047.49789969265	846.526999565898	876.79579195703	255.417187863796	258.280641464882	262.454719487684	923.606897071859	258.717516272121	1.83507856465615	2.17647125258016e-23	2.99212841233516e-20	HaiMa09060	GWHBAVH00000008	1716877	1718546	-	1670	protein_coding	- && sp|P79703|JUNB_CYPCA Transcription factor jun-B OS=Cyprinus carpio OX=7962 GN=junb PE=2 SV=1 && PF03957:Jun-like transcription factor|PF00170:bZIP transcription factor	-
HaiMa06836	1117.00590933465	1239.0660632866	1328.2880097987	355.447493376994	317.810008642661	273.390332799671	1228.11999413998	315.549278273109	1.96117346010716	2.27084975796236e-23	2.99212841233516e-20	HaiMa06836	GWHBAVH00000006	5763027	5767611	+	1904	protein_coding	- && sp|P35638|DDIT3_HUMAN DNA damage-inducible transcript 3 protein OS=Homo sapiens OX=9606 GN=DDIT3 PE=1 SV=1 && -	-
HaiMa24723	758.490912233791	679.606182750087	856.892422725031	2997.99566135186	2486.79130629756	2974.48682086042	764.99650590297	2819.75792950328	-1.88237021482734	5.73782707402133e-23	7.11558061026575e-20	HaiMa24723	GWHBAVH00000024	17869062	17884986	+	3529	protein_coding	- && sp|P43007|SATT_HUMAN Neutral amino acid transporter A OS=Homo sapiens OX=9606 GN=SLC1A4 PE=1 SV=1 && PF00375:Sodium:dicarboxylate symporter family	-
HaiMa21237	164.62423336264	177.009437612371	207.414058312416	1287.76878748059	967.832292180672	816.525793961684	183.015909762475	1024.04229120765	-2.48346145722931	1.85138417722719e-21	2.16838229023909e-18	HaiMa21237	GWHBAVH00000021	18317146	18340395	+	2972	protein_coding	- && sp|Q14534|ERG1_HUMAN Squalene monooxygenase OS=Homo sapiens OX=9606 GN=SQLE PE=1 SV=3 && PF08491:Squalene epoxidase	-
HaiMa05633	115.846682736672	74.2889349564873	96.3742089128397	930.378958074209	699.950139880665	549.514568927339	95.5032755353331	726.614555627404	-2.93187524862274	3.30680424879676e-21	3.66916037753334e-18	HaiMa05633	GWHBAVH00000005	1683611	1692525	+	3070	protein_coding	- && sp|P48450|LSS_RAT Lanosterol synthase OS=Rattus norvegicus OX=10116 GN=Lss PE=1 SV=2 && PF13243:Squalene-hopene cyclase C-terminal domain|PF13249:Squalene-hopene cyclase N-terminal domain|PF00432:Prenyltransferase and squalene oxidase repeat	-
HaiMa07073	741.418769514703	365.941790711585	466.157858328409	47.5872327198708	61.4496693448046	52.8554643412697	524.506139518232	53.964122135315	3.27959513930308	6.01648111489396e-21	6.34197274320973e-18	HaiMa07073	GWHBAVH00000006	9621252	9628338	+	2080	protein_coding	- && sp|A2BGD5|CACO1_DANRE Calcium-binding and coiled-coil domain-containing protein 1 OS=Danio rerio OX=7955 GN=calcoco1 PE=3 SV=1 && PF07888:Calcium binding and coiled-coil domain (CALCOCO1) like|PF17751:SKICH domain	-
HaiMa07600	189.013008675623	252.215519914	351.975371681675	24.279200367281	25.9240792548394	15.492118858648	264.401300090433	21.8984661602562	3.59743505861305	8.78829515514506e-21	8.82261135527468e-18	HaiMa07600	GWHBAVH00000006	17383691	17386659	-	1182	protein_coding	- && sp|P51824|ARF1_SOLTU ADP-ribosylation factor 1 OS=Solanum tuberosum OX=4113 PE=2 SV=2 && PF00025:ADP-ribosylation factor family	-
HaiMa14171	986.525961410188	753.895117706574	792.992132032822	234.051491540589	226.595655708967	206.865351818418	844.471070383195	222.504166355991	1.92364658355036	9.80059916139832e-21	9.39164688729998e-18	HaiMa14171	GWHBAVH00000012	29108577	29112970	-	1455	protein_coding	- && sp|Q6NUA0|CHRD1_XENLA Cysteine and histidine-rich domain-containing protein 1 OS=Xenopus laevis OX=8355 GN=chordc1 PE=2 SV=1 && PF04969:CS domain|PF04968:CHORD	-
HaiMa07061	45.1192343290197	66.9517561953527	35.6165554677886	523.459559918579	408.064210492843	784.630255135056	49.229181997387	572.051341848826	-3.53339273352323	1.06595914985603e-20	9.77067425968032e-18	HaiMa07061	GWHBAVH00000006	9479270	9489312	-	2936	protein_coding	- && sp|O15528|CP27B_HUMAN 25-hydroxyvitamin D-1 alpha hydroxylase, mitochondrial OS=Homo sapiens OX=9606 GN=CYP27B1 PE=1 SV=1 && PF00067:Cytochrome P450	-
HaiMa08665	935.309533252923	723.629255316894	722.806566846298	202.002947055778	162.265533113625	197.752340725095	793.915118472038	187.340273631499	2.08245034981194	1.2128262792298e-20	1.06536681744677e-17	HaiMa08665	GWHBAVH00000007	16127772	16143246	-	3887	protein_coding	- && sp|Q6TFL4|KLH24_HUMAN Kelch-like protein 24 OS=Homo sapiens OX=9606 GN=KLHL24 PE=1 SV=1 && PF07707:BTB And C-terminal Kelch|PF01344:Kelch motif|PF00651:BTB/POZ domain	-
HaiMa15601	352.417803272614	235.706867701447	209.509149810521	9.71168014691241	25.9240792548394	12.7582155306513	265.877940261527	16.1313249774677	4.04275735353164	4.68033357271015e-20	3.94683169519502e-17	HaiMa15601	GWHBAVH00000014	986967	998299	-	1536	protein_coding	- && - && PF08378:Nuclease-related domain	-
HaiMa01860	18463.5223506943	14912.815832006	9427.91174147345	1143.06475329159	1977.9112320359	1074.42400790271	14268.0833080579	1398.46666441007	3.35088987303868	4.88312655266348e-20	3.95946438397121e-17	HaiMa01860	GWHBAVH00000002	2943798	2957570	+	2056	protein_coding	- && sp|P13731|SERPH_CHICK Serpin H1 OS=Gallus gallus OX=9031 GN=SERPINH1 PE=1 SV=2 && PF00079:Serpin (serine protease inhibitor)	-
HaiMa17614	2335.22523621818	2188.31356550838	3484.13716134896	542.882920212404	558.807930604317	541.312858943348	2669.22532102518	547.667903253356	2.28504812843305	5.48398109046635e-20	4.28197367960043e-17	HaiMa17614	GWHBAVH00000018	27815840	27821278	+	2081	protein_coding	- && sp|P50233|DHI2_RAT Corticosteroid 11-beta-dehydrogenase isozyme 2 OS=Rattus norvegicus OX=10116 GN=Hsd11b2 PE=1 SV=1 && PF00106:short chain dehydrogenase	-
HaiMa09836	1655.99784375159	1500.45305665201	1482.27723490944	550.652264329934	609.695938030483	566.829290004651	1546.24271177101	575.725830788356	1.42503273796942	5.81222394217528e-20	4.37618946960497e-17	HaiMa09836	GWHBAVH00000008	11130259	11136946	+	2906	protein_coding	- && sp|Q96B36|AKTS1_HUMAN Proline-rich AKT1 substrate 1 OS=Homo sapiens OX=9606 GN=AKT1S1 PE=1 SV=1 && PF15798:Proline-rich AKT1 substrate 1	-
HaiMa12011	1905.98279070967	1488.53014116517	1676.07319848417	371.957349626745	453.191311417934	297.995462751641	1690.19537678634	374.381374598774	2.1746457455373	1.4186498609921e-19	1.03130952998053e-16	HaiMa12011	GWHBAVH00000010	12996565	13001035	+	1506	protein_coding	- && sp|P97443|SMYD1_MOUSE Histone-lysine N-methyltransferase Smyd1 OS=Mus musculus OX=10090 GN=Smyd1 PE=1 SV=3 && PF01753:MYND finger|PF00856:SET domain	-
HaiMa02350	76864.8837151649	50562.3331376684	64030.1863650914	14555.8662041923	16757.5168605449	13219.3338919734	63819.1344059749	14844.2389855702	2.10407769861365	2.587721401122e-19	1.81847808594846e-16	HaiMa02350	GWHBAVH00000002	13006003	13012505	+	2699	protein_coding	- && sp|P08108|HSP70_ONCMY Heat shock cognate 70 kDa protein OS=Oncorhynchus mykiss OX=8022 GN=hsc71 PE=2 SV=2 && PF00012:Hsp70 protein	-
HaiMa20639	7016.65065754539	6210.92182130039	8270.37368877032	2146.28131246764	2071.04588713662	2371.20548648248	7165.98205587203	2196.17756202891	1.7060990315762	2.91555378078478e-19	1.98276467117758e-16	HaiMa20639	GWHBAVH00000021	6350024	6352018	-	987	protein_coding	- && sp|Q7YRZ9|MCL1_FELCA Induced myeloid leukemia cell differentiation protein Mcl-1 homolog OS=Felis catus OX=9685 GN=MCL1 PE=2 SV=1 && PF00452:Apoptosis regulator proteins, Bcl-2 family	-
novel.387	185.354692378676	157.749343364393	215.794424304837	1157.63227351196	828.610385071349	799.211072884371	186.299486682635	928.484577155893	-2.31813536247489	4.26417384011867e-19	2.80929102804318e-16	-	GWHBAVH00000012	7106702	7117192	-	4929	-	- && sp|Q9R1J0|NSDHL_MOUSE Sterol-4-alpha-carboxylate 3-dehydrogenase, decarboxylating OS=Mus musculus OX=10090 GN=Nsdhl PE=1 SV=1 && PF01073:3-beta hydroxysteroid dehydrogenase/isomerase family	-
novel.683	1726.72529215924	1329.86365045564	1093.63776201092	301.062084554285	238.117468711118	309.84237717296	1383.40890154193	283.007310146121	2.28883263546298	1.29891598181035e-18	8.29810506925022e-16	-	GWHBAVH00000022	4549900	4551482	-	573	-	- && - && -	-
HaiMa11499	3568.07782828951	1914.08650931097	2124.42277907868	421.486918375999	409.024361576355	421.932413620825	2535.52903889305	417.48123119106	2.60218638138715	1.85024970006488e-18	1.14726365225788e-15	HaiMa11499	GWHBAVH00000010	6782897	6798299	+	6622	protein_coding	- && sp|Q8IUG5|MY18B_HUMAN Unconventional myosin-XVIIIb OS=Homo sapiens OX=9606 GN=MYO18B PE=1 SV=2 && PF01576:Myosin tail|PF00063:Myosin head (motor domain)	-
HaiMa02763	248.765508192433	232.03827832088	224.174790297257	52.443072793327	32.6451368394274	47.3876576852763	234.992858936857	44.1586224393436	2.41106638598466	2.11598734771827e-18	1.27454986470276e-15	HaiMa02763	GWHBAVH00000003	281307	284180	-	1668	protein_coding	- && sp|P53450|FOS_TAKRU Proto-oncogene c-Fos OS=Takifugu rubripes OX=31033 GN=fos PE=3 SV=1 && PF00170:bZIP transcription factor	-
HaiMa06112	1837.69421983332	1280.33769381798	2315.07610540626	322.427780877492	350.455145482089	264.277321706349	1811.03600635252	312.38674935531	2.53542332008772	2.44807835907749e-18	1.43362188794643e-15	HaiMa06112	GWHBAVH00000005	9692222	9712857	+	13535	protein_coding	- && sp|P31637|SC5A3_CANLF Sodium/myo-inositol cotransporter OS=Canis lupus familiaris OX=9615 GN=SLC5A3 PE=2 SV=1 && PF00474:Sodium:solute symporter family	-
HaiMa11318	424.364690445915	382.450442924138	422.1609368682	120.424833821714	94.094806184232	121.203047541187	409.658690079418	111.907562515711	1.87115240624776	2.97735169557565e-18	1.69644671476016e-15	HaiMa11318	GWHBAVH00000010	5378744	5380316	+	872	protein_coding	- && sp|A1L1P7|DNLZ_DANRE DNL-type zinc finger protein OS=Danio rerio OX=7955 GN=dnlz PE=2 SV=1 && PF05180:DNL zinc finger	-
HaiMa08144	2008.4156470242	1111.58258231188	2224.98717098773	10204.0623303609	11999.9682417401	13323.2222184373	1781.66180010794	11842.4175968461	-2.73294181642436	3.07327925826452e-18	1.70502298217718e-15	HaiMa08144	GWHBAVH00000007	8807658	8810569	-	870	protein_coding	- && sp|Q6PGN1|ERFE_MOUSE Erythroferrone OS=Mus musculus OX=10090 GN=Erfe PE=1 SV=1 && -	-
HaiMa07573	1482.83753902941	1192.29154868436	1580.74653532038	431.198598522911	384.060433405029	454.739253556786	1418.62520767805	423.332761828242	1.74416738859933	9.61585670546105e-18	5.19798695037256e-15	HaiMa07573	GWHBAVH00000006	17118092	17119364	-	1273	protein_coding	- && - && PF15482:Coiled-coil domain-containing glutamate-rich protein family 1	-
HaiMa06557	145.113213112253	171.50655354152	170.749957095575	492.382183448459	589.532765276719	523.086836756704	162.456574583116	535.000595160627	-1.71709433955904	1.09505660802763e-17	5.77149585260965e-15	HaiMa06557	GWHBAVH00000006	1002426	1006242	-	1313	protein_coding	- && sp|O76387|PTH2_CAEEL Probable peptidyl-tRNA hydrolase 2 OS=Caenorhabditis elegans OX=6239 GN=C24G6.8 PE=3 SV=1 && PF01981:Peptidyl-tRNA hydrolase PTH2	-
HaiMa09019	614.597137887188	794.249600892814	590.815802465669	184.521922791336	172.827195032263	143.074274165161	666.554180415224	166.807797329587	1.99983021491194	1.74988113126495e-17	8.99780341690919e-15	HaiMa09019	GWHBAVH00000008	1366164	1371324	+	1563	protein_coding	- && sp|Q6IMZ0|NFIL3_RAT Nuclear factor interleukin-3-regulated protein OS=Rattus norvegicus OX=10116 GN=Nfil3 PE=2 SV=1 && PF07716:Basic region leucine zipper	-
HaiMa10237	11233.4699091603	7946.16459830871	7572.70821990128	2352.16893158219	2358.13106110688	2450.48868299438	8917.44757579009	2386.92955856115	1.90137815351433	2.04753633388711e-17	1.02776573788115e-14	HaiMa10237	GWHBAVH00000009	4387967	4392205	+	1156	protein_coding	- && sp|O13224|HSPB1_POELU Heat shock protein beta-1 OS=Poeciliopsis lucida OX=56613 GN=hspb1 PE=2 SV=1 && PF00011:Hsp20/alpha crystallin family	-
HaiMa14506	4476.55970869815	5964.20918545724	5216.77783028197	1590.77320806425	1286.60245190685	1662.213223422	5219.18224147912	1513.19629446437	1.78630677070233	2.75381359697768e-17	1.35013716863915e-14	HaiMa14506	GWHBAVH00000012	33676390	33679256	-	1505	protein_coding	- && sp|O08623|SQSTM_RAT Sequestosome-1 OS=Rattus norvegicus OX=10116 GN=Sqstm1 PE=1 SV=1 && PF00569:Zinc finger, ZZ type|PF00564:PB1 domain|PF16577:UBA domain	-
HaiMa07619	3686.36338855748	3328.32771551966	3225.39336133297	728.376011018431	930.386399923682	1103.58564340134	3413.36148847004	920.78268478115	1.89002100481465	2.90332502253635e-17	1.39108859375253e-14	HaiMa07619	GWHBAVH00000006	17654302	17666132	+	2547	protein_coding	- && sp|Q5GLH2|TRIB2_BOVIN Tribbles homolog 2 OS=Bos taurus OX=9913 GN=TRIB2 PE=2 SV=1 && PF00069:Protein kinase domain	-
HaiMa19407	4319.2521079294	2754.19347746088	2745.61740826688	780.819083811758	738.356183221167	771.872039604404	3273.02099788572	763.682435545777	2.09933227069111	1.33446532379885e-16	6.25182176807275e-14	HaiMa19407	GWHBAVH00000020	8536375	8542763	+	1672	protein_coding	- && sp|Q8NB12|SMYD1_HUMAN Histone-lysine N-methyltransferase SMYD1 OS=Homo sapiens OX=9606 GN=SMYD1 PE=1 SV=1 && PF00856:SET domain|PF01753:MYND finger	-
HaiMa17103	785.318565078073	697.031982307782	735.377115834929	299.119748524902	271.722756634058	278.858139455664	739.242554406928	283.233548204875	1.38355215287255	1.39919842298369e-16	6.4125872072483e-14	HaiMa17103	GWHBAVH00000018	15975496	15981513	-	1753	protein_coding	- && sp|P31943|HNRH1_HUMAN Heterogeneous nuclear ribonucleoprotein H OS=Homo sapiens OX=9606 GN=HNRNPH1 PE=1 SV=4 && PF00076:RNA recognition motif. (a.k.a. RRM, RBD, or RNP domain)	-
HaiMa03114	77880.6762069507	61026.9843457366	74784.2910248655	23699.4130625104	24274.5396933648	27441.0990042123	71230.6505258509	25138.3505866958	1.50259409152809	2.20663696904848e-16	9.89794054925109e-14	HaiMa03114	GWHBAVH00000003	3875765	3880851	-	2648	protein_coding	- && sp|O57521|HS90B_DANRE Heat shock protein HSP 90-beta OS=Danio rerio OX=7955 GN=hsp90ab1 PE=1 SV=2 && PF02518:Histidine kinase-, DNA gyrase B-, and HSP90-like ATPase|PF00183:Hsp90 protein	-
HaiMa08919	1295.04396911943	1483.02725709432	1513.70360738101	4441.15133118305	4767.15012963992	3633.35752290763	1430.59161119826	4280.55299457686	-1.58089090453422	2.33275843600684e-16	1.02456694474784e-13	HaiMa08919	GWHBAVH00000008	505503	510839	+	2206	protein_coding	- && sp|Q28F07|ANM1_XENTR Protein arginine N-methyltransferase 1 OS=Xenopus tropicalis OX=8364 GN=prmt1 PE=2 SV=1 && PF13649:Methyltransferase domain	-
HaiMa10703	3063.23017931074	1760.00575532715	2114.99486733721	510.834375727593	513.680829679226	526.732041194033	2312.74360065837	517.082415533617	2.160759548568	4.20512453194052e-16	1.80923337515041e-13	HaiMa10703	GWHBAVH00000009	11458220	11471041	-	4597	protein_coding	- && sp|Q96RU2|UBP28_HUMAN Ubiquitin carboxyl-terminal hydrolase 28 OS=Homo sapiens OX=9606 GN=USP28 PE=1 SV=1 && PF00443:Ubiquitin carboxyl-terminal hydrolase	-
HaiMa24014	1952.32146380434	1533.47036107712	2102.42431834858	520.546055874505	623.138053199659	499.393007914066	1862.73871441001	547.69237232941	1.76584213755571	5.88663026958572e-16	2.48203878686812e-13	HaiMa24014	GWHBAVH00000024	1813017	1822271	-	3139	protein_coding	- && sp|Q9WTK5|NFKB2_MOUSE Nuclear factor NF-kappa-B p100 subunit OS=Mus musculus OX=10090 GN=Nfkb2 PE=1 SV=1 && PF12796:Ankyrin repeats (3 copies)|PF00554:Rel homology DNA-binding domain|PF16179:Rel homology dimerisation domain	-
HaiMa20601	464.606169712338	490.673829650873	431.588848609673	1180.94030586455	1189.62719247208	1071.69010457471	462.289615990961	1147.41920097044	-1.31105681932224	6.29007271689202e-16	2.60014339250034e-13	HaiMa20601	GWHBAVH00000021	5773130	5780002	-	1468	protein_coding	- && sp|Q3T030|PRS6B_BOVIN 26S proteasome regulatory subunit 6B OS=Bos taurus OX=9913 GN=PSMC4 PE=2 SV=1 && PF17862:AAA+ lid domain|PF00004:ATPase family associated with various cellular activities (AAA)|PF16450:Proteasomal ATPase OB C-terminal domain	-
HaiMa22344	2471.80237797089	2115.85892524217	2223.93962523868	902.215085648163	761.399809225469	904.922001566911	2270.53364281725	856.178965480181	1.40675467274071	6.90462381544953e-16	2.7992938322559e-13	HaiMa22344	GWHBAVH00000022	14270502	14274530	-	1065	protein_coding	- && sp|Q9Y3B2|EXOS1_HUMAN Exosome complex component CSL4 OS=Homo sapiens OX=9606 GN=EXOSC1 PE=1 SV=1 && PF14382:Exosome complex exonuclease RRP4 N-terminal region|PF10447:Exosome component EXOSC1/CSL4	-
HaiMa03027	590.208362574204	410.882010623534	481.871044564198	112.655489704184	85.4534464326189	128.493456415845	494.320472587312	108.867464184216	2.18114562700791	1.24378688545548e-15	4.94745568286272e-13	HaiMa03027	GWHBAVH00000003	2885513	2889401	-	2376	protein_coding	- && sp|Q9UBI9|HDC_HUMAN Headcase protein homolog OS=Homo sapiens OX=9606 GN=HECA PE=1 SV=1 && PF15353:Headcase protein family homologue|PF16002:Headcase protein	-
HaiMa14839	373.14826228865	243.044046462582	325.78672795536	2472.5937654039	1679.30424506349	1323.20921075041	313.993012235531	1825.03574040593	-2.54031722864547	2.09916521907239e-15	8.19529650897855e-13	HaiMa14839	GWHBAVH00000013	6190452	6194345	+	2165	protein_coding	- && sp|Q1JPY5|CYP51_DANRE Lanosterol 14-alpha demethylase OS=Danio rerio OX=7955 GN=cyp51 PE=1 SV=1 && PF00067:Cytochrome P450	-
HaiMa22031	1641.3645785638	996.022016824014	1460.27877417933	303.975588598358	178.588101533338	261.543418378352	1365.88845652238	248.035702836683	2.46085566930076	3.23927264439916e-15	1.24164265253133e-12	HaiMa22031	GWHBAVH00000022	9331952	9341109	+	2298	protein_coding	- && sp|P42128|FOXK1_MOUSE Forkhead box protein K1 OS=Mus musculus OX=10090 GN=Foxk1 PE=1 SV=2 && PF00498:FHA domain|PF00250:Forkhead domain	-
HaiMa13077	758.490912233791	679.606182750087	582.435436473249	212.685795217382	236.197166544093	193.195835178434	673.510843819042	214.026265646636	1.65375342772084	3.9947590915231e-15	1.50388412799089e-12	HaiMa13077	GWHBAVH00000012	6439125	6441902	+	1945	protein_coding	- && sp|Q91790|DUS1A_XENLA Dual specificity protein phosphatase 1-A OS=Xenopus laevis OX=8355 GN=dusp1-a PE=1 SV=1 && PF00581:Rhodanese-like domain|PF00782:Dual specificity phosphatase, catalytic domain	-
HaiMa07109	4564.35929982489	2764.28209825744	2454.39969003025	707.981482709915	584.732009859156	511.239922335385	3261.01369603753	601.317804968152	2.43903708645626	5.35489783230075e-15	1.98056063334324e-12	HaiMa07109	GWHBAVH00000006	10221135	10229800	-	2537	protein_coding	- && sp|Q0IIG5|PFKAM_BOVIN ATP-dependent 6-phosphofructokinase, muscle type OS=Bos taurus OX=9913 GN=PFKM PE=2 SV=1 && PF00365:Phosphofructokinase	-
HaiMa00528	2552.28533650374	2180.97638674724	2553.91653619025	5739.60296682523	5481.50253577327	5455.04844046277	2429.05941981374	5558.71798102042	-1.19460434724733	6.19079854841759e-15	2.25024853444378e-12	HaiMa00528	GWHBAVH00000001	12647343	12655740	-	1440	protein_coding	- && - && PF00098:Zinc knuckle	-
HaiMa04523	1443.81549852863	1317.94073496879	1412.09166972291	543.854088227095	457.031915751984	581.410107753967	1391.28263440678	527.432037244349	1.39897843185285	8.29534656497074e-15	2.96411010648666e-12	HaiMa04523	GWHBAVH00000004	2920037	2943754	-	8720	protein_coding	- && sp|Q7Z6M2|FBX33_HUMAN F-box only protein 33 OS=Homo sapiens OX=9606 GN=FBXO33 PE=1 SV=1 && PF12937:F-box-like	-
HaiMa12881	846.290503360532	839.189820804763	888.318795196609	2165.70467276147	2160.33993790329	1832.62653086713	857.933039787302	2052.89038051063	-1.25866227076898	8.46549192477865e-15	2.97449167930306e-12	HaiMa12881	GWHBAVH00000012	567158	586230	-	1966	protein_coding	- && sp|P70076|HARS1_TAKRU Histidine--tRNA ligase, cytoplasmic OS=Takifugu rubripes OX=31033 GN=hars1 PE=3 SV=1 && PF00458:WHEP-TRS domain|PF03129:Anticodon binding domain|PF13393:Histidyl-tRNA synthetase	-
novel.496	560.941832198624	389.787621685273	526.91551177346	2163.76233673209	2131.53540539791	1527.34065924083	492.548321885786	1940.87946712361	-1.9793466028322	1.19734230324112e-14	4.1380935142507e-12	-	GWHBAVH00000018	9757089	9759144	+	2056	-	- && - && -	-
HaiMa21422	27265.4313611501	21762.9893528702	25887.998096337	9898.14440573313	9559.26418745116	10697.7637224511	24972.1396034524	10051.7241052118	1.31283905515745	1.79891509837386e-14	6.11689162966414e-12	HaiMa21422	GWHBAVH00000022	114234	118065	-	1864	protein_coding	- && sp|P53451|TCPD_TAKRU T-complex protein 1 subunit delta OS=Takifugu rubripes OX=31033 GN=cct4 PE=2 SV=1 && PF00118:TCP-1/cpn60 chaperonin family	-
HaiMa21918	11893.1862813765	7799.42102308602	7571.66067415223	2532.80618231476	2479.11009762946	2312.88221548522	9088.08932620491	2441.59949847648	1.89607726071064	1.89431975772979e-14	6.33905541785071e-12	HaiMa21918	GWHBAVH00000022	7781647	7789355	-	1449	protein_coding	- && sp|Q9PU47|PDLI3_CHICK PDZ and LIM domain protein 3 OS=Gallus gallus OX=9031 GN=PDLIM3 PE=1 SV=1 && PF00595:PDZ domain|PF15936:Domain of unknown function (DUF4749)|PF00412:LIM domain	-
HaiMa14043	285.348671161909	323.753012835062	191.700872076627	55.3565768374007	49.9278563426537	53.7667654506019	266.934185357866	53.0170662102188	2.33241728495236	1.95299862341093e-14	6.43329952792957e-12	HaiMa14043	GWHBAVH00000012	26579298	26582244	+	1183	protein_coding	- && sp|Q6ZTZ1|MSD1_HUMAN Myb/SANT-like DNA-binding domain-containing protein 1 OS=Homo sapiens OX=9606 GN=MSANTD1 PE=2 SV=2 && PF13837:Myb/SANT-like DNA-binding domain	-
HaiMa00995	2969.33339435576	2226.83375400433	1516.84624462817	357.389829406377	469.513879837647	273.390332799671	2237.67113099609	366.764680681232	2.60911080297496	2.21592220281534e-14	7.18708798150045e-12	HaiMa00995	GWHBAVH00000001	21371943	21383561	+	1980	protein_coding	- && sp|Q99624|S38A3_HUMAN Sodium-coupled neutral amino acid transporter 3 OS=Homo sapiens OX=9606 GN=SLC38A3 PE=1 SV=1 && PF01490:Transmembrane amino acid transporter protein	-
HaiMa09773	3620.51369521242	2966.05451418864	3070.35659047319	1251.83557093701	1319.24758874627	1384.26638507567	3218.97493329142	1318.44984825298	1.28747288518552	2.34812640134688e-14	7.50048496866589e-12	HaiMa09773	GWHBAVH00000008	10136789	10149647	-	4840	protein_coding	- && sp|Q01167|FOXK2_HUMAN Forkhead box protein K2 OS=Homo sapiens OX=9606 GN=FOXK2 PE=1 SV=3 && PF00250:Forkhead domain|PF00498:FHA domain	-
HaiMa06361	1854.76636255241	2133.28472479987	2085.66358636374	6343.66947196319	7758.02075478158	5213.55364648972	2024.57155790534	6438.4146244115	-1.66892414198592	3.13727302511884e-14	9.87164028590378e-12	HaiMa06361	GWHBAVH00000005	16721612	16743190	-	5198	protein_coding	- && sp|P24346|DDX3_XENLA Putative ATP-dependent RNA helicase an3 OS=Xenopus laevis OX=8355 GN=an3 PE=2 SV=1 && PF00270:DEAD/DEAH box helicase|PF00271:Helicase conserved C-terminal domain	-
HaiMa21499	386.562088710791	435.644988942364	387.591927149464	128.194177939244	105.616619186383	144.896876383826	403.266334934206	126.235891169817	1.67553511173649	4.10997704325141e-14	1.26089559705849e-11	HaiMa21499	GWHBAVH00000022	493492	498548	+	2615	protein_coding	- && sp|Q3TRR0|MAP9_MOUSE Microtubule-associated protein 9 OS=Mus musculus OX=10090 GN=Map9 PE=1 SV=2 && PF13904:Domain of unknown function (DUF4207)	-
HaiMa09474	846.290503360532	709.872045139767	641.097998420194	245.705507716884	252.519734963806	268.83382725301	732.420182306831	255.686356644567	1.51739302487894	4.12682839374992e-14	1.26089559705849e-11	HaiMa09474	GWHBAVH00000008	6244138	6257717	-	3296	protein_coding	- && sp|Q9WUL6|M3K14_MOUSE Mitogen-activated protein kinase kinase kinase 14 OS=Mus musculus OX=10090 GN=Map3k14 PE=1 SV=1 && PF00069:Protein kinase domain	-
HaiMa04710	1048.7173384583	1193.20869602951	1125.0641344825	2536.69085437352	2385.97544252874	2362.09247538916	1122.33005632343	2428.25292409714	-1.11287646728194	4.83777931533718e-14	1.45700090751341e-11	HaiMa04710	GWHBAVH00000004	8330043	8332945	-	1355	protein_coding	- && sp|Q60749|KHDR1_MOUSE KH domain-containing, RNA-binding, signal transduction-associated protein 1 OS=Mus musculus OX=10090 GN=Khdrbs1 PE=1 SV=2 && PF00013:KH domain|PF16274:Qua1 domain	-
HaiMa02132	1759.65013883177	1403.23543806698	1381.71284300039	583.671976829436	478.155239589261	473.876576852763	1514.86613996638	511.90126442382	1.56501763273893	4.90884691455346e-14	1.45758184017769e-11	HaiMa02132	GWHBAVH00000002	8532314	8543021	+	2505	protein_coding	- && sp|Q9Y2N7|HIF3A_HUMAN Hypoxia-inducible factor 3-alpha OS=Homo sapiens OX=9606 GN=HIF3A PE=1 SV=2 && PF11413:Hypoxia-inducible factor-1|PF00989:PAS fold|PF14598:PAS domain	-
HaiMa22437	123520.610888903	86342.085366341	148742.068453728	25576.6808349085	33172.2597842758	29656.472000999	119534.921569657	29468.4708733944	2.02018348766047	5.00388542847853e-14	1.46516545282201e-11	HaiMa22437	GWHBAVH00000022	15922276	15924869	-	1512	protein_coding	- && sp|Q8JFQ6|K1C13_ONCMY Keratin, type I cytoskeletal 13 OS=Oncorhynchus mykiss OX=8022 GN=krt13 PE=2 SV=1 && PF00038:Intermediate filament protein	-
HaiMa15749	14899.1028387017	9007.30407663779	10321.4682654153	3023.24602973383	3237.62945360439	3123.94020279091	11409.2917269183	3128.27189537638	1.86669457354063	7.58648331122342e-14	2.19093481050976e-11	HaiMa15749	GWHBAVH00000014	2014971	2026986	-	3658	protein_coding	- && sp|Q14324|MYPC2_HUMAN Myosin-binding protein C, fast-type OS=Homo sapiens OX=9606 GN=MYBPC2 PE=1 SV=2 && PF00041:Fibronectin type III domain|PF18362:Tri-helix bundle domain|PF07679:Immunoglobulin I-set domain	-
HaiMa19390	802.390707797162	721.794960626611	803.467589523348	318.543108818727	268.84230338352	323.511893812944	775.884419315707	303.632435338397	1.35293776434241	9.28099565599114e-14	2.64408041107575e-11	HaiMa19390	GWHBAVH00000020	7912119	7914321	+	1309	protein_coding	- && sp|Q9WTQ7|GA45G_RAT Growth arrest and DNA damage-inducible protein GADD45 gamma OS=Rattus norvegicus OX=10116 GN=Gadd45g PE=2 SV=1 && PF01248:Ribosomal protein L7Ae/L30e/S12e/Gadd45 family	-
HaiMa13985	1188.95279650795	1323.44361903964	1178.48896768418	2886.31133966237	2675.94106974954	3245.14325033209	1230.29512774393	2935.798553248	-1.25449643673784	9.69254636729438e-14	2.72451016687067e-11	HaiMa13985	GWHBAVH00000012	26103420	26107144	-	1323	protein_coding	- && sp|Q32L31|HMGB3_BOVIN High mobility group protein B3 OS=Bos taurus OX=9913 GN=HMGB3 PE=2 SV=2 && PF00505:HMG (high mobility group) box|PF09011:HMG-box domain	-
HaiMa02604	7.31663259389509	4.58573672570909	15.7131862357891	210.743459187999	503.119167760588	120.291746431855	9.20518518513109	278.051457793481	-4.92146133252076	1.25797710049544e-13	3.48956226745327e-11	HaiMa02604	GWHBAVH00000002	18537265	18541748	-	2293	protein_coding	- && sp|Q8HXG8|BCDO2_MACFA Beta,beta-carotene 9',10'-oxygenase OS=Macaca fascicularis OX=9541 GN=BCO2 PE=2 SV=2 && PF03055:Retinal pigment epithelial membrane protein	-
HaiMa18046	218.279539051204	161.41793274496	118.372669642944	17.4810242644423	28.8045325053771	17.3147210773125	166.023380479703	21.2000926157107	2.96872141319327	1.30632570358136e-13	3.57661798479251e-11	HaiMa18046	GWHBAVH00000019	6346849	6352097	+	1136	protein_coding	- && sp|P0C548|PLPL2_RAT Patatin-like phospholipase domain-containing protein 2 OS=Rattus norvegicus OX=10116 GN=Pnpla2 PE=1 SV=1 && PF01734:Patatin-like phospholipase	-
HaiMa07157	3353.45660553525	3266.87884339516	2988.64802204708	1195.50782608492	819.969025319736	1130.01337557197	3202.99449032583	1048.49674232554	1.61104433490758	1.3663559867359e-13	3.69301498876489e-11	HaiMa07157	GWHBAVH00000006	10784508	10789916	-	2782	protein_coding	- && sp|Q95221|IP6K2_RABIT Inositol hexakisphosphate kinase 2 OS=Oryctolagus cuniculus OX=9986 GN=IP6K2 PE=1 SV=1 && PF03770:Inositol polyphosphate kinase	-
HaiMa19123	2618.13502984879	1350.04089204876	2177.84761228037	478.785831242782	454.151462501446	431.045424714148	2048.67451139264	454.660906152792	2.17152760079132	1.52976746677553e-13	4.08234908032426e-11	HaiMa19123	GWHBAVH00000020	2476267	2483261	+	3041	protein_coding	- && sp|Q92574|TSC1_HUMAN Hamartin OS=Homo sapiens OX=9606 GN=TSC1 PE=1 SV=2 && PF04388:Hamartin protein	-
HaiMa09919	803.610146562811	452.153641154916	717.568838101035	85.4627852928292	88.3338996831566	148.542080821155	657.777541939587	107.446255265713	2.61231883039985	1.57105454718569e-13	4.1401214954711e-11	HaiMa09919	GWHBAVH00000008	12357574	12358380	-	330	protein_coding	- && sp|Q3T0V4|RS11_BOVIN 40S ribosomal protein S11 OS=Bos taurus OX=9913 GN=RPS11 PE=2 SV=3 && -	-
HaiMa08050	1392.59907037137	1414.24120620868	1499.03796689428	680.78877829856	720.113312634429	682.564530889845	1435.29274782478	694.488873940945	1.04742307401551	2.54084197484973e-13	6.61309018688667e-11	HaiMa08050	GWHBAVH00000007	7294441	7307828	-	1717	protein_coding	- && sp|O77768|HNRPC_RABIT Heterogeneous nuclear ribonucleoprotein C OS=Oryctolagus cuniculus OX=9986 GN=HNRNPC PE=2 SV=1 && PF00076:RNA recognition motif. (a.k.a. RRM, RBD, or RNP domain)	-
HaiMa23339	886.531982626955	672.269003988953	765.755942557454	297.17741249552	265.961850132982	281.592042783661	774.852309724454	281.577101804054	1.45948394251167	2.59183353180999e-13	6.66354079483149e-11	HaiMa23339	GWHBAVH00000023	15731891	15733600	-	1710	protein_coding	- && sp|P05412|JUN_HUMAN Transcription factor AP-1 OS=Homo sapiens OX=9606 GN=JUN PE=1 SV=2 && PF03957:Jun-like transcription factor|PF00170:bZIP transcription factor	-
HaiMa03912	1368.21029505838	1091.40534071876	920.79271341724	380.697861758967	335.092728145887	307.108473844964	1126.8027830648	340.966354583273	1.72430063116509	2.9459392958639e-13	7.48268581149432e-11	HaiMa03912	GWHBAVH00000003	15958672	15970716	+	1734	protein_coding	- && - && PF00335:Tetraspanin family	-
HaiMa00427	1380.40468271487	938.24173408008	1023.4521968244	224.339811393677	262.121245798932	344.471819327585	1114.03287120645	276.977625506731	2.00701575764771	3.07140888727823e-13	7.69500316713267e-11	HaiMa00427	GWHBAVH00000001	10736961	10752920	+	2196	protein_coding	- && sp|A2BGD5|CACO1_DANRE Calcium-binding and coiled-coil domain-containing protein 1 OS=Danio rerio OX=7955 GN=calcoco1 PE=3 SV=1 && PF07888:Calcium binding and coiled-coil domain (CALCOCO1) like|PF17751:SKICH domain	-
HaiMa15304	425.584129211564	411.799157968676	473.490678571777	177.723746688497	156.504626612549	169.502006335796	436.957988584006	167.910126545614	1.37967742557389	3.10252950007721e-13	7.69500316713267e-11	HaiMa15304	GWHBAVH00000013	10277399	10288490	-	2603	protein_coding	- && sp|Q6TEM9|MYLIA_DANRE E3 ubiquitin-protein ligase MYLIP-A OS=Danio rerio OX=7955 GN=mylipa PE=1 SV=2 && PF13920:Zinc finger, C3HC4 type (RING finger)|PF00373:FERM central domain|PF09379:FERM N-terminal domain	-
HaiMa08097	392.659282539037	420.053484074953	373.97383241178	123.338337865788	131.540698441222	158.566393023809	395.562199675256	137.815143110273	1.52067491163303	3.89543944587267e-13	9.54926213928926e-11	HaiMa08097	GWHBAVH00000007	8216347	8225361	-	2648	protein_coding	- && sp|Q5FVM3|RETR1_RAT Reticulophagy regulator 1 OS=Rattus norvegicus OX=10116 GN=Retreg1 PE=2 SV=1 && -	-
HaiMa16591	392.659282539037	296.238592480807	300.645629978098	3330.13512237627	1908.78035402299	1335.05612517173	329.847834999314	2191.32386719033	-2.73252276403277	4.09763008314758e-13	9.92945257619738e-11	HaiMa16591	GWHBAVH00000018	2817635	2825151	-	2529	protein_coding	- && sp|Q7SXF1|DHCR7_DANRE 7-dehydrocholesterol reductase OS=Danio rerio OX=7955 GN=dhcr7 PE=2 SV=1 && PF01222:Ergosterol biosynthesis ERG4/ERG24 family	-
HaiMa04169	1379.18524394922	1051.05085753252	1162.77578144839	342.822309186008	244.838526295706	390.948175903529	1197.67062764338	326.203003795081	1.87575821742304	4.23476850706921e-13	1.01451579165947e-10	HaiMa04169	GWHBAVH00000003	18933963	18939269	-	2485	protein_coding	- && sp|A7Z033|T11L2_BOVIN T-complex protein 11-like protein 2 OS=Bos taurus OX=9913 GN=TCP11L2 PE=2 SV=1 && PF05794:T-complex protein 11	-
HaiMa08853	368.270507226053	464.07655664176	498.63177654904	143.732866174304	155.544475529037	132.138660853174	443.659613472284	143.805334185505	1.62677151684455	5.84565619641783e-13	1.38469802171776e-10	HaiMa08853	GWHBAVH00000007	18084431	18096919	-	3250	protein_coding	- && sp|P41183|BCL6_MOUSE B-cell lymphoma 6 protein homolog OS=Mus musculus OX=10090 GN=Bcl6 PE=1 SV=1 && PF00651:BTB/POZ domain	-
HaiMa22069	876.776472501762	566.797059297644	831.751324747768	183.550754776645	234.276864377067	192.284534069102	758.441618849058	203.370717740938	1.89821530812621	5.93411924138759e-13	1.39003446496592e-10	HaiMa22069	GWHBAVH00000022	9799015	9801376	+	2182	protein_coding	- && sp|Q8TEV9|SMCR8_HUMAN Guanine nucleotide exchange protein SMCR8 OS=Homo sapiens OX=9606 GN=SMCR8 PE=1 SV=2 && -	-
HaiMa23506	1086.51994019342	860.284209743025	1270.67299360081	307.860260657123	344.694238981013	241.494793973043	1072.49238117909	298.016431203726	1.84755164743955	6.20845081638624e-13	1.43831384737423e-10	HaiMa23506	GWHBAVH00000023	18124925	18135853	-	2398	protein_coding	- && sp|Q8VHQ9|ACO11_MOUSE Acyl-coenzyme A thioesterase 11 OS=Mus musculus OX=10090 GN=Acot11 PE=1 SV=1 && PF01852:START domain|PF03061:Thioesterase superfamily	-
HaiMa05435	5843.55056499088	4237.2207345552	4224.75200592916	1532.50312718278	1720.59074165453	1346.90303959305	4768.50776849175	1533.33230281012	1.63677207886675	6.50254160289014e-13	1.49007154426228e-10	HaiMa05435	GWHBAVH00000004	20326200	20331923	-	2351	protein_coding	- && sp|Q7SZE5|SC23A_DANRE Protein transport protein Sec23A OS=Danio rerio OX=7955 GN=sec23a PE=2 SV=1 && PF04810:Sec23/Sec24 zinc finger|PF04815:Sec23/Sec24 helical domain|PF04811:Sec23/Sec24 trunk domain|PF08033:Sec23/Sec24 beta-sandwich domain|PF00626:Gelsolin repeat	-
HaiMa03047	221.937855348151	149.495017258116	193.795963574732	549.681096315242	633.699715118297	697.145348639161	188.409612060333	626.842053357567	-1.73767341498772	7.71843873451067e-13	1.74967876775219e-10	HaiMa03047	GWHBAVH00000003	3054473	3057423	+	1475	protein_coding	- && sp|Q13243|SRSF5_HUMAN Serine/arginine-rich splicing factor 5 OS=Homo sapiens OX=9606 GN=SRSF5 PE=1 SV=1 && PF00076:RNA recognition motif. (a.k.a. RRM, RBD, or RNP domain)	-
HaiMa03338	2504.72722464342	1712.31409337977	1179.53651343323	300.090916539594	210.273087289253	375.456057044881	1798.85927715214	295.273353624576	2.60653338683772	1.06611258855588e-12	2.36117543798585e-10	HaiMa03338	GWHBAVH00000003	7114594	7118062	-	2030	protein_coding	- && - && PF14818:Domain of unknown function (DUF4482)	-
HaiMa19705	124.382754096217	106.389092036451	100.56439190905	498.209191536607	345.654390064526	357.230034858237	110.445412680573	400.36453881979	-1.85992629436613	1.07036766335956e-12	2.36117543798585e-10	HaiMa19705	GWHBAVH00000020	13192232	13198168	+	1679	protein_coding	- && sp|Q5E9T8|KIME_BOVIN Mevalonate kinase OS=Bos taurus OX=9913 GN=MVK PE=2 SV=1 && PF00288:GHMP kinases N terminal domain|PF08544:GHMP kinases C terminal	-
HaiMa21881	48.7775506259673	64.2003141599273	73.3282024336824	285.523396319225	282.284418552696	207.77665292775	62.1020224065256	258.528155933224	-2.05258292826737	1.07519610116043e-12	2.36117543798585e-10	HaiMa21881	GWHBAVH00000022	7457729	7458490	+	762	protein_coding	- && sp|Q9H773|DCTP1_HUMAN dCTP pyrophosphatase 1 OS=Homo sapiens OX=9606 GN=DCTPP1 PE=1 SV=1 && PF12643:MazG-like family	-
HaiMa15079	8995.79977419401	8008.53061777836	4332.64921808157	733.231851091887	1408.54163951294	647.93508873522	7112.32653668465	929.902859780017	2.93520440736624	1.13825723328605e-12	2.47389061774602e-10	HaiMa15079	GWHBAVH00000013	8848703	8850739	-	1301	protein_coding	- && sp|P05452|TETN_HUMAN Tetranectin OS=Homo sapiens OX=9606 GN=CLEC3B PE=1 SV=3 && PF00059:Lectin C-type domain	-
HaiMa06969	486.556067494024	520.939692040553	502.82195954525	1578.14802387327	1622.65533113625	1150.97330108661	503.439239693276	1450.59221869871	-1.52635028086813	1.17037452093657e-12	2.51773833167192e-10	HaiMa06969	GWHBAVH00000006	8036892	8043830	-	1015	protein_coding	- && sp|Q3SZR8|SRSF3_BOVIN Serine/arginine-rich splicing factor 3 OS=Bos taurus OX=9913 GN=SRSF3 PE=2 SV=1 && PF00076:RNA recognition motif. (a.k.a. RRM, RBD, or RNP domain)	-
HaiMa04035	5741.11770867635	4789.34343633057	5534.18419224491	2534.74851834414	2229.47081591619	2182.56615685071	5354.88177908394	2315.59516370368	1.20939643375191	1.21393629219696e-12	2.58507120324205e-10	HaiMa04035	GWHBAVH00000003	17624729	17631544	+	4415	protein_coding	- && sp|P34743|BTG1_CHICK Protein BTG1 OS=Gallus gallus OX=9031 GN=BTG1 PE=2 SV=1 && -	-
HaiMa05311	448.753465758899	398.041947791549	377.116469658938	166.069730512202	145.942964693911	140.340370837164	407.970627736462	150.784355347759	1.4355762677603	1.27496325402095e-12	2.68787753212696e-10	HaiMa05311	GWHBAVH00000004	18742679	18762378	+	3957	protein_coding	- && sp|Q6PJG2|MDEAS_HUMAN Mitotic deacetylase-associated SANT domain protein OS=Homo sapiens OX=9606 GN=MIDEAS PE=1 SV=2 && PF01448:ELM2 domain	-
HaiMa20859	2192.55090063723	1380.30675443844	2778.09132648751	513.747879771667	458.952217919009	464.763565759441	2116.98299385439	479.154554483372	2.14330056777516	1.42566968908333e-12	2.97583845398561e-10	HaiMa20859	GWHBAVH00000021	9798499	9819918	+	3263	protein_coding	- && sp|P26045|PTN3_HUMAN Tyrosine-protein phosphatase non-receptor type 3 OS=Homo sapiens OX=9606 GN=PTPN3 PE=1 SV=2 && PF09379:FERM N-terminal domain|PF00373:FERM central domain|PF00595:PDZ domain|PF09380:FERM C-terminal PH-like domain|PF00102:Protein-tyrosine phosphatase	-
HaiMa19643	223.1572941138	205.441005311767	222.079698799152	53.4142408080183	74.8917845139806	66.5249809812533	216.892666074907	64.9436687677507	1.73856465110864	1.69965865170861e-12	3.51296114660008e-10	HaiMa19643	GWHBAVH00000020	12500041	12509584	+	3969	protein_coding	- && sp|Q8N3K9|CMYA5_HUMAN Cardiomyopathy-associated protein 5 OS=Homo sapiens OX=9606 GN=CMYA5 PE=1 SV=3 && -	-
HaiMa16352	836.534993235339	637.417404873564	702.903197614298	258.33069190787	190.109914535489	249.696503957033	725.618531907733	232.712370133464	1.63980179565349	1.82112865459762e-12	3.72747905788612e-10	HaiMa16352	GWHBAVH00000014	8050838	8066545	+	2040	protein_coding	- && sp|Q6DGM1|UBAD1_DANRE UBA-like domain-containing protein 1 OS=Danio rerio OX=7955 GN=ubald1 PE=2 SV=1 && PF14555:UBA-like domain	-
HaiMa13175	164.62423336264	150.412164603258	225.22233604631	728.376011018431	915.023982587481	1590.22043578475	180.086244670736	1077.87347646355	-2.58174420554854	1.8537613275825e-12	3.7397918008785e-10	HaiMa13175	GWHBAVH00000012	8594336	8598062	+	975	protein_coding	- && sp|P53817|PLAT3_RAT Phospholipase A and acyltransferase 3 OS=Rattus norvegicus OX=10116 GN=Plaat3 PE=1 SV=2 && PF04970:Lecithin retinol acyltransferase	-
HaiMa02433	302.420813880997	250.381225223716	311.121087468624	98.0879694838154	101.776014852333	87.4849064958947	287.974375524446	95.7829636106809	1.58738335683856	1.86372200079332e-12	3.7397918008785e-10	HaiMa02433	GWHBAVH00000002	14883655	14890899	-	1443	protein_coding	- && sp|Q9Y257|KCNK6_HUMAN Potassium channel subfamily K member 6 OS=Homo sapiens OX=9606 GN=KCNK6 PE=1 SV=1 && PF07885:Ion channel	-
HaiMa24427	1331.62713208891	825.432610627636	768.898579804612	235.02265955528	130.58054735771	131.227359743842	975.319440840385	165.610188885611	2.55808261195832	1.88036206665933e-12	3.7397918008785e-10	HaiMa24427	GWHBAVH00000024	10370409	10393751	+	3371	protein_coding	- && sp|Q5VWP3|MLIP_HUMAN Muscular LMNA-interacting protein OS=Homo sapiens OX=9606 GN=MLIP PE=1 SV=3 && PF15274:Muscular LMNA-interacting protein	-
HaiMa22350	518.261475400902	476.916619473745	627.47990368251	202.002947055778	175.707648282801	197.752340725095	540.885999519053	191.820978687891	1.49525281690189	1.89970985182758e-12	3.74296103703076e-10	HaiMa22350	GWHBAVH00000022	14317950	14330625	-	1146	protein_coding	- && sp|P79703|JUNB_CYPCA Transcription factor jun-B OS=Cyprinus carpio OX=7962 GN=junb PE=2 SV=1 && PF00170:bZIP transcription factor|PF03957:Jun-like transcription factor	-
HaiMa17045	95.1162237206362	82.5432610627636	83.8036599242084	320.48544484811	351.415296565601	243.317396191707	87.1543815692027	305.072712535139	-1.80949346230573	1.96183899594207e-12	3.82958238078247e-10	HaiMa17045	GWHBAVH00000018	14289157	14291371	+	793	protein_coding	- && sp|Q9Y248|PSF2_HUMAN DNA replication complex GINS protein PSF2 OS=Homo sapiens OX=9606 GN=GINS2 PE=1 SV=1 && PF05916:GINS complex protein	-
HaiMa01872	93.896784954987	81.6261137176218	112.087395148629	292.321572422064	308.208497807535	381.835164810207	95.8700979404125	327.455078346602	-1.77412916495509	2.30101321231855e-12	4.45045509560547e-10	HaiMa01872	GWHBAVH00000002	3163943	3186499	+	2047	protein_coding	- && sp|Q11206|SIA4C_HUMAN CMP-N-acetylneuraminate-beta-galactosamide-alpha-2,3-sialyltransferase 4 OS=Homo sapiens OX=9606 GN=ST3GAL4 PE=1 SV=1 && PF00777:Glycosyltransferase family 29 (sialyltransferase)	-
HaiMa21837	1849.88860748981	1598.58782258219	1587.0318098147	725.462506974357	794.044946064897	686.209735327174	1678.5027466289	735.239062788809	1.19065411758893	2.47158681137375e-12	4.73690846885286e-10	HaiMa21837	GWHBAVH00000022	6284268	6325897	-	4421	protein_coding	- && sp|O94988|FA13A_HUMAN Protein FAM13A OS=Homo sapiens OX=9606 GN=FAM13A PE=1 SV=2 && PF00620:RhoGAP domain	-
HaiMa07567	437.778516868056	283.398529648822	288.075080989466	90.3186253662854	56.6489139272417	58.3232709972631	336.417375835448	68.4302700969301	2.29703451645573	3.44791312368895e-12	6.54854995257751e-10	HaiMa07567	GWHBAVH00000006	17059703	17063219	+	1476	protein_coding	- && sp|B5SNZ6|ABRA_PIG Actin-binding Rho-activating protein OS=Sus scrofa OX=9823 GN=ABRA PE=2 SV=1 && PF14705:Costars	-
HaiMa13554	443.875710696302	496.176713721724	420.065845370095	165.098562497511	187.229461284951	145.808177493158	453.37275659604	166.045400425207	1.45020678868733	3.93193598097913e-12	7.40116735276803e-10	HaiMa13554	GWHBAVH00000012	17625330	17631617	-	3830	protein_coding	- && sp|Q9WVH3|FOXO4_MOUSE Forkhead box protein O4 OS=Mus musculus OX=10090 GN=Foxo4 PE=1 SV=1 && PF16676:Transactivation domain of FOXO protein family|PF00250:Forkhead domain	-
HaiMa22217	562.161270964273	583.305711510196	601.291259956195	1259.60491505454	1170.42417080182	1385.177686185	582.252747476888	1271.73559068045	-1.12691545477716	4.01526668346299e-12	7.49113736466963e-10	HaiMa22217	GWHBAVH00000022	12223112	12233829	+	2292	protein_coding	- && sp|P17844|DDX5_HUMAN Probable ATP-dependent RNA helicase DDX5 OS=Homo sapiens OX=9606 GN=DDX5 PE=1 SV=1 && PF00271:Helicase conserved C-terminal domain|PF00270:DEAD/DEAH box helicase	-
HaiMa14223	34.1442854381771	39.4373358410982	30.3788267225255	179.66608271788	123.859489773122	161.300296351806	34.6534826672669	154.941956280936	-2.1570740164683	4.54770113498032e-12	8.41005573049607e-10	HaiMa14223	GWHBAVH00000012	29934476	29943732	+	1625	protein_coding	- && sp|Q5IGQ0|EPO_EPICO Erythropoietin OS=Epinephelus coioides OX=94232 GN=epo PE=2 SV=1 && PF00758:Erythropoietin/thrombopoietin	-
HaiMa19483	634.108158137575	584.222858855338	538.438515013039	158.300386394672	182.428705867389	234.204385098385	585.589844001984	191.644492453482	1.61036278165076	5.91450475449661e-12	1.07491025201981e-09	HaiMa19483	GWHBAVH00000020	9753677	9754396	-	591	protein_coding	- && - && -	-
HaiMa23817	1973.05192282038	1415.15835355383	1613.22045354101	602.12416910857	674.026060625825	601.458732159276	1667.1435766384	625.869653964557	1.41299484016803	8.69459176943175e-12	1.56666139900137e-09	HaiMa23817	GWHBAVH00000023	22258769	22300961	-	8472	protein_coding	- && sp|Q5H8C1|FREM1_HUMAN FRAS1-related extracellular matrix protein 1 OS=Homo sapiens OX=9606 GN=FREM1 PE=1 SV=3 && PF03160:Calx-beta domain|PF16184:Cadherin-like	-
HaiMa06180	2931.53079262063	1782.01729161055	2877.60817264751	8382.1511348001	12196.7992138602	15678.0242849518	2530.38541895956	12085.658211204	-2.25603492047656	8.87085118621086e-12	1.58487529413303e-09	HaiMa06180	GWHBAVH00000005	11399513	11417997	+	13379	protein_coding	- && sp|Q9NZJ4|SACS_HUMAN Sacsin OS=Homo sapiens OX=9606 GN=SACS PE=1 SV=2 && -	-
HaiMa04092	246.326630661135	309.078655312793	261.886437263151	830.348652561011	639.460621619373	810.146686196358	272.43057441236	759.985320125581	-1.4784315467664	1.06797589405459e-11	1.89202250407217e-09	HaiMa04092	GWHBAVH00000003	18238467	18243964	-	2397	protein_coding	- && sp|Q7SXN5|DNM1L_DANRE Dynamin-1-like protein OS=Danio rerio OX=7955 GN=dnm1l PE=2 SV=1 && PF01031:Dynamin central region|PF00350:Dynamin family|PF02212:Dynamin GTPase effector domain	-
HaiMa14500	787.757442609372	664.014677882676	776.23140004798	261.244195951944	170.906892865238	256.986912831691	742.667840180009	229.712667216291	1.69232968623195	1.16147812192698e-11	2.03635951321891e-09	HaiMa14500	GWHBAVH00000012	33646035	33648797	+	698	protein_coding	- && sp|Q5ZJS6|PAIP2_CHICK Polyadenylate-binding protein-interacting protein 2 OS=Gallus gallus OX=9031 GN=PAIP2 PE=2 SV=1 && -	-
novel.689	1796.23330180124	1297.76349337567	1434.09013045302	398.178886023409	498.318412343025	563.184085567322	1509.36230854331	486.560461311252	1.6326267916359	1.1687671999786e-11	2.03635951321891e-09	-	GWHBAVH00000022	14919506	14931860	-	4876	-	- && sp|Q92841|DDX17_HUMAN Probable ATP-dependent RNA helicase DDX17 OS=Homo sapiens OX=9606 GN=DDX17 PE=1 SV=2 && PF00270:DEAD/DEAH box helicase	-
HaiMa07275	59050.102787796	19291.277257713	24899.1149092314	4915.08132235237	4174.73691111266	4537.36822336521	34413.4983182468	4542.39548561008	2.92142929722712	1.1950267947859e-11	2.06504548259642e-09	HaiMa07275	GWHBAVH00000006	12429620	12450280	-	12859	protein_coding	- && sp|Q90339|MYSS_CYPCA Myosin heavy chain, fast skeletal muscle OS=Cyprinus carpio OX=7962 PE=2 SV=2 && -	-
HaiMa20121	7134.93621781336	8147.93701423991	8605.58832846715	18905.7277419944	20928.4131673235	16577.4784798627	7962.82052017348	18803.8731297269	-1.2396202493555	1.28199588538227e-11	2.19732010208366e-09	HaiMa20121	GWHBAVH00000020	23262105	23272707	-	9577	protein_coding	- && sp|P30883|TBB4_XENLA Tubulin beta-4 chain OS=Xenopus laevis OX=8355 GN=tubb4 PE=2 SV=1 && PF00091:Tubulin/FtsZ family, GTPase domain|PF03953:Tubulin C-terminal domain	-
HaiMa17736	935.309533252923	938.24173408008	808.705318268611	360.30333345045	422.466476745532	363.609142623562	894.085528533871	382.126317606515	1.22642097358401	1.42093751512768e-11	2.41582295918724e-09	HaiMa17736	GWHBAVH00000019	889884	900907	+	4338	protein_coding	- && sp|P61622|ITA11_MOUSE Integrin alpha-11 OS=Mus musculus OX=10090 GN=Itga11 PE=1 SV=1 && PF00092:von Willebrand factor type A domain|PF08441:Integrin alpha	-
HaiMa15300	410.950864023774	356.770317260167	373.97383241178	147.617538233069	135.381302775273	164.034199679803	380.56500456524	149.011013562715	1.35118376259682	1.70724211832236e-11	2.87936626707776e-09	HaiMa15300	GWHBAVH00000013	10233707	10235928	+	1650	protein_coding	- && - && -	-
HaiMa10291	23.1693365473345	13.7572101771273	23.0460064791573	221.426307349603	183.388856950901	94.7753153705526	19.990851067873	166.530159890352	-3.06738416294158	1.90333877895592e-11	3.18461810618641e-09	HaiMa10291	GWHBAVH00000009	5265725	5272212	+	1940	protein_coding	- && sp|Q9VR07|INE_DROME Sodium- and chloride-dependent GABA transporter ine OS=Drosophila melanogaster OX=7227 GN=ine PE=1 SV=1 && PF00209:Sodium:neurotransmitter symporter family	-
HaiMa09042	715.81055543607	421.887778765236	810.800409766716	75.7511051459168	151.703871194986	80.1944976212368	649.499581322674	102.549824654047	2.66288675891726	1.92644980010049e-11	3.19790666816681e-09	HaiMa09042	GWHBAVH00000008	1571256	1573174	-	1045	protein_coding	- && sp|O73688|HMOX_TAKRU Heme oxygenase OS=Takifugu rubripes OX=31033 GN=hmox PE=3 SV=1 && PF01126:Heme oxygenase	-
HaiMa09299	207.304590160361	366.858938056727	215.794424304837	55.3565768374007	37.4458922569903	56.5006687785987	263.319317507308	49.7677126243299	2.4048824550744	2.27569576723488e-11	3.74814204412857e-09	HaiMa09299	GWHBAVH00000008	4220761	4226480	+	2060	protein_coding	- && sp|O95931|CBX7_HUMAN Chromobox protein homolog 7 OS=Homo sapiens OX=9606 GN=CBX7 PE=1 SV=1 && PF00385:Chromo (CHRromatin Organisation MOdifier) domain|PF17218:CBX family C-terminal motif	-
HaiMa17618	1449.91269235688	1054.71944691309	951.171540139766	314.658436759962	371.578469319365	399.14988588752	1151.93455980324	361.795597322282	1.67010249453922	2.54266414503687e-11	4.13247937901044e-09	HaiMa17618	GWHBAVH00000018	27840545	27843108	-	969	protein_coding	- && sp|P49715|CEBPA_HUMAN CCAAT/enhancer-binding protein alpha OS=Homo sapiens OX=9606 GN=CEBPA PE=1 SV=3 && PF07716:Basic region leucine zipper	-
HaiMa02123	446.314588227601	394.373358410982	518.53514578104	169.954402570967	171.86704394875	139.429069727832	453.074364139874	160.416838749183	1.49803169472594	2.54825120610643e-11	4.13247937901044e-09	HaiMa02123	GWHBAVH00000002	8411076	8420070	+	2723	protein_coding	- && sp|Q5RFL4|ZFYV1_PONAB Zinc finger FYVE domain-containing protein 1 OS=Pongo abelii OX=9601 GN=ZFYVE1 PE=2 SV=1 && PF01363:FYVE zinc finger	-
HaiMa21890	869.459839907867	695.197687617498	817.085684261032	313.687268745271	357.176203066677	316.221484938286	793.914403928799	329.028318916745	1.27007024373588	2.70590812547346e-11	4.34838238218995e-09	HaiMa21890	GWHBAVH00000022	7576429	7578847	+	935	protein_coding	- && sp|A7MCB7|TMA16_DANRE Translation machinery-associated protein 16 OS=Danio rerio OX=7955 GN=tma16 PE=2 SV=1 && PF11176:Translation machinery-associated protein 16	-
HaiMa17195	573.136219855115	441.147873013214	373.97383241178	76.7222731606081	95.0549572677446	139.429069727832	462.752641760037	103.735433385395	2.15549749234136	2.73110216609263e-11	4.34838238218995e-09	HaiMa17195	GWHBAVH00000018	18025016	18036781	-	3486	protein_coding	- && sp|Q924C5|ALPK3_MOUSE Alpha-protein kinase 3 OS=Mus musculus OX=10090 GN=Alpk3 PE=1 SV=1 && PF02816:Alpha-kinase family|PF07679:Immunoglobulin I-set domain	-
HaiMa13694	1870.61906650585	1295.92919868539	1708.5471167048	549.681096315242	607.775635863458	451.094049119457	1625.03179396534	536.183593766052	1.59946154130928	2.7432637170632e-11	4.34838238218995e-09	HaiMa13694	GWHBAVH00000012	21291598	21297026	-	1093	protein_coding	- && sp|Q98TT6|4EB3L_DANRE Eukaryotic translation initiation factor 4E-binding protein 3-like OS=Danio rerio OX=7955 GN=eif4ebp3l PE=1 SV=1 && PF05456:Eukaryotic translation initiation factor 4E binding protein (EIF4EBP)	-
HaiMa16328	528.016985526096	575.05138540392	595.00598546188	223.368643378985	154.584324445524	214.155760693076	566.024785463965	197.369576172528	1.52011427748471	2.76689948120725e-11	4.35311752707547e-09	HaiMa16328	GWHBAVH00000014	7718036	7761732	-	13628	protein_coding	- && sp|Q8TB22|SPT20_HUMAN Spermatogenesis-associated protein 20 OS=Homo sapiens OX=9606 GN=SPATA20 PE=2 SV=3 && PF02010:REJ domain|PF00801:PKD domain|PF01477:PLAT/LH2 domain|PF00059:Lectin C-type domain|PF08016:Polycystin cation channel|PF03190:Protein of unknown function, DUF255	-
HaiMa11968	1245.04697972781	887.79863009728	1125.0641344825	434.112102566985	407.10405940933	401.883789215516	1085.9699147692	414.366650397277	1.3893713346542	2.89717299858396e-11	4.52431119675164e-09	HaiMa11968	GWHBAVH00000010	12604647	12610752	-	2116	protein_coding	- && sp|Q16589|CCNG2_HUMAN Cyclin-G2 OS=Homo sapiens OX=9606 GN=CCNG2 PE=2 SV=1 && PF00134:Cyclin, N-terminal domain	-
HaiMa06942	57.3136219855115	69.7031982307782	54.4723789507355	8.74051213222117	5.76090650107543	3.64520443732895	60.4963997223417	6.04887435687518	3.33192870970792	3.66859753604787e-11	5.68686568051185e-09	HaiMa06942	GWHBAVH00000006	7817750	7821597	-	2058	protein_coding	- && - && PF15771:Interactor of HORMAD1 protein 1	-
HaiMa21474	7077.62259582785	5217.6512465118	5421.04925134723	1955.93238158816	2483.91085304702	1990.2816227816	5905.44103122896	2143.37495247226	1.46206216330328	4.06076728107073e-11	6.20355766808211e-09	HaiMa21474	GWHBAVH00000022	336477	341879	+	2367	protein_coding	- && sp|Q92178|CAN2_CHICK Calpain-2 catalytic subunit OS=Gallus gallus OX=9031 GN=CAPN2 PE=2 SV=3 && PF13833:EF-hand domain pair|PF01067:Calpain large subunit, domain III|PF00648:Calpain family cysteine protease	-
HaiMa07093	431.68132303981	364.107496021302	489.203864807567	144.704034188995	166.106137447675	160.388995242474	428.330894622893	157.066388959714	1.44647468188192	4.68862818993522e-11	7.11119852519527e-09	HaiMa07093	GWHBAVH00000006	10013238	10017856	+	2394	protein_coding	- && sp|O35780|BHE40_RAT Class E basic helix-loop-helix protein 40 OS=Rattus norvegicus OX=10116 GN=Bhlhe40 PE=1 SV=1 && PF00010:Helix-loop-helix DNA-binding domain|PF07527:Hairy Orange	-
HaiMa20694	738.979891983404	669.517561953527	767.85103405556	340.879973156626	266.922001216495	294.350258314312	725.449495997497	300.717410895811	1.27027177787707	4.83930964524693e-11	7.28730899579256e-09	HaiMa20694	GWHBAVH00000021	7223533	7225495	+	1963	protein_coding	- && sp|O93343|GBP_XENLA GSK-3-binding protein OS=Xenopus laevis OX=8355 GN=gbp PE=1 SV=1 && PF05350:Glycogen synthase kinase-3 binding	-
HaiMa00793	646.302545794066	394.373358410982	375.021378160833	124.309505880479	81.6128420985686	111.178735338533	471.89909412196	105.70036110586	2.15730252509156	5.28546529545847e-11	7.84705488442644e-09	HaiMa00793	GWHBAVH00000001	17585528	17591723	-	4272	protein_coding	- && sp|F1QWM2|STYL2_DANRE Serine/threonine/tyrosine-interacting-like protein 2 OS=Danio rerio OX=7955 GN=styxl2 PE=1 SV=1 && PF00782:Dual specificity phosphatase, catalytic domain	-
HaiMa07950	47.5581118603181	61.4488721245018	84.851205673261	217.541635290838	295.726533721872	295.261559423645	64.6193965526936	269.509909478785	-2.05689348298498	5.43749937469035e-11	7.97855671758817e-09	HaiMa07950	GWHBAVH00000007	5967211	5970155	+	1063	protein_coding	- && sp|O88736|DHB7_MOUSE 3-keto-steroid reductase/17-beta-hydroxysteroid dehydrogenase 7 OS=Mus musculus OX=10090 GN=Hsd17b7 PE=1 SV=1 && PF00106:short chain dehydrogenase	-
HaiMa18736	81.7023972984952	66.0346088502109	56.5674704488407	461.30480697834	223.715202458429	346.29442154625	68.1014921991823	343.77147699434	-2.33835406581166	5.44973042089316e-11	7.97855671758817e-09	HaiMa18736	GWHBAVH00000019	22100152	22106931	+	1684	protein_coding	- && sp|B2KKL4|FAD1_SIGCA Acyl-CoA Delta-6 desaturase OS=Siganus canaliculatus OX=75042 GN=fad1 PE=1 SV=2 && PF00173:Cytochrome b5-like Heme/Steroid binding domain|PF00487:Fatty acid desaturase	-
HaiMa16022	1716.96978203405	1263.82904160543	1269.62544785176	523.459559918579	364.857411734777	480.255684618089	1416.80809049708	456.190885423815	1.63452433967167	5.61000808843559e-11	8.1565648634758e-09	HaiMa16022	GWHBAVH00000014	4375109	4376992	-	1000	protein_coding	- && sp|Q7T346|DDIT4_DANRE DNA damage-inducible transcript 4 protein OS=Danio rerio OX=7955 GN=ddit4 PE=2 SV=1 && PF07809:RTP801 C-terminal region	-
novel.502	17164.8200652779	15821.7088510415	14397.468774979	7729.52622892759	5985.58185461737	6257.90471778447	15794.6658970995	6657.67093377648	1.24634351469	6.02474974729697e-11	8.69957357345991e-09	-	GWHBAVH00000018	18394192	18398806	+	930	-	- && sp|Q148C8|MIEN1_BOVIN Migration and invasion enhancer 1 OS=Bos taurus OX=9913 GN=MIEN1 PE=3 SV=1 && -	-
HaiMa15459	423.145251680266	407.213421242967	331.024456700623	149.559874262451	130.58054735771	153.098586367816	387.127709874619	144.413002662659	1.42202615307135	6.26460913980557e-11	8.92368174901223e-09	HaiMa15459	GWHBAVH00000014	24874	30505	-	2268	protein_coding	- && sp|O14639|ABLM1_HUMAN Actin-binding LIM protein 1 OS=Homo sapiens OX=9606 GN=ABLIM1 PE=1 SV=3 && PF16182:Putative adherens-junction anchoring region of AbLIM|PF00412:LIM domain|PF02209:Villin headpiece domain	-
HaiMa14074	2258.40059398229	1663.70528408726	2098.23413535237	865.310701089896	812.287816651636	817.437095071016	2006.78000447397	831.678537604183	1.27042280950103	7.13651364684639e-11	1.00301320468544e-08	HaiMa14074	GWHBAVH00000012	27200552	27237395	+	6488	protein_coding	- && sp|O75970|MPDZ_HUMAN Multiple PDZ domain protein OS=Homo sapiens OX=9606 GN=MPDZ PE=1 SV=2 && PF00595:PDZ domain|PF16667:Unstructured region 10 on multiple PDZ protein|PF09045:L27_2	-
HaiMa00944	257.301579551977	303.575771241942	265.029074510309	875.022381236808	639.460621619373	702.613155295154	275.302141768076	739.032052717112	-1.42333240245858	7.93065152560975e-11	1.10724500306559e-08	HaiMa00944	GWHBAVH00000001	20549240	20551906	+	231	protein_coding	- && sp|Q3ZBL0|RUXG_BOVIN Small nuclear ribonucleoprotein G OS=Bos taurus OX=9913 GN=SNRPG PE=3 SV=1 && -	-
HaiMa24107	1012.13417548882	640.168846908989	1165.91841869555	215.599299261456	186.269310201439	280.680741674329	939.40714703112	227.516450379074	2.04503464488748	9.72007799149511e-11	1.33933780533791e-08	HaiMa24107	GWHBAVH00000024	3892553	3895563	-	1025	protein_coding	- && sp|O55003|BNIP3_MOUSE BCL2/adenovirus E1B 19 kDa protein-interacting protein 3 OS=Mus musculus OX=10090 GN=Bnip3 PE=1 SV=1 && PF06553:BNIP3	-
HaiMa17938	229.254487942046	225.618246904887	202.176329567153	512.776711756975	541.52521110109	457.473156884783	219.016354804695	503.925026580949	-1.20229317040014	1.68964981061635e-10	2.31306476022168e-08	HaiMa17938	GWHBAVH00000019	3924746	3948168	+	5694	protein_coding	- && sp|Q96RT7|GCP6_HUMAN Gamma-tubulin complex component 6 OS=Homo sapiens OX=9606 GN=TUBGCP6 PE=1 SV=3 && PF17681:Gamma tubulin complex component N-terminal|PF04130:Gamma tubulin complex component C-terminal	-
HaiMa00442	1249.92473479041	1114.33402434731	1150.20523245976	2710.52992900325	2234.27157133375	2419.50444527709	1171.48799719916	2454.76864853803	-1.06758529200493	1.77394804851783e-10	2.41279824250664e-08	HaiMa00442	GWHBAVH00000001	11026453	11031515	-	602	protein_coding	- && - && PF05485:THAP domain	-
HaiMa19469	256.082140786328	40.35448318624	196.93860082189	9.71168014691241	2.88045325053771	4.55650554666118	164.458408264819	5.71621298137044	4.84781591035964	1.90592054074509e-10	2.5756805666659e-08	HaiMa19469	GWHBAVH00000020	9596694	9618024	-	7146	protein_coding	- && sp|C8YR32|LOXH1_MOUSE Lipoxygenase homology domain-containing protein 1 OS=Mus musculus OX=10090 GN=Loxhd1 PE=2 SV=1 && PF01477:PLAT/LH2 domain	-
HaiMa09101	812.146217922355	536.531196907964	1064.30648103745	2623.12480768104	3855.00660030298	3354.49938345196	804.327965289255	3277.54359714533	-2.02713301223651	2.00362952146476e-10	2.69047882621146e-08	HaiMa09101	GWHBAVH00000008	2175990	2181511	+	1075	protein_coding	- && - && PF00335:Tetraspanin family	-
HaiMa24055	121.943876564918	150.412164603258	123.610398388207	319.514276833418	337.973181396425	325.334496031608	131.988813185461	327.607318087151	-1.30808753639947	2.01878423285723e-10	2.69367146817064e-08	HaiMa24055	GWHBAVH00000024	2553081	2554620	-	906	protein_coding	- && sp|Q8WXX5|DNJC9_HUMAN DnaJ homolog subfamily C member 9 OS=Homo sapiens OX=9606 GN=DNAJC9 PE=1 SV=1 && PF00226:DnaJ domain	-
HaiMa11689	2084.02085049445	1344.53800797791	1732.64066893301	493.35335146315	502.159016677075	660.693304265871	1720.39984246846	552.068557468699	1.63925039156698	2.26977612139927e-10	3.00952328247417e-08	HaiMa11689	GWHBAVH00000010	9031192	9038510	-	1225	protein_coding	- && sp|Q9Y2P8|RCL1_HUMAN RNA 3'-terminal phosphate cyclase-like protein OS=Homo sapiens OX=9606 GN=RCL1 PE=1 SV=3 && PF01137:RNA 3'-terminal phosphate cyclase|PF05189:RNA 3'-terminal phosphate cyclase (RTC), insert domain	-
HaiMa02755	862.143207313972	747.475086290582	760.518213812191	346.706981244773	391.741642073129	373.633454826217	790.045502472248	370.69402604804	1.0909773955412	2.34739833361925e-10	3.09299072933506e-08	HaiMa02755	GWHBAVH00000003	237933	240928	+	1168	protein_coding	- && sp|Q66II5|T3HPD_XENTR Trans-L-3-hydroxyproline dehydratase OS=Xenopus tropicalis OX=8364 GN=l3hypdh PE=2 SV=1 && PF05544:Proline racemase	-
HaiMa10464	1136.51692958504	1608.67644337875	821.275867257242	230.166819481824	349.494994398576	256.075611722358	1188.82308007368	278.579141867586	2.09369807980792	2.41577894233246e-10	3.16331997902192e-08	HaiMa10464	GWHBAVH00000009	8061826	8067774	-	2602	protein_coding	- && sp|Q99NF1|BCDO2_MOUSE Beta,beta-carotene 9',10'-oxygenase OS=Mus musculus OX=10090 GN=Bco2 PE=1 SV=1 && PF03055:Retinal pigment epithelial membrane protein	-
HaiMa07861	310.956885240541	198.103826550633	151.894133612628	49.5295687492533	24.9639281713269	31.8955388266283	220.318281801267	35.4630119157361	2.63452881737349	2.70977495628402e-10	3.52638738446789e-08	HaiMa07861	GWHBAVH00000007	3580526	3586194	-	2256	protein_coding	- && sp|Q8WXI3|ASB10_HUMAN Ankyrin repeat and SOCS box protein 10 OS=Homo sapiens OX=9606 GN=ASB10 PE=1 SV=2 && PF12796:Ankyrin repeats (3 copies)|PF07525:SOCS box	-
HaiMa08550	13969.890499277	10166.5783208971	10133.9575763349	28469.7903506737	28865.982174722	26961.7546207035	11423.475465503	28099.1757153664	-1.29859778673014	2.76549772990117e-10	3.57682350563046e-08	HaiMa08550	GWHBAVH00000007	14274195	14281400	+	2911	protein_coding	- && sp|O93235|CIRBA_XENLA Cold-inducible RNA-binding protein A OS=Xenopus laevis OX=8355 GN=cirbp-a PE=1 SV=2 && PF00076:RNA recognition motif. (a.k.a. RRM, RBD, or RNP domain)	-
HaiMa06825	48.7775506259673	47.6916619473745	92.1840259166293	5.82700808814745	3.84060433405029	5.46780665599342	62.8844128299904	5.04513969273038	3.63930393012607	3.00471646125836e-10	3.84256511053596e-08	HaiMa06825	GWHBAVH00000006	5586700	5590405	+	1355	protein_coding	- && sp|Q9BWT1|CDCA7_HUMAN Cell division cycle-associated protein 7 OS=Homo sapiens OX=9606 GN=CDCA7 PE=1 SV=1 && PF10497:Zinc-finger domain of monoamine-oxidase A repressor R1	-
HaiMa16993	681.666269997893	574.134238058778	524.820420275355	262.215363966635	216.033993790329	232.38178287972	593.540309444009	236.877046878895	1.32455617075861	3.00741506137194e-10	3.84256511053596e-08	HaiMa16993	GWHBAVH00000018	13478315	13530460	+	6764	protein_coding	- && sp|Q2EY14|PRTGA_DANRE Protogenin A OS=Danio rerio OX=7955 GN=prtga PE=2 SV=1 && PF00041:Fibronectin type III domain|PF07679:Immunoglobulin I-set domain|PF13927:Immunoglobulin domain	-
HaiMa00669	184.135253613026	116.477712833011	150.846587863575	1445.09800586057	672.1057584588	595.07962439395	150.486518103204	904.094462904439	-2.58846860251784	3.33814442557609e-10	4.23944342048164e-08	HaiMa00669	GWHBAVH00000001	15552121	15554087	+	864	protein_coding	- && sp|Q15125|EBP_HUMAN 3-beta-hydroxysteroid-Delta(8),Delta(7)-isomerase OS=Homo sapiens OX=9606 GN=EBP PE=1 SV=3 && PF05241:Emopamil binding protein	-
HaiMa14520	1015.79249178577	622.743047351294	868.41542596461	204.916451099852	292.846080471334	241.494793973043	835.650321700558	246.419108514743	1.76102533056877	3.45545828974326e-10	4.36215399187829e-08	HaiMa14520	GWHBAVH00000012	33791576	33798373	-	2350	protein_coding	- && sp|Q2EI20|REST_DANRE RE1-silencing transcription factor OS=Danio rerio OX=7955 GN=rest PE=2 SV=1 && PF13909:C2H2-type zinc-finger domain	-
HaiMa07597	757.271473468142	643.837436289556	893.556523941872	298.148580510211	301.487440222947	323.511893812944	764.888477899857	307.715971515367	1.31312392671422	3.81950442293345e-10	4.79302334787399e-08	HaiMa07597	GWHBAVH00000006	17329785	17350914	-	3673	protein_coding	- && sp|Q91X46|ARHG3_MOUSE Rho guanine nucleotide exchange factor 3 OS=Mus musculus OX=10090 GN=Arhgef3 PE=1 SV=1 && PF00621:RhoGEF domain	-
HaiMa09950	379.245456116896	389.787621685273	492.346502054724	1022.63991946988	1025.44135719143	915.857614878898	420.459859952298	987.9796305134	-1.23216373281057	3.99357373600598e-10	4.98180600606379e-08	HaiMa09950	GWHBAVH00000008	13009215	13013557	-	1375	protein_coding	- && sp|Q7YR75|RM12_BOVIN 39S ribosomal protein L12, mitochondrial OS=Bos taurus OX=9913 GN=MRPL12 PE=1 SV=1 && PF00542:Ribosomal protein L7/L12 C-terminal domain|PF16320:Ribosomal protein L7/L12 dimerisation domain	-
HaiMa10715	827.998921875795	553.956996465658	824.4185045044	256.388355878488	172.827195032263	227.825277333059	735.458140948618	219.013609414603	1.74697616615038	4.08596685450895e-10	5.06707960157398e-08	HaiMa10715	GWHBAVH00000009	12023950	12052388	+	10209	protein_coding	- && sp|O08523|TECTA_MOUSE Alpha-tectorin OS=Mus musculus OX=10090 GN=Tecta PE=1 SV=2 && PF01826:Trypsin Inhibitor like cysteine rich domain|PF00100:Zona pellucida-like domain|PF00094:von Willebrand factor type D domain|PF06119:Nidogen-like|PF08742:C8 domain|PF12714:TILa domain	-
HaiMa18363	652.399739622312	562.211322571934	813.943047013874	232.109155511207	247.718979546243	171.32460855446	676.184703069374	217.050914537304	1.6396271689062	4.31251690021891e-10	5.31675329183713e-08	HaiMa18363	GWHBAVH00000019	13754644	13755608	+	697	protein_coding	- && sp|B5XG43|PHLA2_SALSA Pleckstrin homology-like domain family A member 2 OS=Salmo salar OX=8030 GN=phlda2 PE=2 SV=1 && PF17339:PH domain	-
novel.458	289.006987458856	236.624015046589	196.93860082189	83.5204492634467	60.489518261292	71.0814865279144	240.856534442445	71.6971513508844	1.74703937046269	4.47477825582304e-10	5.48472530170124e-08	-	GWHBAVH00000014	668840	671719	-	567	-	- && - && -	-
HaiMa12636	2999.81936349699	2295.61980488997	3213.87035809339	1029.43809557272	1099.37299062189	1242.10341201984	2836.43650882678	1123.63816607148	1.33564422746036	4.60287140981775e-10	5.59959886441991e-08	HaiMa12636	GWHBAVH00000011	7901190	7905912	+	2119	protein_coding	- && sp|O14730|RIOK3_HUMAN Serine/threonine-protein kinase RIO3 OS=Homo sapiens OX=9606 GN=RIOK3 PE=1 SV=2 && PF01163:RIO1 family	-
HaiMa16420	236.571120535941	250.381225223716	236.745339285889	491.411015433768	542.485362184603	489.368695711411	241.232561681849	507.755024443261	-1.07290860763694	4.62162129972993e-10	5.59959886441991e-08	HaiMa16420	GWHBAVH00000014	9933935	9941735	+	2124	protein_coding	- && sp|Q5D144|TFAM_PIG Transcription factor A, mitochondrial OS=Sus scrofa OX=9823 GN=TFAM PE=2 SV=1 && PF00505:HMG (high mobility group) box	-
HaiMa09017	259.740457083276	156.832196019251	166.559774099364	45.6448966904883	53.768460676704	41.9198510292829	194.377475733964	47.1110694654917	2.04241276762463	4.80853712969221e-10	5.79277598675264e-08	HaiMa09017	GWHBAVH00000008	1353443	1356533	+	1448	protein_coding	- && - && PF03285:Paralemmin	-
HaiMa05212	142.674335580954	157.749343364393	159.226953855996	45.6448966904883	30.7248346724023	51.0328621226052	153.216877600448	42.467531161832	1.85057090559453	5.15892212169794e-10	6.17956796418386e-08	HaiMa05212	GWHBAVH00000004	17493843	17502104	+	3278	protein_coding	- && sp|Q6AXJ9|CDKL1_DANRE Cyclin-dependent kinase-like 1 OS=Danio rerio OX=7955 GN=cdkl1 PE=2 SV=1 && PF00069:Protein kinase domain	-
HaiMa10701	2236.4506962006	2005.80124382516	1698.07165921427	895.416909545324	909.263076086405	787.364158463052	1980.10786641334	864.014714698261	1.1963606800546	5.53839469249586e-10	6.55957510714594e-08	HaiMa10701	GWHBAVH00000009	11440299	11451732	+	3526	protein_coding	- && sp|O55028|BCKD_MOUSE [3-methyl-2-oxobutanoate dehydrogenase [lipoamide]] kinase, mitochondrial OS=Mus musculus OX=10090 GN=Bckdk PE=1 SV=1 && PF10436:Mitochondrial branched-chain alpha-ketoacid dehydrogenase kinase|PF02518:Histidine kinase-, DNA gyrase B-, and HSP90-like ATPase	-
HaiMa22299	1202.36662293009	1029.03932124912	811.847955515769	395.265381979335	403.26345507528	362.69784151423	1014.41796656499	387.075559522948	1.38967779783952	5.61135716073231e-10	6.60886210405355e-08	HaiMa22299	GWHBAVH00000022	13776199	13780509	-	1563	protein_coding	- && sp|Q9QYJ3|DNJB1_MOUSE DnaJ homolog subfamily B member 1 OS=Mus musculus OX=10090 GN=Dnajb1 PE=1 SV=3 && PF00226:DnaJ domain|PF01556:DnaJ C terminal domain	-
HaiMa09538	435.339639336758	454.905083190342	934.410808154924	101.001473527889	144.022662526886	100.243122026546	608.218510227341	115.089086027107	2.40214288964982	5.6937113817313e-10	6.66860129720329e-08	HaiMa09538	GWHBAVH00000008	7268309	7272635	+	1307	protein_coding	- && sp|Q90X67|SOCS3_CHICK Suppressor of cytokine signaling 3 OS=Gallus gallus OX=9031 GN=SOCS3 PE=2 SV=1 && PF00017:SH2 domain|PF07525:SOCS box	-
HaiMa05856	4269.25511853779	2878.92551640017	2839.89652568161	1270.28776321614	1071.52860920003	940.462744830868	3329.35905353986	1094.09303908235	1.60538801277265	5.87060158056167e-10	6.83779129952492e-08	HaiMa05856	GWHBAVH00000005	5089679	5093598	+	2764	protein_coding	- && sp|E9QIN8|KL41A_DANRE Kelch-like protein 41a OS=Danio rerio OX=7955 GN=klhl41a PE=2 SV=1 && PF07707:BTB And C-terminal Kelch|PF00651:BTB/POZ domain|PF01344:Kelch motif	-
HaiMa19365	152.429845706148	174.257995576945	195.891055072837	449.650790802045	498.318412343025	392.770778122194	174.192965451977	446.913327089088	-1.35753115444217	6.17631120811192e-10	7.1543402686492e-08	HaiMa19365	GWHBAVH00000020	7290455	7304291	-	1768	protein_coding	- && sp|Q9BRT8|CBWD1_HUMAN COBW domain-containing protein 1 OS=Homo sapiens OX=9606 GN=CBWD1 PE=1 SV=1 && PF07683:Cobalamin synthesis protein cobW C-terminal domain|PF02492:CobW/HypB/UreG, nucleotide-binding domain	-
HaiMa07762	786.538003843722	790.581011512247	874.700700458925	305.917924627741	248.679130629756	374.544755935549	817.273238604965	309.713937064349	1.39949468799256	7.68110957121725e-10	8.80071478154358e-08	HaiMa07762	GWHBAVH00000007	685227	762379	-	5392	protein_coding	- && sp|P61460|DEPD5_MOUSE GATOR complex protein DEPDC5 OS=Mus musculus OX=10090 GN=Depdc5 PE=1 SV=2 && PF00610:Domain found in Dishevelled, Egl-10, and Pleckstrin (DEP)|PF12257:Vacuolar membrane-associated protein Iml1	-
HaiMa12285	13195.5468830898	11431.3245098476	11834.1243270473	6342.6983039485	6241.94219391523	5321.99847850026	12153.6652399949	5968.879658788	1.02583875950211	7.96402290230757e-10	9.07554220683504e-08	HaiMa12285	GWHBAVH00000011	1892899	1896277	-	1926	protein_coding	- && sp|P48643|TCPE_HUMAN T-complex protein 1 subunit epsilon OS=Homo sapiens OX=9606 GN=CCT5 PE=1 SV=1 && PF00118:TCP-1/cpn60 chaperonin family	-
HaiMa11158	3174.19910698482	2695.4960473718	3221.20317833676	1430.5304856402	1312.52653116169	1050.73017906007	3030.29944423113	1264.59573195398	1.26078582704189	8.22950996411927e-10	9.32766285287971e-08	HaiMa11158	GWHBAVH00000010	1289874	1315485	-	6572	protein_coding	- && sp|P40190|IL6RB_RAT Interleukin-6 receptor subunit beta OS=Rattus norvegicus OX=10116 GN=Il6st PE=1 SV=1 && -	-
HaiMa05283	925.554023127729	626.411636731862	695.57037737093	290.379236392681	234.276864377067	200.486244053092	749.17867907684	241.714114940947	1.6316122099236	8.58010094295826e-10	9.67303144809872e-08	HaiMa05283	GWHBAVH00000004	18145046	18153620	+	3564	protein_coding	- && sp|Q06190|P2R3A_HUMAN Serine/threonine-protein phosphatase 2A regulatory subunit B'' subunit alpha OS=Homo sapiens OX=9606 GN=PPP2R3A PE=1 SV=1 && PF17958:EF-hand domain|PF13499:EF-hand domain pair	-
HaiMa17142	845.071064594883	719.960665936327	800.32495227619	338.937637127243	233.316713293555	322.600592703612	788.452227602467	298.28498104147	1.40183457905406	8.7159392307861e-10	9.7739058969911e-08	HaiMa17142	GWHBAVH00000018	16418123	16435582	-	4876	protein_coding	- && sp|Q91ZP3|LPIN1_MOUSE Phosphatidate phosphatase LPIN1 OS=Mus musculus OX=10090 GN=Lpin1 PE=1 SV=1 && PF04571:lipin, N-terminal conserved region|PF08235:LNS2 (Lipin/Ned1/Smp2)|PF16876:Lipin/Ned1/Smp2 multi-domain protein middle domain	-
HaiMa10870	1476.74034520116	1618.76506417531	1642.55173451448	3365.09717090515	3511.27251240547	2864.21938663122	1579.35238129698	3246.86302331395	-1.03945977830348	8.87533547256512e-10	9.89999060490041e-08	HaiMa10870	GWHBAVH00000009	13912964	13917018	-	1414	protein_coding	- && sp|Q99020|ROAA_MOUSE Heterogeneous nuclear ribonucleoprotein A/B OS=Mus musculus OX=10090 GN=Hnrnpab PE=1 SV=1 && PF08143:CBFNT (NUC161) domain|PF00076:RNA recognition motif. (a.k.a. RRM, RBD, or RNP domain)	-
HaiMa05387	1818.18319958293	1079.48242523192	1273.81563084797	455.477798890192	271.722756634058	378.189960372878	1390.49375188761	368.463505299043	1.91561977829502	9.37599883762936e-10	1.04034109207843e-07	HaiMa05387	GWHBAVH00000004	19825571	19831834	+	3443	protein_coding	- && sp|Q8C8H8|KY_MOUSE Kyphoscoliosis peptidase OS=Mus musculus OX=10090 GN=Ky PE=1 SV=1 && PF01841:Transglutaminase-like superfamily	-
HaiMa10301	202.426835097764	84.3775557530473	162.369591103154	1566.49400769697	843.012651324038	645.201185407223	149.724660651322	1018.23594814274	-2.76811333503637	1.00842804580494e-09	1.11307225453716e-07	HaiMa10301	GWHBAVH00000009	5346974	5354564	+	1701	protein_coding	- && sp|O76062|ERG24_HUMAN Delta(14)-sterol reductase TM7SF2 OS=Homo sapiens OX=9606 GN=TM7SF2 PE=1 SV=3 && PF01222:Ergosterol biosynthesis ERG4/ERG24 family	-
HaiMa11592	1110.9087155064	1169.36286505582	922.887804915345	430.22743050822	443.589800582808	516.707728991378	1067.71979515919	463.508320027469	1.20372419674013	1.05431544174319e-09	1.15766031993906e-07	HaiMa11592	GWHBAVH00000010	7737681	7767798	+	8815	protein_coding	- && sp|Q71F56|MD13L_HUMAN Mediator of RNA polymerase II transcription subunit 13-like OS=Homo sapiens OX=9606 GN=MED13L PE=1 SV=1 && PF18296:MID domain of medPIWI|PF06333:Mediator complex subunit 13 C-terminal domain|PF11597:Mediator complex subunit 13 N-terminal	-
HaiMa10966	1618.19524201646	1030.8736159394	1164.8708729465	398.178886023409	443.589800582808	482.989587946085	1271.31324363412	441.586091517434	1.52480998615758	1.13069263634864e-09	1.23509130360115e-07	HaiMa10966	GWHBAVH00000009	14850016	14859535	-	2753	protein_coding	- && sp|Q9R1R2|TRIM3_MOUSE Tripartite motif-containing protein 3 OS=Mus musculus OX=10090 GN=Trim3 PE=1 SV=1 && PF01436:NHL repeat|PF00630:Filamin/ABP280 repeat|PF00643:B-box zinc finger	-
HaiMa16365	199.987957566466	245.795488498007	283.884897993256	645.826729769675	738.356183221167	571.385795551312	243.222781352576	651.856236180718	-1.42063147588709	1.1464956613884e-09	1.24589801718506e-07	HaiMa16365	GWHBAVH00000014	8354897	8359194	-	965	protein_coding	- && sp|Q9CPQ3|TOM22_MOUSE Mitochondrial import receptor subunit TOM22 homolog OS=Mus musculus OX=10090 GN=Tomm22 PE=1 SV=3 && PF04281:Mitochondrial import receptor subunit Tom22	-
HaiMa20112	913.359635471237	1095.99107744447	964.789634877449	2246.31161798084	2054.7233187169	1901.88541517638	991.380115931053	2067.64011729137	-1.0598252560786	1.15667324761668e-09	1.25051207211564e-07	HaiMa20112	GWHBAVH00000020	23105938	23117332	+	1261	protein_coding	- && sp|P11031|TCP4_MOUSE Activated RNA polymerase II transcriptional coactivator p15 OS=Mus musculus OX=10090 GN=Sub1 PE=1 SV=3 && PF02229:Transcriptional Coactivator p15 (PC4)	-
HaiMa21323	809.707340391057	965.756154434334	848.51205673261	1892.80646063323	1779.1599577488	1661.30192231267	874.658517186	1777.7561135649	-1.02251328153055	1.18005598302307e-09	1.26928266500471e-07	HaiMa21323	GWHBAVH00000021	21902083	21906380	-	1212	protein_coding	- && sp|O73672|PSA2_CARAU Proteasome subunit alpha type-2 OS=Carassius auratus OX=7957 GN=psma2 PE=2 SV=3 && PF00227:Proteasome subunit|PF10584:Proteasome subunit A N-terminal signature	-
HaiMa02931	2269.37554287313	1506.87308806801	1641.50418876543	538.998248153639	495.437959092487	714.460069716473	1805.91760656886	582.9654256542	1.63072144989362	1.19026952209867e-09	1.27376964796366e-07	HaiMa02931	GWHBAVH00000003	1491107	1500693	-	2785	protein_coding	- && sp|Q6DFC8|ZN395_XENLA Zinc finger protein 395 OS=Xenopus laevis OX=8355 GN=znf395 PE=2 SV=1 && -	-
HaiMa19766	1755.99182253482	1551.81330797996	1457.13613693217	3000.90916539594	3578.48308825135	3658.87395396893	1588.31375581565	3412.75540253874	-1.10373638459547	1.24740957042028e-09	1.32817619008083e-07	HaiMa19766	GWHBAVH00000020	14244766	14249963	-	2925	protein_coding	- && sp|P31153|METK2_HUMAN S-adenosylmethionine synthase isoform type-2 OS=Homo sapiens OX=9606 GN=MAT2A PE=1 SV=1 && PF02772:S-adenosylmethionine synthetase, central domain|PF00438:S-adenosylmethionine synthetase, N-terminal domain|PF02773:S-adenosylmethionine synthetase, C-terminal domain	-
HaiMa13266	479.239434900128	534.69690221768	525.867966024408	1169.28628968825	1089.77147978677	961.422670345509	513.268101047405	1073.49347994018	-1.06371093334796	1.26667913826875e-09	1.34191605994884e-07	HaiMa13266	GWHBAVH00000012	11268227	11269396	-	781	protein_coding	- && sp|Q9H0U6|RM18_HUMAN 39S ribosomal protein L18, mitochondrial OS=Homo sapiens OX=9606 GN=MRPL18 PE=1 SV=1 && PF00861:Ribosomal L18 of archaea, bacteria, mitoch. and chloroplast	-
HaiMa03490	1374.30748888663	865.787093813876	1103.06567375239	3971.10601207249	2871.8118907861	3173.15046269485	1114.38675215097	3338.68945518448	-1.58362334374767	1.28509418757035e-09	1.3546177831179e-07	HaiMa03490	GWHBAVH00000003	9269484	9276935	-	2694	protein_coding	- && sp|Q32KR6|FDFT_BOVIN Squalene synthase OS=Bos taurus OX=9913 GN=FDFT1 PE=2 SV=1 && PF00494:Squalene/phytoene synthase	-
HaiMa12066	15556.3803333866	10131.7267217817	10055.391645156	4358.60204993429	3774.35390928792	2991.80154193773	11914.4995667747	3708.25250038665	1.68388037521654	1.29974330584823e-09	1.36324320268122e-07	HaiMa12066	GWHBAVH00000010	13417909	13420967	-	1327	protein_coding	- && sp|Q32LQ4|BHMT1_DANRE Betaine--homocysteine S-methyltransferase 1 OS=Danio rerio OX=7955 GN=bhmt PE=2 SV=1 && PF02574:Homocysteine S-methyltransferase	-
HaiMa18031	513.383720338306	478.750914164029	495.489139301882	1067.31364814567	1109.93465254053	910.389808222904	495.874591268072	1029.2127029697	-1.05381830592675	1.31765617528391e-09	1.37518947957106e-07	HaiMa18031	GWHBAVH00000019	5985118	5989550	-	1030	protein_coding	- && sp|Q3T0X5|PSA1_BOVIN Proteasome subunit alpha type-1 OS=Bos taurus OX=9913 GN=PSMA1 PE=1 SV=1 && PF00227:Proteasome subunit|PF10584:Proteasome subunit A N-terminal signature	-
HaiMa16119	2280.35049176397	1879.23491019559	2213.46416774815	911.926765795075	952.469874844471	1095.38393341735	2124.34985656924	986.593524685632	1.10610441051396	1.34121360107539e-09	1.39288005605277e-07	HaiMa16119	GWHBAVH00000014	5172331	5181237	-	4413	protein_coding	- && sp|P97432|NBR1_MOUSE Next to BRCA1 gene 1 protein OS=Mus musculus OX=10090 GN=Nbr1 PE=1 SV=1 && PF16158:Ig-like domain from next to BRCA1 gene|PF00564:PB1 domain	-
HaiMa05391	3241.26823909553	2447.86626418351	2871.32289815319	760.424555503242	851.654011075651	374.544755935549	2853.48580047741	662.207774171481	2.10747618254963	1.42604582815797e-09	1.47372049751109e-07	HaiMa05391	GWHBAVH00000004	19857473	19860480	-	924	protein_coding	- && sp|Q63ZK0|AMI_XENLA Serine protease ami OS=Xenopus laevis OX=8355 GN=ami PE=2 SV=1 && PF00089:Trypsin	-
HaiMa09183	1388.94075407442	1105.16255089589	1379.61775150228	311.744932715888	337.973181396425	531.288546740694	1291.24035215753	393.668886951002	1.71309144532791	1.4958344736121e-09	1.53830157915562e-07	HaiMa09183	GWHBAVH00000008	2776683	2787225	-	2831	protein_coding	- && sp|Q7L5L3|GDPD3_HUMAN Lysophospholipase D GDPD3 OS=Homo sapiens OX=9606 GN=GDPD3 PE=1 SV=3 && PF03226:Yippee zinc-binding/DNA-binding /Mis18, centromere assembly|PF03009:Glycerophosphoryl diester phosphodiesterase family	-
HaiMa02716	6238.64872506121	4284.91239650257	4358.83786180789	2027.79881467531	1869.41415959898	1917.37753403503	4960.79966112389	1938.1968361031	1.35569796571884	1.53404920993477e-09	1.56994298271091e-07	HaiMa02716	GWHBAVH00000003	30992	41807	+	3389	protein_coding	- && sp|P24053|NMBR_RAT Neuromedin-B receptor OS=Rattus norvegicus OX=10116 GN=Nmbr PE=2 SV=1 && PF00001:7 transmembrane receptor (rhodopsin family)|PF09728:Myosin-like coiled-coil protein	-
HaiMa17121	190890.944374723	117289.388233461	135100.927709565	56521.9784550302	52092.0368848911	48387.3550022138	147760.420105917	52333.790114045	1.4974398936969	1.58950905432486e-09	1.6188420233467e-07	HaiMa17121	GWHBAVH00000018	16142001	16147172	-	1609	protein_coding	- && sp|P68140|ACTSA_TAKRU Actin, alpha skeletal muscle A OS=Takifugu rubripes OX=31033 GN=acta1a PE=2 SV=1 && PF00022:Actin	-
HaiMa02605	4.87775506259673	0	6.28527449431563	101.001473527889	265.961850132982	53.7667654506019	3.72100985230412	140.243363037158	-5.27244242620152	1.614485197886e-09	1.63637389143426e-07	HaiMa02605	GWHBAVH00000002	18541754	18543358	-	612	protein_coding	- && sp|Q5RF16|BCDO2_PONAB Beta,beta-carotene 9',10'-oxygenase OS=Pongo abelii OX=9601 GN=BCO2 PE=2 SV=1 && PF03055:Retinal pigment epithelial membrane protein	-
HaiMa21685	557.283515901676	866.704241159018	908.222164428609	64.0970889696219	142.102360359861	187.728028522441	777.403307163101	131.309159283974	2.56527276267232	1.7270562260119e-09	1.74209566300397e-07	HaiMa21685	GWHBAVH00000022	3838195	3842376	-	1206	protein_coding	- && sp|P02722|ADT1_BOVIN ADP/ATP translocase 1 OS=Bos taurus OX=9913 GN=SLC25A4 PE=1 SV=3 && PF00153:Mitochondrial carrier protein	-
HaiMa14614	679.227392466594	630.080226112429	665.191550648404	328.25478896564	252.519734963806	306.197172735631	658.166389742476	295.657232221692	1.15418147633616	1.91785423565296e-09	1.92534299981123e-07	HaiMa14614	GWHBAVH00000013	1262025	1272631	-	3639	protein_coding	- && sp|Q08CH8|CYHR1_DANRE Cysteine and histidine-rich protein 1 OS=Danio rerio OX=7955 GN=cyhr1 PE=2 SV=1 && -	-
HaiMa09442	413.389741555073	355.853169915025	426.35111986441	182.579586761953	181.468554783876	176.792415210454	398.531343778169	180.280185585428	1.14356412322625	2.02897251672461e-09	2.02724163969613e-07	HaiMa09442	GWHBAVH00000008	5894931	5904150	-	2337	protein_coding	- && sp|Q58DG6|FXL20_BOVIN F-box/LRR-repeat protein 20 OS=Bos taurus OX=9913 GN=FBXL20 PE=2 SV=2 && PF12937:F-box-like	-
HaiMa06341	1049.93677722395	680.523330095229	690.332648625667	292.321572422064	268.84230338352	277.035537237	806.93091864828	279.399804347528	1.52921186579717	2.14679932789302e-09	2.13485016182267e-07	HaiMa06341	GWHBAVH00000005	16191224	16207507	-	917	protein_coding	- && sp|Q9DBX1|RGCC_MOUSE Regulator of cell cycle RGCC OS=Mus musculus OX=10090 GN=Rgcc PE=1 SV=1 && PF15151:Response gene to complement 32 protein family	-
HaiMa03463	260.959895848925	175.175142922087	258.743800015993	62.1547529402394	67.21057584588	80.1944976212368	231.626279595669	69.8532754691188	1.72648379660492	2.19524846524856e-09	2.17278066405493e-07	HaiMa03463	GWHBAVH00000003	8759731	8762580	+	2850	protein_coding	- && sp|Q5RKJ0|F110C_RAT Protein FAM110C OS=Rattus norvegicus OX=10116 GN=Fam110c PE=2 SV=1 && PF14160:Centrosome-associated C terminus|PF14161:Centrosome-associated N terminus	-
HaiMa02299	2704.71518220989	2015.88986462172	2123.37523332963	793.444268002744	1051.36543644627	873.937763849615	2281.32676005374	906.249156099542	1.33161953124545	2.35105298382379e-09	2.31611677593333e-07	HaiMa02299	GWHBAVH00000002	11814932	11825453	-	2061	protein_coding	- && sp|Q5BLF0|NMD3_DANRE 60S ribosomal export protein NMD3 OS=Danio rerio OX=7955 GN=nmd3 PE=2 SV=1 && PF04981:NMD3 family	-
HaiMa00904	154.868723237446	165.086522125527	149.799042114523	47.5872327198708	22.0834749207891	41.9198510292829	156.584762492499	37.1968528899809	2.0736190056887	2.42648518875999e-09	2.37679341804887e-07	HaiMa00904	GWHBAVH00000001	19512627	19519389	+	2914	protein_coding	- && sp|A4IIG7|NR4A2_XENTR Nuclear receptor subfamily 4 group A member 2 OS=Xenopus tropicalis OX=8364 GN=nr4a2 PE=2 SV=1 && PF00104:Ligand-binding domain of nuclear hormone receptor|PF00105:Zinc finger, C4 type (two domains)	-
HaiMa08561	4038.78119183009	3576.87464605309	2777.04378073846	1297.4804676275	1289.48290515738	1548.30058475547	3464.23320620721	1378.42131918012	1.32935962852425	2.44195516616876e-09	2.37679341804887e-07	HaiMa08561	GWHBAVH00000007	14429646	14453365	+	9919	protein_coding	- && sp|Q80YT7|MYOME_MOUSE Myomegalin OS=Mus musculus OX=10090 GN=Pde4dip PE=1 SV=2 && PF18615:Short myomegalin-like EB1 binding proteins, N-terminal domain	-
HaiMa00379	2818.12298741526	1284.00628319855	1461.32631992838	329.225956980331	239.07761979463	471.142673524766	1854.4851968474	346.482083433242	2.41966887530505	2.44646699419697e-09	2.37679341804887e-07	HaiMa00379	GWHBAVH00000001	9795881	9799337	+	2039	protein_coding	- && sp|A9JTG4|MFD4B_DANRE Major facilitator superfamily domain-containing protein 4B OS=Danio rerio OX=7955 GN=mfsd4b PE=2 SV=1 && PF07690:Major Facilitator Superfamily	-
HaiMa16136	590.208362574204	366.858938056727	620.147083439142	129.165345953935	182.428705867389	140.340370837164	525.738128023358	150.644807552829	1.80241695871918	3.15720246095616e-09	3.05321753586595e-07	HaiMa16136	GWHBAVH00000014	5295948	5306628	-	6539	protein_coding	- && sp|Q2XVR7|SC4AA_TAKRU Sodium channel protein type 4 subunit alpha A OS=Takifugu rubripes OX=31033 GN=scn4aa PE=3 SV=1 && PF06512:Sodium ion transport-associated|PF00520:Ion transport protein	-
HaiMa19427	262.179334614574	261.386993365418	215.794424304837	65.0682569843132	33.60528792294	75.6379920745756	246.453584094943	58.1038456606096	2.08337159059107	3.29590669984465e-09	3.17279931717465e-07	HaiMa19427	GWHBAVH00000020	8803527	8806907	-	1645	protein_coding	- && sp|Q05923|DUS2_HUMAN Dual specificity protein phosphatase 2 OS=Homo sapiens OX=9606 GN=DUSP2 PE=1 SV=1 && PF00581:Rhodanese-like domain|PF00782:Dual specificity phosphatase, catalytic domain	-
HaiMa02973	995.062032769732	946.496060186356	877.843337706083	1926.79734114742	2107.53162831009	1706.86697777928	939.800476887391	1913.73198241227	-1.02611115004452	3.32880028024843e-09	3.18989852309988e-07	HaiMa02973	GWHBAVH00000003	2083824	2088020	-	1531	protein_coding	- && sp|P62191|PRS4_HUMAN 26S proteasome regulatory subunit 4 OS=Homo sapiens OX=9606 GN=PSMC1 PE=1 SV=1 && PF17862:AAA+ lid domain|PF16450:Proteasomal ATPase OB C-terminal domain|PF00004:ATPase family associated with various cellular activities (AAA)	-
HaiMa14499	2252.30340015404	1799.44309116825	2087.75867786184	1026.52459152864	901.581867418305	1017.92333912411	2046.50172306138	982.009932690352	1.05898388432072	3.34863435789653e-09	3.19438504674998e-07	HaiMa14499	GWHBAVH00000012	33639665	33646459	-	3871	protein_coding	- && sp|Q8K310|MATR3_MOUSE Matrin-3 OS=Mus musculus OX=10090 GN=Matr3 PE=1 SV=1 && -	-
HaiMa07380	2315.7142159678	1829.70895355793	2014.43047542816	857.541356972366	1047.52483211222	891.252484926927	2053.28454831796	932.106224670503	1.13907240985418	3.54663377245114e-09	3.35292077088856e-07	HaiMa07380	GWHBAVH00000006	14666183	14677972	+	3593	protein_coding	- && sp|O75410|TACC1_HUMAN Transforming acidic coiled-coil-containing protein 1 OS=Homo sapiens OX=9606 GN=TACC1 PE=1 SV=2 && -	-
HaiMa03411	273.154283505417	240.292604427156	306.930904472413	99.0591374985066	95.0549572677446	119.380445322523	273.459264134995	104.498180029591	1.38628656133936	4.07797679844947e-09	3.83803155646928e-07	HaiMa03411	GWHBAVH00000003	7922369	7934795	+	8034	protein_coding	- && sp|Q4PJW2|NCOA1_PIG Nuclear receptor coactivator 1 OS=Sus scrofa OX=9823 GN=NCOA1 PE=2 SV=1 && -	-
HaiMa22515	98.7745400175837	121.980596903862	96.3742089128397	307.860260657123	372.538620402878	252.430407285029	105.709781944762	310.94309611501	-1.55358630699385	4.40425557481891e-09	4.12668960125921e-07	HaiMa22515	GWHBAVH00000022	17664469	17665410	-	267	protein_coding	- && sp|Q6DI06|TIM10_DANRE Mitochondrial import inner membrane translocase subunit Tim10 OS=Danio rerio OX=7955 GN=timm10 PE=3 SV=1 && -	-
HaiMa09416	1142.61412341328	1051.96800487767	898.794252687135	370.015013597363	365.81756281829	495.747803476737	1031.12546032603	410.526793297463	1.32811701737547	4.4436083738689e-09	4.14513945742939e-07	HaiMa09416	GWHBAVH00000008	5592876	5611290	-	3498	protein_coding	- && sp|A5D6R3|PLD3A_DANRE 1-phosphatidylinositol 4,5-bisphosphate phosphodiesterase delta-3-A OS=Danio rerio OX=7955 GN=plcd3a PE=2 SV=1 && PF00387:Phosphatidylinositol-specific phospholipase C, Y domain|PF14788:EF hand|PF00168:C2 domain|PF00388:Phosphatidylinositol-specific phospholipase C, X domain	-
HaiMa11569	134.13826422141	155.915048674109	141.418676122102	325.341284921566	320.690461893199	303.463269407635	143.823996339207	316.4983387408	-1.13518310477272	4.77391487082216e-09	4.43364199588866e-07	HaiMa11569	GWHBAVH00000010	7491177	7492394	-	784	protein_coding	- && sp|Q568N4|T10B_DANRE Mitochondrial import inner membrane translocase subunit Tim10 B OS=Danio rerio OX=7955 GN=timm10b PE=2 SV=1 && PF02953:Tim10/DDP family zinc finger	-
HaiMa07885	180.476937316079	228.369688940313	393.87720164378	43.7025606611058	48.9677052591411	16.4034199679803	267.574609300057	36.3578952960758	2.88207716783042	4.85300643970941e-09	4.47898473253839e-07	HaiMa07885	GWHBAVH00000007	4184918	4195406	+	4883	protein_coding	- && sp|Q16820|MEP1B_HUMAN Meprin A subunit beta OS=Homo sapiens OX=9606 GN=MEP1B PE=1 SV=3 && PF01400:Astacin (Peptidase family M12A)|PF00629:MAM domain, meprin/A5/mu	-
HaiMa15438	102.432856314531	96.3004712398909	100.56439190905	25.2503683819723	34.5654390064526	27.3390332799671	99.7659064878241	29.0516135561306	1.77945627070965	5.09361708244354e-09	4.64864222216773e-07	HaiMa15438	GWHBAVH00000013	11354719	11357673	+	2107	protein_coding	- && sp|P39021|MEOX2_XENLA Homeobox protein MOX-2 OS=Xenopus laevis OX=8355 GN=meox2 PE=2 SV=2 && PF00046:Homeodomain	-
HaiMa01356	365.831629694755	351.267433189316	349.88028018357	177.723746688497	175.707648282801	165.856801898467	355.659781022547	173.096065623255	1.03879010627005	5.2301788754678e-09	4.75269961433673e-07	HaiMa01356	GWHBAVH00000001	30139866	30171453	-	1251	protein_coding	- && sp|O75381|PEX14_HUMAN Peroxisomal membrane protein PEX14 OS=Homo sapiens OX=9606 GN=PEX14 PE=1 SV=1 && PF04695:Peroxisomal membrane anchor protein (Pex14p) conserved region	-
HaiMa03256	6198.40724579479	8050.71939565488	6604.77594777668	3331.10629039096	3064.80225857213	3483.90414097714	6951.30086307545	3293.27089664674	1.07785601887561	5.60047515978382e-09	5.06734838277092e-07	HaiMa03256	GWHBAVH00000003	5840935	5847226	+	3580	protein_coding	- && sp|P07900|HS90A_HUMAN Heat shock protein HSP 90-alpha OS=Homo sapiens OX=9606 GN=HSP90AA1 PE=1 SV=5 && PF00183:Hsp90 protein|PF02518:Histidine kinase-, DNA gyrase B-, and HSP90-like ATPase	-
HaiMa23088	482.897751197076	448.485051774349	587.673165218511	226.282147423059	223.715202458429	195.929738506431	506.351989396646	215.30902946264	1.23384484474609	5.82829165710874e-09	5.25094208184472e-07	HaiMa23088	GWHBAVH00000023	10709699	10734933	-	5733	protein_coding	- && sp|P06213|INSR_HUMAN Insulin receptor OS=Homo sapiens OX=9606 GN=INSR PE=1 SV=4 && -	-
HaiMa13615	836.534993235339	544.78552301424	564.627158739354	203.945283085161	224.675353541942	248.785202847701	648.649224996311	225.801946491601	1.52103625567691	6.11732393032558e-09	5.48789034464357e-07	HaiMa13615	GWHBAVH00000012	18938487	18948777	-	4199	protein_coding	- && sp|Q92581|SL9A6_HUMAN Sodium/hydrogen exchanger 6 OS=Homo sapiens OX=9606 GN=SLC9A6 PE=1 SV=2 && PF00999:Sodium/hydrogen exchanger family	-
HaiMa24284	7521.49830652415	4489.4362544692	4245.70292091021	1618.9370804903	1835.80887167604	1697.75396668596	5418.87916063452	1717.49997295076	1.65754843218866	6.37058788937016e-09	5.66182675327976e-07	HaiMa24284	GWHBAVH00000024	7252496	7256289	-	1394	protein_coding	- && sp|Q9NP98|MYOZ1_HUMAN Myozenin-1 OS=Homo sapiens OX=9606 GN=MYOZ1 PE=1 SV=1 && PF05556:Calcineurin-binding protein (Calsarcin)	-
HaiMa15836	923.115145596431	865.787093813876	990.978278603764	2368.67878783194	2137.29631189898	1727.82690329392	926.626839338024	2077.93400100828	-1.16515125482626	6.81763078323666e-09	5.9887205071748e-07	HaiMa15836	GWHBAVH00000014	2962514	2965401	+	1397	protein_coding	- && sp|P82013|VDAC2_MELGA Voltage-dependent anion-selective channel protein 2 OS=Meleagris gallopavo OX=9103 GN=VDAC2 PE=1 SV=1 && PF01459:Eukaryotic porin	-
HaiMa18430	20.7304590160361	7.33717876113454	15.7131862357891	213.656963232073	124.819640856634	71.9927876372467	14.5936080043199	136.823130575318	-3.2458784775849	8.81890500897189e-09	7.68265104955146e-07	HaiMa18430	GWHBAVH00000019	15654048	15656070	+	897	protein_coding	- && sp|Q91574|ALX1_XENLA ALX homeobox protein 1 OS=Xenopus laevis OX=8355 GN=alx1 PE=2 SV=1 && PF00046:Homeodomain	-
HaiMa00598	414.609180320722	357.687464605309	258.743800015993	122.367169851096	72.0113312634429	94.7753153705526	343.680148314008	96.3846054950306	1.83383805564604	8.94496209290951e-09	7.76039880011186e-07	HaiMa00598	GWHBAVH00000001	14223661	14240978	+	4157	protein_coding	- && sp|Q86VF2|IGFN1_HUMAN Immunoglobulin-like and fibronectin type III domain-containing protein 1 OS=Homo sapiens OX=9606 GN=IGFN1 PE=1 SV=2 && PF00041:Fibronectin type III domain|PF07679:Immunoglobulin I-set domain	-
HaiMa00022	1036.5229508018	864.869946468734	1022.40465107534	2143.36780842357	2347.56939918824	1828.07002532047	974.599182781961	2106.33574431076	-1.11226122993524	8.98707682581699e-09	7.76498170663417e-07	HaiMa00022	GWHBAVH00000001	610426	620280	+	2384	protein_coding	- && sp|Q9D8V0|HM13_MOUSE Minor histocompatibility antigen H13 OS=Mus musculus OX=10090 GN=Hm13 PE=1 SV=1 && PF04258:Signal peptide peptidase	-
HaiMa17141	1296.26340788508	896.970103548698	919.745167668187	446.737286757971	370.618318235853	387.3029714662	1037.65955970066	401.552858820008	1.36906021575611	9.13401778063983e-09	7.85972909597751e-07	HaiMa17141	GWHBAVH00000018	16412370	16416776	-	1564	protein_coding	- && - && PF04103:CD20-like family	-
HaiMa10473	537.772495651289	392.539063720698	573.007524731775	78.6646091899905	122.899338689609	171.32460855446	501.106361367921	124.29618547802	2.00991772984274	9.34966808960748e-09	8.01258953923191e-07	HaiMa10473	GWHBAVH00000009	8174796	8177601	+	1893	protein_coding	- && sp|Q6GQH4|EGR1A_XENLA Early growth response protein 1-A OS=Xenopus laevis OX=8355 GN=egr1-a PE=2 SV=1 && PF11928:Early growth response N-terminal domain	-
HaiMa24700	197.549080035167	148.577869912975	219.984607301047	1321.75966799478	747.957694056293	545.86936449001	188.703852416396	871.862242180361	-2.20869029599664	9.69914867319547e-09	8.2784393655185e-07	HaiMa24700	GWHBAVH00000024	17194843	17198476	-	1309	protein_coding	- && sp|Q8NI22|MCFD2_HUMAN Multiple coagulation factor deficiency protein 2 OS=Homo sapiens OX=9606 GN=MCFD2 PE=1 SV=1 && PF13499:EF-hand domain pair	-
HaiMa09353	313.39576277184	327.421602215629	363.498374921254	625.432201461159	691.308780129052	730.863489684454	334.771913302908	682.534823758221	-1.02739331945815	9.76487082915568e-09	8.30092769436533e-07	HaiMa09353	GWHBAVH00000008	4857225	4865301	+	2912	protein_coding	- && sp|Q6NVC5|MIRO1_DANRE Mitochondrial Rho GTPase 1-A OS=Danio rerio OX=7955 GN=rhot1a PE=2 SV=1 && PF00071:Ras family|PF08356:EF hand associated|PF08355:EF hand associated	-
HaiMa03402	273.154283505417	270.558466816836	254.553617019783	120.424833821714	128.660245190685	111.178735338533	266.088789114012	120.087938116977	1.14814324824551	1.02685842875821e-08	8.69406803015285e-07	HaiMa03402	GWHBAVH00000003	7738493	7741439	-	1506	protein_coding	- && sp|A5WWC6|HSDL1_DANRE Inactive hydroxysteroid dehydrogenase-like protein 1 OS=Danio rerio OX=7955 GN=hsdl1 PE=2 SV=1 && PF00106:short chain dehydrogenase	-
HaiMa09195	246.326630661135	173.340848231804	116.277578144839	33.9908805141934	32.6451368394274	47.3876576852763	178.648352345926	38.0078916796324	2.22949595494337	1.07618995608953e-08	9.07529466171177e-07	HaiMa09195	GWHBAVH00000008	2893101	2894362	-	255	protein_coding	- && - && -	-
HaiMa12375	1269.4357550408	980.430511956603	1081.06721302229	535.113576094874	543.445513268116	536.756353396687	1110.31116000656	538.438480919892	1.0433859015769	1.18954408266101e-08	9.99122245046195e-07	HaiMa12375	GWHBAVH00000011	3706013	3712355	+	3468	protein_coding	- && sp|Q99612|KLF6_HUMAN Krueppel-like factor 6 OS=Homo sapiens OX=9606 GN=KLF6 PE=1 SV=3 && -	-
HaiMa02452	559.722393432975	445.733609738924	656.811184655983	194.233602938248	203.552029704665	239.672191754378	554.089062609294	212.485941465764	1.38179695238465	1.19993322782103e-08	1.00384890114774e-06	HaiMa02452	GWHBAVH00000002	15175187	15186318	+	1683	protein_coding	- && - && -	-
HaiMa16056	485.336628728374	544.78552301424	603.386351454301	1286.79761946589	1651.45986364162	1131.83597779064	544.502834398972	1356.69782029939	-1.3165971447978	1.20871772314245e-08	1.00720106874661e-06	HaiMa16056	GWHBAVH00000014	4700478	4701466	+	635	protein_coding	- && sp|Q5XH16|NH2L1_XENLA NHP2-like protein 1 OS=Xenopus laevis OX=8355 GN=snu13 PE=2 SV=1 && PF01248:Ribosomal protein L7Ae/L30e/S12e/Gadd45 family	-
HaiMa01167	2052.31544258757	1250.98897877344	1472.84932316796	626.403369475851	413.825116993918	414.642004746168	1592.05124817633	484.956830405312	1.71475014142626	1.22553834831302e-08	1.01556710873929e-06	HaiMa01167	GWHBAVH00000001	25330874	25344133	-	2381	protein_coding	- && sp|P23109|AMPD1_HUMAN AMP deaminase 1 OS=Homo sapiens OX=9606 GN=AMPD1 PE=1 SV=2 && PF00962:Adenosine/AMP deaminase	-
HaiMa19635	184.135253613026	148.577869912975	140.371130373049	391.38070992057	392.701793156642	337.181410452927	157.694751299683	373.75463784338	-1.24773547369717	1.22839205354577e-08	1.01556710873929e-06	HaiMa19635	GWHBAVH00000020	12409300	12418992	-	3353	protein_coding	- && sp|Q6DGE9|UN45B_DANRE Protein unc-45 homolog B OS=Danio rerio OX=7955 GN=unc45b PE=1 SV=2 && PF11701:Myosin-binding striated muscle assembly central	-
HaiMa17093	15496.6278338698	8976.12106690297	10339.2765431492	3592.3504863429	3320.20244678647	4481.77885569594	11604.0084813073	3798.1105962751	1.61118589543662	1.34941737447522e-08	1.11126629252682e-06	HaiMa17093	GWHBAVH00000018	15842342	15852222	-	2874	protein_coding	- && sp|Q9NR30|DDX21_HUMAN Nucleolar RNA helicase 2 OS=Homo sapiens OX=9606 GN=DDX21 PE=1 SV=5 && PF00270:DEAD/DEAH box helicase|PF08152:GUCT (NUC152) domain|PF00271:Helicase conserved C-terminal domain	-
HaiMa13715	743.857647046001	569.548501333069	403.305113385253	187.43542683541	186.269310201439	143.074274165161	572.237087254774	172.25967040067	1.73173334382494	1.39658619319729e-08	1.14563541342356e-06	HaiMa13715	GWHBAVH00000012	21550022	21555724	+	1133	protein_coding	- && sp|A4IF75|TM182_BOVIN Transmembrane protein 182 OS=Bos taurus OX=9913 GN=TMEM182 PE=2 SV=1 && PF13903:PMP-22/EMP/MP20/Claudin tight junction	-
HaiMa00335	164.62423336264	199.938121240916	195.891055072837	440.910278669823	389.821339906104	392.770778122194	186.817803225464	407.834132232707	-1.12371889692871	1.40681305233611e-08	1.14955165772674e-06	HaiMa00335	GWHBAVH00000001	9105357	9135841	+	5454	protein_coding	- && sp|Q9UBC3|DNM3B_HUMAN DNA (cytosine-5)-methyltransferase 3B OS=Homo sapiens OX=9606 GN=DNMT3B PE=1 SV=1 && PF00855:PWWP domain|PF00145:C-5 cytosine-specific DNA methylase|PF17980:Cysteine rich ADD domain in DNMT3	-
HaiMa12172	2525.45768365946	1208.80020089692	1590.17444706185	479.756999257473	561.688383854854	454.739253556786	1774.81077720608	498.728212223038	1.83097329259643	1.47699086992851e-08	1.2022363521171e-06	HaiMa12172	GWHBAVH00000011	298408	302364	-	3245	protein_coding	- && sp|Q5U504|KLH40_XENLA Kelch-like protein 40 OS=Xenopus laevis OX=8355 GN=klhl40 PE=2 SV=1 && PF00651:BTB/POZ domain|PF01344:Kelch motif|PF07707:BTB And C-terminal Kelch|PF13418:Galactose oxidase, central domain	-
HaiMa06698	3766.84634709032	2155.29626108327	2504.68188598478	1067.31364814567	864.135975161314	881.228172724273	2808.94149805279	937.559265343754	1.58281304777683	1.53977691644285e-08	1.24829339714043e-06	HaiMa06698	GWHBAVH00000006	2663257	2669267	+	1981	protein_coding	- && sp|O57656|GPDA_TAKRU Glycerol-3-phosphate dehydrogenase [NAD(+)], cytoplasmic OS=Takifugu rubripes OX=31033 GN=gpd1 PE=3 SV=1 && PF07479:NAD-dependent glycerol-3-phosphate dehydrogenase C-terminus|PF01210:NAD-dependent glycerol-3-phosphate dehydrogenase N-terminus	-
HaiMa15383	3372.96762578564	2400.17460223614	2993.88575079235	1279.99944336306	1233.79414231365	1407.04891280897	2922.34265960471	1306.94749949523	1.16060475233976	1.58994667172054e-08	1.2793609058478e-06	HaiMa15383	GWHBAVH00000013	10963977	10968796	-	2239	protein_coding	- && sp|A3KQS4|MINY1_DANRE Ubiquitin carboxyl-terminal hydrolase MINDY-1 OS=Danio rerio OX=7955 GN=mindy1 PE=3 SV=1 && PF04424:MINDY deubiquitinase	-
HaiMa04023	8384.86095260377	5075.49340801482	5672.46023111986	2484.24778158019	2308.20320476422	1942.89396509633	6377.60486391282	2245.11498381358	1.50613800836014	1.60417861393296e-08	1.2859046972979e-06	HaiMa04023	GWHBAVH00000003	17417044	17449806	+	1959	protein_coding	- && sp|Q7ZT42|SND1_DANRE Staphylococcal nuclease domain-containing protein 1 OS=Danio rerio OX=7955 GN=snd1 PE=2 SV=1 && PF00565:Staphylococcal nuclease homologue	-
HaiMa14311	87.7995911267411	73.3717876113454	114.182486646734	237.936163599354	573.210196857005	586.87791440996	91.7846217949402	466.008091622107	-2.34496510864956	1.61181812988217e-08	1.28713446265818e-06	HaiMa14311	GWHBAVH00000012	31241809	31250646	+	864	protein_coding	- && - && PF04749:PLAC8 family	-
HaiMa16749	723.127188029965	734.635023458596	796.13476927998	1762.6699466646	1495.91538811259	1370.59686843568	751.298993589514	1543.06073440429	-1.03815442269135	1.61873193609051e-08	1.28777761044e-06	HaiMa16749	GWHBAVH00000018	7327066	7330218	-	941	protein_coding	- && sp|P21670|PSA4_RAT Proteasome subunit alpha type-4 OS=Rattus norvegicus OX=10116 GN=Psma4 PE=1 SV=1 && PF00227:Proteasome subunit|PF10584:Proteasome subunit A N-terminal signature	-
HaiMa07458	798.732391500214	774.072359299694	961.646997630291	2264.76381025997	2170.90159982192	1628.49508237671	844.817249476733	2021.38683081954	-1.25858755242161	1.64049679789553e-08	1.30018622155014e-06	HaiMa07458	GWHBAVH00000006	15775204	15780729	+	2673	protein_coding	- && sp|P80513|MANF_BOVIN Mesencephalic astrocyte-derived neurotrophic factor OS=Bos taurus OX=9913 GN=MANF PE=1 SV=2 && PF10208:Degradation arginine-rich protein for mis-folding	-
HaiMa14381	1229.19427577438	730.966434078029	994.120915850922	234.051491540589	226.595655708967	374.544755935549	984.760541901109	278.397301061702	1.82170077287627	1.66143443269792e-08	1.31184871573549e-06	HaiMa14381	GWHBAVH00000012	31949286	31955158	+	1901	protein_coding	- && sp|Q9H3P2|NELFA_HUMAN Negative elongation factor A OS=Homo sapiens OX=9606 GN=NELFA PE=1 SV=3 && -	-
HaiMa24205	339.003976850473	303.575771241942	347.785188685465	609.893513226099	710.511801799303	751.823415199095	330.121645592626	690.742910074832	-1.06614141030452	1.67801266000974e-08	1.31592072147182e-06	HaiMa24205	GWHBAVH00000024	5731817	5740103	-	3004	protein_coding	- && sp|Q5RCW2|PNPT1_PONAB Polyribonucleotide nucleotidyltransferase 1, mitochondrial OS=Pongo abelii OX=9601 GN=PNPT1 PE=2 SV=2 && PF03726:Polyribonucleotide nucleotidyltransferase, RNA binding domain|PF01138:3' exoribonuclease family, domain 1|PF00013:KH domain|PF03725:3' exoribonuclease family, domain 2	-
HaiMa11660	292.665303755804	298.072887171091	270.266803255572	126.251841909861	73.931633430468	81.105798730569	287.001664727489	93.7630913569661	1.61487484954509	1.75115170386577e-08	1.36227971294827e-06	HaiMa11660	GWHBAVH00000010	8861951	8865201	-	2132	protein_coding	- && sp|Q58D85|PAR3_BOVIN Proteinase-activated receptor 3 OS=Bos taurus OX=9913 GN=F2RL2 PE=2 SV=1 && PF00001:7 transmembrane receptor (rhodopsin family)	-
HaiMa04274	498.750455150515	535.614049562822	604.433897203353	1041.09211174901	1211.71066739287	1059.84319015339	546.26613397223	1104.21532309842	-1.01487243808844	1.84469424234635e-08	1.42977367710095e-06	HaiMa04274	GWHBAVH00000003	20049134	20050153	-	456	protein_coding	- && sp|Q3T0Z8|RUXF_BOVIN Small nuclear ribonucleoprotein F OS=Bos taurus OX=9913 GN=SNRPF PE=3 SV=2 && PF01423:LSM domain	-
HaiMa23705	386.562088710791	459.490819916051	769.946125553665	64.0970889696219	149.783569027961	63.7910776532566	538.666344726835	92.5572452169465	2.54156166153145	1.85625934099929e-08	1.43346737827644e-06	HaiMa23705	GWHBAVH00000023	21087229	21091553	+	2074	protein_coding	- && sp|I6V1W0|BMBL_DANRE Protein brambleberry OS=Danio rerio OX=7955 GN=bmb PE=2 SV=1 && -	-
HaiMa16298	3297.36242231539	2484.55215798919	2536.10825845636	1071.19832020444	1286.60245190685	873.026462740282	2772.67427958698	1076.94241161719	1.36424343012318	1.88266131210113e-08	1.4432823920624e-06	HaiMa16298	GWHBAVH00000014	7089465	7109370	-	9816	protein_coding	- && sp|A2A863|ITB4_MOUSE Integrin beta-4 OS=Mus musculus OX=10090 GN=Itgb4 PE=1 SV=1 && PF00041:Fibronectin type III domain|PF00362:Integrin beta chain VWA domain|PF03160:Calx-beta domain|PF18372:Integrin beta epidermal growth factor like domain 1|PF17205:Integrin plexin domain|PF07965:Integrin beta tail domain	-
HaiMa12705	242.668314364187	194.435237170065	263.981528761256	80.606945219373	98.8955616017949	74.7266909652434	233.69502676517	84.7430659288038	1.46273628217987	2.07513439630028e-08	1.58507186024647e-06	HaiMa12705	GWHBAVH00000011	8793819	8799094	-	3023	protein_coding	- && sp|Q9BYV6|TRI55_HUMAN Tripartite motif-containing protein 55 OS=Homo sapiens OX=9606 GN=TRIM55 PE=1 SV=2 && PF13445:RING-type zinc-finger	-
HaiMa15910	1569.4176913905	1145.51703408213	926.030442162503	431.198598522911	448.390556000371	456.56185577545	1213.65505587838	445.383670099578	1.44572014335637	2.10519226044883e-08	1.59946108340651e-06	HaiMa15910	GWHBAVH00000014	3588767	3593249	-	2010	protein_coding	- && sp|Q99PP9|TRI16_MOUSE Tripartite motif-containing protein 16 OS=Mus musculus OX=10090 GN=Trim16 PE=1 SV=2 && PF13765:SPRY-associated domain|PF00643:B-box zinc finger|PF00622:SPRY domain	-
HaiMa18204	23.1693365473345	30.26586238968	28.2837352244203	101.97264154258	136.341453858785	85.6623042772302	27.2396447204783	107.992133226199	-1.97995609159168	2.10914610182625e-08	1.59946108340651e-06	HaiMa18204	GWHBAVH00000019	9373578	9377353	+	1045	protein_coding	- && sp|P0CG11|CTF8_BOVIN Chromosome transmission fidelity protein 8 homolog OS=Bos taurus OX=9913 GN=CHTF8 PE=3 SV=1 && PF09696:Ctf8	-
novel.160	1345.04095851105	1020.78499514284	2079.37831186942	466.160647051796	429.187534330119	442.892339135467	1481.73475517444	446.080173505794	1.73180694128799	2.21486689974978e-08	1.66763657073303e-06	-	GWHBAVH00000004	20291122	20298011	+	2675	-	- && sp|Q60803|TRAF3_MOUSE TNF receptor-associated factor 3 OS=Mus musculus OX=10090 GN=Traf3 PE=1 SV=2 && PF02176:TRAF-type zinc finger	-
HaiMa08976	1943.7853924448	2042.48713763083	2389.45185358899	1090.62168049826	880.458543581028	1066.22229791872	2125.24146122154	1012.43417399934	1.06984940266771	2.51111407804208e-08	1.87064689022202e-06	HaiMa08976	GWHBAVH00000008	951314	952551	-	706	protein_coding	- && sp|P85835|FRIM_TRENE Ferritin, middle subunit OS=Trematomus newnesi OX=35730 PE=1 SV=1 && PF00210:Ferritin-like domain	-
HaiMa22439	85524.1183900397	74257.7519467524	50805.9688290514	28230.8830190597	24840.0686815537	26674.6947712639	70195.9463886145	26581.8821572924	1.40093955920565	2.5358419308583e-08	1.87692294440953e-06	HaiMa22439	GWHBAVH00000022	15943884	15946554	-	2017	protein_coding	- && sp|Q90303|K1C1_CARAU Keratin, type I cytoskeletal 50 kDa OS=Carassius auratus OX=7957 PE=2 SV=1 && PF00038:Intermediate filament protein	-
HaiMa08975	1084.08106266212	1124.42264514387	1601.69745030143	390.409541905879	548.246268685678	445.626242463464	1270.06705270247	461.42735101834	1.46080669585702	2.53734483994268e-08	1.87692294440953e-06	HaiMa08975	GWHBAVH00000008	948131	949465	-	531	protein_coding	- && sp|P85835|FRIM_TRENE Ferritin, middle subunit OS=Trematomus newnesi OX=35730 PE=1 SV=1 && PF00210:Ferritin-like domain	-
HaiMa00846	79235.4726755869	50099.1737283718	49868.4153836493	23762.5389834653	22058.5109926178	19432.5848554006	59734.3539292027	21751.2116104946	1.45745469627382	2.66406205564248e-08	1.95420830916877e-06	HaiMa00846	GWHBAVH00000001	18251980	18260750	-	2573	protein_coding	- && sp|P51174|ACADL_MOUSE Long-chain specific acyl-CoA dehydrogenase, mitochondrial OS=Mus musculus OX=10090 GN=Acadl PE=1 SV=2 && PF00441:Acyl-CoA dehydrogenase, C-terminal domain|PF02771:Acyl-CoA dehydrogenase, N-terminal domain|PF02770:Acyl-CoA dehydrogenase, middle domain	-
HaiMa07426	252.423824489381	294.404297790524	354.070463179781	97.1168014691241	115.218130021509	127.582155306513	300.299528486562	113.305695599049	1.4064021641279	2.66963282914622e-08	1.95420830916877e-06	HaiMa07426	GWHBAVH00000006	15437346	15445523	-	2657	protein_coding	- && sp|Q28EG9|ZMAT1_XENTR Zinc finger matrin-type protein 1 OS=Xenopus tropicalis OX=8364 GN=zmat1 PE=2 SV=1 && PF12874:Zinc-finger of C2H2 type	-
HaiMa15439	387.78152747644	284.315676993964	339.404822693044	843.945004766689	682.667420377438	800.122373993704	337.167342387816	775.578266379277	-1.20371886256436	2.701577602391e-08	1.97074944683761e-06	HaiMa15439	GWHBAVH00000013	11365077	11367516	-	1612	protein_coding	- && sp|P40617|ARL4A_HUMAN ADP-ribosylation factor-like protein 4A OS=Homo sapiens OX=9606 GN=ARL4A PE=1 SV=2 && PF00025:ADP-ribosylation factor family	-
HaiMa09725	18457.425156866	19654.4676063892	11593.1888047652	6086.30994807001	4808.43662623096	6270.66293331512	16568.3605226735	5721.80316920536	1.53388481663702	2.71346924307219e-08	1.97259857180855e-06	HaiMa09725	GWHBAVH00000008	9771908	9774172	+	1393	protein_coding	- && sp|Q8JFQ6|K1C13_ONCMY Keratin, type I cytoskeletal 13 OS=Oncorhynchus mykiss OX=8022 GN=krt13 PE=2 SV=1 && PF00038:Intermediate filament protein	-
HaiMa23680	263.398773380223	489.756682305731	160.274499605049	64.0970889696219	30.7248346724023	41.9198510292829	304.476651763668	45.5805915571024	2.74128963844	2.80959724847087e-08	2.0354614842702e-06	HaiMa23680	GWHBAVH00000023	20834174	20838359	-	2121	protein_coding	- && sp|Q9I8F9|HSP71_ORYLA Heat shock 70 kDa protein 1 OS=Oryzias latipes OX=8090 PE=3 SV=1 && PF00012:Hsp70 protein	-
HaiMa18860	120.724437799269	130.234923010138	108.944757901471	272.898212128239	383.100282321516	286.148548330322	119.968039570293	314.049014260026	-1.38736653510479	2.95019488451032e-08	2.1300002929879e-06	HaiMa18860	GWHBAVH00000019	24494949	24500536	+	2145	protein_coding	- && sp|C0H8I2|SETD6_SALSA N-lysine methyltransferase setd6 OS=Salmo salar OX=8030 GN=setd6 PE=2 SV=1 && PF00856:SET domain|PF09273:Rubisco LSMT substrate-binding	-
HaiMa22749	925.554023127729	892.384366822989	700.808106116193	1769.46812276744	1921.26231810866	1659.479320094	839.582165355637	1783.4032536567	-1.08704533460812	3.02206250610911e-08	2.16285176873003e-06	HaiMa22749	GWHBAVH00000023	1654390	1673175	+	2210	protein_coding	- && sp|Q5RG82|NS1BA_DANRE Influenza virus NS1A-binding protein homolog A OS=Danio rerio OX=7955 GN=ivns1abpa PE=2 SV=1 && PF01344:Kelch motif|PF07707:BTB And C-terminal Kelch|PF00651:BTB/POZ domain	-
HaiMa02143	114189.465454155	87349.1131513068	93158.2434632482	46106.2014974667	28426.2329784732	30260.6646364862	98232.2740229033	34931.0330374754	1.49168575753331	3.02647410955013e-08	2.16285176873003e-06	HaiMa02143	GWHBAVH00000002	8659888	8664482	-	1560	protein_coding	- && sp|P05123|KCRM_CANLF Creatine kinase M-type OS=Canis lupus familiaris OX=9615 GN=CKM PE=1 SV=3 && PF02807:ATP:guanido phosphotransferase, N-terminal domain|PF00217:ATP:guanido phosphotransferase, C-terminal catalytic domain	-
HaiMa23686	335.345660553525	287.067119029389	437.874123103989	122.367169851096	144.022662526886	126.670854197181	353.428967562301	131.020228858388	1.43122277043314	3.04354834965542e-08	2.16770561849445e-06	HaiMa23686	GWHBAVH00000023	20882731	20894013	-	3541	protein_coding	- && sp|Q969F9|HPS3_HUMAN Hermansky-Pudlak syndrome 3 protein OS=Homo sapiens OX=9606 GN=HPS3 PE=1 SV=1 && PF14761:Hermansky-Pudlak syndrome 3|PF14762:Hermansky-Pudlak syndrome 3, middle region|PF14763:Hermansky-Pudlak syndrome 3, C-terminal	-
HaiMa06144	198.768518800817	213.695331418044	206.366512563363	69.9240970577694	88.3338996831566	92.9527131518881	206.276787594074	83.7369032976047	1.30037422302247	3.102363312517e-08	2.20215566850112e-06	HaiMa06144	GWHBAVH00000005	10381322	10400875	+	2504	protein_coding	- && sp|O43182|RHG06_HUMAN Rho GTPase-activating protein 6 OS=Homo sapiens OX=9606 GN=ARHGAP6 PE=1 SV=3 && PF00620:RhoGAP domain	-
HaiMa04721	49.9969893916165	49.5259566376582	64.9478364412615	9.71168014691241	11.5218130021509	10.9356133119868	54.8235941568454	10.7230354870167	2.35369918355264	3.26883531037658e-08	2.30480220780465e-06	HaiMa04721	GWHBAVH00000004	8479603	8482140	-	891	protein_coding	- && sp|Q5SPB6|CHAC1_DANRE Glutathione-specific gamma-glutamylcyclotransferase 1 OS=Danio rerio OX=7955 GN=chac1 PE=3 SV=1 && PF04752:ChaC-like protein	-
HaiMa04670	281.690354864961	284.315676993964	400.162476138095	97.1168014691241	127.700094107172	122.11434865052	322.05616933234	115.643748075605	1.47745881081123	3.52248273304089e-08	2.47536603259893e-06	HaiMa04670	GWHBAVH00000004	7134181	7139986	-	3043	protein_coding	- && sp|B1WAZ8|ZBT8A_XENTR Zinc finger and BTB domain-containing protein 8A OS=Xenopus tropicalis OX=8364 GN=zbtb8a PE=2 SV=1 && PF00651:BTB/POZ domain	-
HaiMa11400	1074.32555253693	819.012579211643	1200.48742841429	424.400422420072	325.491217310762	441.981038026135	1031.27518672095	397.290892585656	1.37567598612254	3.60030649942645e-08	2.52164988773782e-06	HaiMa11400	GWHBAVH00000010	6171323	6179200	+	2217	protein_coding	- && sp|Q16625|OCLN_HUMAN Occludin OS=Homo sapiens OX=9606 GN=OCLN PE=1 SV=1 && PF07303:Occludin homology domain|PF01284:Membrane-associating domain	-
HaiMa10551	2659.59594788087	2819.31093896595	1900.24798878143	718.664330871518	1091.69178195379	801.944976212368	2459.71829187608	870.767029679227	1.49817279376306	3.63011362043926e-08	2.53410779291724e-06	HaiMa10551	GWHBAVH00000009	9515152	9526212	-	1816	protein_coding	- && sp|Q5ZLK5|P4HA2_CHICK Prolyl 4-hydroxylase subunit alpha-2 OS=Gallus gallus OX=9031 GN=P4HA2 PE=2 SV=1 && PF13640:2OG-Fe(II) oxygenase superfamily|PF08336:Prolyl 4-Hydroxylase alpha-subunit, N-terminal region	-
HaiMa06604	7097.13361607824	4008.85104561489	3397.1908641776	1513.07976688895	1155.06175346562	1393.37939616899	4834.39184195691	1353.84030550786	1.83614777204341	3.79167166460632e-08	2.63815254235084e-06	HaiMa06604	GWHBAVH00000006	1437098	1453901	+	6036	protein_coding	- && sp|P49824|MYH7_CANLF Myosin-7 OS=Canis lupus familiaris OX=9615 GN=MYH7 PE=1 SV=3 && PF02736:Myosin N-terminal SH3-like domain|PF00063:Myosin head (motor domain)|PF01576:Myosin tail	-
novel.275	230.473926707695	333.841633631622	347.785188685465	878.907053295573	905.422471752355	675.274122015187	304.033583008261	819.867882354372	-1.42933117860303	3.82315649028488e-08	2.6513087213219e-06	-	GWHBAVH00000008	1825716	1829962	-	2056	-	- && sp|Q8VDW0|DX39A_MOUSE ATP-dependent RNA helicase DDX39A OS=Mus musculus OX=10090 GN=Ddx39a PE=1 SV=1 && PF00270:DEAD/DEAH box helicase	-
HaiMa22326	740.199330749053	954.750386292633	877.843337706083	1852.98857203089	2087.36845555633	1633.9628890327	857.597684915923	1858.10663887331	-1.11469612178451	4.03423531668209e-08	2.77048254464684e-06	HaiMa22326	GWHBAVH00000022	14071677	14082484	+	2856	protein_coding	- && sp|Q8UVD9|FUBP2_CHICK Far upstream element-binding protein 2 OS=Gallus gallus OX=9031 GN=KHSRP PE=1 SV=1 && PF09005:Domain of unknown function (DUF1897)|PF00013:KH domain	-
HaiMa12644	786.538003843722	676.854740714662	558.341884245039	247.647843746266	168.986590698213	277.946838346332	673.911542934474	231.52709093027	1.54069355665284	4.04623607747903e-08	2.77048254464684e-06	HaiMa12644	GWHBAVH00000011	7969292	7971384	+	558	protein_coding	- && sp|Q8AXL1|SAT1_CHICK Diamine acetyltransferase 1 OS=Gallus gallus OX=9031 GN=SAT1 PE=2 SV=1 && PF00583:Acetyltransferase (GNAT) family	-
HaiMa01330	22526.6923178373	15993.215404583	11331.302367502	5421.05985800651	5388.36788067255	5630.92955456389	16617.0700299741	5480.11909774765	1.60035283322287	4.04756960322183e-08	2.77048254464684e-06	HaiMa01330	GWHBAVH00000001	29323253	29341006	+	13981	protein_coding	- && sp|Q6NWF6|K2C8_DANRE Keratin, type II cytoskeletal 8 OS=Danio rerio OX=7955 GN=krt8 PE=1 SV=1 && PF16208:Keratin type II head|PF00038:Intermediate filament protein	-
HaiMa14246	528.016985526096	419.136336729811	527.963057522513	241.820835658119	222.755051374917	215.97836291174	491.70545992614	226.851416648259	1.11516858138238	4.1367543798031e-08	2.82236426650514e-06	HaiMa14246	GWHBAVH00000012	30186702	30197786	+	2995	protein_coding	- && sp|O09030|I13R1_MOUSE Interleukin-13 receptor subunit alpha-1 OS=Mus musculus OX=10090 GN=Il13ra1 PE=2 SV=1 && -	-
HaiMa07156	927.992900659027	871.289977884727	963.742089128397	2087.04006357148	2558.802637561	1715.9799888726	921.008322557384	2120.60756333503	-1.20325599297171	4.23735466135039e-08	2.88167454743836e-06	HaiMa07156	GWHBAVH00000006	10771412	10777000	-	2334	protein_coding	- && sp|Q7T277|SC61A_DISMA Protein transport protein Sec61 subunit alpha OS=Dissostichus mawsoni OX=36200 GN=sec61a PE=2 SV=3 && PF10559:Plug domain of Sec61p|PF00344:SecY translocase	-
HaiMa13573	246.326630661135	197.186679205491	261.886437263151	82.5492812487555	99.8557126853074	66.5249809812533	235.133249043259	82.9766583051054	1.50248938944755	4.60856151836237e-08	3.12404160546995e-06	HaiMa13573	GWHBAVH00000012	17899704	17909699	-	2157	protein_coding	- && sp|Q5U3V7|S2543_DANRE Solute carrier family 25 member 43 OS=Danio rerio OX=7955 GN=slc25a43 PE=2 SV=1 && PF00153:Mitochondrial carrier protein	-
HaiMa13478	2068.16814654101	2638.63291197301	2538.20334995446	1230.4698746138	913.103680420456	1102.67434229201	2415.00146948949	1082.08263244209	1.15844588670124	5.44520879783866e-08	3.66703194316171e-06	HaiMa13478	GWHBAVH00000012	15291790	15295382	-	2378	protein_coding	- && sp|Q9EQZ1|T22D3_RAT TSC22 domain family protein 3 OS=Rattus norvegicus OX=10116 GN=Tsc22d3 PE=1 SV=1 && -	-
HaiMa17547	764.588106062037	727.297844697462	820.22832150819	1601.45605622586	1950.06685061403	1413.4280205743	770.704757422563	1654.9836424714	-1.10262496083903	5.46175898943543e-08	3.66703194316171e-06	HaiMa17547	GWHBAVH00000018	27157848	27173176	-	3276	protein_coding	- && sp|Q5F408|SYCC_CHICK Cysteine--tRNA ligase, cytoplasmic OS=Gallus gallus OX=9031 GN=CARS1 PE=2 SV=1 && PF01406:tRNA synthetases class I (C) catalytic domain	-
HaiMa06072	340.223415616122	468.662293367469	469.300495575567	945.917646309269	1127.21737204376	917.680217097562	426.062068186386	996.938411816863	-1.22497034251445	5.82574943059757e-08	3.88459152937593e-06	HaiMa06072	GWHBAVH00000005	8855414	8858958	+	936	protein_coding	- && sp|A1A4K8|U2AF1_BOVIN Splicing factor U2AF 35 kDa subunit OS=Bos taurus OX=9913 GN=U2AF1 PE=2 SV=1 && PF00642:Zinc finger C-x8-C-x5-C-x3-H type (and similar)|PF00076:RNA recognition motif. (a.k.a. RRM, RBD, or RNP domain)	-
HaiMa22782	260.959895848925	320.084423454494	293.312809734729	645.826729769675	558.807930604317	576.853602207306	291.45237634605	593.829420860432	-1.02482492044309	6.07178807145035e-08	4.01389778526031e-06	HaiMa22782	GWHBAVH00000023	2727385	2732124	+	1889	protein_coding	- && sp|Q7SZP2|CA052_DANRE UPF0690 protein C1orf52 homolog OS=Danio rerio OX=7955 GN=zgc:65873 PE=1 SV=1 && PF15559:Domain of unknown function (DUF4660)	-
HaiMa19912	1167.00289872627	1012.53066903657	1104.11321950145	551.623432344625	353.335598732626	450.182748010125	1094.54892908809	451.713926362459	1.27668747861339	6.07358596669215e-08	4.01389778526031e-06	HaiMa19912	GWHBAVH00000020	17092144	17098038	+	2266	protein_coding	- && sp|B5DF11|ZFAN5_RAT AN1-type zinc finger protein 5 OS=Rattus norvegicus OX=10116 GN=Zfand5 PE=1 SV=1 && PF01428:AN1-like Zinc finger|PF01754:A20-like zinc finger	-
HaiMa17294	10698.1362910403	6949.22543413956	7490.99965147518	3329.16395436157	1666.82228097782	2014.88675273357	8379.45379221834	2336.95766269099	1.84220363407548	6.17396285562837e-08	4.06748390382366e-06	HaiMa17294	GWHBAVH00000018	21554946	21562757	-	1834	protein_coding	- && sp|Q4R591|G6PI_MACFA Glucose-6-phosphate isomerase OS=Macaca fascicularis OX=9541 GN=GPI PE=2 SV=3 && PF00342:Phosphoglucose isomerase	-
HaiMa22456	117.066121502321	114.643418142727	148.75149636547	318.543108818727	370.618318235853	273.390332799671	126.82034533684	320.850586618084	-1.33885290206832	6.35627415897261e-08	4.17454740870594e-06	HaiMa22456	GWHBAVH00000022	16151736	16160950	+	2320	protein_coding	- && sp|P04047|KITH_CHICK Thymidine kinase, cytosolic OS=Gallus gallus OX=9031 GN=TK1 PE=1 SV=1 && PF00265:Thymidine kinase	-
HaiMa16564	141.454896815305	186.180911063789	168.654865597469	60.212416910857	69.1308780129052	61.0571743252598	165.430224492188	63.4668230830073	1.38509342656008	6.95548039826122e-08	4.53979683455551e-06	HaiMa16564	GWHBAVH00000018	2602009	2604342	+	1770	protein_coding	- && - && PF00096:Zinc finger, C2H2 type	-
HaiMa22461	210.962906457308	105.471944691309	226.269881795363	1011.95707130827	547.286117602166	735.419995231115	180.901577647993	764.887728047185	-2.08202741042418	7.04878963895081e-08	4.58649948050497e-06	HaiMa22461	GWHBAVH00000022	16183354	16187337	-	1728	protein_coding	- && - && PF13927:Immunoglobulin domain|PF17736:C17orf99 Ig domain	-
HaiMa02169	3072.98568943594	2768.86783498315	2711.04839854814	1197.4501621143	1613.05382030112	1304.07188745443	2850.96730765574	1371.52528995662	1.05557770157324	7.17025383135704e-08	4.63984007418497e-06	HaiMa02169	GWHBAVH00000002	9088940	9140665	+	18274	protein_coding	- && sp|Q03164|KMT2A_HUMAN Histone-lysine N-methyltransferase 2A OS=Homo sapiens OX=9606 GN=KMT2A PE=1 SV=5 && PF00856:SET domain|PF05965:F/Y rich C-terminus|PF13771:PHD-like zinc-binding domain|PF00628:PHD-finger|PF02008:CXXC zinc finger domain|PF05964:F/Y-rich N-terminus	-
HaiMa05641	556.064077136027	445.733609738924	630.622540929668	245.705507716884	233.316713293555	243.317396191707	544.140075934873	240.779872400715	1.17551611215067	7.1747835318485e-08	4.63984007418497e-06	HaiMa05641	GWHBAVH00000005	1746793	1750976	+	2059	protein_coding	- && sp|Q8JFB7|ORML1_DANRE ORM1-like protein 1 OS=Danio rerio OX=7955 GN=ormdl1 PE=2 SV=1 && PF04061:ORMDL family	-
HaiMa06135	378.026017351246	292.57000310024	360.355737674096	147.617538233069	149.783569027961	164.034199679803	343.650586041861	153.811768980277	1.15782905202675	7.25589951211584e-08	4.67794720227603e-06	HaiMa06135	GWHBAVH00000005	10269676	10280708	-	3445	protein_coding	- && sp|O75665|OFD1_HUMAN Oral-facial-digital syndrome 1 protein OS=Homo sapiens OX=9606 GN=OFD1 PE=1 SV=1 && PF16045:LisH	-
HaiMa16098	652.399739622312	572.299943368494	838.036599242084	258.33069190787	280.364116385671	175.881114101122	687.578760744297	238.191974131554	1.52970442233615	7.36523668514885e-08	4.73396096939963e-06	HaiMa16098	GWHBAVH00000014	4930076	4932998	+	2451	protein_coding	- && sp|Q90X67|SOCS3_CHICK Suppressor of cytokine signaling 3 OS=Gallus gallus OX=9031 GN=SOCS3 PE=2 SV=1 && PF00017:SH2 domain	-
HaiMa17410	276.812599802364	321.001570799636	293.312809734729	124.309505880479	150.743720111474	114.823939775862	297.04232677891	129.959055255938	1.19419593839243	7.61843933625782e-08	4.86702842687841e-06	HaiMa17410	GWHBAVH00000018	24897522	24911414	-	3256	protein_coding	- && sp|P55291|CAD15_HUMAN Cadherin-15 OS=Homo sapiens OX=9606 GN=CDH15 PE=1 SV=1 && PF00028:Cadherin domain|PF01049:Cadherin cytoplasmic region	-
HaiMa00533	219.498977816853	114.643418142727	142.466221871154	445.76611874328	574.170347940518	824.727503945674	158.869539276911	614.887990209824	-1.95579820816077	7.64326187914918e-08	4.86813434852637e-06	HaiMa00533	GWHBAVH00000001	12738015	12741611	+	1118	protein_coding	- && sp|P63315|TNNC1_BOVIN Troponin C, slow skeletal and cardiac muscles OS=Bos taurus OX=9913 GN=TNNC1 PE=1 SV=1 && PF13499:EF-hand domain pair|PF13833:EF-hand domain pair	-
HaiMa15705	114052.888312402	58978.0771766898	75417.0086572932	27574.3734411284	28569.2954899166	19487.2629219605	82815.9913821284	25210.3106176685	1.71588952584615	7.70492698004287e-08	4.89262863232722e-06	HaiMa15705	GWHBAVH00000014	1730667	1742083	-	3878	protein_coding	- && sp|P70083|AT2A1_MAKNI Sarcoplasmic/endoplasmic reticulum calcium ATPase 1 OS=Makaira nigricans OX=13604 GN=atp2a1 PE=2 SV=2 && PF08282:haloacid dehalogenase-like hydrolase|PF13246:Cation transport ATPase (P-type)|PF00122:E1-E2 ATPase|PF00690:Cation transporter/ATPase, N-terminus|PF00689:Cation transporting ATPase, C-terminus	-
HaiMa10307	373.14826228865	487.922387615447	448.349580594515	990.591374985066	1070.56845811652	832.929213929664	436.473410166204	964.696349010416	-1.14274382722069	7.73225061303705e-08	4.89523445717859e-06	HaiMa10307	GWHBAVH00000009	5435198	5435966	-	324	protein_coding	- && sp|Q6P026|BAF_DANRE Barrier-to-autointegration factor OS=Danio rerio OX=7955 GN=banf1 PE=1 SV=1 && PF02961:Barrier to autointegration factor	-
HaiMa23299	1131.63917452244	954.750386292633	1252.86471586692	501.12269558068	585.692160942669	503.949513460727	1113.084758894	530.254789994692	1.06953319302057	8.03158081206462e-08	5.06951457125588e-06	HaiMa23299	GWHBAVH00000023	15258287	15275092	+	5498	protein_coding	- && sp|Q9BQS8|FYCO1_HUMAN FYVE and coiled-coil domain-containing protein 1 OS=Homo sapiens OX=9606 GN=FYCO1 PE=1 SV=3 && PF01363:FYVE zinc finger|PF02759:RUN domain	-
HaiMa05632	78.0440810015476	99.9690606204582	101.611937658103	317.571940804036	208.352785122228	262.454719487684	93.2083597600362	262.793148471316	-1.49212808434064	8.2101139351619e-08	5.15135779705605e-06	HaiMa05632	GWHBAVH00000005	1681244	1682984	-	1020	protein_coding	- && sp|P58557|YBEY_HUMAN Endoribonuclease YbeY OS=Homo sapiens OX=9606 GN=YBEY PE=1 SV=2 && PF02130:Uncharacterized protein family UPF0054	-
HaiMa03539	42.6803567977214	58.6974300890764	64.9478364412615	168.012066541585	153.624173362011	145.808177493158	55.4418744426864	155.814805798918	-1.48412034543856	8.26028908026362e-08	5.16746036765928e-06	HaiMa03539	GWHBAVH00000003	10033417	10035382	-	781	protein_coding	- && sp|Q96IY1|NSL1_HUMAN Kinetochore-associated protein NSL1 homolog OS=Homo sapiens OX=9606 GN=NSL1 PE=1 SV=3 && PF08641:Kinetochore protein Mis14 like	-
HaiMa17810	3305.89849367493	2517.56946241429	3462.13870061886	1381.97208490564	1446.94768285345	1551.03448808347	3095.20221890269	1459.98475194752	1.08384863839499	8.39313749646082e-08	5.23503327515938e-06	HaiMa17810	GWHBAVH00000019	1427589	1455140	+	8656	protein_coding	- && sp|E9PZM4|CHD2_MOUSE Chromodomain-helicase-DNA-binding protein 2 OS=Mus musculus OX=10090 GN=Chd2 PE=1 SV=1 && PF00271:Helicase conserved C-terminal domain|PF00385:Chromo (CHRromatin Organisation MOdifier) domain|PF13907:Domain of unknown function (DUF4208)|PF00176:SNF2 family N-terminal domain|PF18375:CDH1/2 SANT-Helical linker 1	-
HaiMa21991	773.124177421581	624.577342041578	703.950743363351	342.822309186008	232.356562210042	303.463269407635	700.550754275503	292.880713601228	1.25761598689767	8.50785602277582e-08	5.29093276319056e-06	HaiMa21991	GWHBAVH00000022	8782272	8783402	+	1131	protein_coding	- && sp|B7SXM5|IER2_DANRE Immediate early response gene 2 protein OS=Danio rerio OX=7955 GN=ier2 PE=1 SV=1 && PF05760:Immediate early response protein (IER)	-
HaiMa10312	749.954840874247	733.717876113454	755.280485066928	1415.96296541983	1788.76146858392	1353.28214735837	746.31773401821	1519.33552712071	-1.02559617611678	8.66763624726028e-08	5.3744443342571e-06	HaiMa10312	GWHBAVH00000009	5469393	5474156	-	1981	protein_coding	- && sp|A7MBG0|PURA2_BOVIN Adenylosuccinate synthetase isozyme 2 OS=Bos taurus OX=9913 GN=ADSS2 PE=2 SV=2 && PF00709:Adenylosuccinate synthetase	-
HaiMa11505	1231.63315330567	857.5327677076	1082.11475877134	343.793477200699	358.136354150189	500.304309023398	1057.0935599282	400.744713458095	1.39852420973564	9.29892224255828e-08	5.73216019642145e-06	HaiMa11505	GWHBAVH00000010	6839250	6842878	+	2111	protein_coding	- && sp|Q7ZUX3|WIPI4_DANRE WD repeat domain phosphoinositide-interacting protein 4 OS=Danio rerio OX=7955 GN=wdr45 PE=2 SV=1 && -	-
HaiMa06886	149.990968174849	218.281068143753	153.989225110733	424.400422420072	399.42285074123	460.207060212779	174.087087143112	428.010111124694	-1.29440295351194	9.85965236550486e-08	6.0600930370138e-06	HaiMa06886	GWHBAVH00000006	6673190	6678021	+	2246	protein_coding	- && sp|Q9Y3B1|PLD3B_HUMAN PRELI domain containing protein 3B OS=Homo sapiens OX=9606 GN=PRELID3B PE=1 SV=2 && PF04707:PRELI-like family	-
HaiMa11896	451.192343290197	436.562136287505	406.447750632411	1033.32276763148	1096.49253737136	770.04943738574	431.400743403371	966.621580796192	-1.16396233040707	1.00527092571739e-07	6.16079117906219e-06	HaiMa11896	GWHBAVH00000010	11738601	11742209	-	1218	protein_coding	- && sp|Q8CDN6|TXNL1_MOUSE Thioredoxin-like protein 1 OS=Mus musculus OX=10090 GN=Txnl1 PE=1 SV=3 && PF06201:PITH domain|PF00085:Thioredoxin	-
HaiMa09158	328.02902795963	391.621916375556	420.065845370095	883.762893369029	1089.77147978677	750.912114089763	379.905596568427	908.148829081854	-1.25633509826219	1.01282175488129e-07	6.18907485113259e-06	HaiMa09158	GWHBAVH00000008	2604994	2611568	+	1836	protein_coding	- && sp|P46061|RAGP1_MOUSE Ran GTPase-activating protein 1 OS=Mus musculus OX=10090 GN=Rangap1 PE=1 SV=2 && PF07834:RanGAP1 C-terminal domain	-
HaiMa04917	1075.54499130258	708.954897794625	504.917051043356	256.388355878488	208.352785122228	196.841039615763	763.138980046853	220.527393538826	1.79054649638014	1.02136027148181e-07	6.21654851723186e-06	HaiMa04917	GWHBAVH00000004	12533065	12534783	-	1427	protein_coding	- && sp|Q6NZ04|SIX1B_DANRE Homeobox protein six1b OS=Danio rerio OX=7955 GN=six1b PE=1 SV=1 && PF16878:Transcriptional regulator, SIX1, N-terminal SD domain|PF00046:Homeodomain	-
HaiMa16617	465.825608477987	344.847401773324	504.917051043356	157.329218379981	110.417374603946	179.526318538451	438.530020431556	149.090970507459	1.55529315866433	1.0232152241151e-07	6.21654851723186e-06	HaiMa16617	GWHBAVH00000018	3818339	3818590	-	252	protein_coding	- && - && -	-
HaiMa16861	587.769485042906	304.492918587084	398.06738463999	2282.24483452442	2528.0778028886	1056.19798571606	430.109929423326	1955.50687437636	-2.18563630246678	1.07043719051236e-07	6.4847577156269e-06	HaiMa16861	GWHBAVH00000018	9759291	9767736	-	1978	protein_coding	- && sp|Q6PH19|GATM_DANRE Glycine amidinotransferase, mitochondrial OS=Danio rerio OX=7955 GN=gatm PE=2 SV=1 && -	-
HaiMa17812	192.671324972571	178.843732302655	178.082777338943	77.6934411752993	87.373748599644	71.0814865279144	183.199278204723	78.7162254342859	1.21847491642613	1.0999467189323e-07	6.62209153980686e-06	HaiMa17812	GWHBAVH00000019	1545407	1546876	+	1470	protein_coding	- && sp|A8IHN8|CK096_RAT Uncharacterized protein C11orf96 homolog OS=Rattus norvegicus OX=10116 GN=Ag2 PE=1 SV=1 && PF15766:Domain of unknown function (DUF4695)	-
HaiMa21490	790.19632014067	566.797059297644	457.777492335988	211.714627202691	235.23701546058	215.97836291174	604.923623924767	220.976668525004	1.45196693509952	1.10253018236989e-07	6.62209153980686e-06	HaiMa21490	GWHBAVH00000022	432961	436663	+	1799	protein_coding	- && sp|Q1RPP5|S22A7_PIG Solute carrier family 22 member 7 OS=Sus scrofa OX=9823 GN=SLC22A7 PE=2 SV=1 && PF00083:Sugar (and other) transporter	-
HaiMa11575	1149.93075600718	889.632924787564	1689.69129322185	353.505157347612	467.593577670622	298.906763860974	1243.08499133886	373.335166293069	1.73540917996127	1.11253139561799e-07	6.66317809159617e-06	HaiMa11575	GWHBAVH00000010	7578471	7586429	-	1914	protein_coding	- && sp|Q12933|TRAF2_HUMAN TNF receptor-associated factor 2 OS=Homo sapiens OX=9606 GN=TRAF2 PE=1 SV=2 && PF02176:TRAF-type zinc finger|PF16673:TNF receptor-associated factor BIRC3 binding domain	-
HaiMa06092	109.749488908426	122.897744249004	105.802120654313	36.9043845582672	43.2067987580657	42.8311521386151	112.816451270581	40.9807784849827	1.46179805533113	1.14112059926687e-07	6.81504376026748e-06	HaiMa06092	GWHBAVH00000005	9431457	9436572	-	1671	protein_coding	- && sp|Q2YHT7|MOR1A_CHICK Cell surface glycoprotein CD200 receptor 1-A OS=Gallus gallus OX=9031 GN=CD200R1A PE=1 SV=1 && -	-
HaiMa01138	339.003976850473	423.72207345552	306.930904472413	137.905858086156	154.584324445524	102.06572424521	356.552318259469	131.518635592297	1.44048219692018	1.14781999456239e-07	6.83568958343624e-06	HaiMa01138	GWHBAVH00000001	24628184	24642963	+	6179	protein_coding	- && sp|Q96PX9|PKH4B_HUMAN Pleckstrin homology domain-containing family G member 4B OS=Homo sapiens OX=9606 GN=PLEKHG4B PE=1 SV=4 && -	-
HaiMa09931	1646.2423336264	774.072359299694	2175.75252078226	5184.09486242185	7145.44436350056	9997.88447048396	1532.02240456945	7442.47456546879	-2.28053699433294	1.15574144503732e-07	6.84419695063956e-06	HaiMa09931	GWHBAVH00000008	12723121	12736324	+	2144	protein_coding	- && sp|Q5HZT0|DXO_XENLA Decapping and exoribonuclease protein OS=Xenopus laevis OX=8355 GN=dxo PE=2 SV=1 && PF08652:RAI1 like PD-(D/E)XK nuclease	-
HaiMa14493	180.476937316079	164.169374780385	151.894133612628	70.8952650724606	71.0511801799303	57.4119698879309	165.513481903031	66.4528050467739	1.3164892241494	1.19194367236821e-07	7.03881134478056e-06	HaiMa14493	GWHBAVH00000012	33579985	33585394	-	1037	protein_coding	- && - && -	-
HaiMa15134	465.825608477987	570.465648678211	424.256028366305	155.386882350599	192.990367786027	228.736578442391	486.849095174168	192.371276193006	1.33964287678238	1.24104481854626e-07	7.28794063080564e-06	HaiMa15134	GWHBAVH00000013	9255329	9266870	+	1523	protein_coding	- && - && -	-
HaiMa17772	28384.876148016	20301.9736320593	15698.5205953023	8367.58361457973	7154.08572325217	8167.99184294483	21461.7901251259	7896.55372692558	1.44244747144217	1.271539048475e-07	7.44627394998611e-06	HaiMa17772	GWHBAVH00000019	1142327	1151057	+	5837	protein_coding	- && sp|P68246|TNNI2_CHICK Troponin I, fast skeletal muscle OS=Gallus gallus OX=9031 GN=TNNI2 PE=1 SV=2 && PF00992:Troponin	-
HaiMa03435	3062.0107405451	1859.97481594761	1952.62527623406	946.88881432396	824.769780737299	794.65456733771	2291.53694424225	855.437720799656	1.42129692729807	1.28099337393128e-07	7.48085936543469e-06	HaiMa03435	GWHBAVH00000003	8364687	8398583	+	4724	protein_coding	- && sp|Q5RGU1|COQ8A_DANRE Atypical kinase COQ8A, mitochondrial OS=Danio rerio OX=7955 GN=coq8a PE=2 SV=2 && PF03770:Inositol polyphosphate kinase|PF03109:ABC1 family	-
HaiMa13462	206.085151394712	201.7724159312	224.174790297257	540.940584183021	471.434182004673	392.770778122194	210.677452541056	468.381848103296	-1.15247334273938	1.28743226539078e-07	7.48336119789777e-06	HaiMa13462	GWHBAVH00000012	14606665	14615668	+	897	protein_coding	- && sp|Q7ZW41|RPB7_DANRE DNA-directed RNA polymerase II subunit RPB7 OS=Danio rerio OX=7955 GN=polr2g PE=2 SV=1 && PF00575:S1 RNA binding domain|PF03876:SHS2 domain found in N terminus of Rpb7p/Rpc25p/MJ0397	-
HaiMa16311	912.140196705588	1147.35132877241	1065.3540267865	2021.97180658716	2028.79923946206	2578.0708383009	1041.61518408817	2209.61396145004	-1.08451805935366	1.28852106765814e-07	7.48336119789777e-06	HaiMa16311	GWHBAVH00000014	7411416	7432051	+	8784	protein_coding	- && sp|P12276|FAS_CHICK Fatty acid synthase OS=Gallus gallus OX=9031 GN=FASN PE=1 SV=5 && PF00550:Phosphopantetheine attachment site|PF14765:Polyketide synthase dehydratase|PF16197:Ketoacyl-synthetase C-terminal extension|PF08659:KR domain|PF00698:Acyl transferase domain|PF00107:Zinc-binding dehydrogenase|PF02801:Beta-ketoacyl synthase, C-terminal domain|PF00109:Beta-ketoacyl synthase, N-termina…	-
HaiMa07347	1474.30146766986	959.336123018342	1022.40465107534	429.256262493529	457.992066835497	507.594717898056	1152.01408058785	464.947682409027	1.30822862498399	1.33281156317896e-07	7.71932235575244e-06	HaiMa07347	GWHBAVH00000006	13849520	13882019	-	8010	protein_coding	- && sp|Q9PTN2|VDRA_DANRE Vitamin D3 receptor A OS=Danio rerio OX=7955 GN=vdra PE=1 SV=2 && -	-
HaiMa22560	280.470916099312	403.5448318624	343.595005689254	695.356298518929	801.726154732997	803.767578431032	342.536917883655	766.950010560986	-1.16081799916242	1.3828472132116e-07	7.98717395861012e-06	HaiMa22560	GWHBAVH00000022	18799471	18810100	+	2205	protein_coding	- && sp|Q3SYT6|CLGN_BOVIN Calmegin OS=Bos taurus OX=9913 GN=CLGN PE=2 SV=1 && PF00262:Calreticulin family	-
HaiMa07220	254.862702020679	285.232824339105	341.499914191149	774.99207572361	1060.00679619788	625.152561001914	293.865146850311	820.050477641135	-1.47991740637289	1.46806963302125e-07	8.45332087557549e-06	HaiMa07220	GWHBAVH00000006	11820847	11826731	-	2489	protein_coding	- && sp|Q6PAX2|ATD3B_XENLA ATPase family AAA domain-containing protein 3-B OS=Xenopus laevis OX=8355 GN=atad3-b PE=2 SV=1 && PF12037:Domain of unknown function (DUF3523)|PF00004:ATPase family associated with various cellular activities (AAA)	-
HaiMa11342	569.477903558168	408.130568588109	562.532067241249	241.820835658119	178.588101533338	190.461931850437	513.380179795842	203.623623013965	1.33343331049756	1.47157231825074e-07	8.45332087557549e-06	HaiMa11342	GWHBAVH00000010	5742586	5745244	+	875	protein_coding	- && sp|Q6AXL8|ZMAT5_DANRE Zinc finger matrin-type protein 5 OS=Danio rerio OX=7955 GN=zmat5 PE=2 SV=1 && PF00642:Zinc finger C-x8-C-x5-C-x3-H type (and similar)|PF06220:U1 zinc finger	-
HaiMa24306	3747.33532683994	2647.80438542443	3740.78586986685	1381.97208490564	1643.77865497352	1240.28080980117	3378.64186071041	1422.01051656011	1.24839491409703	1.48042025359221e-07	8.45890912063796e-06	HaiMa24306	GWHBAVH00000024	8111385	8120368	+	2204	protein_coding	- && sp|P50995|ANX11_HUMAN Annexin A11 OS=Homo sapiens OX=9606 GN=ANXA11 PE=1 SV=1 && PF00191:Annexin	-
HaiMa06274	35235.6831334331	24966.5850294506	23104.6690411043	12736.8685126756	10990.8494529684	11800.4380647431	27768.979067996	11842.7186767957	1.22944830912345	1.48056990110777e-07	8.45890912063796e-06	HaiMa06274	GWHBAVH00000005	14015722	14030063	-	10436	protein_coding	- && sp|P23239|DESM_XENLA Desmin OS=Xenopus laevis OX=8355 GN=des PE=2 SV=1 && -	-
HaiMa04657	253.64326325503	184.346616373505	201.1287838181	92.2609613956679	82.5729931820812	72.9040887465789	213.039554482212	82.579347774776	1.36556193747553	1.49563838121704e-07	8.52190496022101e-06	HaiMa04657	GWHBAVH00000004	7046524	7050872	+	2299	protein_coding	- && sp|Q96KS9|F167A_HUMAN Protein FAM167A OS=Homo sapiens OX=9606 GN=FAM167A PE=1 SV=1 && -	-
HaiMa18839	530.455863057394	409.964863278393	608.624080199564	197.147106982322	238.117468711118	181.348920757115	516.348268845117	205.537832150185	1.32854369130243	1.51982629791698e-07	8.63638221366192e-06	HaiMa18839	GWHBAVH00000019	24154669	24163113	+	2197	protein_coding	- && sp|Q9UDY8|MALT1_HUMAN Mucosa-associated lymphoid tissue lymphoma translocation protein 1 OS=Homo sapiens OX=9606 GN=MALT1 PE=1 SV=1 && PF18703:MALT1 Ig-like domain|PF13927:Immunoglobulin domain|PF00656:Caspase domain	-
HaiMa04093	502.408771447463	418.219189384669	639.002906922089	1130.4395691006	1458.4694958556	1864.52206969376	519.876955918074	1484.47704488332	-1.51409870992437	1.53584182009165e-07	8.70392936859468e-06	HaiMa04093	GWHBAVH00000003	18245673	18253487	-	4544	protein_coding	- && sp|Q6P158|DHX57_HUMAN Putative ATP-dependent RNA helicase DHX57 OS=Homo sapiens OX=9606 GN=DHX57 PE=1 SV=2 && PF04408:Helicase associated domain (HA2)|PF00270:DEAD/DEAH box helicase|PF07717:Oligonucleotide/oligosaccharide-binding (OB)-fold|PF00271:Helicase conserved C-terminal domain|PF05773:RWD domain	-
HaiMa01813	214.621222754256	166.920816815811	178.082777338943	75.7511051459168	79.6925399315434	59.2345721065954	186.541605636337	71.5594057280185	1.38122260742608	1.61933519909725e-07	9.15249991082255e-06	HaiMa01813	GWHBAVH00000002	1759906	1765138	+	3026	protein_coding	- && sp|Q5BVD1|TTMP_HUMAN TPA-induced transmembrane protein OS=Homo sapiens OX=9606 GN=TTMP PE=1 SV=2 && PF01390:SEA domain	-
HaiMa07351	19778.0773400641	15871.2348076792	10370.7029156208	5252.07662345023	5968.29913511414	4518.23090006923	15340.0050211213	5246.20221954454	1.54794024412356	1.6425110741846e-07	9.25866803902667e-06	HaiMa07351	GWHBAVH00000006	13929187	13933487	-	1426	protein_coding	- && sp|Q7ZTS4|K1C18_DANRE Keratin, type I cytoskeletal 18 OS=Danio rerio OX=7955 GN=krt18 PE=1 SV=2 && PF00038:Intermediate filament protein	-
HaiMa23378	496.311577619217	428.307810181229	513.297417035777	1501.42575071266	1058.08649403085	978.737391422822	479.305601612074	1179.41654538878	-1.29939596504897	1.65240912987667e-07	9.28962380694934e-06	HaiMa23378	GWHBAVH00000023	16439151	16446947	+	1882	protein_coding	- && sp|Q15392|DHC24_HUMAN Delta(24)-sterol reductase OS=Homo sapiens OX=9606 GN=DHCR24 PE=1 SV=2 && PF01565:FAD binding domain	-
HaiMa20282	545.089128245184	418.219189384669	566.722250237459	188.406594850101	208.352785122228	248.785202847701	510.010189289104	215.181527606676	1.24364745744183	1.69434033383895e-07	9.49247764640713e-06	HaiMa20282	GWHBAVH00000021	1504220	1511995	-	2056	protein_coding	- && sp|Q8NFG4|FLCN_HUMAN Folliculin OS=Homo sapiens OX=9606 GN=FLCN PE=1 SV=1 && PF16692:Folliculin C-terminal domain|PF11704:Vesicle coat protein involved in Golgi to plasma membrane transport	-
HaiMa12037	59.7524995168099	84.3775557530473	73.3282024336824	198.118274997013	177.627950449826	173.147210773125	72.4860859011798	182.964478739988	-1.3289656678684	1.70045238006442e-07	9.49247764640713e-06	HaiMa12037	GWHBAVH00000010	13219559	13222646	-	1544	protein_coding	- && sp|O14519|CDKA1_HUMAN Cyclin-dependent kinase 2-associated protein 1 OS=Homo sapiens OX=9606 GN=CDK2AP1 PE=1 SV=1 && PF09806:Cyclin-dependent kinase 2-associated protein	-
HaiMa11012	1915.73830083486	1170.28001240096	1050.68838629976	403.034726096865	506.959772094638	481.166985727421	1378.90223317853	463.720494639641	1.57167186468804	1.70382931264049e-07	9.49247764640713e-06	HaiMa11012	GWHBAVH00000009	15137608	15144454	-	3049	protein_coding	- && sp|P79749|PGFRB_TAKRU Platelet-derived growth factor receptor beta OS=Takifugu rubripes OX=31033 GN=pdgfrb PE=3 SV=1 && PF07679:Immunoglobulin I-set domain|PF07714:Protein tyrosine kinase	-
HaiMa01954	318.273517834436	357.687464605309	266.076620259362	693.413962489546	657.703492206111	613.305646580595	314.012534233036	654.807700425418	-1.05934470799307	1.70650271700422e-07	9.49247764640713e-06	HaiMa01954	GWHBAVH00000002	5147799	5152206	+	2563	protein_coding	- && sp|P78330|SERB_HUMAN Phosphoserine phosphatase OS=Homo sapiens OX=9606 GN=PSPH PE=1 SV=2 && PF00702:haloacid dehalogenase-like hydrolase	-
HaiMa01962	498.750455150515	475.999472128604	622.242174937247	210.743459187999	268.84230338352	232.38178287972	532.330700738789	237.322515150413	1.16538039032052	1.79372264295955e-07	9.93306608957085e-06	HaiMa01962	GWHBAVH00000002	5295357	5311203	-	3323	protein_coding	- && sp|O08789|MNT_MOUSE Max-binding protein MNT OS=Mus musculus OX=10090 GN=Mnt PE=2 SV=2 && PF00010:Helix-loop-helix DNA-binding domain	-
HaiMa03869	346.320609444368	305.410065932225	455.682400837883	120.424833821714	94.094806184232	156.743790805145	369.137692071492	123.75447693703	1.57567057325419	1.89111944950688e-07	1.04368011085089e-05	HaiMa03869	GWHBAVH00000003	15373662	15375105	+	1025	protein_coding	- && - && -	-
HaiMa23802	51.2164281572656	47.6916619473745	39.806738463999	9.71168014691241	8.64135975161314	9.11301109332236	46.2382761895464	9.15535033061597	2.3352865375842	1.93464101981969e-07	1.06491127884696e-05	HaiMa23802	GWHBAVH00000023	22191386	22194610	-	3225	protein_coding	- && - && -	-
HaiMa10933	514.603159103955	592.477184961614	508.059688290513	282.609892275151	279.403965302158	230.559180661056	538.380010785361	264.191012746122	1.02815996749668	2.00209969754768e-07	1.09917358915886e-05	HaiMa10933	GWHBAVH00000009	14573254	14576474	-	927	protein_coding	- && sp|Q8VCC1|PGDH_MOUSE 15-hydroxyprostaglandin dehydrogenase [NAD(+)] OS=Mus musculus OX=10090 GN=Hpgd PE=1 SV=1 && PF00106:short chain dehydrogenase	-
HaiMa10696	367.051068460404	319.167276109353	293.312809734729	167.040898526893	142.102360359861	137.606467509168	326.510384768162	148.916575465307	1.13199545014204	2.01231255618076e-07	1.10191099504942e-05	HaiMa10696	GWHBAVH00000009	11369556	11373650	+	1322	protein_coding	- && sp|A3KNK1|TACAN_DANRE Ion channel TACAN OS=Danio rerio OX=7955 GN=tmem120a PE=2 SV=1 && PF07851:TMPIT-like protein	-
HaiMa07354	103257.19692011	92858.4172535736	69879.6818278012	43587.9628353723	40171.7611830825	38379.4462195271	88665.0986671617	40713.056745994	1.12287204314133	2.03812467617936e-07	1.11027763367476e-05	HaiMa07354	GWHBAVH00000006	13960242	13969088	+	7475	protein_coding	- && sp|P18520|ION3_CARAU Intermediate filament protein ON3 OS=Carassius auratus OX=7957 PE=2 SV=1 && PF00038:Intermediate filament protein|PF16208:Keratin type II head	-
HaiMa01241	192.671324972571	207.275300002051	294.360355483782	545.796424256478	546.325966518653	703.524456404487	231.435660152801	598.548949059872	-1.37042897065933	2.21434057884897e-07	1.19699302777677e-05	HaiMa01241	GWHBAVH00000001	27231271	27245389	-	2804	protein_coding	- && sp|Q13609|DNSL3_HUMAN Deoxyribonuclease gamma OS=Homo sapiens OX=9606 GN=DNASE1L3 PE=1 SV=1 && PF03372:Endonuclease/Exonuclease/phosphatase family	-
HaiMa21378	32.9248466725279	23.8458309736873	45.044467209262	1.94233602938248	0	2.73390332799671	33.9383816184924	1.55874645245973	4.42938546713787	2.26698084417942e-07	1.22231432626574e-05	HaiMa21378	GWHBAVH00000021	23478622	23480760	-	2139	protein_coding	- && - && -	-
HaiMa14846	70.7274484076525	66.0346088502109	61.8051991941037	146.646370218377	231.39641112653	182.260221866447	66.189085483989	186.767667737118	-1.49792811865142	2.28423393922662e-07	1.22534910704263e-05	HaiMa14846	GWHBAVH00000013	6252149	6260714	+	4475	protein_coding	- && sp|O94761|RECQ4_HUMAN ATP-dependent DNA helicase Q4 OS=Homo sapiens OX=9606 GN=RECQL4 PE=1 SV=2 && PF00270:DEAD/DEAH box helicase|PF00271:Helicase conserved C-terminal domain|PF11719:DNA replication and checkpoint protein	-
HaiMa14441	615.816576652837	243.961193807724	441.016760351147	122.367169851096	83.5331442655937	111.178735338533	433.598176937236	105.693016485074	2.03512410955236	2.39603379876973e-07	1.28206052146354e-05	HaiMa14441	GWHBAVH00000012	33210865	33213455	+	1084	protein_coding	- && sp|P31230|AIMP1_MOUSE Aminoacyl tRNA synthase complex-interacting multifunctional protein 1 OS=Mus musculus OX=10090 GN=Aimp1 PE=1 SV=2 && PF01588:Putative tRNA binding domain	-
HaiMa24424	11076.1623083915	5745.92811731349	6020.24541980532	1974.38457386729	1760.91708716206	2803.16221230596	7614.11194850344	2179.48795777844	1.80456885253794	2.44025324185035e-07	1.30241566695416e-05	HaiMa24424	GWHBAVH00000024	10320231	10325059	-	2718	protein_coding	- && sp|Q6Q7X9|KLH31_DANRE Kelch-like protein 31 OS=Danio rerio OX=7955 GN=klhl31 PE=2 SV=1 && PF00651:BTB/POZ domain|PF07707:BTB And C-terminal Kelch|PF01344:Kelch motif	-
HaiMa24922	709.713361607824	488.839534960589	767.85103405556	251.532515805031	252.519734963806	289.793752767651	655.467976874657	264.615334512163	1.30766106011201	2.54898571792928e-07	1.35701305316629e-05	HaiMa24922	GWHBAVH00000015	613987	618741	+	1790	protein_coding	- && sp|Q6ZQM0|RFFL_MOUSE E3 ubiquitin-protein ligase rififylin OS=Mus musculus OX=10090 GN=Rffl PE=1 SV=1 && PF13920:Zinc finger, C3HC4 type (RING finger)	-
HaiMa18822	62715.7357173374	39569.4050587986	42226.5691443105	16901.2369596717	21340.3179821504	13913.7453372846	48170.5699734822	17385.1000930356	1.47029153361555	2.60496942535724e-07	1.38332406613051e-05	HaiMa18822	GWHBAVH00000019	23949715	23965757	+	3046	protein_coding	- && - && PF00261:Tropomyosin|PF12718:Tropomyosin like	-
HaiMa22778	1223.09708194613	826.349757972778	637.955361173037	269.984708084165	325.491217310762	318.044087156951	895.800733697315	304.506670850626	1.55602005270217	2.63983847031083e-07	1.39831845806766e-05	HaiMa22778	GWHBAVH00000023	2530489	2532946	+	1905	protein_coding	- && sp|A5A6L1|CCN1_PANTR CCN family member 1 OS=Pan troglodytes OX=9598 GN=CCN1 PE=2 SV=1 && PF00093:von Willebrand factor type C domain|PF00007:Cystine-knot domain|PF00219:Insulin-like growth factor binding protein	-
HaiMa20692	53.655305688564	45.8573672570909	54.4723789507355	149.559874262451	258.280641464882	139.429069727832	51.3283506321301	182.423195151722	-1.83123417411833	2.72483397317941e-07	1.4397230531972e-05	HaiMa20692	GWHBAVH00000021	7091736	7099370	+	1671	protein_coding	- && sp|Q9Z238|CCNE2_MOUSE G1/S-specific cyclin-E2 OS=Mus musculus OX=10090 GN=Ccne2 PE=1 SV=1 && PF02984:Cyclin, C-terminal domain|PF00134:Cyclin, N-terminal domain	-
HaiMa15569	1598.68422176608	921.733081867527	1760.92440415743	492.382183448459	368.698016068827	516.707728991378	1427.11390259701	459.262642836222	1.63532080609438	2.73942326070948e-07	1.44347585674849e-05	HaiMa15569	GWHBAVH00000014	784748	792924	+	3728	protein_coding	- && - && PF07654:Immunoglobulin C1-set domain	-
HaiMa07155	101.213417548882	154.080753983825	115.230032395787	360.30333345045	343.734087897501	271.567730581006	123.508067976165	325.201717309653	-1.39204338309887	2.74563048361703e-07	1.44347585674849e-05	HaiMa07155	GWHBAVH00000006	10769370	10770855	-	977	protein_coding	- && sp|Q63ZK1|MI40B_XENLA Mitochondrial intermembrane space import and assembly protein 40-B OS=Xenopus laevis OX=8355 GN=chchd4-b PE=2 SV=1 && PF06747:CHCH domain	-
HaiMa12685	36.5831629694755	62.3660194696436	73.3282024336824	7.76934411752993	3.84060433405029	0	57.4257949576005	3.86998281719341	3.90762760315658	2.80246089716842e-07	1.46968857298768e-05	HaiMa12685	GWHBAVH00000011	8533829	8538769	+	2127	protein_coding	- && - && -	-
HaiMa21783	74.3857647046001	61.4488721245018	90.088934418524	22.3368643378985	18.2428705867389	10.9356133119868	75.307857082542	17.1717827455414	2.13548015301766	2.84690425872556e-07	1.48929120551991e-05	HaiMa21783	GWHBAVH00000022	5243123	5245159	+	1457	protein_coding	- && - && PF00001:7 transmembrane receptor (rhodopsin family)	-
HaiMa05620	1584.05095657829	1628.85368497187	2386.30921634183	761.395723517933	833.411140488912	609.660442143266	1866.40461929733	734.82243538337	1.34495724555978	2.86264327314276e-07	1.49381795753454e-05	HaiMa05620	GWHBAVH00000005	1360995	1374164	-	2951	protein_coding	- && sp|O95810|CAVN2_HUMAN Caveolae-associated protein 2 OS=Homo sapiens OX=9606 GN=CAVIN2 PE=1 SV=3 && PF15237:PTRF/SDPR family	-
HaiMa13304	3.65831629694755	4.58573672570909	4.19018299621042	30.1062084554285	35.5255900899651	37.3633454826217	4.14474533962235	34.3317146760051	-3.04023909007567	2.93893880282135e-07	1.5223269739823e-05	HaiMa13304	GWHBAVH00000012	11941415	11942316	+	458	protein_coding	- && - && -	-
HaiMa09186	328.02902795963	337.510223012189	307.978450221466	926.494286015444	1165.62341538426	619.684754345921	324.505900397762	903.934151915209	-1.47774877753763	2.97901870876598e-07	1.53930569652462e-05	HaiMa09186	GWHBAVH00000008	2801658	2805775	+	1837	protein_coding	- && sp|Q8BH64|EHD2_MOUSE EH domain-containing protein 2 OS=Mus musculus OX=10090 GN=Ehd2 PE=1 SV=1 && -	-
HaiMa06844	3.65831629694755	0.917147345141818	3.14263724715782	32.048544484811	36.4857411734777	28.2503343892993	2.57270029641573	32.2615400158627	-3.70231607033878	3.05718643432021e-07	1.5719903514229e-05	HaiMa06844	GWHBAVH00000006	5941345	5952868	-	2687	protein_coding	- && sp|P55103|INHBC_HUMAN Inhibin beta C chain OS=Homo sapiens OX=9606 GN=INHBC PE=2 SV=1 && PF00019:Transforming growth factor beta like domain|PF00688:TGF-beta propeptide	-
HaiMa23165	956.039992268959	635.58311018328	1159.63314420123	331.168293009713	256.360339297857	158.566393023809	917.085415551157	248.698341777126	1.88281816195671	3.07060458784366e-07	1.5750483192438e-05	HaiMa23165	GWHBAVH00000023	12460866	12468257	-	2054	protein_coding	- && sp|Q0P483|S2542_DANRE Mitochondrial coenzyme A transporter SLC25A42 OS=Danio rerio OX=7955 GN=slc25a42 PE=2 SV=1 && PF00153:Mitochondrial carrier protein	-
HaiMa06496	210.962906457308	237.541162391731	177.03523158989	408.861734185013	478.155239589261	447.448844682128	208.51310014631	444.821939485467	-1.09201713468949	3.09088475560473e-07	1.58043540915397e-05	HaiMa06496	GWHBAVH00000006	129337	137019	-	3003	protein_coding	- && sp|Q9HBU6|EKI1_HUMAN Ethanolamine kinase 1 OS=Homo sapiens OX=9606 GN=ETNK1 PE=1 SV=1 && -	-
HaiMa19484	128.041070393164	118.312007523295	97.4217546618923	39.8178886023409	35.5255900899651	45.5650554666118	114.59161085945	40.3028447196393	1.50525216555226	3.09610010426235e-07	1.58043540915397e-05	HaiMa19484	GWHBAVH00000020	9755527	9757170	-	312	protein_coding	- && - && -	-
HaiMa14501	180.476937316079	199.938121240916	208.461604061468	401.092390067483	453.191311417934	360.875239295566	196.292220872821	405.052980260327	-1.04364679819417	3.12198532845127e-07	1.58705241716695e-05	HaiMa14501	GWHBAVH00000012	33650329	33652126	-	934	protein_coding	- && sp|Q7TQK4|EXOS3_MOUSE Exosome complex component RRP40 OS=Mus musculus OX=10090 GN=Exosc3 PE=1 SV=3 && PF15985:KH domain	-
HaiMa09625	271.934844739768	237.541162391731	235.697793536836	517.632551830432	579.931254441593	447.448844682128	248.391266889445	515.004216984718	-1.05309477148333	3.12890929256236e-07	1.58705241716695e-05	HaiMa09625	GWHBAVH00000008	8493330	8495320	+	839	protein_coding	- && sp|Q6PFL6|CCD43_DANRE Coiled-coil domain-containing protein 43 OS=Danio rerio OX=7955 GN=ccdc43 PE=2 SV=1 && -	-
HaiMa06687	95.1162237206362	99.0519132753164	95.3266631637871	221.426307349603	447.430404916858	280.680741674329	96.4982667199132	316.51248464693	-1.71329504850845	3.13164692885613e-07	1.58705241716695e-05	HaiMa06687	GWHBAVH00000006	2474932	2486695	+	4311	protein_coding	- && sp|Q9P2N4|ATS9_HUMAN A disintegrin and metalloproteinase with thrombospondin motifs 9 OS=Homo sapiens OX=9606 GN=ADAMTS9 PE=1 SV=4 && PF05986:ADAM-TS Spacer 1|PF00090:Thrombospondin type 1 domain	-
HaiMa07090	232.912804238994	210.026742037476	291.217718236624	100.030305513198	106.576770269895	105.710928682539	244.719088171031	104.106001488544	1.23242053121612	3.15772808117354e-07	1.59643221600241e-05	HaiMa07090	GWHBAVH00000006	9941539	9945485	-	1244	protein_coding	- && sp|Q0P5L5|SUMF1_BOVIN Formylglycine-generating enzyme OS=Bos taurus OX=9913 GN=SUMF1 PE=2 SV=1 && PF03781:Sulfatase-modifying factor enzyme 1	-
HaiMa20163	824.340605578847	305.410065932225	562.532067241249	2754.23248966436	1930.86382894378	2030.37887159222	564.094246250774	2238.49173006679	-1.98958343857247	3.2631888118261e-07	1.64187461887632e-05	HaiMa20163	GWHBAVH00000020	24294148	24310378	+	3766	protein_coding	- && sp|A7Z064|HMDH_BOVIN 3-hydroxy-3-methylglutaryl-coenzyme A reductase OS=Bos taurus OX=9913 GN=HMGCR PE=2 SV=2 && PF12349:Sterol-sensing domain of SREBP cleavage-activation|PF00368:Hydroxymethylglutaryl-coenzyme A reductase	-
HaiMa14602	488.994945025322	318.250128764211	355.118008928833	111.684321689493	85.4534464326189	160.388995242474	387.454360906122	119.175587788195	1.69897920835622	3.36255033174657e-07	1.68383102360763e-05	HaiMa14602	GWHBAVH00000013	1140516	1154098	+	2382	protein_coding	- && sp|Q8BH16|FBXL2_MOUSE F-box/LRR-repeat protein 2 OS=Mus musculus OX=10090 GN=Fbxl2 PE=1 SV=1 && PF12937:F-box-like	-
HaiMa10398	82.9218360641444	76.1232296467709	74.375748182735	191.320098894175	182.428705867389	289.793752767651	77.8069379645501	221.180852509738	-1.50914372896972	3.41066349326274e-07	1.69984888333251e-05	HaiMa10398	GWHBAVH00000009	7365290	7370169	+	2519	protein_coding	- && sp|Q7M730|SCN4B_RAT Sodium channel subunit beta-4 OS=Rattus norvegicus OX=10116 GN=Scn4b PE=1 SV=1 && PF07686:Immunoglobulin V-set domain	-
HaiMa18918	1486.49585532635	1003.35919558515	1262.29262760839	610.864681240791	500.23871451005	554.071074474	1250.71589283996	555.058156741613	1.17147481425979	3.42484963042772e-07	1.70289339407257e-05	HaiMa18918	GWHBAVH00000020	307373	311886	+	1203	protein_coding	- && sp|Q2KJJ9|F16P2_BOVIN Fructose-1,6-bisphosphatase isozyme 2 OS=Bos taurus OX=9913 GN=FBP2 PE=2 SV=1 && PF00316:Fructose-1-6-bisphosphatase, N-terminal domain	-
HaiMa12491	219.498977816853	178.843732302655	213.699332806731	82.5492812487555	75.8519355974932	98.4205198078815	204.014014308746	85.6072455513767	1.25022080213244	3.49842728344672e-07	1.73538456446173e-05	HaiMa12491	GWHBAVH00000011	5605190	5609646	+	1493	protein_coding	- && sp|Q3U034|METL4_MOUSE N(6)-adenine-specific methyltransferase METTL4 OS=Mus musculus OX=10090 GN=Mettl4 PE=1 SV=1 && PF05063:MT-A70	-
HaiMa00262	110.968927674076	77.0403769919127	97.4217546618923	20.3945283085161	31.6849857559149	30.0729366079638	95.1436864426268	27.3841502241316	1.79195035018297	3.51896876134312e-07	1.74147651236234e-05	HaiMa00262	GWHBAVH00000001	7699245	7717899	-	1944	protein_coding	- && sp|A6NK59|ASB14_HUMAN Ankyrin repeat and SOCS box protein 14 OS=Homo sapiens OX=9606 GN=ASB14 PE=2 SV=2 && PF12796:Ankyrin repeats (3 copies)|PF07525:SOCS box	-
HaiMa23390	645.083107028417	532.862607527396	591.863348214722	256.388355878488	313.969404308611	308.931076063628	589.936354256845	293.096278750242	1.00810740793165	3.54727854039781e-07	1.75137532057767e-05	HaiMa23390	GWHBAVH00000023	16487287	16491048	+	1433	protein_coding	- && sp|Q9QZC7|PKHB2_MOUSE Pleckstrin homology domain-containing family B member 2 OS=Mus musculus OX=10090 GN=Plekhb2 PE=1 SV=1 && PF00169:PH domain	-
HaiMa08407	9245.7847211521	4461.0046867698	6117.66717446721	2338.57257937651	2129.61510323088	2244.5346322853	6608.1521941297	2237.57410496423	1.56219258750777	3.58012545676962e-07	1.76346273083218e-05	HaiMa08407	GWHBAVH00000007	11898426	11917042	+	4855	protein_coding	- && sp|P52179|MYOM1_HUMAN Myomesin-1 OS=Homo sapiens OX=9606 GN=MYOM1 PE=1 SV=2 && PF07679:Immunoglobulin I-set domain|PF00041:Fibronectin type III domain	-
HaiMa11160	36461.2190929105	20970.5740466677	22136.7367689797	10895.533956821	9235.69327230743	7877.28678906785	26522.8433028526	9336.17133939877	1.50631312745639	3.66790307246465e-07	1.79829610636511e-05	HaiMa11160	GWHBAVH00000010	1327133	1346929	-	4634	protein_coding	- && - && PF00261:Tropomyosin	-
HaiMa14111	1204.80550046139	877.71000930072	1216.20061465007	532.2000720508	531.923700265965	493.925201258072	1099.57204147073	519.349657858279	1.08165769233092	3.80680773218582e-07	1.85775742152642e-05	HaiMa14111	GWHBAVH00000012	28449667	28463294	+	3060	protein_coding	- && sp|Q5HYK7|SH319_HUMAN SH3 domain-containing protein 19 OS=Homo sapiens OX=9606 GN=SH3D19 PE=1 SV=2 && PF00018:SH3 domain|PF14604:Variant SH3 domain	-
HaiMa12657	1013.35361425447	852.029883636749	1004.59637334145	1822.88236357546	2478.14994654595	1845.38474639778	956.659957077556	2048.8056855064	-1.09904052874218	3.85242768952168e-07	1.87567853465349e-05	HaiMa12657	GWHBAVH00000011	8125153	8129236	+	1959	protein_coding	- && sp|Q6DIS2|CDV3_XENTR Protein CDV3 homolog OS=Xenopus tropicalis OX=8364 GN=cdv3 PE=2 SV=1 && PF15359:Carnitine deficiency-associated protein 3	-
HaiMa10217	235.351681770292	297.155739825949	247.220796776415	491.411015433768	632.739564034785	545.86936449001	259.909406124219	556.673314652854	-1.09697700166767	3.8628998692585e-07	1.87644366460156e-05	HaiMa10217	GWHBAVH00000009	3985005	3992645	+	1848	protein_coding	- && sp|P83571|RUVB2_DANRE RuvB-like 2 OS=Danio rerio OX=7955 GN=ruvbl2 PE=1 SV=1 && PF06068:TIP49 P-loop domain|PF17856:TIP49 AAA-lid domain	-
HaiMa14692	1198.70830663315	842.858410185331	1002.50128184334	318.543108818727	478.155239589261	272.479031690339	1014.68933288727	356.392460032775	1.50931402658854	3.87627175024411e-07	1.87861059858957e-05	HaiMa14692	GWHBAVH00000013	3234345	3248033	-	3158	protein_coding	- && sp|P37173|TGFR2_HUMAN TGF-beta receptor type-2 OS=Homo sapiens OX=9606 GN=TGFBR2 PE=1 SV=2 && PF08917:Transforming growth factor beta receptor 2 ectodomain|PF07714:Protein tyrosine kinase	-
HaiMa10868	576.794536152063	590.642890271331	312.168633217676	133.0500180127	133.461000608247	184.994125194444	493.202019880357	150.501714605131	1.71188571784978	3.94521102160145e-07	1.90763621003215e-05	HaiMa10868	GWHBAVH00000009	13906589	13909425	-	1289	protein_coding	- && - && PF04749:PLAC8 family	-
HaiMa09412	2541.31038761289	1357.37807080989	1852.06088432501	717.693162856827	752.758449473856	605.103936596605	1916.9164475826	691.851849642429	1.46993442201974	4.02272115805881e-07	1.92759396737332e-05	HaiMa09412	GWHBAVH00000008	5559533	5574835	-	5386	protein_coding	- && sp|Q8K4L3|SVIL_MOUSE Supervillin OS=Mus musculus OX=10090 GN=Svil PE=1 SV=1 && PF00626:Gelsolin repeat	-
HaiMa23862	1691.36156795542	1106.07969824103	1402.66375798144	582.700808814745	638.50047053586	441.981038026135	1400.0350080593	554.394105792246	1.33622112306165	4.0231837611805e-07	1.92759396737332e-05	HaiMa23862	GWHBAVH00000024	20517	23912	+	1079	protein_coding	- && sp|Q8QZY6|TSN14_MOUSE Tetraspanin-14 OS=Mus musculus OX=10090 GN=Tspan14 PE=1 SV=1 && PF00335:Tetraspanin family	-
HaiMa10386	28.0470916099312	20.17724159312	7.33282024336824	116.540161762949	170.906892865238	78.3718954025723	18.5190511488065	121.939650010253	-2.72694591422165	4.02702566050382e-07	1.92759396737332e-05	HaiMa10386	GWHBAVH00000009	7251639	7256438	+	2324	protein_coding	- && sp|O75298|RTN2_HUMAN Reticulon-2 OS=Homo sapiens OX=9606 GN=RTN2 PE=1 SV=1 && PF02453:Reticulon	-
HaiMa08104	12549.2443372957	8948.60664654872	8950.23087990546	4394.53526647787	4180.49781761374	5146.11736439914	10149.36062125	4573.71681616358	1.14985929221947	4.03220254061112e-07	1.92759396737332e-05	HaiMa08104	GWHBAVH00000007	8274578	8282419	-	2305	protein_coding	- && sp|Q9BZE4|GTPB4_HUMAN GTP-binding protein 4 OS=Homo sapiens OX=9606 GN=GTPBP4 PE=1 SV=3 && PF08155:NOGCT (NUC087) domain|PF06858:Nucleolar GTP-binding protein 1 (NOG1)|PF17835:NOG1 N-terminal helical domain	-
HaiMa13946	486.556067494024	383.36759026928	562.532067241249	229.195651467133	181.468554783876	193.195835178434	477.485241668184	201.286680476481	1.24569637151772	4.06960785890624e-07	1.94107404709189e-05	HaiMa13946	GWHBAVH00000012	25815257	25819780	+	1472	protein_coding	- && sp|O34678|YTBE_BACSU Uncharacterized oxidoreductase YtbE OS=Bacillus subtilis (strain 168) OX=224308 GN=ytbE PE=1 SV=1 && PF00248:Aldo/keto reductase family	-
HaiMa06081	149.990968174849	128.400628319855	131.990764380628	43.7025606611058	60.489518261292	53.7667654506019	136.794120291777	52.6529481243333	1.37517627991879	4.09628335533024e-07	1.94938703605129e-05	HaiMa06081	GWHBAVH00000005	9053121	9068760	+	5032	protein_coding	- && sp|P81122|IRS2_MOUSE Insulin receptor substrate 2 OS=Mus musculus OX=10090 GN=Irs2 PE=1 SV=2 && PF02174:PTB domain (IRS-1 type)	-
HaiMa12755	226.815610410748	132.986365045564	173.892594342732	52.443072793327	64.3301225953423	61.0571743252598	177.898189933015	59.2767899046431	1.58189721483521	4.15398399773784e-07	1.9723939333403e-05	HaiMa12755	GWHBAVH00000011	9456669	9460322	+	2178	protein_coding	- && sp|Q924I3|ACKR4_MOUSE Atypical chemokine receptor 4 OS=Mus musculus OX=10090 GN=Ackr4 PE=1 SV=1 && PF00001:7 transmembrane receptor (rhodopsin family)	-
HaiMa19306	709.713361607824	547.536965049665	425.303574115358	213.656963232073	164.18583528065	233.293083989053	560.851300257616	203.711960833925	1.46012439681647	4.20276644269274e-07	1.9910724077494e-05	HaiMa19306	GWHBAVH00000020	5665905	5675406	-	1645	protein_coding	- && sp|Q8R2N1|AQP3_MOUSE Aquaporin-3 OS=Mus musculus OX=10090 GN=Aqp3 PE=1 SV=1 && PF00230:Major intrinsic protein	-
HaiMa21761	386.562088710791	265.055582745985	317.406361962939	132.078849998009	146.903115777423	109.356133119868	323.008011139905	129.4460329651	1.31797737899536	4.39530945849443e-07	2.07762139022376e-05	HaiMa21761	GWHBAVH00000022	4907337	4925534	-	2641	protein_coding	- && sp|Q9HBW0|LPAR2_HUMAN Lysophosphatidic acid receptor 2 OS=Homo sapiens OX=9606 GN=LPAR2 PE=1 SV=2 && PF00001:7 transmembrane receptor (rhodopsin family)	-
HaiMa10486	912.140196705588	1063.89092036451	1048.59329480166	2235.62876981924	2396.53710444738	1713.2460855446	1008.20813729058	2115.13731993707	-1.06854455494185	4.67219526235555e-07	2.20356198033511e-05	HaiMa10486	GWHBAVH00000009	8270733	8278358	+	2682	protein_coding	- && sp|Q9NY33|DPP3_HUMAN Dipeptidyl peptidase 3 OS=Homo sapiens OX=9606 GN=DPP3 PE=1 SV=2 && PF03571:Peptidase family M49	-
novel.288	452.411782055846	303.575771241942	450.44467209262	147.617538233069	171.86704394875	109.356133119868	402.144075130136	142.946905100562	1.4917983790507	4.71865971529599e-07	2.2205085740596e-05	-	GWHBAVH00000009	8365840	8375252	+	1959	-	- && sp|P97447|FHL1_MOUSE Four and a half LIM domains protein 1 OS=Mus musculus OX=10090 GN=Fhl1 PE=1 SV=3 && -	-
HaiMa15223	8781.17855143976	6184.32454829128	6462.30972590552	3352.47198671416	2383.0949892782	3224.18332481745	7142.60427521219	2986.58343360327	1.25785933522173	4.82765804952792e-07	2.26170415555883e-05	HaiMa15223	GWHBAVH00000013	9883852	9886867	+	2227	protein_coding	- && sp|Q9H3M7|TXNIP_HUMAN Thioredoxin-interacting protein OS=Homo sapiens OX=9606 GN=TXNIP PE=1 SV=1 && PF00339:Arrestin (or S-antigen), N-terminal domain|PF02752:Arrestin (or S-antigen), C-terminal domain	-
HaiMa13970	113.407805205374	54.1116933633673	70.1855651865245	12.6251841909861	19.2030216702514	16.4034199679803	79.2350212517552	16.0772086097393	2.29501954205783	4.84611613877206e-07	2.26531752633243e-05	HaiMa13970	GWHBAVH00000012	25974072	25978630	-	3440	protein_coding	- && sp|Q5RGB8|KLH26_DANRE Kelch-like protein 26 OS=Danio rerio OX=7955 GN=klhl26 PE=4 SV=1 && PF07707:BTB And C-terminal Kelch|PF01344:Kelch motif|PF00651:BTB/POZ domain	-
HaiMa24619	473.142241071883	350.350285844174	346.737642936412	128.194177939244	162.265533113625	181.348920757115	390.076723284156	157.269543936661	1.30864164843277	5.00194327361904e-07	2.32391151617617e-05	HaiMa24619	GWHBAVH00000024	15200110	15204969	+	2717	protein_coding	- && sp|Q9JLV1|BAG3_MOUSE BAG family molecular chaperone regulator 3 OS=Mus musculus OX=10090 GN=Bag3 PE=1 SV=2 && PF00397:WW domain|PF02179:BAG domain	-
HaiMa17751	757.271473468142	574.134238058778	739.567298831139	321.456612862801	361.97695848424	325.334496031608	690.32433678602	336.25602245955	1.03686672987656	5.00453385989935e-07	2.32391151617617e-05	HaiMa17751	GWHBAVH00000019	972291	976698	-	1431	protein_coding	- && sp|Q9NRM2|ZN277_HUMAN Zinc finger protein 277 OS=Homo sapiens OX=9606 GN=ZNF277 PE=1 SV=2 && PF12756:C2H2 type zinc-finger (2 copies)	-
HaiMa21910	752.393718405545	255.884109294567	404.352659134306	3835.14249001571	2216.02870074702	1557.41359584879	470.876828944806	2536.19492887051	-2.4301939907393	5.12377981462128e-07	2.36884925552294e-05	HaiMa21910	GWHBAVH00000022	7708707	7712789	+	1339	protein_coding	- && sp|Q7ZW77|MSMO1_DANRE Methylsterol monooxygenase 1 OS=Danio rerio OX=7955 GN=msmo1 PE=2 SV=1 && PF04116:Fatty acid hydroxylase superfamily	-
HaiMa22079	732.882698155158	494.34241903144	717.568838101035	289.40806837799	269.802454467033	291.616354986316	648.264651762544	283.608959277113	1.19163915894108	5.53291998406502e-07	2.54683447825456e-05	HaiMa22079	GWHBAVH00000022	9894023	9903304	+	2342	protein_coding	- && sp|Q5U3Q6|CIP4_DANRE Cdc42-interacting protein 4 homolog OS=Danio rerio OX=7955 GN=trip10 PE=2 SV=1 && PF00018:SH3 domain|PF00611:Fes/CIP4, and EFC/F-BAR homology domain	-
HaiMa22572	324.370711662682	393.45621106584	412.733025126726	819.665804399408	794.044946064897	672.54021868719	376.85331595175	762.083656383832	-1.01456728097706	5.58377961352811e-07	2.56464579111982e-05	HaiMa22572	GWHBAVH00000022	19036070	19043227	+	1078	protein_coding	- && sp|Q9JJW6|ALRF2_MOUSE Aly/REF export factor 2 OS=Mus musculus OX=10090 GN=Alyref2 PE=1 SV=1 && PF13865:C-terminal duplication domain of Friend of PRMT1|PF00076:RNA recognition motif. (a.k.a. RRM, RBD, or RNP domain)	-
HaiMa05873	224.376732879449	218.281068143753	218.937061551994	91.2897933809767	72.9714823469554	111.178735338533	220.531620858399	91.813337022155	1.26287216731515	5.65057672143849e-07	2.58968387916014e-05	HaiMa05873	GWHBAVH00000005	5285739	5288211	+	1094	protein_coding	- && sp|Q503V1|CYBR1_DANRE Plasma membrane ascorbate-dependent reductase CYBRD1 OS=Danio rerio OX=7955 GN=cybrd1 PE=2 SV=1 && PF03188:Eukaryotic cytochrome b561	-
HaiMa00227	1021.88968561401	1049.21656284224	768.898579804612	440.910278669823	485.836448257361	388.214272575533	946.668276086956	438.320333167572	1.11105325530084	5.88437649762344e-07	2.69098536492185e-05	HaiMa00227	GWHBAVH00000001	6326242	6334596	-	2777	protein_coding	- && - && -	-
HaiMa13268	825.560044344496	1065.72521505479	956.409268885028	1957.87471761754	2478.14994654595	1766.10154988587	949.231509428106	2067.37540468312	-1.12239811181956	5.99498045043459e-07	2.73563155532602e-05	HaiMa13268	GWHBAVH00000012	11282986	11288698	-	2341	protein_coding	- && sp|Q08E38|PRP19_BOVIN Pre-mRNA-processing factor 19 OS=Bos taurus OX=9913 GN=PRPF19 PE=2 SV=1 && PF08606:Prp19/Pso4-like|PF04564:U-box domain|PF00400:WD domain, G-beta repeat	-
HaiMa00861	1126.76141945984	987.767690717738	827.561141751558	345.735813230082	484.876297173849	285.23724722099	980.696750643047	371.949785874973	1.39872251923694	6.02583479364604e-07	2.74377211921481e-05	HaiMa00861	GWHBAVH00000001	18681809	18690667	+	2337	protein_coding	- && sp|Q92052|CXG1_DANRE Gap junction gamma-1 protein OS=Danio rerio OX=7955 GN=gjc1 PE=2 SV=1 && PF00029:Connexin	-
HaiMa02478	287.787548693207	353.1017278796	422.1609368682	816.752300355334	1042.72407669465	728.129586356457	354.350071147002	862.535321135481	-1.28244346729681	6.06453463127256e-07	2.75544222190707e-05	HaiMa02478	GWHBAVH00000002	15502165	15509140	-	2320	protein_coding	- && sp|P53041|PPP5_HUMAN Serine/threonine-protein phosphatase 5 OS=Homo sapiens OX=9606 GN=PPP5C PE=1 SV=1 && PF00515:Tetratricopeptide repeat|PF00149:Calcineurin-like phosphoesterase|PF08321:PPP5 TPR repeat region	-
HaiMa15704	543.869689479535	340.261665047614	443.111851849252	193.262434923557	168.986590698213	183.17152297578	442.414402125467	181.806849532516	1.28137095613509	6.15717260357419e-07	2.78097727998265e-05	HaiMa15704	GWHBAVH00000014	1726360	1729503	+	1583	protein_coding	- && sp|Q3UZZ6|ST1D1_MOUSE Sulfotransferase 1 family member D1 OS=Mus musculus OX=10090 GN=Sult1d1 PE=1 SV=1 && PF00685:Sulfotransferase domain	-
HaiMa07977	132.918825455761	61.4488721245018	99.5168461599975	27.1927044113548	20.163172753764	15.492118858648	97.9615145800867	20.9493320079223	2.22332270983219	6.34498745520583e-07	2.85822704125319e-05	HaiMa07977	GWHBAVH00000007	6251245	6256906	+	1903	protein_coding	- && sp|Q08DP0|PGM1_BOVIN Phosphoglucomutase-1 OS=Bos taurus OX=9913 GN=PGM1 PE=2 SV=1 && PF02879:Phosphoglucomutase/phosphomannomutase, alpha/beta/alpha domain II|PF02878:Phosphoglucomutase/phosphomannomutase, alpha/beta/alpha domain I|PF02880:Phosphoglucomutase/phosphomannomutase, alpha/beta/alpha domain III	-
HaiMa05421	663.374688513155	638.334552218705	565.674704488407	289.40806837799	248.679130629756	347.205722655582	622.461315073422	295.097640554443	1.07619062874304	6.80785455202099e-07	3.0601959416995e-05	HaiMa05421	GWHBAVH00000004	20222644	20227226	-	2185	protein_coding	- && sp|Q5TZE1|BTB6B_DANRE BTB/POZ domain-containing protein 6-B OS=Danio rerio OX=7955 GN=btbd6b PE=2 SV=1 && PF00651:BTB/POZ domain|PF07707:BTB And C-terminal Kelch|PF08005:PHR domain	-
HaiMa15534	510.944842807007	309.078655312793	262.933983012204	88.3762893369029	120.979036522584	122.11434865052	360.985827044001	110.489891503336	1.70620555995219	6.8598939515905e-07	3.07702732526449e-05	HaiMa15534	GWHBAVH00000014	598289	602063	-	2265	protein_coding	- && sp|P16390|KCNA3_MOUSE Potassium voltage-gated channel subfamily A member 3 OS=Mus musculus OX=10090 GN=Kcna3 PE=1 SV=3 && PF00520:Ion transport protein|PF02214:BTB/POZ domain	-
HaiMa24395	57.3136219855115	70.62034557592	86.9462971713662	192.291266908866	213.153540539791	161.300296351806	71.6267549109326	188.915034600154	-1.39541589452622	6.87560918403272e-07	3.07752850993159e-05	HaiMa24395	GWHBAVH00000024	10060975	10064016	+	1090	protein_coding	- && sp|E3TDS3|MTG1_ICTPU Mitochondrial ribosome-associated GTPase 1 OS=Ictalurus punctatus OX=7998 GN=mtg1 PE=2 SV=1 && PF01926:50S ribosome-binding GTPase	-
HaiMa09691	291.445864990154	188.932353099215	186.463143331364	50.5007367639445	14.4022662526886	54.6780665599342	222.280453806911	39.8603565255224	2.47745776982108	7.31315004437013e-07	3.25265462521965e-05	HaiMa09691	GWHBAVH00000008	9545726	9547552	-	1125	protein_coding	- && - && -	-
HaiMa04194	1221.87764318048	1108.83114027646	1717.97502844627	641.94205771091	505.999621011125	548.603267818006	1349.5612706344	565.514982180014	1.25485143212249	7.3472524538077e-07	3.2609426574984e-05	HaiMa04194	GWHBAVH00000003	19483194	19503571	-	17228	protein_coding	- && sp|P51857|AK1D1_HUMAN Aldo-keto reductase family 1 member D1 OS=Homo sapiens OX=9606 GN=AKR1D1 PE=1 SV=1 && PF00248:Aldo/keto reductase family	-
HaiMa10871	84.1412748297935	249.464077878574	439.969214602094	43.7025606611058	21.1233238372766	34.629442154625	257.858189103487	33.1517755510025	2.96033234293224	7.41482674752855e-07	3.27992658831545e-05	HaiMa10871	GWHBAVH00000009	13917882	13919556	-	1059	protein_coding	- && sp|P40744|B910_XENLA Maternal B9.10 protein OS=Xenopus laevis OX=8355 PE=2 SV=1 && PF07742:BTG family	-
HaiMa23104	376.806578585597	374.196116817862	387.591927149464	204.916451099852	160.345230946599	203.220147381089	379.531540850974	189.493943142513	1.00181866800913	7.42547977444203e-07	3.27992658831545e-05	HaiMa23104	GWHBAVH00000023	11103345	11115762	+	1956	protein_coding	- && sp|Q9R1K5|FZR1_MOUSE Fizzy-related protein homolog OS=Mus musculus OX=10090 GN=Fzr1 PE=1 SV=1 && PF00400:WD domain, G-beta repeat|PF12894:Anaphase-promoting complex subunit 4 WD40 domain	-
HaiMa18250	37785.5295924055	28325.1786073599	50834.2525642758	16901.2369596717	12497.3265029996	10194.7255100997	38981.6535880137	13197.7629909237	1.56250294694032	7.43669912349295e-07	3.27992658831545e-05	HaiMa18250	GWHBAVH00000019	10458304	10470488	+	5960	protein_coding	- && sp|Q90339|MYSS_CYPCA Myosin heavy chain, fast skeletal muscle OS=Cyprinus carpio OX=7962 PE=2 SV=2 && PF00063:Myosin head (motor domain)|PF01576:Myosin tail|PF02736:Myosin N-terminal SH3-like domain	-
HaiMa21631	588.988923808555	698.866276998065	609.671625948616	1305.24981174503	1555.44475529037	1105.40824562	632.508942251745	1322.03427088513	-1.06294007485678	7.55446521307316e-07	3.31798407545851e-05	HaiMa21631	GWHBAVH00000022	2853816	2861317	+	1414	protein_coding	- && sp|Q9JMD0|ZN207_MOUSE BUB3-interacting and GLEBS motif-containing protein ZNF207 OS=Mus musculus OX=10090 GN=Znf207 PE=1 SV=1 && -	-
HaiMa13698	223.1572941138	113.726270797585	94.2791174147345	994.476047043831	380.219829070978	782.807652916391	143.720894108707	719.1678430104	-2.32557544187756	7.61305793202934e-07	3.33676688821294e-05	HaiMa13698	GWHBAVH00000012	21331366	21344797	+	3436	protein_coding	- && sp|Q5PR34|CTR2_DANRE Cationic amino acid transporter 2 OS=Danio rerio OX=7955 GN=slc7a2 PE=2 SV=1 && PF13520:Amino acid permease|PF13906:C-terminus of AA_permease	-
HaiMa14337	663.374688513155	439.313578322931	373.97383241178	185.493090806027	192.030216702514	168.590705226464	492.220699749289	182.038004245002	1.43401018615483	7.65166444096117e-07	3.34673007768347e-05	HaiMa14337	GWHBAVH00000012	31551920	31559392	+	1861	protein_coding	- && sp|O43508|TNF12_HUMAN Tumor necrosis factor ligand superfamily member 12 OS=Homo sapiens OX=9606 GN=TNFSF12 PE=1 SV=1 && PF00229:TNF(Tumour Necrosis Factor) family	-
novel.272	60.9719382824591	50.4431039828	49.2346502054724	10.6828481616037	10.5616619186383	16.4034199679803	53.5498974902438	12.5493100160741	2.08640346145436	7.72470343634358e-07	3.37168111480321e-05	-	GWHBAVH00000008	1356658	1357490	-	685	-	- && - && -	-
HaiMa11049	781.660248781126	560.377027881651	645.288181416405	206.858787129234	180.508403700363	318.955388266283	662.441819359727	235.440859698627	1.4912846943554	7.91365452659871e-07	3.43991061298462e-05	HaiMa11049	GWHBAVH00000009	15314553	15321908	-	3571	protein_coding	- && sp|Q8IUR6|CRERF_HUMAN CREB3 regulatory factor OS=Homo sapiens OX=9606 GN=CREBRF PE=1 SV=2 && -	-
HaiMa13957	343.881731913069	94.4661765496073	395.972293141885	1957.87471761754	1015.8398463563	7529.16976530294	278.106733868187	3500.96144309226	-3.65461442867759	8.09452293219016e-07	3.51129079128463e-05	HaiMa13957	GWHBAVH00000012	25887919	25897313	-	1815	protein_coding	- && sp|Q5HZT0|DXO_XENLA Decapping and exoribonuclease protein OS=Xenopus laevis OX=8355 GN=dxo PE=2 SV=1 && PF08652:RAI1 like PD-(D/E)XK nuclease	-
HaiMa06325	620.694331715434	520.022544695411	575.10261622988	1459.66552608094	1402.78073301187	982.382595860151	571.939830880242	1281.60961831765	-1.16444619397223	8.12210634684226e-07	3.5160214785242e-05	HaiMa06325	GWHBAVH00000005	15739595	15744610	-	1932	protein_coding	- && sp|Q99KV1|DJB11_MOUSE DnaJ homolog subfamily B member 11 OS=Mus musculus OX=10090 GN=Dnajb11 PE=1 SV=1 && PF01556:DnaJ C terminal domain|PF00226:DnaJ domain	-
HaiMa16080	290.226426224505	357.687464605309	385.496835651359	804.127116164348	725.874219135504	633.354270985904	344.470242160391	721.118535428585	-1.06442464224862	8.28497036752704e-07	3.57917510836486e-05	HaiMa16080	GWHBAVH00000014	4825986	4828440	+	1849	protein_coding	- && sp|Q5XH94|TIM23_XENTR Mitochondrial import inner membrane translocase subunit Tim23 OS=Xenopus tropicalis OX=8364 GN=timm23 PE=2 SV=1 && -	-
HaiMa23420	197.549080035167	218.281068143753	288.075080989466	529.286568006726	536.724455683527	476.61048018076	234.635076389462	514.207167957004	-1.13091987298267	8.3309531313345e-07	3.59168003915734e-05	HaiMa23420	GWHBAVH00000023	16860773	16879539	-	4165	protein_coding	- && sp|Q6YGZ4|CLOCK_TYTAL Circadian locomoter output cycles protein kaput OS=Tyto alba OX=56313 GN=CLOCK PE=2 SV=1 && PF00989:PAS fold|PF14598:PAS domain|PF00010:Helix-loop-helix DNA-binding domain	-
HaiMa00398	1130.41973575679	803.421074344233	1293.71900007997	2214.26307349603	2717.22756634058	3170.41655936685	1075.85327006033	2700.63573306782	-1.32820716101906	8.76533973403162e-07	3.77124269944601e-05	HaiMa00398	GWHBAVH00000001	10295121	10314956	+	4899	protein_coding	- && sp|Q1LXK4|M10B1_DANRE Putative helicase mov-10-B.1 OS=Danio rerio OX=7955 GN=mov10b.1 PE=2 SV=2 && PF13087:AAA domain|PF13086:AAA domain	-
HaiMa10143	123975.46154849	89975.8231477929	94966.307426113	51387.4131613576	29718.5963368811	36720.8782005425	102972.530707465	39275.6292329271	1.39054968310603	8.89297821894841e-07	3.81836592284868e-05	HaiMa10143	GWHBAVH00000009	2101694	2107305	-	1472	protein_coding	- && sp|P05123|KCRM_CANLF Creatine kinase M-type OS=Canis lupus familiaris OX=9615 GN=CKM PE=1 SV=3 && PF02807:ATP:guanido phosphotransferase, N-terminal domain|PF00217:ATP:guanido phosphotransferase, C-terminal catalytic domain	-
HaiMa04946	1709.65314944015	1179.45148585238	1482.27723490944	679.817610283869	733.555427803605	710.814865279144	1457.12729006732	708.062634455539	1.0406016641248	9.02406079554147e-07	3.86677336771555e-05	HaiMa04946	GWHBAVH00000004	13346104	13355738	-	3141	protein_coding	- && sp|O00471|EXOC5_HUMAN Exocyst complex component 5 OS=Homo sapiens OX=9606 GN=EXOC5 PE=1 SV=1 && PF07393:Exocyst complex component Sec10	-
HaiMa00887	101.213417548882	70.62034557592	68.0904736884193	192.291266908866	187.229461284951	211.421857365079	79.9747456044071	196.980861852965	-1.30719772954223	9.12431175597168e-07	3.90180000891268e-05	HaiMa00887	GWHBAVH00000001	19273299	19277217	-	697	protein_coding	- && sp|Q8N2G4|LYPD1_HUMAN Ly6/PLAUR domain-containing protein 1 OS=Homo sapiens OX=9606 GN=LYPD1 PE=1 SV=2 && -	-
HaiMa11889	415.828619086371	315.498686728785	387.591927149464	188.406594850101	171.86704394875	182.260221866447	372.973077654873	180.844620221766	1.04268269086319	9.1964901280326e-07	3.92470455221019e-05	HaiMa11889	GWHBAVH00000010	11627162	11631629	+	2326	protein_coding	- && sp|Q9CPU9|COPT2_MOUSE Probable low affinity copper uptake protein 2 OS=Mus musculus OX=10090 GN=Slc31a2 PE=1 SV=1 && PF04145:Ctr copper transporter family	-
HaiMa09702	1301.14116294768	805.255369034516	1331.43064704586	485.584007345621	473.354484171698	385.480369247536	1145.94239300935	448.139620254951	1.3541843808469	9.48181881783543e-07	4.030155328984e-05	HaiMa09702	GWHBAVH00000008	9620224	9627872	-	4077	protein_coding	- && sp|Q6TLK4|RHG27_RAT Rho GTPase-activating protein 27 OS=Rattus norvegicus OX=10116 GN=Arhgap27 PE=1 SV=1 && PF00018:SH3 domain	-
HaiMa22967	63.4108158137575	123.814891594145	123.610398388207	358.360997421068	423.426627829044	264.277321706349	103.61203526537	348.688315652154	-1.74611449959319	9.5498067947765e-07	4.05088585206193e-05	HaiMa22967	GWHBAVH00000023	7599249	7601735	+	930	protein_coding	- && sp|P52434|RPAB3_HUMAN DNA-directed RNA polymerases I, II, and III subunit RPABC3 OS=Homo sapiens OX=9606 GN=POLR2H PE=1 SV=4 && PF03870:RNA polymerase Rpb8	-
HaiMa09900	89.0190298923903	89.8804398238982	118.372669642944	21.3656963232073	17.2827195032263	37.3633454826217	99.0907131197443	25.3372537696851	1.96406528949349	1.01606791863131e-06	4.29273424059826e-05	HaiMa09900	GWHBAVH00000008	12112491	12114640	+	1723	protein_coding	- && sp|A2RRV9|NARFL_DANRE Cytosolic Fe-S cluster assembly factor narfl OS=Danio rerio OX=7955 GN=narfl PE=2 SV=1 && PF13837:Myb/SANT-like DNA-binding domain	-
HaiMa12380	736.541014452106	490.673829650873	721.759021097245	2742.57847348806	1488.23417944449	1663.12452453133	649.657955066741	1964.64572582129	-1.59700417263136	1.0191979934708e-06	4.29477949109851e-05	HaiMa12380	GWHBAVH00000011	3944598	3947784	+	1445	protein_coding	- && sp|Q4R4W5|IDI1_MACFA Isopentenyl-diphosphate Delta-isomerase 1 OS=Macaca fascicularis OX=9541 GN=IDI1 PE=2 SV=2 && PF00293:NUDIX domain	-
HaiMa23344	453.631220821496	290.735708409956	317.406361962939	155.386882350599	141.142209276348	123.025649759852	353.92443039813	139.851580462266	1.33811415120199	1.02062637560021e-06	4.29477949109851e-05	HaiMa23344	GWHBAVH00000023	15830900	15839013	+	3880	protein_coding	- && sp|Q8K4C0|FMO5_RAT Flavin-containing monooxygenase 5 OS=Rattus norvegicus OX=10116 GN=Fmo5 PE=1 SV=3 && PF00743:Flavin-binding monooxygenase-like	-
HaiMa19183	21885.2675271059	15294.349127585	16253.7198423002	7009.89073004138	6606.79960565001	9290.71480964215	17811.1121656637	7635.80171511118	1.22187488204958	1.0283062883097e-06	4.31847672712055e-05	HaiMa19183	GWHBAVH00000020	2936913	2941529	+	1537	protein_coding	- && sp|Q5ZKA5|MTDC_CHICK Bifunctional methylenetetrahydrofolate dehydrogenase/cyclohydrolase, mitochondrial OS=Gallus gallus OX=9031 GN=MTHFD2 PE=2 SV=1 && PF02882:Tetrahydrofolate dehydrogenase/cyclohydrolase, NAD(P)-binding domain|PF00763:Tetrahydrofolate dehydrogenase/cyclohydrolase, catalytic domain	-
HaiMa00286	28.0470916099312	36.6858938056727	19.9033692319995	111.684321689493	77.7722377645183	121.203047541187	28.2121182158678	103.553202331733	-1.87045074479025	1.08019586553512e-06	4.51839072166895e-05	HaiMa00286	GWHBAVH00000001	8213784	8220496	-	1412	protein_coding	- && sp|Q00756|PPR3A_RABIT Protein phosphatase 1 regulatory subunit 3A OS=Oryctolagus cuniculus OX=9986 GN=PPP1R3A PE=1 SV=1 && PF03370:Carbohydrate/starch-binding module (family 21)	-
HaiMa24893	323.151272897033	287.067119029389	349.88028018357	134.992354042083	111.377525687458	166.768103007799	320.032890703331	137.712660912447	1.21523444120772	1.08900590535792e-06	4.5462222765853e-05	HaiMa24893	GWHBAVH00000015	439271	441946	-	1472	protein_coding	- && sp|Q32PA8|AAMDC_BOVIN Mth938 domain-containing protein OS=Bos taurus OX=9913 GN=AAMDC PE=2 SV=1 && PF04430:Protein of unknown function (DUF498/DUF598)	-
HaiMa04535	617.036015418486	415.467747349244	1016.11937658103	158.300386394672	229.476108959505	123.936950869184	682.874379782919	170.57114874112	2.00132844065366	1.13026427008076e-06	4.70913662882263e-05	HaiMa04535	GWHBAVH00000004	3802794	3807786	-	3953	protein_coding	- && sp|P79747|IOD2_FUNHE Type II iodothyronine deiodinase OS=Fundulus heteroclitus OX=8078 GN=dio2 PE=2 SV=4 && PF00837:Iodothyronine deiodinase	-
HaiMa00127	3848.54874438882	2911.02567348013	2487.92115399994	1239.21038674602	1530.48082711904	1340.52393182772	3082.4985239563	1370.07171523093	1.1696606796715	1.15113281526412e-06	4.78662367088724e-05	HaiMa00127	GWHBAVH00000001	3343617	3357128	+	8162	protein_coding	- && sp|Q6ZJ05|URH1_ORYSJ Probable uridine nucleosidase 1 OS=Oryza sativa subsp. japonica OX=39947 GN=URH1 PE=2 SV=1 && PF01156:Inosine-uridine preferring nucleoside hydrolase	-
HaiMa13654	268.27652844282	261.386993365418	291.217718236624	693.413962489546	615.456844531558	472.053974634098	273.627080014954	593.641593885068	-1.11723783623575	1.18027910571914e-06	4.86940197784167e-05	HaiMa13654	GWHBAVH00000012	20037079	20047924	-	3330	protein_coding	- && sp|Q7TN98|CPEB4_MOUSE Cytoplasmic polyadenylation element-binding protein 4 OS=Mus musculus OX=10090 GN=Cpeb4 PE=1 SV=1 && PF16366:Cytoplasmic polyadenylation element-binding protein ZZ domain|PF16367:RNA recognition motif	-
HaiMa23156	54.8747444542132	36.6858938056727	27.2361894753677	5.82700808814745	4.80075541756286	0.911301109332236	39.5989425784179	3.84635487168085	3.37200410201656	1.18924734120755e-06	4.88102860675483e-05	HaiMa23156	GWHBAVH00000023	12271718	12272498	+	261	protein_coding	- && sp|Q3T0B7|RS27L_BOVIN 40S ribosomal protein S27-like OS=Bos taurus OX=9913 GN=RPS27L PE=3 SV=3 && -	-
HaiMa19329	9.75551012519345	12.8400628319855	7.33282024336824	54.3854088227095	43.2067987580657	44.6537543572796	9.97613106684905	47.4153206460183	-2.23768584561839	1.19004302432027e-06	4.88102860675483e-05	HaiMa19329	GWHBAVH00000020	6449287	6450188	+	902	protein_coding	- && - && -	-
HaiMa10233	753.613157171194	690.611950891789	830.703778998716	1793.74732313472	1732.11255465668	1270.35374640914	758.309629020566	1598.73787473351	-1.07616554960571	1.19325323454587e-06	4.8846921729507e-05	HaiMa10233	GWHBAVH00000009	4306961	4310227	+	2057	protein_coding	- && sp|O35796|C1QBP_RAT Complement component 1 Q subcomponent-binding protein, mitochondrial OS=Rattus norvegicus OX=10116 GN=C1qbp PE=1 SV=2 && PF02330:Mitochondrial glycoprotein	-
HaiMa16335	360.953874632158	498.011008412007	503.869505294303	877.935885280882	1015.8398463563	943.196648158865	454.278129446156	945.657459932016	-1.05630404515372	1.20993399036333e-06	4.9433775939612e-05	HaiMa16335	GWHBAVH00000014	7857278	7863112	-	2013	protein_coding	- && sp|Q6P2U9|CSN3_DANRE COP9 signalosome complex subunit 3 OS=Danio rerio OX=7955 GN=cops3 PE=2 SV=1 && PF01399:PCI domain	-
HaiMa08735	137.796580518358	118.312007523295	172.84504859368	49.5295687492533	53.768460676704	59.2345721065954	142.984545545111	54.1775338441842	1.39830254789633	1.21586815401977e-06	4.95801400832587e-05	HaiMa08735	GWHBAVH00000007	16954025	16958370	-	1636	protein_coding	- && sp|Q8BFW4|TRI65_MOUSE Tripartite motif-containing protein 65 OS=Mus musculus OX=10090 GN=Trim65 PE=1 SV=1 && PF00622:SPRY domain|PF00643:B-box zinc finger|PF15227:zinc finger of C3HC4-type, RING|PF13765:SPRY-associated domain	-
HaiMa15133	523.139230463499	467.745146022327	359.308191925044	221.426307349603	187.229461284951	200.486244053092	450.06418947029	203.047337562549	1.14779215596552	1.22756195656647e-06	4.98640870295461e-05	HaiMa15133	GWHBAVH00000013	9239055	9253967	+	3750	protein_coding	- && sp|Q1L8T5|CING_DANRE Cingulin OS=Danio rerio OX=7955 GN=cgn PE=2 SV=1 && PF01576:Myosin tail	-
HaiMa07717	490.214383790971	446.650757084065	404.352659134306	173.839074629732	182.428705867389	246.962600629036	447.072600003114	201.076793708719	1.15158645128197	1.2384257468109e-06	5.00941834602013e-05	HaiMa07717	GWHBAVH00000006	19962328	19966519	+	2626	protein_coding	- && sp|B3F209|BHE40_SHEEP Class E basic helix-loop-helix protein 40 OS=Ovis aries OX=9940 GN=BHLHE40 PE=2 SV=1 && PF00010:Helix-loop-helix DNA-binding domain|PF07527:Hairy Orange	-
HaiMa16586	196.329641269518	205.441005311767	206.366512563363	105.857313601345	82.5729931820812	97.5092186985493	202.71238638155	95.3131751606586	1.08919074556683	1.24062293073323e-06	5.00941834602013e-05	HaiMa16586	GWHBAVH00000018	2729943	2736860	+	4005	protein_coding	- && - && -	-
HaiMa05446	4283.88838372558	2823.89667569166	3851.82571926643	1691.77468159214	1277.00094107172	1723.27039774726	3653.20359289455	1564.01534013704	1.22370922060566	1.24273114266603e-06	5.00941834602013e-05	HaiMa05446	GWHBAVH00000004	20402642	20408580	-	2535	protein_coding	- && sp|Q9NWN3|FBX34_HUMAN F-box only protein 34 OS=Homo sapiens OX=9606 GN=FBXO34 PE=1 SV=2 && PF00337:Galactoside-binding lectin	-
HaiMa04674	140.235458049656	23.8458309736873	84.851205673261	4.85584007345621	9.60151083512572	8.20170998399013	82.9774982322014	7.55302029752402	3.45240899930449	1.30229243539085e-06	5.20740934030054e-05	HaiMa04674	GWHBAVH00000004	7189838	7194244	-	4407	protein_coding	- && - && -	-
HaiMa19682	169.501988425236	173.340848231804	165.512228350312	295.235076466137	379.259677987466	343.560518218253	169.451688335784	339.351757557285	-1.00174302432217	1.3041989050748e-06	5.20740934030054e-05	HaiMa19682	GWHBAVH00000020	13022481	13031936	+	2818	protein_coding	- && sp|Q8BH64|EHD2_MOUSE EH domain-containing protein 2 OS=Mus musculus OX=10090 GN=Ehd2 PE=1 SV=1 && PF00350:Dynamin family	-
HaiMa19734	2140.11503371431	1758.17146063687	1807.01641711574	1062.45780807222	788.284039563821	988.761703625476	1901.76763715564	946.501183753839	1.00639475379659	1.30933568150448e-06	5.21345997265075e-05	HaiMa19734	GWHBAVH00000020	13710109	13733586	-	5043	protein_coding	- && sp|Q7SXB3|P3IP1_DANRE Phosphoinositide-3-kinase-interacting protein 1 OS=Danio rerio OX=7955 GN=pik3ip1 PE=2 SV=1 && PF00051:Kringle domain|PF10350:Putative death-receptor fusion protein (DUF2428)	-
HaiMa14232	143.893774346603	111.891976107302	166.559774099364	60.212416910857	39.3661944240154	41.9198510292829	140.781841517757	47.1661541213851	1.57717814766339	1.33954742020744e-06	5.31833120768611e-05	HaiMa14232	GWHBAVH00000012	30095595	30101043	+	1962	protein_coding	- && sp|P04758|ACHB_BOVIN Acetylcholine receptor subunit beta OS=Bos taurus OX=9913 GN=CHRNB1 PE=2 SV=1 && PF02932:Neurotransmitter-gated ion-channel transmembrane region|PF02931:Neurotransmitter-gated ion-channel ligand binding domain	-
HaiMa06970	1077.98386883388	3728.20395800149	2140.13596531447	587.556648888201	266.922001216495	160.388995242474	2315.44126404995	338.289215115723	2.77530680806079	1.36050058124197e-06	5.39136715295925e-05	HaiMa06970	GWHBAVH00000006	8049180	8062931	+	4027	protein_coding	- && sp|Q13451|FKBP5_HUMAN Peptidyl-prolyl cis-trans isomerase FKBP5 OS=Homo sapiens OX=9606 GN=FKBP5 PE=1 SV=2 && PF00254:FKBP-type peptidyl-prolyl cis-trans isomerase	-
HaiMa07134	480.458873665778	376.030411508145	504.917051043356	173.839074629732	236.197166544093	162.211597461138	453.802112072426	190.749279544988	1.24997523946781	1.43264347066331e-06	5.65599057088461e-05	HaiMa07134	GWHBAVH00000006	10512986	10525631	+	2518	protein_coding	- && sp|P0CF65|CRBN_CHICK Protein cereblon OS=Gallus gallus OX=9031 GN=CRBN PE=1 SV=1 && PF03226:Yippee zinc-binding/DNA-binding /Mis18, centromere assembly|PF02190:ATP-dependent protease La (LON) substrate-binding domain	-
HaiMa23354	52.4358669229148	77.0403769919127	60.7576534450511	203.945283085161	160.345230946599	146.71947860249	63.4112991199595	170.336664211417	-1.41873614770815	1.46029426519377e-06	5.75437826146076e-05	HaiMa23354	GWHBAVH00000023	15913979	15915852	-	673	protein_coding	- && sp|A5WVX0|ITPA_DANRE Inosine triphosphate pyrophosphatase OS=Danio rerio OX=7955 GN=itpa PE=2 SV=1 && PF01725:Ham1 family	-
HaiMa11736	1084.08106266212	1299.59778806596	1010.88164783576	2673.62554444499	2510.79508338537	1937.42615844033	1131.52016618795	2373.9489287569	-1.06865146142661	1.49964683312763e-06	5.88744032327685e-05	HaiMa11736	GWHBAVH00000010	9500156	9522878	+	5311	protein_coding	- && sp|Q13423|NNTM_HUMAN NAD(P) transhydrogenase, mitochondrial OS=Homo sapiens OX=9606 GN=NNT PE=1 SV=3 && PF12769:4TM region of pyridine nucleotide transhydrogenase, mitoch|PF02233:NAD(P) transhydrogenase beta subunit|PF01262:Alanine dehydrogenase/PNT, C-terminal domain|PF05222:Alanine dehydrogenase/PNT, N-terminal domain	-
HaiMa08376	81.7023972984952	100.8862079656	83.8036599242084	196.175938967631	189.149763451977	184.994125194444	88.7974217294345	190.106609204684	-1.09389961407525	1.52085027698488e-06	5.95958467275003e-05	HaiMa08376	GWHBAVH00000007	11558633	11578741	+	1621	protein_coding	- && sp|Q76KB1|HS2ST_CHICK Heparan sulfate 2-O-sulfotransferase 1 OS=Gallus gallus OX=9031 GN=HS2ST1 PE=1 SV=1 && PF03567:Sulfotransferase family	-
HaiMa06491	437.778516868056	575.968532749062	493.394047803777	1285.8264514512	975.513500848773	963.245272564174	502.380365806965	1074.86174162138	-1.0961768676691	1.52429899753714e-06	5.96201696958775e-05	HaiMa06491	GWHBAVH00000006	93658	95319	-	279	protein_coding	- && sp|Q7ZUG0|RUXE_DANRE Small nuclear ribonucleoprotein E OS=Danio rerio OX=7955 GN=snrpe PE=3 SV=1 && -	-
HaiMa02608	158.527039534394	214.612478763185	221.0321530501	545.796424256478	430.147685413632	401.883789215516	198.05722378256	459.275966295209	-1.21095696814339	1.53794998442342e-06	6.0042706614101e-05	HaiMa02608	GWHBAVH00000002	18588772	18590461	+	515	protein_coding	- && sp|Q66L32|TIM8A_XENLA Mitochondrial import inner membrane translocase subunit Tim8 A OS=Xenopus laevis OX=8355 GN=timm8a PE=3 SV=1 && PF02953:Tim10/DDP family zinc finger	-
HaiMa22279	3522.95859396049	2244.25955356203	2712.09594429719	1280.97061137775	1256.83776831796	1371.50816954502	2826.43803060657	1303.10551641357	1.11670080689507	1.54444410224381e-06	6.0184788472281e-05	HaiMa22279	GWHBAVH00000022	13563816	13575141	-	3110	protein_coding	- && sp|Q7TQ48|SRCA_MOUSE Sarcalumenin OS=Mus musculus OX=10090 GN=Srl PE=1 SV=2 && PF16880:N-terminal EH-domain containing protein|PF00350:Dynamin family	-
HaiMa05438	607.280505293293	501.679597792574	682.999828382299	312.71610073058	275.563360968108	301.64066718897	597.319977156055	296.640042962553	1.00915993124581	1.56366328723115e-06	6.0821308895585e-05	HaiMa05438	GWHBAVH00000004	20345016	20350124	-	2494	protein_coding	- && sp|Q8CDJ3|BAKOR_MOUSE Beclin 1-associated autophagy-related key regulator OS=Mus musculus OX=10090 GN=Atg14 PE=1 SV=1 && PF10186:Vacuolar sorting 38 and autophagy-related subunit 14	-
HaiMa14450	34321.1040591962	18987.7014864711	22532.7090621215	10882.90877263	9541.98146794794	7593.87214406553	25280.5048692629	9339.58746154784	1.43657484015242	1.62897640821914e-06	6.31288247023455e-05	HaiMa14450	GWHBAVH00000012	33265665	33275877	+	3203	protein_coding	- && sp|Q0III9|ACTN3_BOVIN Alpha-actinin-3 OS=Bos taurus OX=9913 GN=ACTN3 PE=2 SV=1 && PF00307:Calponin homology (CH) domain|PF08726:Ca2+ insensitive EF hand|PF00435:Spectrin repeat	-
HaiMa03419	1827.93870970812	1594.00208585648	891.461432443767	388.467205876496	576.090650107543	333.536206015599	1437.80074266946	432.698020666546	1.7324324245708	1.7156033924147e-06	6.62424005840416e-05	HaiMa03419	GWHBAVH00000003	8200114	8203942	-	1914	protein_coding	- && sp|P29279|CCN2_HUMAN CCN family member 2 OS=Homo sapiens OX=9606 GN=CCN2 PE=1 SV=2 && PF00007:Cystine-knot domain|PF00219:Insulin-like growth factor binding protein|PF00093:von Willebrand factor type C domain	-
HaiMa16519	321.931834131384	167.837964160953	139.323584623996	1276.11477130429	578.971103358081	801.944976212368	209.697794305444	885.67695029158	-2.08038657187323	1.72359283084813e-06	6.63479786356205e-05	HaiMa16519	GWHBAVH00000018	1371071	1382524	-	2035	protein_coding	- && sp|P16930|FAAA_HUMAN Fumarylacetoacetase OS=Homo sapiens OX=9606 GN=FAH PE=1 SV=2 && PF01557:Fumarylacetoacetate (FAA) hydrolase family|PF09298:Fumarylacetoacetase N-terminal	-
HaiMa06568	934.090094487273	731.883581423171	901.936889934293	425.371590434764	478.155239589261	369.988250388888	855.970188614912	424.505026804304	1.01138454908022	1.77160330825559e-06	6.78116093756933e-05	HaiMa06568	GWHBAVH00000006	1115038	1120167	+	1435	protein_coding	- && sp|O75030|MITF_HUMAN Microphthalmia-associated transcription factor OS=Homo sapiens OX=9606 GN=MITF PE=1 SV=2 && PF00010:Helix-loop-helix DNA-binding domain|PF11851:Domain of unknown function (DUF3371)|PF15951:MITF/TFEB/TFEC/TFE3 N-terminus	-
HaiMa20332	1163.34458242932	921.733081867527	1256.00735311407	338.937637127243	485.836448257361	547.691966708674	1113.69500580364	457.488684031093	1.28304231782877	1.77232695028968e-06	6.78116093756933e-05	HaiMa20332	GWHBAVH00000021	2073506	2079422	-	1709	protein_coding	- && - && PF00059:Lectin C-type domain	-
HaiMa04220	89.0190298923903	107.306239381593	164.464682601259	327.283620950948	480.075541756286	307.108473844964	120.263317291747	371.489212184066	-1.62563862747665	1.82966093717212e-06	6.98784635461278e-05	HaiMa04220	GWHBAVH00000003	19676508	19679740	-	1682	protein_coding	- && sp|O43913|ORC5_HUMAN Origin recognition complex subunit 5 OS=Homo sapiens OX=9606 GN=ORC5 PE=1 SV=1 && PF13191:AAA ATPase domain|PF14630:Origin recognition complex (ORC) subunit 5 C-terminus	-
HaiMa23841	279.251477333663	393.45621106584	323.691636457255	631.259209549307	713.392255049841	672.54021868719	332.133108285586	672.397227762113	-1.01535544769659	1.86662627056581e-06	7.11613291791474e-05	HaiMa23841	GWHBAVH00000023	22427744	22434105	-	2372	protein_coding	- && sp|A0A0R4IVA4|CC14A_DANRE Dual specificity protein phosphatase CDC14AB OS=Danio rerio OX=7955 GN=cdc14ab PE=3 SV=1 && PF00782:Dual specificity phosphatase, catalytic domain|PF14671:Dual specificity protein phosphatase, N-terminal half	-
HaiMa23808	49.9969893916165	301.741476551658	466.157858328409	11.6540161762949	35.5255900899651	24.6051299519704	272.632108090561	23.9282454060768	3.5105467791212	1.95210385405438e-06	7.42856560490512e-05	HaiMa23808	GWHBAVH00000023	22217539	22219202	-	1011	protein_coding	- && - && -	-
HaiMa16380	162.185355831341	153.163606638684	137.228493125891	72.8376011018431	63.3699715118297	51.0328621226052	150.859151865305	62.413478245426	1.27405413429193	1.96237093569916e-06	7.44536417135008e-05	HaiMa16380	GWHBAVH00000014	9042373	9048215	-	1162	protein_coding	- && sp|A8E5C5|DS7CA_DANRE Dehydrogenase/reductase SDR family member 7C-A OS=Danio rerio OX=7955 GN=dhrs7ca PE=2 SV=1 && PF00106:short chain dehydrogenase	-
HaiMa18415	110.968927674076	119.229154868436	108.944757901471	231.137987496515	242.918224128681	207.77665292775	113.047613481328	227.277621517649	-1.00593556164803	1.96358148148688e-06	7.44536417135008e-05	HaiMa18415	GWHBAVH00000019	14864673	14872251	-	3202	protein_coding	- && sp|P36423|THAS_MOUSE Thromboxane-A synthase OS=Mus musculus OX=10090 GN=Tbxas1 PE=1 SV=2 && PF00067:Cytochrome P450	-
HaiMa12501	1735.26136351879	1404.15258541212	1119.82640573723	623.489865431777	715.312557216866	567.740591113983	1419.74678488938	635.514337920875	1.15940900211081	1.9965850543183e-06	7.52987587032888e-05	HaiMa12501	GWHBAVH00000011	5673237	5682862	-	6731	protein_coding	- && sp|O55023|IMPA1_MOUSE Inositol monophosphatase 1 OS=Mus musculus OX=10090 GN=Impa1 PE=1 SV=1 && -	-
HaiMa23801	3390.03976850473	2140.621903561	1944.24491024164	773.049739694228	1126.25722096025	815.614492852352	2491.63552743579	904.973817835609	1.46094070882957	2.00704183749319e-06	7.54232727594144e-05	HaiMa23801	GWHBAVH00000023	22190877	22199964	+	2595	protein_coding	- && sp|Q7Z5L7|PODN_HUMAN Podocan OS=Homo sapiens OX=9606 GN=PODN PE=1 SV=2 && PF13855:Leucine rich repeat	-
HaiMa21197	295.104181287102	287.067119029389	314.263724715782	678.846442269178	494.477808008974	690.766240873835	298.811675010758	621.363497050662	-1.05643643016094	2.02016970107865e-06	7.57815260465126e-05	HaiMa21197	GWHBAVH00000021	17068982	17071521	-	1163	protein_coding	- && sp|Q5XHI2|K1143_XENLA Uncharacterized protein KIAA1143 homolog OS=Xenopus laevis OX=8355 PE=2 SV=1 && PF15377:Domain of unknown function (DUF4604)	-
HaiMa15558	1187.7333577423	1224.39170576433	812.895501264822	2268.64848231874	2586.64701898287	2169.80794132005	1075.00685492382	2341.70114754055	-1.12319231294013	2.11048981987758e-06	7.90290344274587e-05	HaiMa15558	GWHBAVH00000014	725443	728620	+	1498	protein_coding	- && sp|P18915|CAH6_BOVIN Carbonic anhydrase 6 OS=Bos taurus OX=9913 GN=CA6 PE=1 SV=2 && PF00194:Eukaryotic-type carbonic anhydrase	-
HaiMa11818	280.470916099312	278.812792923113	319.501453461045	591.441320946966	709.55165071579	507.594717898056	292.92838749449	602.862563186937	-1.04106533960604	2.13615847879726e-06	7.98483919326309e-05	HaiMa11818	GWHBAVH00000010	10372247	10376300	-	1847	protein_coding	- && sp|Q5F1R6|DJC21_HUMAN DnaJ homolog subfamily C member 21 OS=Homo sapiens OX=9606 GN=DNAJC21 PE=1 SV=2 && PF00226:DnaJ domain|PF12171:Zinc-finger double-stranded RNA-binding	-
HaiMa02436	2749.83441653891	1766.42578674314	1103.06567375239	550.652264329934	626.978657533709	369.988250388888	1873.10862567815	515.87305741751	1.86026279144234	2.16562687680853e-06	8.08066297643848e-05	HaiMa02436	GWHBAVH00000002	14908906	14933926	-	11551	protein_coding	- && sp|Q63425|PRAX_RAT Periaxin OS=Rattus norvegicus OX=10116 GN=Prx PE=1 SV=2 && -	-
HaiMa23443	47.5581118603181	225.618246904887	240.935522282099	16.5098562497511	28.8045325053771	7.29040887465789	171.370627015768	17.534932543262	3.29230570428042	2.19854691229505e-06	8.18900459452372e-05	HaiMa23443	GWHBAVH00000023	17317749	17319482	-	1085	protein_coding	- && sp|Q7T3T9|ZAR1_TAKRU Zygote arrest protein 1 OS=Takifugu rubripes OX=31033 GN=zar1 PE=2 SV=1 && PF13695:Zinc-binding domain	-
HaiMa01108	292.665303755804	326.504454870487	393.87720164378	671.077098151648	783.483284146258	621.507356564585	337.682320090023	692.02257962083	-1.03432069919404	2.23288449787698e-06	8.29601904207602e-05	HaiMa01108	GWHBAVH00000001	23977984	23989222	+	3105	protein_coding	- && sp|Q12894|IFRD2_HUMAN Interferon-related developmental regulator 2 OS=Homo sapiens OX=9606 GN=IFRD2 PE=1 SV=3 && PF05004:Interferon-related developmental regulator (IFRD)|PF04836:Interferon-related protein conserved region	-
HaiMa19968	570.697342323817	650.257467705549	753.185393568823	1806.37250732571	2178.58280849002	1179.22363547591	658.04673453273	1721.39298376388	-1.38699456901902	2.23514790622293e-06	8.29601904207602e-05	HaiMa19968	GWHBAVH00000020	18901605	18904851	-	792	protein_coding	- && sp|Q3T0M7|RANG_BOVIN Ran-specific GTPase-activating protein OS=Bos taurus OX=9913 GN=RANBP1 PE=2 SV=1 && PF00638:RanBP1 domain	-
HaiMa15623	590.208362574204	685.109066820938	597.101076959985	1405.28011725823	1524.71992061796	1033.41545798276	624.139502118376	1321.13849861965	-1.08128412493895	2.24820602439681e-06	8.32982063380204e-05	HaiMa15623	GWHBAVH00000014	1205075	1209416	-	1961	protein_coding	- && sp|F1QGH9|PS11B_DANRE 26S proteasome non-ATPase regulatory subunit 11B OS=Danio rerio OX=7955 GN=psmd11b PE=2 SV=1 && PF01399:PCI domain|PF18503:26S proteasome subunit RPN6 C-terminal helix domain|PF18055:26S proteasome regulatory subunit RPN6 N-terminal domain	-
HaiMa21899	13117.5028020882	8578.99626645657	9546.28441111639	3637.99538303339	5284.67156365319	3424.66956887054	10414.2611598871	4115.77883851904	1.33928244859209	2.28624345298342e-06	8.45589201329763e-05	HaiMa21899	GWHBAVH00000022	7642595	7650820	+	1479	protein_coding	- && sp|P17153|ANXA5_CHICK Annexin A5 OS=Gallus gallus OX=9031 GN=ANXA5 PE=1 SV=2 && PF00191:Annexin	-
HaiMa05155	21.9498977816853	10.08862079656	17.8082777338943	178.694914703188	73.931633430468	61.9684754345921	16.6155987707132	104.865007856083	-2.66937584472814	2.3643235537029e-06	8.71410299985393e-05	HaiMa05155	GWHBAVH00000004	16867947	16872582	+	2002	protein_coding	- && sp|Q9QYF1|RDH11_MOUSE Retinol dehydrogenase 11 OS=Mus musculus OX=10090 GN=Rdh11 PE=1 SV=2 && PF00106:short chain dehydrogenase	-
HaiMa00347	57.3136219855115	68.7860508856364	25.1410979772625	5.82700808814745	9.60151083512572	5.46780665599342	50.4135902828035	6.96544185975553	2.85857668963266	2.36915071128542e-06	8.71665537440127e-05	HaiMa00347	GWHBAVH00000001	9285187	9296264	+	2896	protein_coding	- && sp|P29279|CCN2_HUMAN CCN family member 2 OS=Homo sapiens OX=9606 GN=CCN2 PE=1 SV=2 && PF00219:Insulin-like growth factor binding protein|PF00093:von Willebrand factor type C domain	-
HaiMa15085	248.765508192433	221.032510179178	254.553617019783	424.400422420072	604.89518261292	492.102599039408	241.450545130465	507.1327346908	-1.07148818020955	2.52813868030086e-06	9.26925559271354e-05	HaiMa15085	GWHBAVH00000013	8896334	8900635	+	1757	protein_coding	- && sp|P18031|PTN1_HUMAN Tyrosine-protein phosphatase non-receptor type 1 OS=Homo sapiens OX=9606 GN=PTPN1 PE=1 SV=1 && PF00102:Protein-tyrosine phosphatase	-
HaiMa01999	2373.02783795331	1918.67224603668	1980.90901145848	1021.66875145519	1210.75051630935	868.469957193621	2090.86969848282	1033.62974165272	1.01625557132321	2.5335632099557e-06	9.27301729032745e-05	HaiMa01999	GWHBAVH00000002	5932391	5935009	+	2316	protein_coding	- && sp|P47973|TTP_RAT mRNA decay activator protein ZFP36 OS=Rattus norvegicus OX=10116 GN=Zfp36 PE=1 SV=1 && PF00642:Zinc finger C-x8-C-x5-C-x3-H type (and similar)	-
HaiMa08351	7853.18565078073	4312.42681685683	5389.62287887565	2047.22217496914	2594.32822765097	2322.90652768787	5851.7451155044	2321.48564343599	1.33368148546482	2.68308438236539e-06	9.78629497388011e-05	HaiMa08351	GWHBAVH00000007	11380887	11387098	+	2351	protein_coding	- && sp|Q9GKY8|JPH1_RABIT Junctophilin-1 OS=Oryctolagus cuniculus OX=9986 GN=JPH1 PE=2 SV=1 && PF02493:MORN repeat	-
HaiMa23798	448.753465758899	575.05138540392	579.292799226091	1228.52753858442	1273.16033673767	920.414120425559	534.36588346297	1140.70066524922	-1.09306161978029	2.69697312306872e-06	9.819963278158e-05	HaiMa23798	GWHBAVH00000023	22182439	22184260	+	622	protein_coding	- && sp|Q566Y8|MGN_DANRE Protein mago nashi homolog OS=Danio rerio OX=7955 GN=magoh PE=2 SV=1 && PF02792:Mago nashi protein	-
HaiMa04994	396.317598835984	398.959095136691	343.595005689254	836.175660649159	890.060054416154	628.797765439243	379.62389988731	785.011160168185	-1.04798740368238	2.81791161083392e-06	0.000102249935593117	HaiMa04994	GWHBAVH00000004	14001973	14008054	+	2165	protein_coding	- && sp|P17248|SYWC_BOVIN Tryptophan--tRNA ligase, cytoplasmic OS=Bos taurus OX=9913 GN=WARS1 PE=1 SV=3 && PF00458:WHEP-TRS domain|PF00579:tRNA synthetases class I (W and Y)	-
HaiMa24711	2621.79334614574	1904.91503585956	3074.5467734694	1099.36219263048	1259.71822156849	1006.98772581212	2533.75171849156	1122.02271333703	1.17505711903434	2.97987749709396e-06	0.000107941198271022	HaiMa24711	GWHBAVH00000024	17446169	17449544	+	3266	protein_coding	- && sp|Q805B4|TISDB_XENLA mRNA decay activator protein ZFP36L2-B OS=Xenopus laevis OX=8355 GN=zfp36l2-B PE=1 SV=1 && PF00642:Zinc finger C-x8-C-x5-C-x3-H type (and similar)|PF04553:Tis11B like protein, N terminus	-
HaiMa19025	53.655305688564	27.5144203542545	64.9478364412615	10.6828481616037	4.80075541756286	3.64520443732895	48.70585416136	6.37626933883182	2.93615538268277	3.06897451029769e-06	0.00011077510351999	HaiMa19025	GWHBAVH00000020	1039038	1043161	-	4124	protein_coding	- && - && -	-
novel.208	85.3607135954427	117.394860178153	101.611937658103	210.743459187999	236.197166544093	210.510556255747	101.455837143899	219.150393995946	-1.10582805125469	3.08892113776559e-06	0.00011111111770814	-	GWHBAVH00000006	1689505	1690549	-	686	-	- && sp|Q7ZWF0|RAE1L_DANRE mRNA export factor OS=Danio rerio OX=7955 GN=rae1 PE=2 SV=2 && -	-
HaiMa13993	41180.4471159729	27565.7806055825	33758.2093089692	15802.8459350559	6903.48629045539	8071.39392535562	34168.1456768415	10259.242050289	1.73572567781549	3.09373997223594e-06	0.00011111111770814	HaiMa13993	GWHBAVH00000012	26167293	26174790	+	3511	protein_coding	- && sp|B5DGQ7|ENOB_SALSA Beta-enolase OS=Salmo salar OX=8030 GN=ENO3 PE=1 SV=1 && PF03952:Enolase, N-terminal domain|PF00113:Enolase, C-terminal TIM barrel domain	-
HaiMa04162	202.426835097764	218.281068143753	158.179408106943	86.4339533075205	82.5729931820812	89.3075087145592	192.962437116153	86.1048184013869	1.1644856910498	3.1035937147533e-06	0.000111275446759233	HaiMa04162	GWHBAVH00000003	18906951	18910011	+	861	protein_coding	- && - && -	-
HaiMa00510	606.061066527643	876.792861955578	792.992132032822	2076.35721540987	1364.37468967136	2227.21991120799	758.615353505348	1889.31727209641	-1.31585827300147	3.11470662272694e-06	0.00011148428696151	HaiMa00510	GWHBAVH00000001	12234866	12238638	+	2142	protein_coding	- && sp|P36220|TBA_TORMA Tubulin alpha chain OS=Torpedo marmorata OX=7788 PE=2 SV=1 && PF00091:Tubulin/FtsZ family, GTPase domain|PF03953:Tubulin C-terminal domain	-
HaiMa06051	980.428767581942	780.492390715687	613.861808944827	2118.1174400416	1536.24173362011	1870.90117745908	791.594322414152	1841.7534503736	-1.21876456764945	3.1464560768528e-06	0.000112239571932675	HaiMa06051	GWHBAVH00000005	8671021	8675698	+	1445	protein_coding	- && sp|O95563|MPC2_HUMAN Mitochondrial pyruvate carrier 2 OS=Homo sapiens OX=9606 GN=MPC2 PE=1 SV=1 && PF03650:Mitochondrial pyruvate carriers	-
HaiMa15753	10085.9780306844	5577.1730058074	5983.58131858848	2849.4069551041	2713.38696200653	2984.51113306307	7215.57745169342	2849.10168339123	1.34049104314298	3.21806508050151e-06	0.000114600081126913	HaiMa15753	GWHBAVH00000014	2058233	2063789	-	1626	protein_coding	- && sp|O75112|LDB3_HUMAN LIM domain-binding protein 3 OS=Homo sapiens OX=9606 GN=LDB3 PE=1 SV=2 && PF00595:PDZ domain|PF15936:Domain of unknown function (DUF4749)	-
HaiMa08242	497.531016384866	525.525428766262	618.051991941037	1307.19214777441	2113.29253481117	1079.8918145587	547.036145697388	1500.12549904809	-1.45519113743769	3.25249580199156e-06	0.000115565571392744	HaiMa08242	GWHBAVH00000007	9718361	9723053	-	2251	protein_coding	- && sp|Q5R698|ANM5_PONAB Protein arginine N-methyltransferase 5 OS=Pongo abelii OX=9601 GN=PRMT5 PE=2 SV=3 && PF17286:PRMT5 oligomerisation domain|PF17285:PRMT5 TIM barrel domain|PF05185:PRMT5 arginine-N-methyltransferase	-
HaiMa03464	186.574131144325	173.340848231804	185.415597582311	69.9240970577694	45.1271009250909	85.6623042772302	181.776858986147	66.9045007533635	1.44026145630655	3.32447248739777e-06	0.000117792485679529	HaiMa03464	GWHBAVH00000003	8762755	8772561	+	2021	protein_coding	- && sp|Q4R372|FBX25_MACFA F-box only protein 25 OS=Macaca fascicularis OX=9541 GN=FBXO25 PE=2 SV=1 && -	-
HaiMa23732	391.439843773387	236.624015046589	275.504532000835	90.3186253662854	137.301604942298	92.9527131518881	301.189463606937	106.857647820157	1.49348577453055	3.3698399685946e-06	0.000118999943413587	HaiMa23732	GWHBAVH00000023	21439961	21443501	+	1932	protein_coding	- && sp|P24591|IBP1_BOVIN Insulin-like growth factor-binding protein 1 OS=Bos taurus OX=9913 GN=IGFBP1 PE=2 SV=2 && PF00086:Thyroglobulin type-1 repeat|PF00219:Insulin-like growth factor binding protein	-
HaiMa11819	329.248466725279	374.196116817862	389.687018647569	761.395723517933	1142.57978937996	695.322746420496	364.377200730237	866.43275310613	-1.24906754450502	3.38376141684945e-06	0.000119291736103713	HaiMa11819	GWHBAVH00000010	10376622	10379699	+	1617	protein_coding	- && sp|Q8UVY2|BRX1_XENLA Ribosome biogenesis protein BRX1 homolog OS=Xenopus laevis OX=8355 GN=brix1 PE=2 SV=1 && PF04427:Brix domain	-
HaiMa07342	391.439843773387	345.764549118465	521.677783028197	159.271554409364	207.392634038715	176.792415210454	419.62739197335	181.152201219511	1.21161780563763	3.3950911811009e-06	0.000119491339365558	HaiMa07342	GWHBAVH00000006	13766174	13772188	+	1819	protein_coding	- && sp|Q7T3B2|HRG1A_DANRE Heme transporter hrg1-A OS=Danio rerio OX=7955 GN=slc48a1b PE=2 SV=1 && PF16954:Haem-transporter, endosomal/lysosomal, haem-responsive gene	-
HaiMa15629	1224.31652071178	715.374929210618	808.705318268611	339.908805141934	323.570915143737	423.75501583949	916.132256063669	362.411578708387	1.3369628058832	3.4869163406498e-06	0.000122518617155965	HaiMa15629	GWHBAVH00000014	1238588	1242754	-	1789	protein_coding	- && sp|Q64536|PDK2_RAT [Pyruvate dehydrogenase (acetyl-transferring)] kinase isozyme 2, mitochondrial OS=Rattus norvegicus OX=10116 GN=Pdk2 PE=1 SV=1 && PF10436:Mitochondrial branched-chain alpha-ketoacid dehydrogenase kinase|PF02518:Histidine kinase-, DNA gyrase B-, and HSP90-like ATPase	-
HaiMa13168	5237.48949846324	2852.32824339105	2606.29382364288	815.781132340643	1226.11293364555	1327.76571629707	3565.37052183239	1123.21992742776	1.66620063737652	3.49463493310368e-06	0.000122585513576858	HaiMa13168	GWHBAVH00000012	8516242	8518462	+	945	protein_coding	- && sp|Q9BXW4|MLP3C_HUMAN Microtubule-associated proteins 1A/1B light chain 3C OS=Homo sapiens OX=9606 GN=MAP1LC3C PE=1 SV=1 && PF02991:Autophagy protein Atg8 ubiquitin like	-
HaiMa17610	1510.88463063934	1342.70371328762	1585.98426406564	670.105930136956	539.604908934065	848.421332788312	1479.85753599753	686.044057286445	1.10876024988559	3.52850587736622e-06	0.000123499296986996	HaiMa17610	GWHBAVH00000018	27779941	27787524	-	2670	protein_coding	- && sp|Q6NVM2|KTNB1_XENTR Katanin p80 WD40 repeat-containing subunit B1 OS=Xenopus tropicalis OX=8364 GN=katnb1 PE=2 SV=1 && PF00400:WD domain, G-beta repeat|PF13925:con80 domain of Katanin	-
HaiMa03654	102.432856314531	76.1232296467709	96.3742089128397	38.8467205876496	25.9240792548394	27.3390332799671	91.643431624714	30.7032777074854	1.57600389369408	3.53358892528514e-06	0.000123499296986996	HaiMa03654	GWHBAVH00000003	12346691	12350128	+	3438	protein_coding	- && - && -	-
HaiMa04869	256.082140786328	199.020973895775	213.699332806731	82.5492812487555	25.9240792548394	59.2345721065954	222.934149162945	55.9026442033968	1.9951008315532	3.53825895930867e-06	0.000123499296986996	HaiMa04869	GWHBAVH00000004	11886543	11900191	+	4671	protein_coding	- && - && PF15185:Bcl-2-modifying factor, apoptosis	-
HaiMa12923	26.827652844282	43.1059252216654	55.5199246997881	3.88467205876496	7.68120866810057	8.20170998399013	41.8178342552452	6.58919690361856	2.66601968555839	3.60255964104178e-06	0.000125122178504848	HaiMa12923	GWHBAVH00000012	1814279	1836658	+	1520	protein_coding	- && - && -	-
HaiMa23915	859.704329782673	420.970631420094	461.967675332199	224.339811393677	126.739943023659	154.009887477148	580.880878844989	168.363213964828	1.78593795824078	3.62409330665476e-06	0.000125663051136342	HaiMa23915	GWHBAVH00000024	593577	597849	-	1398	protein_coding	- && sp|Q62232|SIX2_MOUSE Homeobox protein SIX2 OS=Mus musculus OX=10090 GN=Six2 PE=1 SV=2 && PF00046:Homeodomain|PF16878:Transcriptional regulator, SIX1, N-terminal SD domain	-
HaiMa01773	269.495967208469	280.647087613396	159.226953855996	91.2897933809767	77.7722377645183	90.2188098238914	236.456669559287	86.4269469897955	1.45193148371881	3.74762024579797e-06	0.000129732890019561	HaiMa01773	GWHBAVH00000002	1063876	1072402	-	2812	protein_coding	- && sp|Q3ULZ2|FHDC1_MOUSE FH2 domain-containing protein 1 OS=Mus musculus OX=10090 GN=Fhdc1 PE=1 SV=3 && PF02181:Formin Homology 2 Domain	-
novel.626	86.5801523610919	42.1887778765236	70.1855651865245	18.4521922791336	13.442115169176	8.20170998399013	66.31816514138	13.3653391440999	2.3101663397965	3.83659325080268e-06	0.000132559004958856	-	GWHBAVH00000020	23982046	23984821	-	2776	-	- && - && -	-
HaiMa19171	1210.90269428964	712.623487175193	698.713014618088	273.86938014293	387.901037739079	245.139998410372	874.079732027639	302.30347209746	1.53129452407217	3.84183436248274e-06	0.000132559004958856	HaiMa19171	GWHBAVH00000020	2818601	2826567	-	1775	protein_coding	- && sp|O57611|K1C18_SCYST Keratin, type I cytoskeletal 18 OS=Scyliorhinus stellaris OX=68454 GN=krt18 PE=1 SV=1 && PF00038:Intermediate filament protein	-
HaiMa19561	170.721427190885	221.94965752432	180.177868837048	370.015013597363	470.47403092116	369.076949279556	190.949651184085	403.18866459936	-1.07572648465893	3.915215356084e-06	0.000134650195981995	HaiMa19561	GWHBAVH00000020	10751669	10766273	-	4398	protein_coding	- && sp|E7F1C4|SMRDB_DANRE SWI/SNF-related matrix-associated actin-dependent regulator of chromatin subfamily A containing DEAD/H box 1B OS=Danio rerio OX=7955 GN=smarcad1b PE=3 SV=1 && PF00176:SNF2 family N-terminal domain|PF00271:Helicase conserved C-terminal domain	-
HaiMa14931	153.649284471797	207.275300002051	151.894133612628	396.236549994026	334.132577062375	354.49613153024	170.939572695492	361.621752862214	-1.07782855021977	3.93994395347574e-06	0.000135279964865107	HaiMa14931	GWHBAVH00000013	7299343	7299684	+	270	protein_coding	- && - && -	-
HaiMa03680	40.241479266423	21.0943889382618	30.3788267225255	77.6934411752993	124.819640856634	112.090036447865	30.5715649757368	104.867706159933	-1.79097564703123	3.9604805623183e-06	0.000135763985715113	HaiMa03680	GWHBAVH00000003	12837300	12839571	-	447	protein_coding	- && - && -	-
HaiMa06832	104.87173384583	92.6318818593236	97.4217546618923	36.9043845582672	15.3624173362011	31.8955388266283	98.3084567890152	28.0541135736989	1.80770475160655	3.98187967780143e-06	0.000136055084874246	HaiMa06832	GWHBAVH00000006	5671304	5684853	-	1885	protein_coding	- && sp|Q7TQM4|SOAT2_RAT Sterol O-acyltransferase 2 OS=Rattus norvegicus OX=10116 GN=Soat2 PE=2 SV=1 && PF03062:MBOAT, membrane-bound O-acyltransferase family	-
HaiMa01328	27739.7930409876	20271.7077696696	14264.4304648493	8618.14496237007	8602.95370827264	7028.86545627954	20758.6437585022	8083.32137564075	1.36067560969986	4.08053976695949e-06	0.000138975669413635	HaiMa01328	GWHBAVH00000001	29277029	29281843	-	1801	protein_coding	- && sp|Q7ZTS4|K1C18_DANRE Keratin, type I cytoskeletal 18 OS=Danio rerio OX=7955 GN=krt18 PE=1 SV=2 && PF00038:Intermediate filament protein	-
HaiMa19485	45.1192343290197	24.7629783188291	46.0920129583146	7.76934411752993	3.84060433405029	6.37910776532565	38.6580752020545	5.99635207230196	2.68331502315018	4.09771973783837e-06	0.000139335689537272	HaiMa19485	GWHBAVH00000020	9757576	9758546	+	291	protein_coding	- && - && -	-
HaiMa18610	24.3887753129836	33.0173044251055	105.802120654313	1.94233602938248	6.721057584588	0.911301109332236	54.4027334641341	3.19156490776757	4.09882144397339	4.23573263955854e-06	0.000143565459014748	HaiMa18610	GWHBAVH00000019	20066741	20068799	+	911	protein_coding	- && sp|P86178|CSL2_ONCKE L-rhamnose-binding lectin CSL2 OS=Oncorhynchus keta OX=8018 PE=1 SV=1 && PF02140:Galactose binding lectin domain	-
HaiMa18376	164.62423336264	120.146302213578	188.558234829469	304.94675661305	480.075541756286	462.029662431444	157.776256801896	415.683986933593	-1.39947990446582	4.26246130065206e-06	0.000144008347981325	HaiMa18376	GWHBAVH00000019	14110894	14115641	+	2443	protein_coding	- && sp|Q91WM2|HDHD5_MOUSE Haloacid dehalogenase-like hydrolase domain-containing 5 OS=Mus musculus OX=10090 GN=Hdhd5 PE=1 SV=1 && PF13344:Haloacid dehalogenase-like hydrolase	-
HaiMa16643	43472.9919953933	26536.7412843334	22505.4728726462	12592.1644784866	11526.6137575684	11872.4308523804	30838.402050791	11997.0696961451	1.36202399153688	4.29694642582311e-06	0.000144848797315579	HaiMa16643	GWHBAVH00000018	4231597	4241087	-	1364	protein_coding	- && sp|P12620|TNNT3_CHICK Troponin T, fast skeletal muscle isoforms OS=Gallus gallus OX=9031 GN=TNNT3 PE=1 SV=3 && PF00992:Troponin	-
HaiMa17881	1246.26641849346	774.072359299694	841.179236489242	407.890566170321	362.937109567752	221.446169567733	953.839338094133	330.757948435269	1.52781338391296	4.30107898299747e-06	0.000144848797315579	HaiMa17881	GWHBAVH00000019	2756734	2760831	+	3726	protein_coding	- && - && -	-
HaiMa00503	307.298568943594	221.94965752432	144.561313369259	36.9043845582672	80.652691015056	57.4119698879309	224.603179945724	58.3230151537514	1.94391798075769	4.31302416130224e-06	0.000145019418450676	HaiMa00503	GWHBAVH00000001	12087272	12102136	-	4041	protein_coding	- && sp|Q8N2E2|VWDE_HUMAN von Willebrand factor D and EGF domain-containing protein OS=Homo sapiens OX=9606 GN=VWDE PE=2 SV=4 && -	-
HaiMa09568	190.232447441272	197.186679205491	172.84504859368	382.640197788349	458.952217919009	324.423194922276	186.754725080148	388.671870209878	-1.0568614091496	4.34636026788713e-06	0.00014577802916746	HaiMa09568	GWHBAVH00000008	7616161	7618464	+	1187	protein_coding	- && sp|Q6NY34|AS1BB_DANRE Histone chaperone asf1b-B OS=Danio rerio OX=7955 GN=asf1bb PE=2 SV=1 && PF04729:ASF1 like histone chaperone	-
HaiMa23830	340.223415616122	214.612478763185	295.407901232835	119.453665807023	120.018885439071	126.670854197181	283.414598537381	122.047801814425	1.2129788920094	4.3550629877083e-06	0.00014577802916746	HaiMa23830	GWHBAVH00000023	22391134	22392490	+	581	protein_coding	- && - && -	-
HaiMa07330	730.44382062386	823.598315937353	712.331109355771	1401.39544519946	1887.65703018572	1319.56400631308	755.457748638995	1536.20549389942	-1.02358834761635	4.35633044186985e-06	0.00014577802916746	HaiMa07330	GWHBAVH00000006	13555330	13563003	+	3306	protein_coding	- && sp|Q9UMR2|DD19B_HUMAN ATP-dependent RNA helicase DDX19B OS=Homo sapiens OX=9606 GN=DDX19B PE=1 SV=1 && PF00270:DEAD/DEAH box helicase|PF00271:Helicase conserved C-terminal domain	-
HaiMa13785	178.038059784781	175.175142922087	224.174790297257	375.84202168551	444.549951666321	357.230034858237	192.462664334708	392.540669403356	-1.02808049383059	4.36539259312098e-06	0.000145849772818029	HaiMa13785	GWHBAVH00000012	23463498	23465699	+	1471	protein_coding	- && sp|Q9DAR7|DCPS_MOUSE m7GpppX diphosphatase OS=Mus musculus OX=10090 GN=Dcps PE=1 SV=1 && PF05652:Scavenger mRNA decapping enzyme (DcpS) N-terminal|PF11969:Scavenger mRNA decapping enzyme C-term binding	-
HaiMa13322	65.8496933450558	69.7031982307782	82.7561141751558	160.242722424055	182.428705867389	146.71947860249	72.7696685836633	163.130302297978	-1.16298136318372	4.3964838224776e-06	0.000146514289600002	HaiMa13322	GWHBAVH00000012	12212706	12219385	-	4549	protein_coding	- && sp|Q8R1K4|AT2L2_MOUSE 5-phosphohydroxy-L-lysine phospho-lyase OS=Mus musculus OX=10090 GN=Phykpl PE=1 SV=1 && PF00202:Aminotransferase class-III	-
HaiMa21879	756.052034702493	582.388564165054	467.205404077462	249.590179775649	274.603209884595	281.592042783661	601.88200098167	268.595144147968	1.16308334608081	4.53808028434979e-06	0.000150848762863362	HaiMa21879	GWHBAVH00000022	7432338	7449697	+	4588	protein_coding	- && sp|Q05DH4|FHI1A_HUMAN FHF complex subunit HOOK interacting protein 1A OS=Homo sapiens OX=9606 GN=FHIP1A PE=1 SV=2 && PF10257:Retinoic acid induced 16-like protein	-
HaiMa09964	145.113213112253	104.554797346167	100.56439190905	43.7025606611058	25.9240792548394	43.7424532479473	116.74413412249	37.7896977212975	1.62375682775128	4.65640444078266e-06	0.000153624911456307	HaiMa09964	GWHBAVH00000008	13118298	13120553	+	1016	protein_coding	- && sp|Q8K274|KT3K_MOUSE Ketosamine-3-kinase OS=Mus musculus OX=10090 GN=Fn3krp PE=1 SV=2 && PF03881:Fructosamine kinase	-
novel.45	110.968927674076	121.980596903862	152.94167936168	277.754052201695	282.284418552696	246.962600629036	128.630401313206	269.000357127809	-1.06271349068693	4.77847280962069e-06	0.000157160317897696	-	GWHBAVH00000001	23876138	23884364	-	3043	-	- && sp|Q9NQQ7|S35C2_HUMAN Solute carrier family 35 member C2 OS=Homo sapiens OX=9606 GN=SLC35C2 PE=1 SV=2 && -	-
HaiMa07474	1915.73830083486	1439.92133187265	1979.86146570942	906.099757706928	687.468175795001	926.793228190884	1778.50703280565	840.120387230938	1.08168206059559	4.80989362166963e-06	0.000157947316716572	HaiMa07474	GWHBAVH00000006	15891486	15899388	-	1596	protein_coding	- && sp|Q9DD48|MKRN2_SERQU Probable E3 ubiquitin-protein ligase makorin-2 OS=Seriola quinqueradiata OX=8161 GN=mkrn2 PE=2 SV=1 && PF00097:Zinc finger, C3HC4 type (RING finger)|PF15663:Zinc-finger containing family	-
HaiMa09613	8122.6816179892	4140.00311597017	3316.52984150055	994.476047043831	681.707269293926	1812.57790646182	5193.0715251533	1162.92040759986	2.15868871084192	4.94484937163811e-06	0.000161874711883346	HaiMa09613	GWHBAVH00000008	8261762	8276015	-	9916	protein_coding	- && sp|Q90339|MYSS_CYPCA Myosin heavy chain, fast skeletal muscle OS=Cyprinus carpio OX=7962 PE=2 SV=2 && PF00063:Myosin head (motor domain)|PF01576:Myosin tail|PF02736:Myosin N-terminal SH3-like domain	-
HaiMa08131	103.65229508018	69.7031982307782	136.180947376839	22.3368643378985	31.6849857559149	33.7181410452927	103.178813562599	29.2466637130354	1.81550257778792	5.14365582719197e-06	0.000167602089874592	HaiMa08131	GWHBAVH00000007	8658105	8659772	-	825	protein_coding	- && sp|Q4G0W2|DUS28_HUMAN Dual specificity phosphatase 28 OS=Homo sapiens OX=9606 GN=DUSP28 PE=1 SV=1 && PF00782:Dual specificity phosphatase, catalytic domain	-
HaiMa06837	251.204385723731	207.275300002051	300.645629978098	547.73876028586	775.802075478158	505.772115679391	253.041771901293	609.77098381447	-1.26953838887736	5.23159371931116e-06	0.000170204411713762	HaiMa06837	GWHBAVH00000006	5768073	5783804	-	2809	protein_coding	- && sp|Q6PF21|SYMC_XENLA Methionine--tRNA ligase, cytoplasmic OS=Xenopus laevis OX=8355 GN=mars1 PE=2 SV=1 && PF18485:Glutathione S-transferase, N-terminal domain|PF00458:WHEP-TRS domain|PF09334:tRNA synthetases class I (M)	-
HaiMa03810	382.903772413843	183.429469028364	345.69009718736	108.770817645419	94.094806184232	103.888326463875	304.007779543189	102.251316764509	1.57013927068146	5.2966586026458e-06	0.000172055711342032	HaiMa03810	GWHBAVH00000003	14505680	14517606	+	1302	protein_coding	- && sp|Q2KJ34|HBP1_BOVIN HMG box-containing protein 1 OS=Bos taurus OX=9913 GN=HBP1 PE=2 SV=1 && PF08517:Ataxin-1 and HBP1 module (AXH)	-
HaiMa17099	46.3386730946689	55.9459880536509	74.375748182735	164.12739448282	200.671576454127	129.404757525178	58.8868031103516	164.734576154042	-1.48084410887199	5.31539974731242e-06	0.000172398857650524	HaiMa17099	GWHBAVH00000018	15895024	15896525	+	1018	protein_coding	- && sp|Q9H081|MIS12_HUMAN Protein MIS12 homolog OS=Homo sapiens OX=9606 GN=MIS12 PE=1 SV=1 && PF05859:Mis12 protein	-
HaiMa13479	106.091172611479	129.317775664996	125.705489886313	53.4142408080183	45.1271009250909	55.5893676692664	120.371479387596	51.3769031341252	1.23019022778245	5.60419293170297e-06	0.00018148632163773	HaiMa13479	GWHBAVH00000012	15306382	15329154	-	588	protein_coding	- && - && -	-
HaiMa00235	1729.16416969054	1523.38174028056	1160.68068995029	631.259209549307	796.925399315434	667.983713140529	1471.07553330713	698.722774001757	1.07388971720588	5.70156968443987e-06	0.000183792801356822	HaiMa00235	GWHBAVH00000001	6707906	6711428	-	3305	protein_coding	- && sp|Q98UK5|MAFB_DANRE Transcription factor MafB OS=Danio rerio OX=7955 GN=mafb PE=2 SV=1 && PF03131:bZIP Maf transcription factor|PF08383:Maf N-terminal region	-
HaiMa03897	485.336628728374	380.616148233854	419.018299621042	197.147106982322	188.189612368464	246.051299519704	428.323692194424	210.46267295683	1.02341821326122	5.7968550674353e-06	0.000186579081727742	HaiMa03897	GWHBAVH00000003	15712193	15718711	-	2348	protein_coding	- && sp|Q5NU14|MKRN1_TAKRU Probable E3 ubiquitin-protein ligase makorin-1 OS=Takifugu rubripes OX=31033 GN=mkrn1 PE=2 SV=1 && PF18044:CCCH-type zinc finger|PF15815:E3 ubiquitin-protein ligase makorin-1, C-terminal	-
HaiMa03265	268.27652844282	247.629783188291	353.022917430728	1324.67317203885	747.957694056293	610.571743252598	289.643076353946	894.400869782581	-1.62663661011019	5.9041895912279e-06	0.000189744092930284	HaiMa03265	GWHBAVH00000003	5906755	5910090	+	1883	protein_coding	- && sp|Q8CAY6|THIC_MOUSE Acetyl-CoA acetyltransferase, cytosolic OS=Mus musculus OX=10090 GN=Acat2 PE=1 SV=2 && PF02803:Thiolase, C-terminal domain|PF00108:Thiolase, N-terminal domain	-
HaiMa09721	9407.97007698344	5412.08648368187	7657.55942557454	3035.87121392482	1234.75429339717	2373.93938981048	7492.53866207995	2214.85496571082	1.75819497792822	6.0725854592795e-06	0.000194267445603233	HaiMa09721	GWHBAVH00000008	9741419	9741855	+	225	protein_coding	- && sp|O54842|NUPR1_RAT Nuclear protein 1 OS=Rattus norvegicus OX=10116 GN=Nupr1 PE=2 SV=1 && -	-
HaiMa21291	126.821631627515	171.50655354152	120.46776114105	381.669029773658	301.487440222947	281.592042783661	139.598648770028	321.582837593422	-1.20069015890024	6.13235780307453e-06	0.000195882374552147	HaiMa21291	GWHBAVH00000021	20368605	20376088	+	2027	protein_coding	- && sp|B5X4H8|RFT2_SALSA Riboflavin transporter 2 OS=Salmo salar OX=8030 GN=rft2 PE=2 SV=1 && PF06237:Protein of unknown function (DUF1011)	-
HaiMa04736	264.618212145872	200.855268586058	193.795963574732	75.7511051459168	55.6887628437292	104.799627573207	219.756481435554	78.7464985209511	1.47799045605943	6.34738877611455e-06	0.000201529593641637	HaiMa04736	GWHBAVH00000004	8813613	8820637	-	3595	protein_coding	- && sp|B2RYM0|ANGE1_RAT Protein angel homolog 1 OS=Rattus norvegicus OX=10116 GN=Angel1 PE=1 SV=2 && PF03372:Endonuclease/Exonuclease/phosphatase family	-
HaiMa00417	385.342649945141	170.589406196378	327.881819453465	52.443072793327	110.417374603946	61.0571743252598	294.604625198328	74.6392072408442	1.97971273404696	6.38063316990343e-06	0.00020220196163163	HaiMa00417	GWHBAVH00000001	10628896	10632981	-	3814	protein_coding	- && sp|O42504|HXC6A_TAKRU Homeobox protein Hox-C6a OS=Takifugu rubripes OX=31033 GN=hoxc6a PE=3 SV=1 && -	-
HaiMa05072	601.183311465047	564.96276460736	709.188472108614	316.600772789345	221.794900291404	328.979700468937	625.11151606034	289.125124516562	1.11209760878277	6.38774814755079e-06	0.00020220196163163	HaiMa05072	GWHBAVH00000004	15966916	15969583	-	2025	protein_coding	- && sp|Q3ZBE7|YPEL5_BOVIN Protein yippee-like 5 OS=Bos taurus OX=9913 GN=YPEL5 PE=2 SV=1 && PF03226:Yippee zinc-binding/DNA-binding /Mis18, centromere assembly	-
HaiMa18350	706.055045310876	827.26690531792	574.055070480828	252.503683819723	202.591878621153	362.69784151423	702.459007036541	272.597801318368	1.36542808601721	6.4094294943965e-06	0.000202584096852874	HaiMa18350	GWHBAVH00000019	13418526	13433840	-	5468	protein_coding	- && sp|Q8N2M4|TM86A_HUMAN Lysoplasmalogenase-like protein TMEM86A OS=Homo sapiens OX=9606 GN=TMEM86A PE=1 SV=1 && -	-
HaiMa19062	863.362646079621	541.116933633673	748.995210572613	312.71610073058	358.136354150189	267.922526143677	717.824930095302	312.924993674815	1.19712696800522	6.53733482493988e-06	0.000206009107293546	HaiMa19062	GWHBAVH00000020	1682275	1692254	-	3300	protein_coding	- && sp|A2BHJ4|CNO6L_DANRE CCR4-NOT transcription complex subunit 6-like OS=Danio rerio OX=7955 GN=cnot6l PE=2 SV=1 && PF13855:Leucine rich repeat|PF03372:Endonuclease/Exonuclease/phosphatase family	-
HaiMa04855	29.2665303755804	5.50288407085091	25.1410979772625	0	0	0	19.9701708078979	0	6.83456366822787	6.63142187370988e-06	0.000208662143196346	HaiMa04855	GWHBAVH00000004	11679733	11680225	+	493	protein_coding	- && - && -	-
HaiMa13106	726.785504326912	528.276870801687	824.4185045044	1504.33925475673	1375.89650267351	1413.4280205743	693.160293211	1431.22125933485	-1.04667155881194	6.76730318849364e-06	0.000212129740016175	HaiMa13106	GWHBAVH00000012	7128497	7144417	+	4115	protein_coding	- && sp|Q9H9B4|SFXN1_HUMAN Sideroflexin-1 OS=Homo sapiens OX=9606 GN=SFXN1 PE=1 SV=4 && -	-
HaiMa21322	135.357702987059	117.394860178153	141.418676122102	263.186531981326	416.705570244456	274.301633909003	131.390413095771	318.064578711595	-1.27649428675217	6.77181078791794e-06	0.000212129740016175	HaiMa21322	GWHBAVH00000021	21876647	21901609	-	4521	protein_coding	- && sp|Q6PL18|ATAD2_HUMAN ATPase family AAA domain-containing protein 2 OS=Homo sapiens OX=9606 GN=ATAD2 PE=1 SV=1 && PF17862:AAA+ lid domain|PF00439:Bromodomain|PF00004:ATPase family associated with various cellular activities (AAA)	-
HaiMa15198	468.264486009286	521.856839385694	251.410979772625	167.040898526893	126.739943023659	108.444832010536	413.844101722535	134.075224520363	1.62663884247795	6.9395345681396e-06	0.000216739655948917	HaiMa15198	GWHBAVH00000013	9720396	9724740	+	2587	protein_coding	- && sp|O19113|CCN2_PIG CCN family member 2 OS=Sus scrofa OX=9823 GN=CCN2 PE=2 SV=1 && PF00219:Insulin-like growth factor binding protein|PF00093:von Willebrand factor type C domain|PF00007:Cystine-knot domain	-
HaiMa23836	187.793569909974	153.163606638684	268.171711757467	69.9240970577694	86.4135975161314	71.9927876372467	203.042962768708	76.1101607370492	1.41508650205717	7.00193949679342e-06	0.000218365219632247	HaiMa23836	GWHBAVH00000023	22413358	22413822	+	465	protein_coding	- && - && -	-
HaiMa02050	42.6803567977214	33.0173044251055	57.6150161978933	8.74051213222117	11.5218130021509	9.11301109332236	44.43755914024	9.7917787425648	2.18041880834418	7.13206376315725e-06	0.00022209478324207	HaiMa02050	GWHBAVH00000002	6914208	6922356	+	1520	protein_coding	- && - && -	-
HaiMa14788	368.270507226053	166.920816815811	119.420215391997	1465.49253416908	699.950139880665	819.259697289681	218.203846477954	994.900790446476	-2.19072616790802	7.17214602038361e-06	0.000223013543365379	HaiMa14788	GWHBAVH00000013	4860540	4887456	-	2586	protein_coding	- && sp|Q02745|SIA4A_PIG CMP-N-acetylneuraminate-beta-galactosamide-alpha-2,3-sialyltransferase 1 OS=Sus scrofa OX=9823 GN=ST3GAL1 PE=1 SV=1 && PF00777:Glycosyltransferase family 29 (sialyltransferase)	-
HaiMa07889	1042.62014463005	783.243832751113	662.048913401246	397.207718008718	302.44759130646	394.593380340858	829.30429692747	364.749563218679	1.18431586941349	7.27188279997079e-06	0.00022578178672899	HaiMa07889	GWHBAVH00000007	4290924	4298369	+	1823	protein_coding	- && sp|F7DKV7|SIR5_XENTR NAD-dependent protein deacylase sirtuin-5, mitochondrial OS=Xenopus tropicalis OX=8364 GN=sirt5 PE=3 SV=1 && PF02146:Sir2 family	-
HaiMa13507	559.722393432975	625.49448938672	540.533606511144	1381.00091689094	1149.30084696455	935.906239284207	575.25016311028	1155.40266771323	-1.00563567396376	7.31543305379279e-06	0.000226602731754263	HaiMa13507	GWHBAVH00000012	16004730	16019541	-	1716	protein_coding	- && sp|Q6PC64|ELOV6_DANRE Elongation of very long chain fatty acids protein 6 OS=Danio rerio OX=7955 GN=elovl6 PE=2 SV=1 && PF01151:GNS1/SUR4 family	-
HaiMa11784	379.245456116896	284.315676993964	212.651787057679	108.770817645419	111.377525687458	127.582155306513	292.070973389513	115.91016621313	1.33149429951618	7.31982071552286e-06	0.000226602731754263	HaiMa11784	GWHBAVH00000010	9951389	9955840	+	2013	protein_coding	- && sp|Q02084|A33_PLEWA Zinc-binding protein A33 OS=Pleurodeles waltl OX=8319 PE=1 SV=2 && PF15227:zinc finger of C3HC4-type, RING|PF13765:SPRY-associated domain|PF00643:B-box zinc finger|PF00622:SPRY domain	-
HaiMa18515	525.578107994797	386.119032304705	338.357276943991	69.9240970577694	181.468554783876	107.533530901204	416.684805747831	119.642060914283	1.7996906852801	7.39866210143444e-06	0.000228707616455192	HaiMa18515	GWHBAVH00000019	17385346	17401074	+	2000	protein_coding	- && sp|Q9CXD9|LRC17_MOUSE Leucine-rich repeat-containing protein 17 OS=Mus musculus OX=10090 GN=Lrrc17 PE=2 SV=1 && PF13855:Leucine rich repeat	-
HaiMa15843	113.407805205374	86.2118504433309	92.1840259166293	36.9043845582672	39.3661944240154	40.0972488106184	97.2678938551114	38.789275930967	1.32210922227147	7.55416204642485e-06	0.000233172539184083	HaiMa15843	GWHBAVH00000014	3088522	3088890	-	369	protein_coding	- && sp|Q8TDM6|DLG5_HUMAN Disks large homolog 5 OS=Homo sapiens OX=9606 GN=DLG5 PE=1 SV=4 && -	-
HaiMa15320	715.81055543607	655.7603517764	640.050452671142	295.235076466137	256.360339297857	399.14988588752	670.540453294537	316.915100550504	1.08049936056153	7.63041340518304e-06	0.000235181835391914	HaiMa15320	GWHBAVH00000013	10461434	10483384	+	6612	protein_coding	- && sp|Q1LY51|ZN704_DANRE Zinc finger protein 704 OS=Danio rerio OX=7955 GN=znf704 PE=3 SV=2 && PF15997:Domain of unknown function (DUF4772)	-
HaiMa03538	171.940865956535	191.68379513464	228.364973293468	78.6646091899905	88.3338996831566	102.06572424521	197.329878128214	89.6880777061192	1.13772975073984	7.64190303872556e-06	0.000235192116587463	HaiMa03538	GWHBAVH00000003	10025812	10030091	+	1903	protein_coding	- && sp|P18847|ATF3_HUMAN Cyclic AMP-dependent transcription factor ATF-3 OS=Homo sapiens OX=9606 GN=ATF3 PE=1 SV=2 && PF00170:bZIP transcription factor	-
HaiMa09664	79.2635197671968	66.9517561953527	41.9018299621042	16.5098562497511	18.2428705867389	10.0243122026546	62.7057019748846	14.9256796797149	2.0718643705823	7.74442683375471e-06	0.000237653575704828	HaiMa09664	GWHBAVH00000008	9059390	9070055	-	1946	protein_coding	- && sp|Q90596|MAFK_CHICK Transcription factor MafK OS=Gallus gallus OX=9031 GN=MAFK PE=2 SV=1 && PF03131:bZIP Maf transcription factor	-
HaiMa07653	586.550046277256	325.587307525345	579.292799226091	944.946478294578	2366.77242085849	3970.53893336055	497.143384342897	2427.41927750454	-2.28811725303855	7.80860956922257e-06	0.000239274864735974	HaiMa07653	GWHBAVH00000006	18268552	18292132	+	5985	protein_coding	- && sp|Q8R151|ZNFX1_MOUSE NFX1-type zinc finger-containing protein 1 OS=Mus musculus OX=10090 GN=Znfx1 PE=1 SV=3 && PF13086:AAA domain|PF13087:AAA domain	-
HaiMa17044	197.549080035167	239.375457082014	279.694714997046	676.904106239795	735.47572997063	420.109811402161	238.873084038076	610.829882537529	-1.3534401344231	7.83993808356645e-06	0.000239886175149126	HaiMa17044	GWHBAVH00000018	14283939	14288045	+	2603	protein_coding	- && sp|Q32KL5|EMC8_BOVIN ER membrane protein complex subunit 8 OS=Bos taurus OX=9913 GN=EMC8 PE=2 SV=1 && PF03665:Uncharacterised protein family (UPF0172)	-
HaiMa21933	193.89076373822	154.080753983825	216.841970053889	95.1744654397416	67.21057584588	64.7023787625888	188.271162591978	75.6958066827368	1.3142254154839	8.04304453728638e-06	0.000245744152079814	HaiMa21933	GWHBAVH00000022	8220039	8225505	+	2338	protein_coding	- && sp|Q8NFZ5|TNIP2_HUMAN TNFAIP3-interacting protein 2 OS=Homo sapiens OX=9606 GN=TNIP2 PE=1 SV=1 && PF16516:Leucine zipper of domain CC2 of NEMO, NF-kappa-B essential modulator|PF12180:TSG101 and ALIX binding domain of CEP55	-
HaiMa18387	468.264486009286	847.44414691104	704.998289112403	276.782884187004	286.125022886746	184.994125194444	673.56897401091	249.300677422731	1.43512675395012	8.09149647293979e-06	0.000246866756356754	HaiMa18387	GWHBAVH00000019	14205954	14229261	+	3545	protein_coding	- && - && -	-
HaiMa02783	240.229436832889	173.340848231804	119.420215391997	67.0105930136956	55.6887628437292	59.2345721065954	177.66350015223	60.6446426546734	1.54880602746059	8.19689767783283e-06	0.000249360745806741	HaiMa02783	GWHBAVH00000003	419485	428112	-	1214	protein_coding	- && - && -	-
HaiMa13437	92.6773461893378	90.79758716904	85.8987514223136	246.676675731575	229.476108959505	158.566393023809	89.7912282602305	211.573059238296	-1.23624167877429	8.29004144677598e-06	0.000251491911971626	HaiMa13437	GWHBAVH00000012	14220085	14225126	+	741	protein_coding	- && - && PF03980:Nnf1	-
HaiMa10272	126.821631627515	150.412164603258	114.182486646734	246.676675731575	321.650612976711	262.454719487684	130.472094292502	276.927336065324	-1.0836510499916	8.37346629400559e-06	0.000252978582717063	HaiMa10272	GWHBAVH00000009	5021884	5024215	-	954	protein_coding	- && sp|Q5BIN4|TIM22_BOVIN Mitochondrial import inner membrane translocase subunit Tim22 OS=Bos taurus OX=9913 GN=TIMM22 PE=2 SV=1 && PF02466:Tim17/Tim22/Tim23/Pmp24 family	-
novel.52	291.445864990154	151.3293119484	460.920129583146	1278.05710733367	975.513500848773	981.471294750819	301.231768840567	1078.34730097775	-1.84061883975856	8.37582064019116e-06	0.000252978582717063	-	GWHBAVH00000001	29065139	29081597	-	9968	-	- && sp|Q5EAC2|GSHB_BOVIN Glutathione synthetase OS=Bos taurus OX=9913 GN=GSS PE=2 SV=1 && PF03917:Eukaryotic glutathione synthase, ATP binding domain|PF03199:Eukaryotic glutathione synthase	-
HaiMa04109	454.850659587145	509.016776553709	536.343423514934	984.764366896919	1452.70858935452	903.099399348246	500.070286551929	1113.52411853323	-1.1545102654688	8.59786963831907e-06	0.000259313716330533	HaiMa04109	GWHBAVH00000003	18421498	18427965	+	2293	protein_coding	- && sp|Q6NWJ4|DNJC2_DANRE DnaJ homolog subfamily C member 2 OS=Danio rerio OX=7955 GN=dnajc2 PE=2 SV=1 && PF00249:Myb-like DNA-binding domain|PF00226:DnaJ domain|PF16717:Ribosome-associated complex head domain	-
HaiMa00957	102.432856314531	106.389092036451	133.038310129681	374.870853670819	224.675353541942	259.720816159687	113.953419493554	286.422341124149	-1.32896969635307	8.96052597598838e-06	0.000268332114525266	HaiMa00957	GWHBAVH00000001	20687651	20688214	-	564	protein_coding	- && sp|Q13405|RM49_HUMAN 39S ribosomal protein L49, mitochondrial OS=Homo sapiens OX=9606 GN=MRPL49 PE=1 SV=1 && PF05046:Mitochondrial large subunit ribosomal protein (Img2)	-
HaiMa06670	492.653261322269	393.45621106584	612.814263195774	197.147106982322	110.417374603946	56.5006687785987	499.641245194628	121.355050121622	2.04233602597706	9.07768780656203e-06	0.000271070558552324	HaiMa06670	GWHBAVH00000006	2350816	2354051	+	1170	protein_coding	- && sp|Q5XI33|CIDEC_RAT Cell death activator CIDE-3 OS=Rattus norvegicus OX=10116 GN=Cidec PE=1 SV=1 && PF02017:CIDE-N domain	-
novel.456	256.082140786328	256.801256639709	166.559774099364	88.3762893369029	77.7722377645183	106.622229791872	226.481057175134	90.9235856310976	1.31580660346399	9.54075829934829e-06	0.000283293333051916	-	GWHBAVH00000014	646924	649209	-	1031	-	- && sp|Q8MKH6|TNNT1_BOVIN Troponin T, slow skeletal muscle OS=Bos taurus OX=9913 GN=TNNT1 PE=2 SV=3 && PF00992:Troponin	-
HaiMa20218	3568.07782828951	2705.58466816836	3483.08961559991	1469.37720622785	1302.92502032656	1902.79671628571	3252.25070401926	1558.36631428004	1.06118052129617	9.60101543663299e-06	0.000284681585703371	HaiMa20218	GWHBAVH00000021	727223	731361	+	3076	protein_coding	- && sp|B5X392|PNRC2_SALSA Proline-rich nuclear receptor coactivator 2 OS=Salmo salar OX=8030 GN=pnrc2 PE=2 SV=1 && -	-
HaiMa01344	429.242445508512	443.89931504864	510.154779788619	269.984708084165	206.432482955203	177.703716319786	461.098846781924	218.040302453051	1.08123377671227	1.0029642703751e-05	0.000296141355014675	HaiMa01344	GWHBAVH00000001	29742719	29747276	+	1664	protein_coding	- && sp|Q0VD50|NMNA1_BOVIN Nicotinamide/nicotinic acid mononucleotide adenylyltransferase 1 OS=Bos taurus OX=9913 GN=NMNAT1 PE=2 SV=1 && PF01467:Cytidylyltransferase-like	-
HaiMa19420	599.963872699397	808.006811069942	765.755942557454	1650.98562497511	2416.70027720114	1323.20921075041	724.575542108931	1796.96503764222	-1.30984170471684	1.01735701028483e-05	0.000299970915955591	HaiMa19420	GWHBAVH00000020	8697296	8700217	-	1230	protein_coding	- && sp|Q6B6N4|PCNA_HAPBU Proliferating cell nuclear antigen OS=Haplochromis burtoni OX=8153 GN=pcna PE=2 SV=1 && PF00705:Proliferating cell nuclear antigen, N-terminal domain|PF02747:Proliferating cell nuclear antigen, C-terminal domain	-
HaiMa19033	554.844638370378	466.827998677185	591.863348214722	249.590179775649	169.946741781725	283.414645002326	537.845328420762	234.317188853233	1.19797647882043	1.01982350595227e-05	0.000300278200453713	HaiMa19033	GWHBAVH00000020	1123520	1126856	-	1866	protein_coding	- && sp|Q9Y6U7|RN215_HUMAN RING finger protein 215 OS=Homo sapiens OX=9606 GN=RNF215 PE=4 SV=2 && PF13639:Ring finger domain	-
HaiMa04320	845.071064594883	485.170945580022	622.242174937247	293.292740436755	266.922001216495	290.705053876983	650.828061704051	283.639931843411	1.19699225392504	1.02618101486233e-05	0.000301728705095226	HaiMa04320	GWHBAVH00000003	20420902	20422850	-	1087	protein_coding	- && sp|Q29RH7|TSN12_BOVIN Tetraspanin-12 OS=Bos taurus OX=9913 GN=TSPAN12 PE=2 SV=1 && PF00335:Tetraspanin family	-
HaiMa13813	86.5801523610919	150.412164603258	114.182486646734	270.955876098856	322.610764060224	256.986912831691	117.058267870361	283.517850996924	-1.27076252434713	1.04304656023406e-05	0.000305834597814388	HaiMa13813	GWHBAVH00000012	24536999	24540222	+	1198	protein_coding	- && sp|Q8VE80|THOC3_MOUSE THO complex subunit 3 OS=Mus musculus OX=10090 GN=Thoc3 PE=2 SV=1 && PF08662:Eukaryotic translation initiation factor eIF2A	-
HaiMa19065	708.493922842175	333.841633631622	547.866426754513	1636.41810475474	1330.76940174842	1285.84586526779	530.06732774277	1417.67779059032	-1.42052524828701	1.08974083548548e-05	0.000317319285824652	HaiMa19065	GWHBAVH00000020	1921306	1946232	-	3071	protein_coding	- && sp|A3QK15|AACS_DANRE Acetoacetyl-CoA synthetase OS=Danio rerio OX=7955 GN=aacs PE=2 SV=1 && PF00501:AMP-binding enzyme	-
HaiMa10930	2802.27028346182	1820.53748010651	2293.07764467615	984.764366896919	1255.87761723444	874.849064958947	2305.29513608149	1038.49701636344	1.1502467748933	1.10809238939576e-05	0.000322217982803329	HaiMa10930	GWHBAVH00000009	14539711	14551500	+	3510	protein_coding	- && sp|Q90413|FGFR4_DANRE Fibroblast growth factor receptor 4 OS=Danio rerio OX=7955 GN=fgfr4 PE=1 SV=1 && PF13927:Immunoglobulin domain|PF07679:Immunoglobulin I-set domain|PF07714:Protein tyrosine kinase	-
HaiMa18599	34.1442854381771	51.3602513279418	76.4708396808402	4.85584007345621	10.5616619186383	13.6695166399835	53.9917921489864	9.69567287735935	2.4752145781	1.13593852094079e-05	0.000328954064539475	HaiMa18599	GWHBAVH00000019	19696180	19715206	+	4202	protein_coding	- && sp|Q587J7|TDR12_HUMAN Putative ATP-dependent RNA helicase TDRD12 OS=Homo sapiens OX=9606 GN=TDRD12 PE=2 SV=2 && PF00567:Tudor domain|PF00270:DEAD/DEAH box helicase	-
HaiMa01711	3858.30425451401	2955.96589339208	3015.88421152245	1577.17685585858	1348.05212125165	1924.66794290968	3276.71811980951	1616.6323066733	1.01902273585966	1.14867092408444e-05	0.00033172986878833	HaiMa01711	GWHBAVH00000001	35913705	35922465	-	3319	protein_coding	- && sp|O14595|CTDS2_HUMAN Carboxy-terminal domain RNA polymerase II polypeptide A small phosphatase 2 OS=Homo sapiens OX=9606 GN=CTDSP2 PE=1 SV=2 && PF03031:NLI interacting factor-like phosphatase	-
HaiMa24026	557.283515901676	444.816462393782	657.858730405036	294.263908451446	265.00169904947	262.454719487684	553.319569566831	273.906775662867	1.013933749697	1.15125278470916e-05	0.000332020673149637	HaiMa24026	GWHBAVH00000024	1906736	1912839	-	2762	protein_coding	- && sp|Q14746|COG2_HUMAN Conserved oligomeric Golgi complex subunit 2 OS=Homo sapiens OX=9606 GN=COG2 PE=1 SV=1 && PF12022:Domain of unknown function (DUF3510)|PF06148:COG (conserved oligomeric Golgi) complex component, COG2	-
HaiMa06520	109.749488908426	99.9690606204582	137.228493125891	51.4719047786358	39.3661944240154	49.2102599039408	115.649014218259	46.682786368864	1.30788765851454	1.18387484145777e-05	0.000338649245693522	HaiMa06520	GWHBAVH00000006	609065	611117	-	1261	protein_coding	- && - && -	-
HaiMa17320	132.918825455761	72.4546402662036	77.5183854298928	27.1927044113548	31.6849857559149	16.4034199679803	94.2972837172858	25.0937033784166	1.90803320170206	1.18714620952211e-05	0.000339124883321749	HaiMa17320	GWHBAVH00000018	22144048	22178363	-	2615	protein_coding	- && sp|A8WGB1|CCBE1_DANRE Collagen and calcium-binding EGF domain-containing protein 1 OS=Danio rerio OX=7955 GN=ccbe1 PE=1 SV=2 && PF07645:Calcium-binding EGF domain	-
HaiMa06778	201.207396332115	157.749343364393	146.656404867365	79.6357772046818	75.8519355974932	55.5893676692664	168.537714854624	70.3590268238138	1.25942811982001	1.1918395952681e-05	0.000339460632966644	HaiMa06778	GWHBAVH00000006	4351634	4368132	-	5246	protein_coding	- && sp|Q99PW8|KIF17_MOUSE Kinesin-like protein KIF17 OS=Mus musculus OX=10090 GN=Kif17 PE=1 SV=1 && PF00225:Kinesin motor domain|PF00640:Phosphotyrosine interaction domain (PTB/PID)	-
HaiMa21563	20.7304590160361	126.566333629571	211.604241308626	8.74051213222117	17.2827195032263	6.37910776532565	119.633677984744	10.8007798002577	3.47248919387078	1.19444704406435e-05	0.000339460632966644	HaiMa21563	GWHBAVH00000022	1845702	1854555	-	4312	protein_coding	- && sp|I6M4H4|ZP1_RABIT Zona pellucida sperm-binding protein 1 OS=Oryctolagus cuniculus OX=9986 GN=ZP1 PE=1 SV=1 && -	-
HaiMa02271	267.057089677171	332.92448628648	353.022917430728	725.462506974357	713.392255049841	528.554643412697	317.668164464793	655.803135145632	-1.04434666939796	1.23172829956037e-05	0.000348554308876937	HaiMa02271	GWHBAVH00000002	11476916	11479215	-	1042	protein_coding	- && sp|P09012|SNRPA_HUMAN U1 small nuclear ribonucleoprotein A OS=Homo sapiens OX=9606 GN=SNRPA PE=1 SV=3 && PF00076:RNA recognition motif. (a.k.a. RRM, RBD, or RNP domain)	-
HaiMa07528	3446.13395172459	1628.85368497187	1968.33846246985	1010.01473527889	599.134276111845	532.199847850026	2347.77536638877	713.782953080254	1.71761612223698	1.24581128715948e-05	0.000352066937746596	HaiMa07528	GWHBAVH00000006	16545571	16550512	+	2408	protein_coding	- && sp|Q5R5J1|PCKGC_PONAB Phosphoenolpyruvate carboxykinase, cytosolic [GTP] OS=Pongo abelii OX=9601 GN=PCK1 PE=2 SV=1 && PF17297:Phosphoenolpyruvate carboxykinase N-terminal domain|PF00821:Phosphoenolpyruvate carboxykinase C-terminal P-loop domain	-
HaiMa23195	100124.458731157	67300.2721865066	74114.9092912209	43786.0811103693	35893.3279549505	40833.5801069588	80513.2134029616	40170.9963907595	1.00306096075103	1.24888108264283e-05	0.000352461994434755	HaiMa23195	GWHBAVH00000023	13362505	13376353	+	3867	protein_coding	- && sp|Q90705|EF2_CHICK Elongation factor 2 OS=Gallus gallus OX=9031 GN=EEF2 PE=1 SV=3 && PF00505:HMG (high mobility group) box|PF14492:Elongation Factor G, domain II|PF03764:Elongation factor G, domain IV|PF00679:Elongation factor G C-terminus|PF00009:Elongation factor Tu GTP binding domain|PF03144:Elongation factor Tu domain 2	-
HaiMa18975	51.2164281572656	254.049814604284	201.1287838181	26.2215363966635	13.442115169176	35.5407432639572	168.798342193216	25.0681316099322	2.7520506712813	1.31000272527469e-05	0.000368612442332401	HaiMa18975	GWHBAVH00000020	647831	653494	+	1664	protein_coding	- && sp|Q3UV31|RN223_MOUSE RING finger protein 223 OS=Mus musculus OX=10090 GN=Rnf223 PE=2 SV=2 && PF13639:Ring finger domain	-
HaiMa00563	187.793569909974	232.955425666022	276.552077749888	518.603719845123	552.086873019729	414.642004746168	232.433691108628	495.11086587034	-1.08927932173793	1.31166761174231e-05	0.000368612442332401	HaiMa00563	GWHBAVH00000001	13497675	13501612	-	1632	protein_coding	- && sp|P49642|PRI1_HUMAN DNA primase small subunit OS=Homo sapiens OX=9606 GN=PRIM1 PE=1 SV=1 && PF01896:DNA primase small subunit	-
HaiMa24894	1726.72529215924	945.578912841214	1312.57482356291	576.873800726597	607.775635863458	546.780665599342	1328.29300952112	577.143367396466	1.20201667197765	1.31310095907235e-05	0.000368612442332401	HaiMa24894	GWHBAVH00000015	442467	446004	-	1524	protein_coding	- && - && PF13873:Myb/SANT-like DNA-binding domain	-
HaiMa24891	488.994945025322	366.858938056727	739.567298831139	224.339811393677	167.066288531187	199.57494294376	531.807060637729	196.993680956208	1.43246314691995	1.32092981888696e-05	0.000370317053747008	HaiMa24891	GWHBAVH00000015	429137	430957	+	925	protein_coding	- && sp|Q9BQ13|KCD14_HUMAN BTB/POZ domain-containing protein KCTD14 OS=Homo sapiens OX=9606 GN=KCTD14 PE=1 SV=2 && PF02214:BTB/POZ domain	-
HaiMa20418	210.962906457308	218.281068143753	278.647169247993	128.194177939244	102.736165935845	102.977025354543	235.963714616351	111.302456409877	1.08495403491462	1.34708877307104e-05	0.00037664887949448	HaiMa20418	GWHBAVH00000021	3041688	3052438	+	3735	protein_coding	- && sp|O75618|DEDD_HUMAN Death effector domain-containing protein OS=Homo sapiens OX=9606 GN=DEDD PE=1 SV=1 && PF01335:Death effector domain	-
HaiMa00383	48.7775506259673	16.5086522125527	28.2837352244203	97.1168014691241	115.218130021509	165.856801898467	31.1899793543134	126.0639111297	-2.02993929136702	1.36893854918281e-05	0.0003818096974336	HaiMa00383	GWHBAVH00000001	9826637	9833088	+	1494	protein_coding	- && sp|Q2KJ93|CDC42_BOVIN Cell division control protein 42 homolog OS=Bos taurus OX=9913 GN=CDC42 PE=1 SV=1 && PF00071:Ras family	-
HaiMa04025	8411.68860544806	4656.35707128501	5810.7362699948	2582.33575106401	2787.318595437	2921.63135651915	6292.92731557596	2763.76190100672	1.1869551560629	1.36916863324069e-05	0.0003818096974336	HaiMa04025	GWHBAVH00000003	17468299	17497967	+	1675	protein_coding	- && sp|Q66X93|SND1_RAT Staphylococcal nuclease domain-containing protein 1 OS=Rattus norvegicus OX=10116 GN=Snd1 PE=1 SV=1 && PF00565:Staphylococcal nuclease homologue|PF00567:Tudor domain	-
HaiMa06799	23.1693365473345	29.3487150445382	19.9033692319995	1.94233602938248	0	3.64520443732895	24.1404736079574	1.86251348890381	3.68258362073473	1.39850422033311e-05	0.000388961292520615	HaiMa06799	GWHBAVH00000006	4953895	4955824	+	468	protein_coding	- && - && -	-
HaiMa13819	30.4859691412295	65.1174615050691	33.5214639696834	0	7.68120866810057	2.73390332799671	43.0416315386607	3.47170399869909	3.63536082467106	1.41780288465056e-05	0.00039329105808162	HaiMa13819	GWHBAVH00000012	24592548	24595444	+	2897	protein_coding	- && - && -	-
HaiMa23457	1149.93075600718	896.970103548698	1112.49358549387	516.66138381574	357.176203066677	571.385795551312	1053.13148168325	481.74112747791	1.12785348997331	1.42782940622189e-05	0.000395032802388057	HaiMa23457	GWHBAVH00000023	17424159	17428991	+	1970	protein_coding	- && sp|Q6DG88|ATG4B_DANRE Cysteine protease ATG4B OS=Danio rerio OX=7955 GN=atg4b PE=2 SV=2 && PF03416:Peptidase family C54	-
HaiMa11255	634.108158137575	523.691134075978	874.700700458925	234.051491540589	345.654390064526	236.026987317049	677.499997557493	271.910956307388	1.31701213823446	1.42976678692279e-05	0.000395050372239924	HaiMa11255	GWHBAVH00000010	4155618	4174881	-	2911	protein_coding	- && sp|Q6DBW1|RG1BB_DANRE Ras-GEF domain-containing family member 1B-B OS=Danio rerio OX=7955 GN=rasgef1bb PE=2 SV=1 && PF00617:RasGEF domain|PF00618:RasGEF N-terminal motif	-
HaiMa01850	8.53607135954427	133.903512390705	246.173251027362	3.88467205876496	11.5218130021509	6.37910776532565	129.537611592537	7.26186427541383	4.15797707854265	1.43685147251749e-05	0.000396488255806462	HaiMa01850	GWHBAVH00000002	2871525	2875235	-	1505	protein_coding	- && sp|Q9H8S5|CCNP_HUMAN Cyclin-P OS=Homo sapiens OX=9606 GN=CCNP PE=2 SV=2 && PF00134:Cyclin, N-terminal domain|PF02984:Cyclin, C-terminal domain	-
HaiMa17823	763.368667296388	476.916619473745	823.370958755348	1229.49870659911	2719.1478685076	3646.11573843828	687.88541517516	2531.58743784833	-1.88014380927584	1.44100848362957e-05	0.000397115566691224	HaiMa17823	GWHBAVH00000019	1701406	1707007	+	1967	protein_coding	- && - && PF00929:Exonuclease	-
HaiMa08081	2454.7302352518	966.673301779476	3799.4484318138	627.374537490542	626.978657533709	538.578955615352	2406.95065628169	597.644050213201	2.00976900840451	1.47987645946457e-05	0.00040729445846517	HaiMa08081	GWHBAVH00000007	8019100	8021079	+	1980	protein_coding	- && sp|O93274|FZD8_XENLA Frizzled-8 OS=Xenopus laevis OX=8355 GN=fzd8 PE=1 SV=1 && PF01392:Fz domain|PF01534:Frizzled/Smoothened family membrane region	-
HaiMa08549	309.737446474892	265.972730091127	212.651787057679	134.021186027391	122.899338689609	121.203047541187	262.787321207899	126.041190752729	1.05894758114873	1.48477917894859e-05	0.000408111012393667	HaiMa08549	GWHBAVH00000007	14270545	14273916	+	1945	protein_coding	- && sp|Q7ZWX9|MIDNB_XENLA Midnolin-B OS=Xenopus laevis OX=8355 GN=midn-b PE=2 SV=1 && -	-
HaiMa16577	120.724437799269	145.826427877549	116.277578144839	51.4719047786358	61.4496693448046	59.2345721065954	127.609481273886	57.3853820766786	1.15481349040856	1.50073278068969e-05	0.000410888941331168	HaiMa16577	GWHBAVH00000018	2677768	2681308	+	2478	protein_coding	- && - && PF00096:Zinc finger, C2H2 type	-
HaiMa15357	467.045047243637	259.552698675134	524.820420275355	966.312174617785	1959.66836144916	1136.3924833373	417.139388731375	1354.12433980141	-1.69946345719933	1.51835711347631e-05	0.00041463736614388	HaiMa15357	GWHBAVH00000013	10731986	10734942	-	1482	protein_coding	- && sp|Q5XJA0|TYDP2_DANRE Tyrosyl-DNA phosphodiesterase 2 OS=Danio rerio OX=7955 GN=tdp2 PE=1 SV=3 && PF03372:Endonuclease/Exonuclease/phosphatase family|PF14555:UBA-like domain	-
HaiMa12583	384.123211179492	376.030411508145	508.059688290513	224.339811393677	158.424928779574	123.936950869184	422.73777032605	168.900563680812	1.32429348437016	1.52804955281142e-05	0.00041674438127258	HaiMa12583	GWHBAVH00000011	7247574	7260198	-	4564	protein_coding	- && sp|A2AQW0|M3K15_MOUSE Mitogen-activated protein kinase kinase kinase 15 OS=Mus musculus OX=10090 GN=Map3k15 PE=1 SV=1 && PF00069:Protein kinase domain|PF13281:Domain of unknown function (DUF4071)	-
HaiMa23633	0	3.66858938056727	0	6.79817610283869	86.4135975161314	84.751003167898	1.22286312685576	59.3209255956227	-5.50058644853907	1.53088667611511e-05	0.000416785805211082	HaiMa23633	GWHBAVH00000023	20080402	20081178	-	777	protein_coding	- && sp|A5LHX3|PSB11_HUMAN Proteasome subunit beta type-11 OS=Homo sapiens OX=9606 GN=PSMB11 PE=1 SV=1 && PF00227:Proteasome subunit	-
HaiMa18370	498.750455150515	225.618246904887	270.266803255572	120.424833821714	111.377525687458	93.8640142612203	331.545168436992	108.555457923464	1.60919232844103	1.5432151693661e-05	0.000419253378873404	HaiMa18370	GWHBAVH00000019	13997257	13998845	-	1589	protein_coding	- && sp|Q61743|KCJ11_MOUSE ATP-sensitive inward rectifier potassium channel 11 OS=Mus musculus OX=10090 GN=Kcnj11 PE=1 SV=1 && PF17655:Inward rectifier potassium channel C-terminal domain|PF01007:Inward rectifier potassium channel transmembrane domain	-
HaiMa12930	49.9969893916165	24.7629783188291	19.9033692319995	0.971168014691241	3.84060433405029	4.55650554666118	31.5544456474817	3.12275929846757	3.32204218295486	1.56823567127451e-05	0.000425502502211186	HaiMa12930	GWHBAVH00000012	2384083	2385971	+	1889	protein_coding	- && - && -	-
HaiMa09371	115883.265899642	60076.8196961696	63484.415029835	29543.9021749222	32115.1334413285	32880.6553258164	79814.8335418821	31513.2303140224	1.34068818648003	1.58098016824498e-05	0.00042737316346121	HaiMa09371	GWHBAVH00000008	5030625	5035167	-	1654	protein_coding	- && sp|P02609|MLRS_CHICK Myosin regulatory light chain 2, skeletal muscle isoform OS=Gallus gallus OX=9031 GN=MYLPF PE=1 SV=2 && -	-
HaiMa20361	306.079130177945	157.749343364393	245.12570527831	96.1456334544329	87.373748599644	85.6623042772302	236.318059606882	89.7272287771024	1.39465815236799	1.58121178019042e-05	0.00042737316346121	HaiMa20361	GWHBAVH00000021	2358781	2370152	+	3158	protein_coding	- && sp|Q6RFZ7|PKHG5_RAT Pleckstrin homology domain-containing family G member 5 OS=Rattus norvegicus OX=10116 GN=Plekhg5 PE=1 SV=1 && -	-
HaiMa08499	34.1442854381771	45.8573672570909	25.1410979772625	7.76934411752993	6.721057584588	2.73390332799671	35.0475835575102	5.74143501003821	2.62048204403543	1.60976638807726e-05	0.000433978196847119	HaiMa08499	GWHBAVH00000007	13633348	13637593	+	582	protein_coding	- && - && -	-
HaiMa02767	769.465861124634	487.005240270305	593.958439712827	303.004420583667	239.07761979463	303.463269407635	616.809847035922	281.848436595311	1.12868273503024	1.6232255025936e-05	0.000437047765589762	HaiMa02767	GWHBAVH00000003	294907	301423	+	1289	protein_coding	- && sp|P97875|JDP2_MOUSE Jun dimerization protein 2 OS=Mus musculus OX=10090 GN=Jdp2 PE=1 SV=2 && PF00170:bZIP transcription factor	-
HaiMa09939	189.013008675623	180.678026992938	178.082777338943	73.8087691165343	104.65646810287	71.0814865279144	182.591271002501	83.1822412491064	1.13450844089616	1.65887091115921e-05	0.000444788820138779	HaiMa09939	GWHBAVH00000008	12810748	12819447	-	2222	protein_coding	- && sp|Q5ZJA3|CDR2_CHICK Cerebellar degeneration-related protein 2 OS=Gallus gallus OX=9031 GN=CDR2 PE=2 SV=1 && -	-
HaiMa07052	84.1412748297935	144.909280532407	123.610398388207	286.494564333916	395.582246407179	247.873901738368	117.553651250136	309.983570826488	-1.39458676736798	1.66041552722331e-05	0.000444788820138779	HaiMa07052	GWHBAVH00000006	9403509	9407319	-	1775	protein_coding	- && sp|P43450|CDK2_CARAU Cyclin-dependent kinase 2 OS=Carassius auratus OX=7957 GN=cdk2 PE=1 SV=1 && PF12330:Haspin like kinase domain|PF00069:Protein kinase domain	-
HaiMa12318	469.483924774935	310.912950003076	493.394047803777	163.156226468129	216.994144873841	149.453381930487	424.596974193929	176.534584424152	1.26543691032432	1.66844420182731e-05	0.000446372343438115	HaiMa12318	GWHBAVH00000011	2412961	2424412	-	5558	protein_coding	- && - && -	-
HaiMa22147	471.922802306233	510.851071243993	376.068923909885	231.137987496515	193.950518869539	252.430407285029	452.94759915337	225.839637883695	1.00402133740022	1.67284313860755e-05	0.000446981990470525	HaiMa22147	GWHBAVH00000022	10625636	10639895	-	3415	protein_coding	- && sp|D3YY23|LONF1_MOUSE LON peptidase N-terminal domain and RING finger protein 1 OS=Mus musculus OX=10090 GN=Lonrf1 PE=1 SV=2 && PF13923:Zinc finger, C3HC4 type (RING finger)|PF15227:zinc finger of C3HC4-type, RING|PF02190:ATP-dependent protease La (LON) substrate-binding domain	-
HaiMa18455	738.979891983404	406.296273897825	490.251410556619	228.224483452442	245.798677379218	207.77665292775	545.175858812616	227.26660458647	1.26111961173253	1.83026359666105e-05	0.000484743933980003	HaiMa18455	GWHBAVH00000019	16099101	16107717	+	3247	protein_coding	- && sp|P12617|DCMC_ANSAN Malonyl-CoA decarboxylase, mitochondrial OS=Anser anser anser OX=8844 GN=MLYCD PE=1 SV=2 && PF17408:Malonyl-CoA decarboxylase N-terminal domain|PF05292:Malonyl-CoA decarboxylase C-terminal domain	-
HaiMa18939	728.004943092562	539.282638943389	434.731485856831	246.676675731575	283.244569636209	234.204385098385	567.339689297594	254.708543488723	1.15458665724724	1.84506712258486e-05	0.00048777264897183	HaiMa18939	GWHBAVH00000020	454654	482123	+	2716	protein_coding	- && sp|Q90Y90|KREM1_XENLA Kremen protein 1 OS=Xenopus laevis OX=8355 GN=kremen1 PE=1 SV=1 && -	-
novel.194	53.655305688564	37.6030411508145	34.569009718736	8.74051213222117	7.68120866810057	0.911301109332236	41.9424521860382	5.77767396988466	2.86716178578605	1.85934968614015e-05	0.000490598374007594	-	GWHBAVH00000006	1945699	1948306	+	962	-	- && - && -	-
HaiMa00989	263.398773380223	90.79758716904	165.512228350312	545.796424256478	508.880074261663	647.023787625888	173.236196299858	567.233428714676	-1.71483227086118	1.87404954601257e-05	0.000493379035676243	HaiMa00989	GWHBAVH00000001	21319190	21320188	-	435	protein_coding	- && sp|Q805E9|ANF_OREMO Natriuretic peptides A OS=Oreochromis mossambicus OX=8127 GN=nppa PE=2 SV=1 && PF00212:Atrial natriuretic peptide	-
HaiMa16366	497.531016384866	469.579440712611	710.236017857666	263.186531981326	289.005476137284	243.317396191707	559.115491651714	265.169801436773	1.07634176063741	1.8745688624261e-05	0.000493379035676243	HaiMa16366	GWHBAVH00000014	8358526	8367044	+	3419	protein_coding	- && sp|Q90595|MAFF_CHICK Transcription factor MafF OS=Gallus gallus OX=9031 GN=MAFF PE=2 SV=1 && PF03131:bZIP Maf transcription factor	-
HaiMa12176	363.392752163456	296.238592480807	288.075080989466	110.713153674801	119.058734355559	178.615017429118	315.90214187791	136.128968486493	1.21256113133936	1.89922757175086e-05	0.000499245831267477	HaiMa12176	GWHBAVH00000011	320815	327141	+	1403	protein_coding	- && sp|Q9PTJ6|CTDSL_CHICK CTD small phosphatase-like protein OS=Gallus gallus OX=9031 GN=NFI1 PE=2 SV=2 && PF03031:NLI interacting factor-like phosphatase	-
HaiMa03545	135.357702987059	180.678026992938	164.464682601259	351.562821318229	273.643058801083	355.407432639572	160.166804193752	326.871104252961	-1.02630528775281	1.96165682635221e-05	0.00051167323838786	HaiMa03545	GWHBAVH00000003	10096996	10101680	-	2205	protein_coding	- && sp|Q5RGT6|ANGE2_DANRE Protein angel homolog 2 OS=Danio rerio OX=7955 GN=angel2 PE=2 SV=1 && PF03372:Endonuclease/Exonuclease/phosphatase family	-
HaiMa16712	604.841627761994	520.939692040553	448.349580594515	246.676675731575	305.328044556998	216.889664021072	524.710300132354	256.298128103215	1.03340934717288	1.9666363022321e-05	0.00051167323838786	HaiMa16712	GWHBAVH00000018	5851789	5880147	+	3340	protein_coding	- && sp|P84023|SMAD3_CHICK Mothers against decapentaplegic homolog 3 OS=Gallus gallus OX=9031 GN=SMAD3 PE=2 SV=1 && PF03165:MH1 domain|PF03166:MH2 domain	-
HaiMa12460	1081.64218513082	1354.62662877447	1567.1284405827	2685.27956062128	3339.40546845672	2320.17262435987	1334.465751496	2781.61921781263	-1.05935442776197	1.96834738797341e-05	0.00051167323838786	HaiMa12460	GWHBAVH00000011	5277403	5283638	-	2219	protein_coding	- && sp|Q9UG63|ABCF2_HUMAN ATP-binding cassette sub-family F member 2 OS=Homo sapiens OX=9606 GN=ABCF2 PE=1 SV=2 && PF00005:ABC transporter|PF12848:ABC transporter	-
novel.438	441.436833165004	624.577342041578	255.601162768836	97.1168014691241	160.345230946599	52.8554643412697	440.538445991806	103.439165585664	2.09144300312801	2.02478525333002e-05	0.00052346904159251	-	GWHBAVH00000013	10040845	10044881	-	1496	-	- && - && -	-
HaiMa06947	129.260509158813	150.412164603258	122.562852639155	331.168293009713	273.643058801083	233.293083989053	134.078508800409	279.368145266616	-1.05696198069193	2.04176641686258e-05	0.000526860705021995	HaiMa06947	GWHBAVH00000006	7857383	7858768	+	609	protein_coding	- && sp|Q9D0W5|PPIL1_MOUSE Peptidyl-prolyl cis-trans isomerase-like 1 OS=Mus musculus OX=10090 GN=Ppil1 PE=1 SV=1 && PF00160:Cyclophilin type peptidyl-prolyl cis-trans isomerase/CLD	-
HaiMa01338	717.029994201719	383.36759026928	397.019838890937	225.310979408368	149.783569027961	149.453381930487	499.139141120645	174.849310122272	1.51249927762749	2.07595545502789e-05	0.000535028030597774	HaiMa01338	GWHBAVH00000001	29553051	29570657	+	6008	protein_coding	- && sp|Q9UIH9|KLF15_HUMAN Krueppel-like factor 15 OS=Homo sapiens OX=9606 GN=KLF15 PE=1 SV=1 && -	-
HaiMa02427	225.596171645099	261.386993365418	273.40944050273	638.057385652145	592.413218527257	405.528993652845	253.464201837749	545.333199277416	-1.10421948531857	2.10564886654015e-05	0.000542018185645903	HaiMa02427	GWHBAVH00000002	14804241	14809903	-	1736	protein_coding	- && sp|Q2KHV4|PARL_BOVIN Presenilins-associated rhomboid-like protein, mitochondrial OS=Bos taurus OX=9913 GN=PARL PE=2 SV=1 && PF01694:Rhomboid family	-
HaiMa02751	5481.37725159307	3088.95225843764	4711.86077923862	1788.89148306127	2186.26401715813	1963.85389061097	4427.39676308978	1979.66979694345	1.16103259338564	2.13091937797253e-05	0.000547854174712401	HaiMa02751	GWHBAVH00000003	211390	219369	+	2842	protein_coding	- && sp|Q9NUB1|ACS2L_HUMAN Acetyl-coenzyme A synthetase 2-like, mitochondrial OS=Homo sapiens OX=9606 GN=ACSS1 PE=1 SV=2 && PF00501:AMP-binding enzyme|PF13193:AMP-binding enzyme C-terminal domain|PF16177:Acetyl-coenzyme A synthetase N-terminus	-
HaiMa19808	271.934844739768	289.818561064815	372.926286662727	911.926765795075	1164.66326430075	525.8207400847	311.559897489103	867.470256726842	-1.47695685586751	2.14135481713646e-05	0.000549866531728025	HaiMa19808	GWHBAVH00000020	14730970	14744554	-	4666	protein_coding	- && sp|A9C3P0|MLEC_DANRE Malectin OS=Danio rerio OX=7955 GN=mlec PE=3 SV=1 && PF11721:Malectin domain	-
HaiMa06801	552.405760839079	449.402199119491	701.855651865245	278.725220216386	282.284418552696	206.865351818418	567.887870607939	255.958330195833	1.14968889291625	2.20460875882002e-05	0.000563927614404772	HaiMa06801	GWHBAVH00000006	4975825	4997505	+	3569	protein_coding	- && sp|P29317|EPHA2_HUMAN Ephrin type-A receptor 2 OS=Homo sapiens OX=9606 GN=EPHA2 PE=1 SV=2 && PF01404:Ephrin receptor ligand binding domain|PF14575:Ephrin type-A receptor 2 transmembrane domain|PF00536:SAM domain (Sterile alpha motif)|PF00041:Fibronectin type III domain|PF07714:Protein tyrosine kinase	-
HaiMa24759	207.304590160361	188.015205754073	114.182486646734	41.7602246317234	50.8880074261663	74.7266909652434	169.834094187056	55.791641007711	1.60378128522847	2.20681283504381e-05	0.000563927614404772	HaiMa24759	GWHBAVH00000024	19523733	19542619	-	1950	protein_coding	- && sp|Q95LN5|EDAD_MACFA Ectodysplasin-A receptor-associated adapter protein OS=Macaca fascicularis OX=9541 GN=EDARADD PE=2 SV=1 && -	-
HaiMa06941	279.251477333663	143.074985842124	170.749957095575	72.8376011018431	70.0910290964177	74.7266909652434	197.692140090454	72.5517737211681	1.44279163044267	2.22203781192162e-05	0.000565991611888888	HaiMa06941	GWHBAVH00000006	7812830	7817669	+	2253	protein_coding	- && sp|Q3ZB90|KBTBC_DANRE Kelch repeat and BTB domain-containing protein 12 OS=Danio rerio OX=7955 GN=kbtbd12 PE=2 SV=1 && PF00651:BTB/POZ domain|PF07646:Kelch motif|PF07707:BTB And C-terminal Kelch|PF01344:Kelch motif	-
HaiMa23023	2149.87054383951	1333.5322398362	1380.66529725133	788.588427929288	732.595276720092	753.646017417759	1621.35602697568	758.27657402238	1.09592315009972	2.22445421007796e-05	0.000565991611888888	HaiMa23023	GWHBAVH00000023	9713520	9717695	-	1901	protein_coding	- && sp|Q6DG85|URIC_DANRE Uricase OS=Danio rerio OX=7955 GN=uox PE=1 SV=1 && PF01014:Uricase	-
HaiMa11625	830.437799407093	604.400100448458	622.242174937247	342.822309186008	371.578469319365	258.809515050355	685.693358264266	324.403431185243	1.0793150108373	2.22562871765434e-05	0.000565991611888888	HaiMa11625	GWHBAVH00000010	8460525	8487889	-	1399	protein_coding	- && sp|Q62920|PDLI5_RAT PDZ and LIM domain protein 5 OS=Rattus norvegicus OX=10116 GN=Pdlim5 PE=1 SV=2 && PF00595:PDZ domain|PF15936:Domain of unknown function (DUF4749)	-
HaiMa08126	234.132243004643	267.807024781411	173.892594342732	112.655489704184	98.8955616017949	89.3075087145592	225.277287376262	100.286186673513	1.16888700152963	2.22964448202289e-05	0.000566329698433814	HaiMa08126	GWHBAVH00000007	8632500	8639091	-	975	protein_coding	- && - && PF01108:Tissue factor	-
HaiMa13194	17.0721427190885	20.17724159312	19.9033692319995	50.5007367639445	58.5692160942669	59.2345721065954	19.0509178480693	56.1015083216023	-1.55320430001249	2.23766311599152e-05	0.000567262749811584	HaiMa13194	GWHBAVH00000012	8935824	8939695	+	1483	protein_coding	- && - && -	-
HaiMa10195	462.16729218104	285.232824339105	512.249871286724	176.752578673806	186.269310201439	172.235909663793	419.883329268956	178.419266179679	1.23364528143658	2.23869940159016e-05	0.000567262749811584	HaiMa10195	GWHBAVH00000009	3170269	3183918	+	2809	protein_coding	- && sp|Q9ERK0|RIPK4_MOUSE Receptor-interacting serine/threonine-protein kinase 4 OS=Mus musculus OX=10090 GN=Ripk4 PE=1 SV=2 && PF00069:Protein kinase domain	-
HaiMa03536	164.62423336264	164.169374780385	186.463143331364	73.8087691165343	97.9354105182823	77.4605942932401	171.752250491463	83.0682579760189	1.04829431110282	2.2706919271175e-05	0.000573302122245403	HaiMa03536	GWHBAVH00000003	10006755	10010115	-	1661	protein_coding	- && sp|Q5RIV4|ADAT2_DANRE tRNA-specific adenosine deaminase 2 OS=Danio rerio OX=7955 GN=adat2 PE=2 SV=2 && PF00383:Cytidine and deoxycytidylate deaminase zinc-binding region	-
HaiMa17402	268.27652844282	254.049814604284	248.268342525467	405.948230140939	624.098204283172	527.643342303365	256.864895190857	519.229925575825	-1.01583235052317	2.2780978550745e-05	0.000574193302264984	HaiMa17402	GWHBAVH00000018	24760569	24766974	+	2707	protein_coding	- && sp|Q02127|PYRD_HUMAN Dihydroorotate dehydrogenase (quinone), mitochondrial OS=Homo sapiens OX=9606 GN=DHODH PE=1 SV=3 && PF01180:Dihydroorotate dehydrogenase	-
HaiMa09622	3124.2021175932	2270.85682657114	1668.7403782408	955.629326456181	984.154860600386	1124.54556891598	2354.59977413505	1021.44325199085	1.20461304174671	2.27966888338769e-05	0.000574193302264984	HaiMa09622	GWHBAVH00000008	8360520	8363607	-	964	protein_coding	- && sp|P58691|ACTPA_HETCR DELTA-stichotoxin-Hcr4a OS=Heteractis crispa OX=175771 PE=1 SV=2 && PF06369:Sea anemone cytotoxic protein	-
HaiMa02863	204.865712629063	64.2003141599273	123.610398388207	449.650790802045	428.227383246607	454.739253556786	130.892141725732	444.205809201812	-1.76754606193446	2.31144449260594e-05	0.000580808972504391	HaiMa02863	GWHBAVH00000003	1007235	1013036	+	5802	protein_coding	- && sp|Q02566|MYH6_MOUSE Myosin-6 OS=Mus musculus OX=10090 GN=Myh6 PE=1 SV=2 && PF01576:Myosin tail|PF02736:Myosin N-terminal SH3-like domain|PF00063:Myosin head (motor domain)	-
HaiMa09984	117.066121502321	99.9690606204582	95.3266631637871	29.1350404407372	37.4458922569903	51.0328621226052	104.120615095522	39.2045982734443	1.40498576068718	2.31795818249766e-05	0.000581752314326377	HaiMa09984	GWHBAVH00000008	13500132	13505351	-	1300	protein_coding	- && sp|P46098|5HT3A_HUMAN 5-hydroxytryptamine receptor 3A OS=Homo sapiens OX=9606 GN=HTR3A PE=1 SV=1 && PF02931:Neurotransmitter-gated ion-channel ligand binding domain|PF02932:Neurotransmitter-gated ion-channel transmembrane region	-
HaiMa01372	274.373722271066	222.866804869462	282.837352244203	126.251841909861	81.6128420985686	131.227359743842	260.02595979491	113.030681250757	1.20053902510931	2.33471337576205e-05	0.000584565645936052	HaiMa01372	GWHBAVH00000001	30708511	30711268	-	2172	protein_coding	- && sp|Q9NTX9|F217B_HUMAN Protein FAM217B OS=Homo sapiens OX=9606 GN=FAM217B PE=1 SV=1 && PF15344:FAM217 family	-
HaiMa21456	1537.71228348362	1084.98530930277	1730.5455774349	768.193899620772	696.109535546614	635.176873204569	1451.08105674043	699.826769457318	1.05181991861162	2.3479683812785e-05	0.000586439401613675	HaiMa21456	GWHBAVH00000022	253727	256479	-	1943	protein_coding	- && sp|Q5R868|PGAP4_PONAB Post-GPI attachment to proteins factor 4 OS=Pongo abelii OX=9601 GN=PGAP4 PE=2 SV=1 && -	-
HaiMa15825	1449.91269235688	861.201357088167	704.998289112403	445.76611874328	263.081396882445	209.599255146414	1005.37077951915	306.148923590713	1.71530429998071	2.35007180432893e-05	0.000586439401613675	HaiMa15825	GWHBAVH00000014	2837076	2844110	-	2512	protein_coding	- && sp|Q15746|MYLK_HUMAN Myosin light chain kinase, smooth muscle OS=Homo sapiens OX=9606 GN=MYLK PE=1 SV=4 && PF07679:Immunoglobulin I-set domain|PF00041:Fibronectin type III domain|PF00069:Protein kinase domain	-
HaiMa19008	276.812599802364	266.889877436269	169.702411346522	112.655489704184	80.652691015056	97.5092186985493	237.801629528385	96.9391331392631	1.29434404827907	2.38946492087504e-05	0.000593393036662234	HaiMa19008	GWHBAVH00000020	940094	950809	+	1838	protein_coding	- && sp|Q11005|MMP11_XENLA Stromelysin-3 OS=Xenopus laevis OX=8355 GN=mmp11 PE=1 SV=1 && PF00413:Matrixin|PF00045:Hemopexin	-
HaiMa02935	199.987957566466	234.789720356305	261.886437263151	519.574887859814	893.900658750204	444.714941354131	232.221371728641	619.396829321383	-1.41461398847197	2.38967217591422e-05	0.000593393036662234	HaiMa02935	GWHBAVH00000003	1513490	1519043	+	3099	protein_coding	- && sp|Q7ZXZ0|MCM3Z_XENLA Zygotic DNA replication licensing factor mcm3 OS=Xenopus laevis OX=8355 GN=zmcm3 PE=1 SV=1 && PF00493:MCM P-loop domain|PF17855:MCM AAA-lid domain|PF17207:MCM OB domain|PF14551:MCM N-terminal domain	-
HaiMa12929	30.4859691412295	28.4315676993964	9.42791174147345	0.971168014691241	0.960151083512572	0.911301109332236	22.7818161940331	0.947540069178683	4.58701114850679	2.45603283111318e-05	0.000606300751118595	HaiMa12929	GWHBAVH00000012	2376479	2383978	+	2719	protein_coding	- && - && -	-
HaiMa17570	179.25749855043	120.146302213578	187.510689080416	61.1835849255482	53.768460676704	77.4605942932401	162.304829948141	64.1375466318308	1.3361500016799	2.47525523649498e-05	0.000610331355506284	HaiMa17570	GWHBAVH00000018	27497696	27500293	-	2391	protein_coding	- && - && -	-
HaiMa12277	617.036015418486	237.541162391731	230.460064791573	112.655489704184	78.7323888480309	95.6866164798848	361.679080867263	95.6914983440332	1.91679179624544	2.48653508802922e-05	0.000611721438385115	HaiMa12277	GWHBAVH00000011	1809824	1817603	+	2832	protein_coding	- && sp|O42115|ARX_DANRE Aristaless-related homeobox protein OS=Danio rerio OX=7955 GN=arx PE=2 SV=1 && PF00046:Homeodomain|PF03826:OAR domain	-
HaiMa05238	206.085151394712	187.098058408931	115.230032395787	56.327744852092	60.489518261292	74.7266909652434	169.471080733143	63.8479846928758	1.40660648357962	2.48669610424079e-05	0.000611721438385115	HaiMa05238	GWHBAVH00000004	17737694	17741412	+	1218	protein_coding	- && sp|B7ZAP0|RBG10_HUMAN Rab GTPase-activating protein 1-like, isoform 10 OS=Homo sapiens OX=9606 GN=RABGAP1L PE=1 SV=1 && -	-
HaiMa05511	265.837650911522	189.849500444356	193.795963574732	61.1835849255482	82.5729931820812	109.356133119868	216.494371643537	84.3709037424993	1.35651574106399	2.49369141190869e-05	0.000612013997041432	HaiMa05511	GWHBAVH00000005	162656	166720	+	2065	protein_coding	- && sp|Q62312|TGFR2_MOUSE TGF-beta receptor type-2 OS=Mus musculus OX=10090 GN=Tgfbr2 PE=1 SV=1 && PF08917:Transforming growth factor beta receptor 2 ectodomain|PF00069:Protein kinase domain	-
HaiMa00658	2520.57992859686	1306.93496682709	968.97981787366	547.73876028586	488.716901507899	253.341708394362	1598.8315710992	429.932456729374	1.89475595635082	2.52752812964601e-05	0.000618877445170699	HaiMa00658	GWHBAVH00000001	15403843	15412097	-	1854	protein_coding	- && sp|P19237|TNNI1_HUMAN Troponin I, slow skeletal muscle OS=Homo sapiens OX=9606 GN=TNNI1 PE=1 SV=3 && PF00992:Troponin	-
novel.162	134.13826422141	96.3004712398909	69.1380194374719	33.9908805141934	34.5654390064526	19.137323295977	99.8589182995909	29.2312142722077	1.77200663965893	2.56536735704615e-05	0.000627413858715161	-	GWHBAVH00000004	20832590	20842008	+	1507	-	- && sp|Q8WXH0|SYNE2_HUMAN Nesprin-2 OS=Homo sapiens OX=9606 GN=SYNE2 PE=1 SV=3 && PF00307:Calponin homology (CH) domain	-
HaiMa23286	48.7775506259673	80.70896637248	98.4693004109449	217.541635290838	292.846080471334	167.679404117131	75.9852724697974	226.022373293101	-1.56827650586832	2.57647087638952e-05	0.000629399293349293	HaiMa23286	GWHBAVH00000023	15118293	15129756	-	2768	protein_coding	- && sp|Q5TYP4|CA112_DANRE Uncharacterized protein C1orf112 homolog OS=Danio rerio OX=7955 GN=si:dkey-97o5.1 PE=2 SV=1 && PF14868:Domain of unknown function (DUF4487)	-
HaiMa14423	154.868723237446	188.015205754073	143.513767620207	337.966469112552	362.937109567752	275.212935018335	162.132565537242	325.37217123288	-1.00262018500398	2.59463481175728e-05	0.00063310290626698	HaiMa14423	GWHBAVH00000012	33022695	33048290	+	6862	protein_coding	- && sp|Q5VW36|FOCAD_HUMAN Focadhesin OS=Homo sapiens OX=9606 GN=FOCAD PE=1 SV=1 && PF11229:Focadhesin|PF12530:Protein of unknown function (DUF3730)	-
HaiMa05639	42.6803567977214	55.0288407085091	33.5214639696834	149.559874262451	92.1745040172069	126.670854197181	43.7435538253046	122.801744158946	-1.48480767106083	2.61685785418322e-05	0.000637787251813765	HaiMa05639	GWHBAVH00000005	1719689	1726242	+	3361	protein_coding	- && sp|Q98TB4|GDF8_OREMO Growth/differentiation factor 8 OS=Oreochromis mossambicus OX=8127 GN=gdf-8 PE=2 SV=1 && PF00019:Transforming growth factor beta like domain|PF00688:TGF-beta propeptide	-
HaiMa13134	468.264486009286	411.799157968676	584.530527971354	962.42750255902	1331.72955283194	881.228172724273	488.198057316439	1058.46174270508	-1.1166251896558	2.64083287484746e-05	0.000642887282535038	HaiMa13134	GWHBAVH00000012	7549858	7574394	+	3345	protein_coding	- && sp|H2LNR5|ABCB7_ORYLA Iron-sulfur clusters transporter ABCB7, mitochondrial OS=Oryzias latipes OX=8090 GN=abcb7 PE=1 SV=2 && PF00664:ABC transporter transmembrane region|PF00005:ABC transporter	-
HaiMa16161	784.099126312424	739.220760184305	938.600991151134	1536.38779924154	2096.96996639146	1389.73419173166	820.640292549288	1674.36398578822	-1.0288141326454	2.68236330532902e-05	0.00064999520922927	HaiMa16161	GWHBAVH00000014	5450778	5453931	-	1635	protein_coding	- && sp|Q13442|HAP28_HUMAN 28 kDa heat- and acid-stable phosphoprotein OS=Homo sapiens OX=9606 GN=PDAP1 PE=1 SV=1 && PF10252:Casein kinase substrate phosphoprotein PP28	-
HaiMa18266	507.28652651006	398.041947791549	277.59962349894	124.309505880479	184.349008034414	89.3075087145592	394.309365933516	132.655340876484	1.57159128110578	2.76701667033115e-05	0.000667265067353645	HaiMa18266	GWHBAVH00000019	10960964	10987322	-	5543	protein_coding	- && sp|Q8VIG0|ZCH14_MOUSE Zinc finger CCHC domain-containing protein 14 OS=Mus musculus OX=10090 GN=Zcchc14 PE=2 SV=1 && -	-
HaiMa23289	165.843672128289	209.109594692334	210.556695559574	74.7799371312256	104.65646810287	94.7753153705526	195.169987460066	91.4039068682162	1.09585090398047	2.76945704361275e-05	0.000667265067353645	HaiMa23289	GWHBAVH00000023	15136282	15139484	+	1948	protein_coding	- && sp|Q95LG1|LYAM2_HORSE E-selectin OS=Equus caballus OX=9796 GN=SELE PE=2 SV=1 && PF00084:Sushi repeat (SCR repeat)|PF00059:Lectin C-type domain	-
HaiMa07745	91.4579074236886	68.7860508856364	82.7561141751558	238.907331614045	211.233238372766	143.074274165161	81.0000241614936	197.738281383991	-1.29042737902396	2.8747082471844e-05	0.0006886886280357	HaiMa07745	GWHBAVH00000007	233062	239944	+	6883	protein_coding	- && - && PF13843:Transposase IS4	-
HaiMa06925	588.988923808555	292.57000310024	489.203864807567	208.801123158617	147.863266860936	158.566393023809	456.92093057212	171.743594347787	1.41062655467431	2.88619276349091e-05	0.000690655117365669	HaiMa06925	GWHBAVH00000006	7518641	7536044	-	2862	protein_coding	- && sp|O62807|PPARG_PIG Peroxisome proliferator-activated receptor gamma OS=Sus scrofa OX=9823 GN=PPARG PE=2 SV=1 && PF12577:PPAR gamma N-terminal region|PF00104:Ligand-binding domain of nuclear hormone receptor|PF00105:Zinc finger, C4 type (two domains)	-
HaiMa19922	2288.88656312351	2011.30412789601	2470.11287626604	860.45486101644	674.986211709338	1309.53969411042	2256.76785576185	948.326922278734	1.25059204842937	2.90552093524765e-05	0.000693705462705448	HaiMa19922	GWHBAVH00000020	17198528	17203529	-	2740	protein_coding	- && sp|Q3T013|BNI3L_BOVIN BCL2/adenovirus E1B 19 kDa protein-interacting protein 3-like OS=Bos taurus OX=9913 GN=BNIP3L PE=2 SV=1 && PF06553:BNIP3	-
HaiMa15294	325.590150428332	222.866804869462	335.214639696834	124.309505880479	154.584324445524	124.848251978516	294.557198331542	134.580694101506	1.12865262942952	3.04676136510264e-05	0.000723331341206013	HaiMa15294	GWHBAVH00000013	10206626	10209615	-	2043	protein_coding	- && - && -	-
HaiMa15567	39811.0173821488	25223.3862860903	25108.6240590419	15384.272520724	8485.81527608411	7263.98114248726	30047.6759090937	10378.0229797651	1.53371744883249	3.18463879368417e-05	0.000753519136346237	HaiMa15567	GWHBAVH00000014	776740	782442	+	4271	protein_coding	- && sp|B5DGM7|ALDOA_SALSA Fructose-bisphosphate aldolase A OS=Salmo salar OX=8030 PE=1 SV=1 && PF00089:Trypsin	-
HaiMa05814	1831.59702600507	985.933396027454	1535.70206811112	721.577834915592	554.007175186754	462.029662431444	1451.07749671455	579.204890844597	1.32472394207597	3.1924239873749e-05	0.000754360889307137	HaiMa05814	GWHBAVH00000005	4428910	4433955	-	2446	protein_coding	- && sp|P49259|PLA2R_BOVIN Secretory phospholipase A2 receptor OS=Bos taurus OX=9913 GN=PLA2R1 PE=1 SV=1 && PF00059:Lectin C-type domain	-
HaiMa14071	145.113213112253	212.778184072902	205.318966814311	463.247143007722	418.625872411481	331.713603796934	187.736787999822	404.528873072046	-1.10454985829569	3.21194587915095e-05	0.000756583720941456	HaiMa14071	GWHBAVH00000012	26957152	26960799	-	1229	protein_coding	- && sp|Q9H8G2|CAAP1_HUMAN Caspase activity and apoptosis inhibitor 1 OS=Homo sapiens OX=9606 GN=CAAP1 PE=1 SV=2 && PF15335:Caspase activity and apoptosis inhibitor 1	-
HaiMa16821	1297.48284665073	559.459880536509	2092.99640660711	303.975588598358	384.060433405029	365.431744842227	1316.64637793145	351.155922281871	1.9064757148939	3.22492719205431e-05	0.000758793694898314	HaiMa16821	GWHBAVH00000018	9021918	9041783	-	3121	protein_coding	- && sp|Q1RPR6|ITB6_PIG Integrin beta-6 OS=Sus scrofa OX=9823 GN=ITGB6 PE=2 SV=1 && PF00362:Integrin beta chain VWA domain|PF17205:Integrin plexin domain|PF08725:Integrin beta cytoplasmic domain	-
HaiMa11711	51.2164281572656	55.0288407085091	54.4723789507355	105.857313601345	112.337676770971	119.380445322523	53.5725492721701	112.525145231613	-1.06922063379121	3.28841707677708e-05	0.000772869663462814	HaiMa11711	GWHBAVH00000010	9198763	9207002	-	570	protein_coding	- && sp|Q5ZJU4|URM1_CHICK Ubiquitin-related modifier 1 OS=Gallus gallus OX=9031 GN=URM1 PE=3 SV=1 && PF09138:Urm1 (Ubiquitin related modifier)	-
HaiMa09771	189.013008675623	315.498686728785	257.696254266941	576.873800726597	560.728232771342	483.900889055418	254.069316557116	540.500974184452	-1.08615281094019	3.33378513877455e-05	0.000781789302509955	HaiMa09771	GWHBAVH00000008	10111807	10116416	+	1548	protein_coding	- && sp|Q15546|PAQRB_HUMAN Monocyte to macrophage differentiation factor OS=Homo sapiens OX=9606 GN=MMD PE=1 SV=2 && PF03006:Haemolysin-III related	-
HaiMa16024	834.09611570404	697.031982307782	798.229860778085	277.754052201695	457.031915751984	381.835164810207	776.452652929969	372.207044254629	1.06033467541967	3.36451645523965e-05	0.000788119287881804	HaiMa16024	GWHBAVH00000014	4381625	4384932	+	1647	protein_coding	- && sp|Q9D8Z1|ASCC1_MOUSE Activating signal cointegrator 1 complex subunit 1 OS=Mus musculus OX=10090 GN=Ascc1 PE=1 SV=1 && PF00013:KH domain|PF10469:AKAP7 2'5' RNA ligase-like domain	-
HaiMa00373	107.310611377128	113.726270797585	130.943218631576	60.212416910857	53.768460676704	45.5650554666118	117.326700268763	53.1819776847243	1.14364686282023	3.39891007661447e-05	0.000795292144674652	HaiMa00373	GWHBAVH00000001	9736618	9740323	+	1001	protein_coding	- && - && PF04134:Protein of unknown function, DUF393	-
HaiMa21526	139.016019284007	184.346616373505	245.12570527831	48.5584007345621	66.2504247623674	87.4849064958947	189.496113645274	67.4312439976081	1.49057980187626	3.43521493111262e-05	0.000802006657560535	HaiMa21526	GWHBAVH00000022	822386	823677	+	787	protein_coding	- && sp|O46675|GROG_BOVIN Growth-regulated protein homolog gamma OS=Bos taurus OX=9913 PE=3 SV=1 && PF00048:Small cytokines (intecrine/chemokine), interleukin-8 like	-
novel.714	359.734435866509	248.546930533433	372.926286662727	107.799649630728	97.9354105182823	173.147210773125	327.069217687556	126.294090307378	1.37095120887168	3.46111828371411e-05	0.000806693353511298	-	GWHBAVH00000023	10704044	10705483	-	1440	-	- && - && -	-
HaiMa23100	148.7715294092	99.0519132753164	112.087395148629	276.782884187004	375.419073653415	225.091374005062	119.970279277715	292.431110615161	-1.2886886831373	3.46294224896938e-05	0.000806693353511298	HaiMa23100	GWHBAVH00000023	11022533	11036356	-	2456	protein_coding	- && sp|P33072|LYOX_BOVIN Protein-lysine 6-oxidase OS=Bos taurus OX=9913 GN=LOX PE=1 SV=3 && PF01186:Lysyl oxidase	-
HaiMa08947	323.151272897033	142.157838496982	145.608859118312	74.7799371312256	52.8083095931914	49.2102599039408	203.639323504109	58.9328355427859	1.78694560798622	3.48841611189208e-05	0.000811730557074049	HaiMa08947	GWHBAVH00000008	742229	750233	-	3279	protein_coding	- && sp|E7FCP8|NAGS_DANRE N-acetylglutamate synthase, mitochondrial OS=Danio rerio OX=7955 GN=nags PE=1 SV=1 && PF04768:NAT, N-acetyltransferase, of N-acetylglutamate synthase	-
HaiMa22915	940.187288315519	726.38069735232	651.57345591072	329.225956980331	450.310858167396	323.511893812944	772.71381385952	367.68290298689	1.07101116027822	3.51805539721843e-05	0.000816824271851972	HaiMa22915	GWHBAVH00000023	6081693	6112953	+	4785	protein_coding	- && sp|Q63ZY3|KANK2_HUMAN KN motif and ankyrin repeat domain-containing protein 2 OS=Homo sapiens OX=9606 GN=KANK2 PE=1 SV=1 && PF12075:KN motif|PF12796:Ankyrin repeats (3 copies)	-
HaiMa07437	57.3136219855115	55.9459880536509	70.1855651865245	111.684321689493	149.783569027961	154.92118858648	61.1483917418957	138.796359767978	-1.18322967454296	3.53668609870377e-05	0.000820246604322034	HaiMa07437	GWHBAVH00000006	15612007	15615332	+	2320	protein_coding	- && sp|Q6ZSB9|ZBT49_HUMAN Zinc finger and BTB domain-containing protein 49 OS=Homo sapiens OX=9606 GN=ZBTB49 PE=1 SV=3 && PF00651:BTB/POZ domain	-
HaiMa10329	1584.05095657829	1419.74409027953	1556.65298309217	3082.48727863	4325.48063122414	2431.35135969841	1520.14934331666	3279.77308985085	-1.10944550341856	3.54482992565878e-05	0.000821231917502621	HaiMa10329	GWHBAVH00000009	5878679	5882702	-	1575	protein_coding	- && sp|P07222|NPM_XENLA Nucleophosmin OS=Xenopus laevis OX=8355 GN=npm1 PE=1 SV=1 && PF16276:Nucleophosmin C-terminal domain|PF03066:Nucleoplasmin/nucleophosmin domain	-
HaiMa00135	59.7524995168099	89.8804398238982	85.8987514223136	23.3080323525898	33.60528792294	27.3390332799671	78.5105635876739	28.0841178518323	1.48740621304809	3.55230066126489e-05	0.000822059303411486	HaiMa00135	GWHBAVH00000001	3446157	3449070	+	2914	protein_coding	- && - && PF09004:Domain of unknown function (DUF1891)	-
HaiMa04703	256.082140786328	258.635551329993	225.22233604631	143.732866174304	96.0151083512572	122.11434865052	246.64667605421	120.620774392027	1.03209192536552	3.55825272270102e-05	0.000822369986569285	HaiMa04703	GWHBAVH00000004	8096099	8102824	-	1755	protein_coding	- && - && -	-
HaiMa18476	4.87775506259673	129.317775664996	185.415597582311	2.91350404407372	9.60151083512572	4.55650554666118	106.537042769968	5.69050680862021	4.22837676942543	3.5700348511482e-05	0.000823451583500069	HaiMa18476	GWHBAVH00000019	16780726	16784024	-	1347	protein_coding	- && - && PF00100:Zona pellucida-like domain	-
HaiMa17780	121.943876564918	166.003669470669	196.93860082189	396.236549994026	454.151462501446	292.527656095648	161.628715619159	380.971889530374	-1.23474132475565	3.61634032499293e-05	0.000831677946977003	HaiMa17780	GWHBAVH00000019	1201702	1203153	-	585	protein_coding	- && sp|Q5E9B2|PAF15_BOVIN PCNA-associated factor OS=Bos taurus OX=9913 GN=PCLAF PE=3 SV=1 && PF15715:PCNA-associated factor histone like domain	-
HaiMa12458	453.631220821496	540.199786288531	477.680861567988	884.734061383721	1247.23625748283	826.550106164338	490.503956226005	986.173475010297	-1.00690875918873	3.62057257607314e-05	0.000831677946977003	HaiMa12458	GWHBAVH00000011	5264219	5272227	-	3824	protein_coding	- && sp|Q08BS4|EZH2_DANRE Histone-lysine N-methyltransferase EZH2 OS=Danio rerio OX=7955 GN=ezh2 PE=2 SV=1 && PF00856:SET domain|PF18264:CXC domain|PF11616:WD repeat binding protein EZH2|PF18118:Polycomb repressive complex 2 tri-helical domain	-
HaiMa15358	131.699386690112	149.495017258116	188.558234829469	355.447493376994	309.168648891048	282.503343892993	156.584212925899	315.706495387012	-1.00999122143825	3.62461454065682e-05	0.000831677946977003	HaiMa15358	GWHBAVH00000013	10735186	10737800	+	1791	protein_coding	- && sp|Q9NPJ3|ACO13_HUMAN Acyl-coenzyme A thioesterase 13 OS=Homo sapiens OX=9606 GN=ACOT13 PE=1 SV=1 && PF03061:Thioesterase superfamily	-
HaiMa09565	448.753465758899	415.467747349244	246.173251027362	139.848194115539	141.142209276348	174.969812991789	370.131488045168	151.986738794559	1.28333719475206	3.62773320689805e-05	0.000831677946977003	HaiMa09565	GWHBAVH00000008	7597872	7603195	-	1441	protein_coding	- && sp|Q02084|A33_PLEWA Zinc-binding protein A33 OS=Pleurodeles waltl OX=8319 PE=1 SV=2 && PF00622:SPRY domain|PF00643:B-box zinc finger|PF13765:SPRY-associated domain|PF13920:Zinc finger, C3HC4 type (RING finger)	-
HaiMa22484	9.75551012519345	35.7687464605309	30.3788267225255	0	1.92030216702514	0	25.3010277694166	0.640100722341714	5.32660221547404	3.63164657924389e-05	0.000831677946977003	HaiMa22484	GWHBAVH00000022	16419370	16427126	+	1738	protein_coding	- && sp|Q8VC66|ADIP_MOUSE Afadin- and alpha-actinin-binding protein OS=Mus musculus OX=10090 GN=Ssx2ip PE=1 SV=1 && -	-
novel.736	687.763463826139	487.005240270305	842.226782238295	324.370116906875	260.200943631907	322.600592703612	672.331828778246	302.390551080798	1.15217403392784	3.68609513737649e-05	0.000842760626753179	-	GWHBAVH00000024	238342	254702	-	7393	-	- && sp|Q60769|TNAP3_MOUSE Tumor necrosis factor alpha-induced protein 3 OS=Mus musculus OX=10090 GN=Tnfaip3 PE=1 SV=2 && PF01754:A20-like zinc finger	-
HaiMa02342	36.5831629694755	51.3602513279418	56.5674704488407	120.424833821714	103.696317019358	179.526318538451	48.1702949154193	134.549156459841	-1.47778138431425	3.7125524454729e-05	0.000846084726246878	HaiMa02342	GWHBAVH00000002	12828150	12828815	-	666	protein_coding	- && sp|O73737|MAP6_CHICK Microtubule-associated protein 6 homolog OS=Gallus gallus OX=9031 GN=MAP6 PE=2 SV=1 && -	-
HaiMa22787	280.470916099312	279.729940268254	194.843509323785	102.943809557272	117.138432188534	132.138660853174	251.68145523045	117.406967532993	1.0993195512899	3.71475740546051e-05	0.000846084726246878	HaiMa22787	GWHBAVH00000023	2854043	2882023	-	2719	protein_coding	- && sp|Q8VDU0|GPSM2_MOUSE G-protein-signaling modulator 2 OS=Mus musculus OX=10090 GN=Gpsm2 PE=1 SV=2 && PF02188:GoLoco motif|PF13424:Tetratricopeptide repeat	-
HaiMa11269	1118.2253481003	813.509695140793	825.466050253453	517.632551830432	301.487440222947	390.036874794197	919.067031164848	403.052288949192	1.18883475279517	3.72033270672069e-05	0.000846084726246878	HaiMa11269	GWHBAVH00000010	4450723	4455179	-	2455	protein_coding	- && sp|P32856|STX2_HUMAN Syntaxin-2 OS=Homo sapiens OX=9606 GN=STX2 PE=1 SV=3 && PF00804:Syntaxin	-
HaiMa15414	158.527039534394	127.483480974713	94.2791174147345	52.443072793327	54.7286117602166	41.0085499199506	126.76321264128	49.3934114911647	1.3586215469083	3.7368266136281e-05	0.000848558207480757	HaiMa15414	GWHBAVH00000013	11179985	11183020	-	1808	protein_coding	- && sp|Q2KJ93|CDC42_BOVIN Cell division control protein 42 homolog OS=Bos taurus OX=9913 GN=CDC42 PE=1 SV=1 && PF00071:Ras family	-
HaiMa02146	297.5430588184	318.250128764211	203.223875316205	112.655489704184	128.660245190685	134.872564181171	273.005687632939	125.396099692013	1.12232787568822	3.7392589638062e-05	0.000848558207480757	HaiMa02146	GWHBAVH00000002	8685108	8690108	-	2594	protein_coding	- && sp|Q5PQP4|BORG1_RAT Cdc42 effector protein 2 OS=Rattus norvegicus OX=10116 GN=Cdc42ep2 PE=1 SV=1 && PF00786:P21-Rho-binding domain|PF14957:Cdc42 effector	-
HaiMa06047	106.091172611479	100.8862079656	118.372669642944	36.9043845582672	57.6090650107543	37.3633454826217	108.450016740008	43.958931683881	1.30321486436689	3.76958412769466e-05	0.000853602283351867	HaiMa06047	GWHBAVH00000005	8653132	8663409	-	3679	protein_coding	- && sp|Q08BN9|NXPE3_DANRE NXPE family member 3 OS=Danio rerio OX=7955 GN=nxpe3 PE=2 SV=1 && PF06312:Neurexophilin	-
HaiMa24551	8.53607135954427	16.5086522125527	6.28527449431563	50.5007367639445	93.1346551007194	34.629442154625	10.4433326888042	59.421611339763	-2.4915318656159	3.820942137389e-05	0.000863377300540566	HaiMa24551	GWHBAVH00000024	13620116	13625351	-	5236	protein_coding	- && - && -	-
HaiMa13488	80.482958532846	84.3775557530473	106.849666403366	242.79200367281	329.331821644812	161.300296351806	90.570060229753	244.474707223143	-1.43162111941209	3.83797078252933e-05	0.000865370053874689	HaiMa13488	GWHBAVH00000012	15531619	15540753	+	2972	protein_coding	- && sp|P33611|DPOA2_MOUSE DNA polymerase alpha subunit B OS=Mus musculus OX=10090 GN=Pola2 PE=1 SV=2 && PF08418:DNA polymerase alpha subunit B N-terminal|PF04042:DNA polymerase alpha/epsilon subunit B	-
HaiMa18495	793.854636437617	1036.37650001025	982.597912611344	1938.45135732372	2562.64324189505	1532.80846589682	937.609683019738	2011.3010217052	-1.10062135172231	3.84350913098316e-05	0.000865692943369519	HaiMa18495	GWHBAVH00000019	16950500	16978846	+	4899	protein_coding	- && sp|Q1LVE8|SF3B3_DANRE Splicing factor 3B subunit 3 OS=Danio rerio OX=7955 GN=sf3b3 PE=2 SV=1 && PF03178:CPSF A subunit region|PF10433:Mono-functional DNA-alkylating methyl methanesulfonate N-term	-
HaiMa05185	12.1943876564918	33.9344517702473	57.6150161978933	3.88467205876496	3.84060433405029	3.64520443732895	34.5812852082108	3.79016027671473	3.1947415408239	3.85451511806098e-05	0.000867245333179954	HaiMa05185	GWHBAVH00000004	17228517	17234473	+	4873	protein_coding	- && sp|F1R237|TDRD6_DANRE Tudor domain-containing 6 OS=Danio rerio OX=7955 GN=tdrd6 PE=1 SV=2 && PF00567:Tudor domain	-
HaiMa22821	96.3356624862854	92.6318818593236	48.1871044564198	189.377762864792	202.591878621153	326.245797140941	79.0515496006763	239.405146208962	-1.59973306019613	3.92399108492916e-05	0.000880059362260389	HaiMa22821	GWHBAVH00000023	4149363	4157155	+	6846	protein_coding	- && sp|Q6DK99|CNFNB_XENLA Cornifelin homolog B OS=Xenopus laevis OX=8355 GN=cnfn-b PE=3 SV=1 && -	-
HaiMa23408	1804.76937316079	1356.46092346475	1448.75577093975	718.664330871518	919.824738005044	586.87791440996	1536.66202252176	741.788994428841	1.05055097283412	3.96144882627622e-05	0.000886820933933384	HaiMa23408	GWHBAVH00000023	16747736	16759339	-	2030	protein_coding	- && sp|P38024|PUR6_CHICK Multifunctional protein ADE2 OS=Gallus gallus OX=9031 GN=AIRC PE=2 SV=1 && PF01259:SAICAR synthetase|PF13837:Myb/SANT-like DNA-binding domain	-
HaiMa01271	15.8527039534394	276.978498232829	452.539763590725	9.71168014691241	30.7248346724023	4.55650554666118	248.456988592331	14.9976734553253	4.05200945735824	4.03646843160625e-05	0.000900494017702054	HaiMa01271	GWHBAVH00000001	28006900	28014034	-	5100	protein_coding	- && sp|C0HK23|SML_SCONI L-rhamnose-binding lectin SML OS=Scomberomorus niphonius OX=321164 PE=1 SV=1 && PF02140:Galactose binding lectin domain	-
novel.662	12383.4006651674	11038.7854461269	9384.96236576229	6034.83804329137	2813.24267469183	4198.36421069361	10935.7161590189	4348.81497622561	1.33034881187067	4.04073304594509e-05	0.000900494017702054	-	GWHBAVH00000022	6499887	6500710	+	549	-	- && - && -	-
HaiMa23349	484.117189962725	331.090191596196	153.989225110733	92.2609613956679	101.776014852333	50.121561013273	323.065535556551	81.3861790870912	1.9889187300989	4.04875093701091e-05	0.000901328059705005	HaiMa23349	GWHBAVH00000023	15896671	15897150	-	480	protein_coding	- && sp|Q594P2|MYOC_FELCA Myocilin OS=Felis catus OX=9685 GN=MYOC PE=2 SV=1 && -	-
HaiMa21380	35.3637242038263	66.9517561953527	49.2346502054724	142.761698159612	110.417374603946	194.107136287766	50.5167102015505	149.095403017108	-1.55390634678056	4.08011166361148e-05	0.000907351414475288	HaiMa21380	GWHBAVH00000021	23501656	23507395	-	1924	protein_coding	- && sp|Q6GM21|PLD3A_XENLA PRELI domain containing protein 3A OS=Xenopus laevis OX=8355 GN=prelid3a PE=2 SV=1 && PF04707:PRELI-like family	-
HaiMa14974	2.43887753129836	0.917147345141818	14.6656404867365	58.2700808814745	45.1271009250909	72.9040887465789	6.00722178772555	58.7670901843814	-3.29317110780638	4.12820665476981e-05	0.000916114238903759	HaiMa14974	GWHBAVH00000013	7635906	7637494	+	873	protein_coding	- && - && PF01442:Apolipoprotein A1/A4/E domain	-
HaiMa15156	3.65831629694755	207.275300002051	317.406361962939	2.91350404407372	14.4022662526886	5.46780665599342	176.113326087313	7.59452565091857	4.53649236824127	4.16816028028494e-05	0.000924007939316163	HaiMa15156	GWHBAVH00000013	9392009	9393778	+	968	protein_coding	- && - && -	-
HaiMa11017	595.086117636801	513.602513279418	807.657772519559	339.908805141934	289.965627220797	309.84237717296	638.782134478592	313.238936511897	1.02787312511691	4.19801250013367e-05	0.000929648104283803	HaiMa11017	GWHBAVH00000009	15163574	15168651	-	1974	protein_coding	- && sp|Q69Z61|PWP2A_MOUSE PWWP domain-containing protein 2A OS=Mus musculus OX=10090 GN=Pwwp2a PE=2 SV=2 && -	-
HaiMa23795	13521.1370335181	6610.79806378222	13188.6009805723	5209.34523080382	3530.47553407573	3773.69789374479	11106.8453592909	4171.17288620811	1.41288751825515	4.21321215039404e-05	0.000932035032052542	HaiMa23795	GWHBAVH00000023	22169536	22174245	-	1816	protein_coding	- && sp|Q19A30|AL9A1_ORYLA 4-trimethylaminobutyraldehyde dehydrogenase OS=Oryzias latipes OX=8090 GN=aldh9A1 PE=2 SV=1 && PF00171:Aldehyde dehydrogenase family	-
HaiMa22625	389.000966242089	341.178812392756	268.171711757467	139.848194115539	180.508403700363	105.710928682539	332.783830130771	142.022508832814	1.22850894352373	4.25807788837972e-05	0.000940577843965114	HaiMa22625	GWHBAVH00000022	20700280	20701330	-	642	protein_coding	- && - && -	-
HaiMa20314	1819.40263834858	1124.42264514387	1535.70206811112	767.222731606081	636.580168368835	780.073749588394	1493.17578386786	727.95888318777	1.03592450098561	4.3349925944175e-05	0.00095496670716311	HaiMa20314	GWHBAVH00000021	1883153	1885659	+	715	protein_coding	- && sp|A0JME6|ISOC2_DANRE Isochorismatase domain-containing protein 2 OS=Danio rerio OX=7955 GN=isoc2 PE=2 SV=1 && PF00857:Isochorismatase family	-
HaiMa10145	334.126221787876	133.903512390705	214.746878555784	76.7222731606081	82.5729931820812	55.5893676692664	227.592204244788	71.6282113373185	1.66602868693072	4.38159698399198e-05	0.000964225758001241	HaiMa10145	GWHBAVH00000009	2120378	2147726	+	3767	protein_coding	- && sp|Q8K596|NAC2_MOUSE Sodium/calcium exchanger 2 OS=Mus musculus OX=10090 GN=Slc8a2 PE=1 SV=1 && PF01699:Sodium/calcium exchanger protein|PF16494:C-terminal extension of sodium/calcium exchanger domain|PF03160:Calx-beta domain	-
HaiMa13703	103.65229508018	80.70896637248	112.087395148629	181.608418747262	211.233238372766	201.397545162424	98.8162188670964	198.079734094151	-1.00679731523567	4.39917545371544e-05	0.000967084639366308	HaiMa13703	GWHBAVH00000012	21380602	21388660	+	521	protein_coding	- && sp|Q5XK67|RPAC2_XENLA DNA-directed RNA polymerases I and III subunit RPAC2 OS=Xenopus laevis OX=8355 GN=polr1d PE=3 SV=1 && PF13656:RNA polymerase Rpb3/Rpb11 dimerisation domain	-
HaiMa14046	289.006987458856	293.487150445382	208.461604061468	111.684321689493	78.7323888480309	137.606467509168	263.651913988569	109.341059348897	1.2689979939467	4.42628972864418e-05	0.000971020187921712	HaiMa14046	GWHBAVH00000012	26626936	26638927	+	2394	protein_coding	- && sp|Q18PD9|DOK7_TAKRU Protein Dok-7 OS=Takifugu rubripes OX=31033 GN=dok7 PE=2 SV=1 && PF02174:PTB domain (IRS-1 type)	-
HaiMa15109	10827.3968001991	6759.3759336952	5501.71027402428	3260.2110253185	2881.41340162123	3581.41335967569	7696.16100263952	3241.01259553847	1.2476030541485	4.59828672576315e-05	0.00100441584728988	HaiMa15109	GWHBAVH00000013	9022741	9026623	+	1409	protein_coding	- && - && PF00261:Tropomyosin	-
HaiMa14483	2354.73625646857	1494.03302523602	1594.36463005806	994.476047043831	801.726154732997	693.500144201832	1814.37797058755	829.900781992887	1.12821255778128	4.6023418484111e-05	0.00100441584728988	HaiMa14483	GWHBAVH00000012	33485112	33516537	-	7217	protein_coding	- && sp|P84770|IRS1B_XENLA Insulin receptor substrate 1-B OS=Xenopus laevis OX=8355 GN=irs1-b PE=2 SV=1 && PF00169:PH domain|PF02174:PTB domain (IRS-1 type)	-
HaiMa02437	493.872700087919	326.504454870487	491.298956305672	184.521922791336	236.197166544093	154.92118858648	437.225370421359	191.880092640636	1.18751663068303	4.62717037476857e-05	0.00100774799422387	HaiMa02437	GWHBAVH00000002	14935701	14944015	-	1853	protein_coding	- && sp|Q6PB03|PLD3_XENLA 5'-3' exonuclease PLD3 OS=Xenopus laevis OX=8355 GN=pld3 PE=2 SV=1 && PF00614:Phospholipase D Active site motif|PF13918:PLD-like domain	-
HaiMa11922	795.074075203267	333.841633631622	388.639472898516	192.291266908866	136.341453858785	169.502006335796	505.851727244468	166.044909034482	1.60592961786179	4.69375820505786e-05	0.00102014237607247	HaiMa11922	GWHBAVH00000010	12084280	12091825	+	2376	protein_coding	- && sp|Q95JF2|GHR_AILME Growth hormone receptor OS=Ailuropoda melanoleuca OX=9646 GN=GHR PE=2 SV=1 && PF00041:Fibronectin type III domain|PF09067:Erythropoietin receptor, ligand binding|PF12772:Growth hormone receptor binding	-
HaiMa24902	11839.5309756879	7039.10587396345	7980.20351628275	4693.65501500277	4185.2985730313	3538.58220753707	8952.9467886447	4139.17859852371	1.11295301648423	4.79267060808932e-05	0.00103842838396443	HaiMa24902	GWHBAVH00000015	489847	492303	+	896	protein_coding	- && sp|Q3ZBR1|SERP1_BOVIN Stress-associated endoplasmic reticulum protein 1 OS=Bos taurus OX=9913 GN=SERP1 PE=3 SV=1 && -	-
HaiMa15863	504.847648978761	416.384894694385	153.989225110733	96.1456334544329	81.6128420985686	116.646541994526	358.407256261293	98.1350058491759	1.86802053108122	4.82022432062752e-05	0.00104332617173993	HaiMa15863	GWHBAVH00000014	3236427	3280884	-	2334	protein_coding	- && sp|P13674|P4HA1_HUMAN Prolyl 4-hydroxylase subunit alpha-1 OS=Homo sapiens OX=9606 GN=P4HA1 PE=1 SV=2 && PF13640:2OG-Fe(II) oxygenase superfamily|PF08336:Prolyl 4-Hydroxylase alpha-subunit, N-terminal region	-
HaiMa20473	134.13826422141	127.483480974713	113.134940897681	56.327744852092	67.21057584588	58.3232709972631	124.918895364601	60.6205305650784	1.04244064001866	4.85876306556347e-05	0.00105058915844317	HaiMa20473	GWHBAVH00000021	4187569	4192268	-	2893	protein_coding	- && sp|Q14964|RB39A_HUMAN Ras-related protein Rab-39A OS=Homo sapiens OX=9606 GN=RAB39A PE=1 SV=2 && PF00071:Ras family	-
HaiMa14716	1997.44069813336	1100.57681417018	1263.34017335744	690.500458445472	656.743341122599	505.772115679391	1453.78589522033	617.671971749154	1.2345401590867	4.91572665354641e-05	0.00105748315622516	HaiMa14716	GWHBAVH00000013	3790083	3797126	-	1433	protein_coding	- && sp|Q9H511|KLH31_HUMAN Kelch-like protein 31 OS=Homo sapiens OX=9606 GN=KLHL31 PE=2 SV=1 && PF00651:BTB/POZ domain|PF07707:BTB And C-terminal Kelch	-
novel.524	118.285560267971	90.79758716904	119.420215391997	224.339811393677	282.284418552696	195.018437397099	109.501120943003	233.88088911449	-1.09738828399755	5.01817133989447e-05	0.00107622673639527	-	GWHBAVH00000018	23899758	23901707	-	538	-	- && - && -	-
HaiMa10443	63.4108158137575	96.3004712398909	94.2791174147345	236.964995584663	163.225684197137	190.461931850437	84.6634681561276	196.884203877412	-1.21238303403528	5.09094163551001e-05	0.00109072389796567	HaiMa10443	GWHBAVH00000009	7901079	7905071	+	1720	protein_coding	- && sp|Q9Y619|ORNT1_HUMAN Mitochondrial ornithine transporter 1 OS=Homo sapiens OX=9606 GN=SLC25A15 PE=1 SV=1 && PF00153:Mitochondrial carrier protein	-
HaiMa20298	129.260509158813	138.489249116415	173.892594342732	553.565768374007	240.037770878143	1088.09352454269	147.21411753932	627.23235459828	-2.09101575857206	5.11232176656616e-05	0.00109419256327663	HaiMa20298	GWHBAVH00000021	1703179	1744436	+	8978	protein_coding	- && sp|O15399|NMDE4_HUMAN Glutamate receptor ionotropic, NMDA 2D OS=Homo sapiens OX=9606 GN=GRIN2D PE=1 SV=2 && -	-
HaiMa08239	35.3637242038263	265.972730091127	478.728407317041	9.71168014691241	42.2466476745532	4.55650554666118	260.021620537331	18.8382777893756	3.78858883260459	5.12898700492091e-05	0.00109515573146853	HaiMa08239	GWHBAVH00000007	9703991	9705576	-	975	protein_coding	- && - && PF00100:Zona pellucida-like domain	-
HaiMa20309	953.60111473766	727.297844697462	791.944586283769	403.034726096865	491.597354758437	313.487581610289	824.281181906297	402.706554155197	1.03314821140163	5.13240614121481e-05	0.00109515573146853	HaiMa20309	GWHBAVH00000021	1848593	1860856	-	3765	protein_coding	- && sp|Q9UPT6|JIP3_HUMAN C-Jun-amino-terminal kinase-interacting protein 3 OS=Homo sapiens OX=9606 GN=MAPK8IP3 PE=1 SV=3 && PF16471:JNK-interacting protein leucine zipper II|PF09744:JNK_SAPK-associated protein-1	-
HaiMa01668	131.699386690112	98.1347659301745	152.94167936168	53.4142408080183	60.489518261292	46.4763565759441	127.591943993989	53.4600385484181	1.25367017943558	5.229580686468e-05	0.00111476258879796	HaiMa01668	GWHBAVH00000001	35481648	35496830	+	2216	protein_coding	- && sp|O88368|MITF_RAT Microphthalmia-associated transcription factor OS=Rattus norvegicus OX=10116 GN=Mitf PE=2 SV=2 && PF00010:Helix-loop-helix DNA-binding domain|PF15951:MITF/TFEB/TFEC/TFE3 N-terminus	-
HaiMa13265	1403.57401926221	1140.01415001128	1386.95057174565	498.209191536607	809.407363401098	613.305646580595	1310.17958033971	640.3074005061	1.03269177174163	5.25685272354489e-05	0.00111944413250276	HaiMa13265	GWHBAVH00000012	11253805	11267301	+	2986	protein_coding	- && sp|Q5XIS1|SSH3_RAT Protein phosphatase Slingshot homolog 3 OS=Rattus norvegicus OX=10116 GN=Ssh3 PE=1 SV=1 && PF00782:Dual specificity phosphatase, catalytic domain|PF08766:DEK C terminal domain	-
HaiMa03262	178.038059784781	178.843732302655	207.414058312416	86.4339533075205	70.0910290964177	108.444832010536	188.09861679995	88.3232714714914	1.08962200199815	5.27902620891301e-05	0.00112189950137403	HaiMa03262	GWHBAVH00000003	5889793	5896809	+	3443	protein_coding	- && sp|Q5HZE0|MCATL_RAT Mitochondrial basic amino acids transporter OS=Rattus norvegicus OX=10116 GN=Slc25a29 PE=2 SV=1 && PF00153:Mitochondrial carrier protein	-
HaiMa14641	199.987957566466	210.026742037476	123.610398388207	75.7511051459168	78.7323888480309	71.0814865279144	177.87503266405	75.1883268406207	1.24264639464992	5.34257338398538e-05	0.00113312004105815	HaiMa14641	GWHBAVH00000013	1709764	1724987	+	1201	protein_coding	- && sp|Q1LWG4|PCAT1_DANRE Lysophosphatidylcholine acyltransferase 1 OS=Danio rerio OX=7955 GN=lpcat1 PE=2 SV=1 && PF01553:Acyltransferase	-
HaiMa18317	24.3887753129836	14.6743575222691	12.5705489886313	35.9332165435759	130.58054735771	93.8640142612203	17.211227274628	86.7925927208353	-2.34388173968647	5.36467386300038e-05	0.00113666386311331	HaiMa18317	GWHBAVH00000019	12020000	12025089	+	3249	protein_coding	- && sp|Q91187|RAG1_ONCMY V(D)J recombination-activating protein 1 OS=Oncorhynchus mykiss OX=8022 GN=rag1 PE=3 SV=1 && PF12940:Recombination-activation protein 1 (RAG1), recombinase|PF12560:RAG1 importin binding	-
HaiMa14184	1059.69228734914	965.756154434334	566.722250237459	289.40806837799	419.586023494994	207.77665292775	864.056897340311	305.590248266911	1.49963059241703	5.37618372098651e-05	0.00113786699645924	HaiMa14184	GWHBAVH00000012	29265062	29271118	+	1930	protein_coding	- && sp|Q15113|PCOC1_HUMAN Procollagen C-endopeptidase enhancer 1 OS=Homo sapiens OX=9606 GN=PCOLCE PE=1 SV=2 && PF01759:UNC-6/NTR/C345C module|PF00431:CUB domain	-
HaiMa02394	391.439843773387	360.438906640735	435.779031605884	747.799371312256	1038.8834723606	649.757690953885	395.885927340002	812.146844875581	-1.0367914171863	5.38707829892619e-05	0.0011379798065928	HaiMa02394	GWHBAVH00000002	14411345	14438745	-	2263	protein_coding	- && sp|Q6NY74|RFA1_DANRE Replication protein A 70 kDa DNA-binding subunit OS=Danio rerio OX=7955 GN=rpa1 PE=1 SV=1 && PF16900:Replication protein A OB domain|PF08646:Replication factor-A C terminal domain|PF01336:OB-fold nucleic acid binding domain	-
HaiMa12305	82.9218360641444	46.7745146022327	32.4739182206308	148.58870624776	256.360339297857	150.364683039819	54.0567562956693	185.104576195145	-1.78220777181304	5.40271977541607e-05	0.00113999567335935	HaiMa12305	GWHBAVH00000011	2251167	2256899	-	1847	protein_coding	- && sp|Q7T141|PI15A_DANRE Peptidase inhibitor 15-A OS=Danio rerio OX=7955 GN=pi15a PE=3 SV=2 && PF00188:Cysteine-rich secretory protein family	-
HaiMa20582	153.649284471797	131.15207035528	177.03523158989	347.678149259464	457.992066835497	261.543418378352	153.945528805656	355.737878157771	-1.20902325251584	5.4074360751321e-05	0.00113999567335935	HaiMa20582	GWHBAVH00000021	5606646	5611153	+	1564	protein_coding	- && sp|Q8BIW1|PRUN1_MOUSE Exopolyphosphatase PRUNE1 OS=Mus musculus OX=10090 GN=Prune1 PE=1 SV=1 && PF01368:DHH family|PF02833:DHHA2 domain	-
HaiMa24213	19.5110202503869	123.814891594145	216.841970053889	11.6540161762949	11.5218130021509	19.137323295977	120.055960632807	14.1043841581409	3.08952615174749	5.48982568679848e-05	0.00115505494140804	HaiMa24213	GWHBAVH00000024	5882580	5887847	+	2500	protein_coding	- && sp|Q6NV38|T41AB_DANRE Transmembrane protein 41A-B OS=Danio rerio OX=7955 GN=tmem41ab PE=2 SV=1 && PF09335:SNARE associated Golgi protein	-
HaiMa23393	304.859691412295	236.624015046589	250.363434023573	107.799649630728	156.504626612549	115.735240885194	263.949046827486	126.679839042824	1.05773878612794	5.50070133900524e-05	0.00115618928842381	HaiMa23393	GWHBAVH00000023	16522339	16550906	-	3324	protein_coding	- && sp|Q9BXW6|OSBL1_HUMAN Oxysterol-binding protein-related protein 1 OS=Homo sapiens OX=9606 GN=OSBPL1A PE=1 SV=2 && PF01237:Oxysterol-binding protein|PF12796:Ankyrin repeats (3 copies)	-
HaiMa17891	360.953874632158	347.598843808749	203.223875316205	121.396001836405	145.942964693911	111.178735338533	303.925531252371	126.172567289616	1.26829965839182	5.50767865802209e-05	0.00115650280347034	HaiMa17891	GWHBAVH00000019	2874776	2881702	+	5419	protein_coding	- && sp|Q90352|AVT_CATCO [Arg8]-vasotocin receptor OS=Catostomus commersonii OX=7971 PE=2 SV=1 && PF00001:7 transmembrane receptor (rhodopsin family)|PF08983:Domain of unknown function (DUF1856)	-
HaiMa08415	817.023972984952	684.191919475796	480.823498815146	159.271554409364	328.371670561299	130.31605863451	660.679797091965	205.986427868391	1.68147426390269	5.51367137982025e-05	0.0011566091545211	HaiMa08415	GWHBAVH00000007	12075740	12093152	+	3106	protein_coding	- && sp|A5PMY6|COL12_DANRE Collectin-12 OS=Danio rerio OX=7955 GN=colec12 PE=2 SV=1 && PF00059:Lectin C-type domain|PF01391:Collagen triple helix repeat (20 copies)	-
HaiMa23936	481.678312431427	266.889877436269	317.406361962939	101.001473527889	175.707648282801	123.936950869184	355.324850610212	133.548690893291	1.41033827168387	5.6399903704037e-05	0.00117841701673787	HaiMa23936	GWHBAVH00000024	777849	783485	+	3343	protein_coding	- && sp|P58467|SETD4_MOUSE SET domain-containing protein 4 OS=Mus musculus OX=10090 GN=Setd4 PE=1 SV=2 && PF09273:Rubisco LSMT substrate-binding|PF00856:SET domain	-
HaiMa07975	397.537037601633	219.198215488895	165.512228350312	89.3474573515942	91.2143529336943	88.3962076052269	260.74916048028	89.6526726301718	1.53827174761004	5.69144022611325e-05	0.00118681446930682	HaiMa07975	GWHBAVH00000007	6223220	6237568	-	3231	protein_coding	- && sp|Q6P9J5|KANK4_MOUSE KN motif and ankyrin repeat domain-containing protein 4 OS=Mus musculus OX=10090 GN=Kank4 PE=1 SV=1 && PF12075:KN motif|PF12796:Ankyrin repeats (3 copies)	-
HaiMa23464	230.473926707695	178.843732302655	122.562852639155	67.0105930136956	80.652691015056	53.7667654506019	177.293503883168	67.1433498264512	1.39995743326303	5.70981670707064e-05	0.00118829571390388	HaiMa23464	GWHBAVH00000023	17497754	17524544	-	4958	protein_coding	- && sp|Q5ZQU0|SNED1_RAT Sushi, nidogen and EGF-like domain-containing protein 1 OS=Rattus norvegicus OX=10116 GN=Sned1 PE=2 SV=2 && PF06119:Nidogen-like|PF00008:EGF-like domain|PF00041:Fibronectin type III domain	-
HaiMa15636	169.501988425236	168.755111506095	196.93860082189	371.957349626745	602.014729362382	317.132786047618	178.39856691774	430.368288345582	-1.27023717861517	5.7302444190801e-05	0.00119137093533577	HaiMa15636	GWHBAVH00000014	1303392	1318110	+	6044	protein_coding	- && sp|A0JP70|WDR90_XENTR WD repeat-containing protein 90 OS=Xenopus tropicalis OX=8364 GN=wdr90 PE=2 SV=1 && PF00400:WD domain, G-beta repeat|PF05018:Protein of unknown function (DUF667)	-
HaiMa18622	9.75551012519345	58.6974300890764	137.228493125891	0.971168014691241	8.64135975161314	2.73390332799671	68.5604777800537	4.1154770314337	4.06080654446848	5.760304420261e-05	0.00119644076638367	HaiMa18622	GWHBAVH00000019	20404766	20406039	+	569	protein_coding	- && - && -	-
HaiMa22592	63.4108158137575	68.7860508856364	73.3282024336824	30.1062084554285	23.0436260043017	29.1616354986316	68.5083563776921	27.4371566527873	1.32106753587352	5.78080644601342e-05	0.00119847587607592	HaiMa22592	GWHBAVH00000022	19367447	19369426	+	1980	protein_coding	- && - && -	-
HaiMa13818	46.3386730946689	92.6318818593236	30.3788267225255	0	10.5616619186383	2.73390332799671	56.4497938921727	4.43185508221167	3.6741538200446	5.78147218465614e-05	0.00119847587607592	HaiMa13818	GWHBAVH00000012	24589678	24592494	-	2817	protein_coding	- && - && -	-
HaiMa01936	296.323620052751	269.641319471694	215.794424304837	102.943809557272	150.743720111474	113.91263866653	260.586454609761	122.533389445092	1.08803048888223	5.86570542063152e-05	0.00121219677488014	HaiMa01936	GWHBAVH00000002	4618140	4623650	+	2296	protein_coding	- && sp|P26022|PTX3_HUMAN Pentraxin-related protein PTX3 OS=Homo sapiens OX=9606 GN=PTX3 PE=1 SV=3 && PF00354:Pentaxin family	-
HaiMa16444	25.6082140786328	11.9229154868436	24.0935522282099	0	1.92030216702514	0	20.5415605978955	0.640100722341714	5.01458113654237	5.87066173585342e-05	0.00121219677488014	HaiMa16444	GWHBAVH00000014	10665320	10668139	-	1384	protein_coding	- && sp|Q7LHG5|YI31B_YEAST Transposon Ty3-I Gag-Pol polyprotein OS=Saccharomyces cerevisiae (strain ATCC 204508 / S288c) OX=559292 GN=TY3B-I PE=1 SV=2 && PF17919:RNase H-like domain found in reverse transcriptase|PF00078:Reverse transcriptase (RNA-dependent DNA polymerase)	-
HaiMa06777	84.1412748297935	133.903512390705	81.7085684261032	31.0773764701197	23.0436260043017	43.7424532479473	99.9177852155341	32.6211519074563	1.61611630624573	5.9943616855871e-05	0.00123387108607929	HaiMa06777	GWHBAVH00000006	4346007	4350401	+	2438	protein_coding	- && sp|A5D7K1|SARG_BOVIN Specifically androgen-regulated gene protein OS=Bos taurus OX=9913 GN=SARG PE=2 SV=1 && PF15385:Specifically androgen-regulated gene protein	-
HaiMa21600	759.71035099944	262.30414071056	511.202325537671	188.406594850101	144.982813610398	85.6623042772302	511.07227241589	139.68390424591	1.87095527005363	5.99904118789144e-05	0.00123387108607929	HaiMa21600	GWHBAVH00000022	2352932	2355734	+	1880	protein_coding	- && sp|O73688|HMOX_TAKRU Heme oxygenase OS=Takifugu rubripes OX=31033 GN=hmox PE=3 SV=1 && PF01126:Heme oxygenase	-
HaiMa11588	337.784538084823	495.259566376582	266.076620259362	1048.86145586654	806.52691015056	745.444307433769	366.373574906922	866.944224483623	-1.24143343684472	6.01373536211555e-05	0.00123568780608304	HaiMa11588	GWHBAVH00000010	7678706	7681419	+	1509	protein_coding	- && sp|Q6PCS6|MTFP1_DANRE Mitochondrial fission process protein 1 OS=Danio rerio OX=7955 GN=mtfp1 PE=2 SV=1 && PF10558:Mitochondrial 18 KDa protein (MTP18)	-
HaiMa17664	21379.2004393615	7693.03193104957	9844.83494959638	4096.38668596766	4835.32085656931	3081.10905065229	12972.3557733358	4004.27219772975	1.69579038074891	6.02915988341763e-05	0.00123765091199815	HaiMa17664	GWHBAVH00000019	235468	264985	-	9076	protein_coding	- && sp|Q14315|FLNC_HUMAN Filamin-C OS=Homo sapiens OX=9606 GN=FLNC PE=1 SV=3 && PF00630:Filamin/ABP280 repeat|PF00307:Calponin homology (CH) domain	-
HaiMa00145	491.43382255662	277.895645577971	445.206943347357	174.810242644423	187.229461284951	184.994125194444	404.845470493983	182.34460970794	1.14905610247698	6.09254052847293e-05	0.00124823070380239	HaiMa00145	GWHBAVH00000001	3589113	3604712	-	1693	protein_coding	- && sp|Q6GLT5|MKRN1_XENLA Probable E3 ubiquitin-protein ligase makorin-1 OS=Xenopus laevis OX=8355 GN=mkrn1 PE=2 SV=1 && PF00642:Zinc finger C-x8-C-x5-C-x3-H type (and similar)|PF13639:Ring finger domain|PF18044:CCCH-type zinc finger	-
HaiMa10046	620.694331715434	626.411636731862	975.265092367975	1524.73378306525	1432.54541660076	2275.51887000259	740.79035360509	1744.26602322287	-1.23547762341257	6.17053173058576e-05	0.0012605343986842	HaiMa10046	GWHBAVH00000008	14627774	14640383	+	6418	protein_coding	- && sp|O15403|MOT7_HUMAN Monocarboxylate transporter 7 OS=Homo sapiens OX=9606 GN=SLC16A6 PE=1 SV=2 && PF07690:Major Facilitator Superfamily	-
HaiMa12189	102.432856314531	122.897744249004	114.182486646734	196.175938967631	284.204720719721	216.889664021072	113.17102907009	232.423441236141	-1.03589684639633	6.24636877255254e-05	0.00127191783611333	HaiMa12189	GWHBAVH00000011	391989	395967	-	1439	protein_coding	- && sp|C3KJE6|FEN1_ANOFI Flap endonuclease 1 OS=Anoplopoma fimbria OX=229290 GN=fen1 PE=2 SV=1 && PF00752:XPG N-terminal domain|PF00867:XPG I-region	-
HaiMa07676	152.429845706148	135.737807080989	178.082777338943	350.591653303538	451.271009250909	257.898213941023	155.416810042027	353.25362549849	-1.18491097053725	6.26599945938115e-05	0.0012738650009901	HaiMa07676	GWHBAVH00000006	18949374	18957092	+	2360	protein_coding	- && sp|Q03237|MYBB_CHICK Myb-related protein B OS=Gallus gallus OX=9031 GN=MYBL2 PE=1 SV=1 && PF13921:Myb-like DNA-binding domain|PF00249:Myb-like DNA-binding domain|PF09316:C-myb, C-terminal	-
HaiMa05872	76.8246422358985	99.0519132753164	91.1364801675767	153.444546321216	189.149763451977	208.687954037082	89.0043452262638	183.760754603425	-1.04245381812963	6.2928363985424e-05	0.00127808840996215	HaiMa05872	GWHBAVH00000005	5278607	5284556	+	1673	protein_coding	- && sp|A8WHR0|DCA17_DANRE DDB1- and CUL4-associated factor 17 OS=Danio rerio OX=7955 GN=dcaf17 PE=3 SV=1 && PF15802:DDB1- and CUL4-associated factor 17	-
HaiMa17394	1220.65820441483	539.282638943389	424.256028366305	242.79200367281	192.990367786027	229.647879551724	728.065623908175	221.810083670187	1.71397462616957	6.38518245899842e-05	0.00129559592493364	HaiMa17394	GWHBAVH00000018	24580522	24584777	+	757	protein_coding	- && sp|P50462|CSRP3_MOUSE Cysteine and glycine-rich protein 3 OS=Mus musculus OX=10090 GN=Csrp3 PE=1 SV=1 && PF00412:LIM domain	-
HaiMa18477	330.467905490928	287.067119029389	353.022917430728	621.547529402394	886.219450082104	537.66765450602	323.519313983682	681.811544663506	-1.07590964082793	6.44149673404144e-05	0.00130451137509185	HaiMa18477	GWHBAVH00000019	16787807	16814019	-	2743	protein_coding	- && sp|Q7ZU29|NUP93_DANRE Nuclear pore complex protein Nup93 OS=Danio rerio OX=7955 GN=dye PE=2 SV=1 && PF04097:Nup93/Nic96	-
HaiMa21537	284.129232396259	215.529626108327	284.932443742309	131.107681983318	110.417374603946	148.542080821155	261.530434082298	130.022379136139	1.00609600900785	6.45937899692689e-05	0.00130687742814983	HaiMa21537	GWHBAVH00000022	1170110	1175515	-	2237	protein_coding	- && sp|Q91880|SUH_XENLA Suppressor of hairless protein homolog OS=Xenopus laevis OX=8355 GN=rbpj PE=1 SV=1 && PF09271:LAG1, DNA binding|PF09270:Beta-trefoil DNA-binding domain	-
HaiMa14216	121.943876564918	205.441005311767	167.607319848417	326.312452936257	337.013030312913	446.537543572796	164.997400575034	369.954342273989	-1.1616182017674	6.55388378950846e-05	0.00132472653931369	HaiMa14216	GWHBAVH00000012	29635381	29640729	-	1487	protein_coding	- && sp|O94766|B3GA3_HUMAN Galactosylgalactosylxylosylprotein 3-beta-glucuronosyltransferase 3 OS=Homo sapiens OX=9606 GN=B3GAT3 PE=1 SV=2 && PF03360:Glycosyltransferase family 43	-
HaiMa07508	504.847648978761	562.211322571934	654.716093157878	1023.61108748457	1590.01019429682	1017.92333912411	573.925021569525	1210.51487363517	-1.0763573327711	6.64276635409705e-05	0.0013388413028401	HaiMa07508	GWHBAVH00000006	16120839	16129150	+	2746	protein_coding	- && sp|Q6DIH3|MCM2_XENTR DNA replication licensing factor mcm2 OS=Xenopus tropicalis OX=8364 GN=mcm2 PE=2 SV=1 && PF17855:MCM AAA-lid domain|PF14551:MCM N-terminal domain|PF17207:MCM OB domain|PF00493:MCM P-loop domain|PF12619:Mini-chromosome maintenance protein 2	-
HaiMa17411	37.8026017351246	26.5972730091127	37.7116469658938	125.28067389517	104.65646810287	66.5249809812533	34.0371739033771	98.8207076597646	-1.54249025457781	6.7257071539188e-05	0.0013527241294354	HaiMa17411	GWHBAVH00000018	24930590	24953462	-	2632	protein_coding	- && sp|Q3URE1|ACSF3_MOUSE Malonate--CoA ligase ACSF3, mitochondrial OS=Mus musculus OX=10090 GN=Acsf3 PE=1 SV=2 && PF00501:AMP-binding enzyme|PF13193:AMP-binding enzyme C-terminal domain	-
HaiMa02803	1157.24738860107	774.072359299694	1300.00427457428	487.526343375003	444.549951666321	582.321408863299	1077.10800749168	504.799234634874	1.09283154571602	6.73089655524967e-05	0.0013527241294354	HaiMa02803	GWHBAVH00000003	535765	540134	+	1895	protein_coding	- && sp|Q2KIR8|TDH_BOVIN L-threonine 3-dehydrogenase, mitochondrial OS=Bos taurus OX=9913 GN=TDH PE=2 SV=1 && PF01370:NAD dependent epimerase/dehydratase family	-
HaiMa16944	175.599182253482	125.649186284429	145.608859118312	54.3854088227095	67.21057584588	78.3718954025723	148.952409218741	66.6559600237206	1.15595780352857	6.74525268321166e-05	0.00135342851058422	HaiMa16944	GWHBAVH00000018	12124915	12147451	+	8287	protein_coding	- && sp|Q7Z442|PK1L2_HUMAN Polycystic kidney disease protein 1-like 2 OS=Homo sapiens OX=9606 GN=PKD1L2 PE=1 SV=5 && PF01825:GPCR proteolysis site, GPS, motif|PF00059:Lectin C-type domain|PF02140:Galactose binding lectin domain|PF01477:PLAT/LH2 domain|PF08016:Polycystin cation channel|PF02010:REJ domain	-
HaiMa05512	1245.04697972781	772.238064609411	1113.54113124292	366.130341538598	532.883851349477	523.998137866036	1043.60872519338	474.337443584704	1.136932219049	6.74724108065657e-05	0.00135342851058422	HaiMa05512	GWHBAVH00000005	166565	172009	-	4181	protein_coding	- && sp|Q8BZT9|LACC1_MOUSE Purine nucleoside phosphorylase LACC1 OS=Mus musculus OX=10090 GN=Lacc1 PE=1 SV=1 && -	-
HaiMa16133	186.574131144325	301.741476551658	481.871044564198	66.0394249990044	124.819640856634	103.888326463875	323.395550753394	98.2491307731712	1.71927581114376	6.83951986058359e-05	0.00136933293163175	HaiMa16133	GWHBAVH00000014	5279692	5286318	-	1783	protein_coding	- && sp|Q8N7A1|KLDC1_HUMAN Kelch domain-containing protein 1 OS=Homo sapiens OX=9606 GN=KLHDC1 PE=2 SV=2 && PF13418:Galactose oxidase, central domain	-
HaiMa08340	293.884742521453	213.695331418044	255.601162768836	107.799649630728	144.982813610398	126.670854197181	254.393745569444	126.484439146102	1.00594031876638	6.872590173597e-05	0.00137334546009263	HaiMa08340	GWHBAVH00000007	11297444	11300215	-	1566	protein_coding	- && sp|Q9H0Y0|ATG10_HUMAN Ubiquitin-like-conjugating enzyme ATG10 OS=Homo sapiens OX=9606 GN=ATG10 PE=1 SV=1 && PF03987:Autophagocytosis associated protein, active-site domain	-
HaiMa20678	96.3356624862854	163.252227435244	131.990764380628	329.225956980331	385.980735572054	236.026987317049	130.526218100719	317.077893289811	-1.27651360406651	6.92638270730848e-05	0.00138278409313899	HaiMa20678	GWHBAVH00000021	6983626	6986650	-	2132	protein_coding	- && sp|Q2YDK1|I20L2_BOVIN Interferon-stimulated 20 kDa exonuclease-like 2 OS=Bos taurus OX=9913 GN=ISG20L2 PE=2 SV=1 && PF00929:Exonuclease	-
HaiMa22959	56.0941832198624	50.4431039828	69.1380194374719	118.482497792331	120.018885439071	129.404757525178	58.5584355467114	122.635380252193	-1.06840989648766	6.97201079862981e-05	0.0013892621139576	HaiMa22959	GWHBAVH00000023	7435723	7446931	-	4332	protein_coding	- && sp|Q8NAG6|ANKL1_HUMAN Ankyrin repeat and LEM domain-containing protein 1 OS=Homo sapiens OX=9606 GN=ANKLE1 PE=1 SV=2 && PF03020:LEM domain	-
HaiMa03314	293.884742521453	279.729940268254	282.837352244203	464.218311022413	737.396032137655	519.441632319375	285.48401167797	573.685325159814	-1.00707626851993	6.99746415841763e-05	0.00139301736910066	HaiMa03314	GWHBAVH00000003	6618187	6646864	-	4164	protein_coding	- && sp|Q0VCR7|C1TM_BOVIN Monofunctional C1-tetrahydrofolate synthase, mitochondrial OS=Bos taurus OX=9913 GN=MTHFD1L PE=2 SV=2 && PF00763:Tetrahydrofolate dehydrogenase/cyclohydrolase, catalytic domain|PF01268:Formate--tetrahydrofolate ligase|PF02882:Tetrahydrofolate dehydrogenase/cyclohydrolase, NAD(P)-binding domain	-
HaiMa14082	407.292547726827	288.901413719673	456.729946586936	185.493090806027	199.711425370615	139.429069727832	384.307969344478	174.877861968158	1.13546681609176	7.10465304137685e-05	0.00141302165488969	HaiMa14082	GWHBAVH00000012	27696860	27718981	-	2876	protein_coding	- && sp|Q70EK8|UBP53_HUMAN Inactive ubiquitin carboxyl-terminal hydrolase 53 OS=Homo sapiens OX=9606 GN=USP53 PE=1 SV=2 && PF00443:Ubiquitin carboxyl-terminal hydrolase	-
HaiMa09860	209.743467691659	235.706867701447	228.364973293468	436.054438596367	568.409441439442	356.318733748904	224.605102895525	453.594204594905	-1.0129894067892	7.15199825419808e-05	0.00141975920145955	HaiMa09860	GWHBAVH00000008	11462428	11469144	+	2064	protein_coding	- && sp|Q6DBY0|NUP85_DANRE Nuclear pore complex protein Nup85 OS=Danio rerio OX=7955 GN=nup85 PE=2 SV=1 && PF07575:Nup85 Nucleoporin	-
HaiMa20688	91.4579074236886	106.389092036451	94.2791174147345	51.4719047786358	36.4857411734777	41.9198510292829	97.3753722916247	43.2924989937988	1.17197010319772	7.20187972531941e-05	0.00142693520462159	HaiMa20688	GWHBAVH00000021	7054969	7060503	+	2034	protein_coding	- && sp|P47745|AA1R_CAVPO Adenosine receptor A1 OS=Cavia porcellus OX=10141 GN=ADORA1 PE=2 SV=1 && PF00001:7 transmembrane receptor (rhodopsin family)	-
HaiMa10083	121.943876564918	110.057681417018	105.802120654313	35.9332165435759	48.0075541756286	60.1458732159276	112.601226212083	48.0288813117107	1.22605836495547	7.21443267746194e-05	0.00142693520462159	HaiMa10083	GWHBAVH00000008	15970309	15979493	+	2332	protein_coding	- && - && PF00096:Zinc finger, C2H2 type	-
HaiMa23485	387.78152747644	228.369688940313	410.637933628621	641.94205771091	876.617939246978	1286.75716637712	342.263050015125	935.105721111669	-1.45110058415033	7.2152211750622e-05	0.00142693520462159	HaiMa23485	GWHBAVH00000023	17860724	17878281	+	2285	protein_coding	- && sp|Q5T0D9|TPRGL_HUMAN Tumor protein p63-regulated gene 1-like protein OS=Homo sapiens OX=9606 GN=TPRG1L PE=1 SV=1 && PF12456:Inositol phosphatase	-
HaiMa24365	306.079130177945	302.6586238968	339.404822693044	539.96941616833	970.71274543121	606.926538815269	316.047525589263	705.869566804936	-1.15921696503338	7.37237434243144e-05	0.00145528460568483	HaiMa24365	GWHBAVH00000024	9659071	9662049	+	874	protein_coding	- && sp|P16039|NPM_CHICK Nucleophosmin OS=Gallus gallus OX=9031 GN=NPM1 PE=2 SV=1 && PF03066:Nucleoplasmin/nucleophosmin domain	-
HaiMa21183	390.220405007738	297.155739825949	1124.01658873345	147.617538233069	173.787346115775	89.3075087145592	603.797577855711	136.904131021134	2.14117039561372	7.38755179932547e-05	0.00145567241861305	HaiMa21183	GWHBAVH00000021	16865300	16875940	+	2689	protein_coding	- && sp|Q8VDB9|S620A_MOUSE Sodium- and chloride-dependent transporter XTRP3A OS=Mus musculus OX=10090 GN=Slc6a20a PE=2 SV=1 && PF00209:Sodium:neurotransmitter symporter family	-
HaiMa14818	2738.85946764806	2325.88566727965	2376.88130460036	938.148302191739	1550.6439998728	857.534343881634	2480.54214650936	1115.44221531539	1.15302339913888	7.46375880341602e-05	0.00146919666754077	HaiMa14818	GWHBAVH00000013	5469215	5474637	+	1905	protein_coding	- && sp|P25782|CYSP2_HOMAM Digestive cysteine proteinase 2 OS=Homarus americanus OX=6706 GN=LCP2 PE=2 SV=1 && PF00112:Papain family cysteine protease|PF08246:Cathepsin propeptide inhibitor domain (I29)	-
HaiMa03410	80.482958532846	98.1347659301745	89.0413886694714	44.6737286757971	38.4060433405029	37.3633454826217	89.2197043774973	40.1477058329739	1.15575469736977	7.50049038960038e-05	0.00147504979844734	HaiMa03410	GWHBAVH00000003	7903685	7921568	+	2547	protein_coding	- && sp|P70365|NCOA1_MOUSE Nuclear receptor coactivator 1 OS=Mus musculus OX=10090 GN=Ncoa1 PE=1 SV=2 && PF00989:PAS fold|PF08832:Steroid receptor coactivator|PF14598:PAS domain	-
HaiMa08459	23635.1621558124	15612.5992563492	13117.3678696367	8699.72307560414	8344.67306680776	7380.62768448178	17455.0430939328	8141.67460896456	1.10021453900369	7.58547327385516e-05	0.00149037229785102	HaiMa08459	GWHBAVH00000007	12646539	12661052	+	1822	protein_coding	- && - && PF00261:Tropomyosin	-
HaiMa03337	56.0941832198624	36.6858938056727	45.044467209262	124.309505880479	154.584324445524	87.4849064958947	45.9415147449324	122.126245607299	-1.41657622874896	7.68930625956764e-05	0.00150796236803912	HaiMa03337	GWHBAVH00000003	7107213	7107931	+	228	protein_coding	- && - && -	-
HaiMa08214	892.629176455201	498.928155757149	557.294338495986	314.658436759962	288.045325053771	270.656429471674	649.617223569445	291.120063761803	1.15694346024856	7.89752234924241e-05	0.00154591983441716	HaiMa08214	GWHBAVH00000007	9539575	9543331	-	2095	protein_coding	- && sp|B3DIV9|KL40A_DANRE Kelch-like protein 40a OS=Danio rerio OX=7955 GN=klhl40a PE=2 SV=2 && PF07707:BTB And C-terminal Kelch|PF01344:Kelch motif|PF00651:BTB/POZ domain	-
HaiMa08961	152.429845706148	162.335080090102	147.703950616417	91.2897933809767	61.4496693448046	71.0814865279144	154.156292137556	74.6069830845652	1.04816497307707	7.92051710399479e-05	0.00154801795860772	HaiMa08961	GWHBAVH00000008	848936	850460	-	1525	protein_coding	- && - && -	-
HaiMa13031	154.868723237446	155.915048674109	184.368051833259	382.640197788349	424.386778912557	256.075611722358	165.050607914938	354.367529474421	-1.10182172498158	8.00736849232539e-05	0.00156306798662226	HaiMa13031	GWHBAVH00000012	5293568	5295706	-	963	protein_coding	- && sp|Q7SY07|EIF1A_DANRE Probable RNA-binding protein EIF1AD OS=Danio rerio OX=7955 GN=eif1ad PE=2 SV=1 && PF01176:Translation initiation factor 1A / IF-1	-
HaiMa15571	156.088162003095	212.778184072902	252.458525521678	89.3474573515942	103.696317019358	62.8797765439243	207.108290532558	85.3078503049587	1.28203229618161	8.05516027487277e-05	0.00156799356849574	HaiMa15571	GWHBAVH00000014	794105	797003	+	2299	protein_coding	- && - && -	-
HaiMa03066	230.473926707695	145.826427877549	235.697793536836	91.2897933809767	60.489518261292	94.7753153705526	203.99938270736	82.1848756709404	1.30932746816859	8.05730810581087e-05	0.00156799356849574	HaiMa03066	GWHBAVH00000003	3411686	3413215	+	1069	protein_coding	- && sp|Q3ZBE7|YPEL5_BOVIN Protein yippee-like 5 OS=Bos taurus OX=9913 GN=YPEL5 PE=2 SV=1 && PF03226:Yippee zinc-binding/DNA-binding /Mis18, centromere assembly	-
HaiMa10331	73.1663259389509	33.9344517702473	78.5659311789454	17.4810242644423	13.442115169176	18.2260221866447	61.8889029627145	16.383053873421	1.91199444864574	8.18267623174359e-05	0.00158992792919464	HaiMa10331	GWHBAVH00000009	5901944	5905277	-	1933	protein_coding	- && sp|Q76MS7|HRH2_GORGO Histamine H2 receptor OS=Gorilla gorilla gorilla OX=9595 GN=HRH2 PE=3 SV=1 && PF00001:7 transmembrane receptor (rhodopsin family)	-
HaiMa10163	701.17729024828	509.933923898851	1385.9030259966	146.646370218377	348.534843315063	114.823939775862	865.671413381242	203.335051103101	2.09011104489529	8.22151961370983e-05	0.00159453612232043	HaiMa10163	GWHBAVH00000009	2601629	2605463	+	2256	protein_coding	- && sp|Q10835|MMP13_XENLA Collagenase 3 (Fragment) OS=Xenopus laevis OX=8355 GN=mmp13 PE=2 SV=1 && PF00045:Hemopexin|PF00413:Matrixin	-
HaiMa00714	628.010964309329	321.918718144778	461.967675332199	1691.77468159214	959.190932429059	1067.13359902805	470.632452595435	1239.36640434975	-1.39798558229445	8.23627302035546e-05	0.00159592929977145	HaiMa00714	GWHBAVH00000001	16249529	16262648	-	3710	protein_coding	- && sp|P70266|F261_MOUSE 6-phosphofructo-2-kinase/fructose-2,6-bisphosphatase 1 OS=Mus musculus OX=10090 GN=Pfkfb1 PE=1 SV=2 && PF00300:Histidine phosphatase superfamily (branch 1)|PF01591:6-phosphofructo-2-kinase	-
HaiMa14401	498.750455150515	328.338749560771	541.581152260197	189.377762864792	245.798677379218	196.841039615763	456.223452323828	210.672493286591	1.11383740760073	8.26191051491965e-05	0.00159942697406369	HaiMa14401	GWHBAVH00000012	32734551	32813342	-	5024	protein_coding	- && sp|Q8BZ05|ARAP2_MOUSE Arf-GAP with Rho-GAP domain, ANK repeat and PH domain-containing protein 2 OS=Mus musculus OX=10090 GN=Arap2 PE=1 SV=2 && PF00620:RhoGAP domain|PF01412:Putative GTPase activating protein for Arf|PF00169:PH domain|PF00788:Ras association (RalGDS/AF-6) domain	-
HaiMa16829	8.53607135954427	9.17147345141818	8.38036599242084	21.3656963232073	61.4496693448046	47.3876576852763	8.69597026779443	43.4010077844294	-2.31792557205917	8.2733162530197e-05	0.00160016562611157	HaiMa16829	GWHBAVH00000018	9199431	9208424	-	3367	protein_coding	- && sp|Q9Z2B1|I18RA_MOUSE Interleukin-18 receptor accessory protein OS=Mus musculus OX=10090 GN=Il18rap PE=2 SV=1 && PF01582:TIR domain	-
HaiMa03844	60.9719382824591	45.8573672570909	60.7576534450511	134.021186027391	236.197166544093	112.090036447865	55.8623196615337	160.76946300645	-1.52761130597431	8.33093462166566e-05	0.00160789825208034	HaiMa03844	GWHBAVH00000003	15040258	15047782	+	3239	protein_coding	- && sp|Q5RIX9|E2F7_DANRE Transcription factor E2F7 OS=Danio rerio OX=7955 GN=e2f7 PE=1 SV=2 && PF02319:E2F/DP family winged-helix DNA-binding domain	-
HaiMa21670	374.367701054299	313.664392038502	290.170172487572	140.81936213023	200.671576454127	138.5177686185	326.067421860124	160.002902400952	1.02645091333405	8.38151423891674e-05	0.00161516529419417	HaiMa21670	GWHBAVH00000022	3615988	3641579	+	2186	protein_coding	- && sp|Q4KSH7|MP2K7_RAT Dual specificity mitogen-activated protein kinase kinase 7 OS=Rattus norvegicus OX=10116 GN=Map2k7 PE=1 SV=1 && PF00069:Protein kinase domain	-
HaiMa23806	474.361679837532	274.227056197404	466.157858328409	202.974115070469	170.906892865238	163.12289857047	404.915531454448	179.001302168726	1.17653826604261	8.39114870870072e-05	0.00161554517878382	HaiMa23806	GWHBAVH00000023	22208944	22213184	+	2584	protein_coding	- && - && -	-
HaiMa18246	4.87775506259673	2.75144203542545	2.09509149810521	32.048544484811	12.4819640856634	37.3633454826217	3.24142953204246	27.297951351032	-3.10092248034185	8.47823868011082e-05	0.00162785271269669	HaiMa18246	GWHBAVH00000019	10390358	10391169	-	812	protein_coding	- && - && -	-
HaiMa16289	4.87775506259673	77.0403769919127	341.499914191149	0	0	0	141.139348748553	0	9.66199595648665	8.50380992483248e-05	0.00163127680468898	HaiMa16289	GWHBAVH00000014	7044189	7046301	-	1780	protein_coding	- && - && -	-
HaiMa05992	62.1913770481083	66.9517561953527	82.7561141751558	187.43542683541	285.164871803234	125.759553087849	70.6330824728723	199.453283908831	-1.49639385648715	8.6166031276767e-05	0.0016454277820442	HaiMa05992	GWHBAVH00000005	7869604	7874019	-	1074	protein_coding	- && sp|Q28GD9|RNH2B_XENTR Ribonuclease H2 subunit B OS=Xenopus tropicalis OX=8364 GN=rnaseh2b PE=2 SV=1 && PF17745:Ydr279p protein triple barrel domain|PF09468:Ydr279p protein family (RNase H2 complex component) wHTH domain	-
HaiMa10781	653.619178387961	523.691134075978	400.162476138095	217.541635290838	295.726533721872	215.067061802408	525.824262867345	242.778410271706	1.11441476308382	8.64636324497428e-05	0.00164961656045745	HaiMa10781	GWHBAVH00000009	12930627	12937429	-	2830	protein_coding	- && sp|P46936|YAP1_CHICK Transcriptional coactivator YAP1 OS=Gallus gallus OX=9031 GN=YAP1 PE=1 SV=1 && PF00397:WW domain	-
HaiMa16929	310.956885240541	256.801256639709	475.585770069883	125.28067389517	174.747497199288	125.759553087849	347.781303983378	141.929241394102	1.29289603413917	8.69408901541367e-05	0.00165722228411348	HaiMa16929	GWHBAVH00000018	11772598	11804000	-	6650	protein_coding	- && sp|Q9Y6F6|IRAG1_HUMAN Inositol 1,4,5-triphosphate receptor associated 1 OS=Homo sapiens OX=9606 GN=IRAG1 PE=1 SV=4 && PF14662:Coiled-coil region of CCDC155 or KASH|PF05781:MRVI1 protein|PF14658:EF-hand domain	-
HaiMa05011	49.9969893916165	55.9459880536509	42.9493757111568	102.943809557272	165.145986364162	104.799627573207	49.6307843854747	124.296474498214	-1.32243998266182	8.72779389271328e-05	0.00166053306700502	HaiMa05011	GWHBAVH00000004	14237509	14242833	+	1613	protein_coding	- && sp|A7YWS7|DPOE2_BOVIN DNA polymerase epsilon subunit 2 OS=Bos taurus OX=9913 GN=POLE2 PE=2 SV=1 && PF12213:DNA polymerases epsilon N terminal|PF04042:DNA polymerase alpha/epsilon subunit B	-
HaiMa22643	937.748410784221	709.872045139767	459.872583834094	271.927044113548	337.013030312913	199.57494294376	702.497679919361	269.505005790073	1.38199887210916	8.74924896508438e-05	0.00166172672686404	HaiMa22643	GWHBAVH00000022	21620052	21653128	-	7164	protein_coding	- && sp|A6QPB3|COHA1_BOVIN Collagen alpha-1(XVII) chain OS=Bos taurus OX=9913 GN=COL17A1 PE=2 SV=1 && PF01391:Collagen triple helix repeat (20 copies)	-
HaiMa12392	29.2665303755804	52.2773986730836	39.806738463999	113.626657718875	115.218130021509	84.751003167898	40.450222504221	104.531930302761	-1.35859801632289	9.17964645968462e-05	0.00174033549157438	HaiMa12392	GWHBAVH00000011	4099645	4107293	-	3829	protein_coding	- && sp|Q5XJ13|ANKS6_DANRE Ankyrin repeat and SAM domain-containing protein 6 OS=Danio rerio OX=7955 GN=anks6 PE=2 SV=1 && PF12796:Ankyrin repeats (3 copies)|PF00536:SAM domain (Sterile alpha motif)	-
HaiMa23027	64.6302545794066	63.2831668147854	49.2346502054724	17.4810242644423	19.2030216702514	26.4277321706349	59.0493571998882	21.0372593684429	1.48561406148024	9.28190326176964e-05	0.00175656269806667	HaiMa23027	GWHBAVH00000023	9733447	9740272	+	2556	protein_coding	- && sp|Q6AY22|SPAT1_RAT Spermatogenesis-associated protein 1 OS=Rattus norvegicus OX=10116 GN=Spata1 PE=2 SV=1 && PF15743:Spermatogenesis-associated C-terminus	-
HaiMa23064	1507.22631434239	621.825900006153	742.709936078297	326.312452936257	370.618318235853	339.915313780924	957.25405014228	345.615361651011	1.46901787896622	9.32887197871294e-05	0.00176386797358947	HaiMa23064	GWHBAVH00000023	10270580	10303195	+	16476	protein_coding	- && sp|A2AAJ9|OBSCN_MOUSE Obscurin OS=Mus musculus OX=10090 GN=Obscn PE=1 SV=3 && PF07679:Immunoglobulin I-set domain|PF00621:RhoGEF domain|PF00069:Protein kinase domain	-
HaiMa12673	417.04805785202	182.512321683222	174.940140091785	80.606945219373	75.8519355974932	94.7753153705526	258.166839875676	83.7447320624729	1.62171743855477	9.90016745178499e-05	0.00186186735252927	HaiMa12673	GWHBAVH00000011	8302368	8319366	+	4106	protein_coding	- && sp|O75762|TRPA1_HUMAN Transient receptor potential cation channel subfamily A member 1 OS=Homo sapiens OX=9606 GN=TRPA1 PE=1 SV=3 && PF12796:Ankyrin repeats (3 copies)|PF00520:Ion transport protein	-
HaiMa06540	1384.06299901182	1085.90245664791	818.133230010085	455.477798890192	594.333520694282	335.358808234263	1096.03289522327	461.723375939579	1.24709802714193	9.93871071002437e-05	0.00186745008189602	HaiMa06540	GWHBAVH00000006	841318	848577	-	2647	protein_coding	- && sp|Q9R1J8|P3H1_RAT Prolyl 3-hydroxylase 1 OS=Rattus norvegicus OX=10116 GN=P3h1 PE=1 SV=1 && -	-
HaiMa19015	228.035049176397	264.138435400844	372.926286662727	121.396001836405	84.4932953491063	147.630779711822	288.366590413323	117.840025632445	1.29100449696918	0.000100327644468334	0.00188176815007243	HaiMa19015	GWHBAVH00000020	999063	1010449	+	3583	protein_coding	- && sp|A7MBL8|PKN2_DANRE Serine/threonine-protein kinase N2 OS=Danio rerio OX=7955 GN=pkn2 PE=2 SV=1 && -	-
HaiMa16085	410.950864023774	335.675928321905	358.260646175991	899.301581604089	969.752594347697	543.135461162013	368.295812840557	804.063212371266	-1.126941020606	0.000100489159260883	0.0018831221827004	HaiMa16085	GWHBAVH00000014	4837588	4840465	-	1569	protein_coding	- && sp|Q6NWG1|LRC59_DANRE Leucine-rich repeat-containing protein 59 OS=Danio rerio OX=7955 GN=lrrc59 PE=2 SV=1 && PF13855:Leucine rich repeat	-
HaiMa08759	412.170302789423	434.727841597222	464.062766830304	790.53076395867	1331.72955283194	755.468619636424	436.98697040565	959.24297880901	-1.13407668290759	0.000102617012839017	0.00191786485241778	HaiMa08759	GWHBAVH00000007	17184518	17191193	+	2761	protein_coding	- && sp|P97311|MCM6_MOUSE DNA replication licensing factor MCM6 OS=Mus musculus OX=10090 GN=Mcm6 PE=1 SV=1 && PF00493:MCM P-loop domain|PF17855:MCM AAA-lid domain|PF14551:MCM N-terminal domain|PF18263:MCM6 C-terminal winged-helix domain|PF17207:MCM OB domain	-
HaiMa11219	282.90979363061	429.224957526371	265.029074510309	134.021186027391	169.946741781725	146.71947860249	325.72127522243	150.229135470536	1.11809631105638	0.000103006956148366	0.00192176340665473	HaiMa11219	GWHBAVH00000010	3042039	3087246	+	4754	protein_coding	- && sp|O14795|UN13B_HUMAN Protein unc-13 homolog B OS=Homo sapiens OX=9606 GN=UNC13B PE=1 SV=2 && PF00168:C2 domain|PF00130:Phorbol esters/diacylglycerol binding domain (C1 domain)|PF06292:Domain of Unknown Function (DUF1041)	-
HaiMa11417	1054.81453228654	893.301514168131	1668.7403782408	351.562821318229	619.297448865609	286.148548330322	1205.61880823182	419.00293950472	1.52483683933435	0.000103248953912042	0.00192457510731535	HaiMa11417	GWHBAVH00000010	6299720	6309421	+	3535	protein_coding	- && sp|Q6P6Z8|ODO1_XENLA 2-oxoglutarate dehydrogenase, mitochondrial OS=Xenopus laevis OX=8355 GN=ogdh PE=2 SV=1 && PF16870:2-oxoglutarate dehydrogenase C-terminal|PF00676:Dehydrogenase E1 component|PF02779:Transketolase, pyrimidine binding domain|PF16078:2-oxoglutarate dehydrogenase N-terminus	-
HaiMa20825	65.8496933450558	129.317775664996	75.4232939317876	215.599299261456	220.834749207891	216.889664021072	90.1969209806132	217.77457083014	-1.26488868533074	0.000106564718115588	0.00197589919728481	HaiMa20825	GWHBAVH00000021	9484930	9487990	-	1722	protein_coding	- && sp|Q6GLK2|THEM4_XENLA Acyl-coenzyme A thioesterase THEM4 OS=Xenopus laevis OX=8355 GN=them4 PE=2 SV=2 && PF03061:Thioesterase superfamily	-
HaiMa18254	46.3386730946689	52.2773986730836	49.2346502054724	5.82700808814745	15.3624173362011	18.2260221866447	49.283573991075	13.1384825369978	1.90390093813578	0.000106822835775984	0.00197894466065843	HaiMa18254	GWHBAVH00000019	10529092	10582503	+	14086	protein_coding	- && sp|Q4G0P3|HYDIN_HUMAN Hydrocephalus-inducing protein homolog OS=Homo sapiens OX=9606 GN=HYDIN PE=1 SV=3 && PF17213:Hydin Adenylate kinase-like domain|PF15780:Abnormal spindle-like microcephaly-assoc'd, ASPM-SPD-2-Hydin	-
HaiMa07036	3.65831629694755	18.3429469028364	5.23772874526303	37.8755525729584	57.6090650107543	62.8797765439243	9.07966398168231	52.788131375879	-2.50522680540048	0.000107263727793798	0.00198362623627092	HaiMa07036	GWHBAVH00000006	9244378	9247328	+	2409	protein_coding	- && - && PF15498:Nephrin and CD2AP-binding protein, Dendrin	-
HaiMa23835	1215.78044935223	1084.06816195763	1744.16367217259	657.48074594597	752.758449473856	575.030999988641	1348.00409449415	661.756731802823	1.02647974602942	0.000108355253438886	0.00200030249824746	HaiMa23835	GWHBAVH00000023	22410771	22413088	-	2157	protein_coding	- && sp|Q5TC79|ZBT37_HUMAN Zinc finger and BTB domain-containing protein 37 OS=Homo sapiens OX=9606 GN=ZBTB37 PE=2 SV=1 && -	-
HaiMa14231	687.763463826139	576.885680094204	445.206943347357	302.033252568976	212.193389456278	133.049961962507	569.952029089233	215.75886799592	1.40165188209404	0.000110814303680872	0.00204390826789163	HaiMa14231	GWHBAVH00000012	30089312	30094945	+	2329	protein_coding	- && sp|P49579|ACHB_XENLA Acetylcholine receptor subunit beta (Fragment) OS=Xenopus laevis OX=8355 GN=chrnb1 PE=2 SV=1 && PF02931:Neurotransmitter-gated ion-channel ligand binding domain|PF02932:Neurotransmitter-gated ion-channel transmembrane region	-
HaiMa22035	18.2915814847377	14.6743575222691	78.5659311789454	203.945283085161	191.070065619002	182.260221866447	37.1772900619841	192.425190190203	-2.37149860486897	0.00011128799805765	0.00204905989087457	HaiMa22035	GWHBAVH00000022	9381260	9390380	+	2658	protein_coding	- && sp|Q5MB13|ABCG2_MACMU Broad substrate specificity ATP-binding cassette transporter ABCG2 OS=Macaca mulatta OX=9544 GN=ABCG2 PE=2 SV=1 && PF01061:ABC-2 type transporter|PF00005:ABC transporter	-
novel.774	6.09719382824591	3.66858938056727	12.5705489886313	32.048544484811	33.60528792294	39.1859477012862	7.44544406581481	34.946593369679	-2.24027740084118	0.000112748161336767	0.00207232496713315	-	GWHBAVH00000157	4635	5901	-	997	-	- && - && -	-
HaiMa10570	26.827652844282	36.6858938056727	48.1871044564198	86.4339533075205	133.461000608247	87.4849064958947	37.2335503687915	102.459953470554	-1.45501883503272	0.000113774015300295	0.00208782269445048	HaiMa10570	GWHBAVH00000009	9954164	9958236	-	2072	protein_coding	- && sp|O14757|CHK1_HUMAN Serine/threonine-protein kinase Chk1 OS=Homo sapiens OX=9606 GN=CHEK1 PE=1 SV=2 && PF00069:Protein kinase domain	-
HaiMa20839	967.014941159801	520.939692040553	982.597912611344	281.63872426046	337.973181396425	408.262896980842	823.517515270566	342.624934212576	1.26437086462647	0.000113789406883768	0.00208782269445048	HaiMa20839	GWHBAVH00000021	9630853	9642012	+	5733	protein_coding	- && sp|P08183|MDR1_HUMAN ATP-dependent translocase ABCB1 OS=Homo sapiens OX=9606 GN=ABCB1 PE=1 SV=3 && PF00005:ABC transporter|PF00664:ABC transporter transmembrane region	-
HaiMa01272	75.6052034702493	174.257995576945	189.605780578522	33.0197124995022	59.5293671777794	33.7181410452927	146.489659875239	42.0890735741915	1.80214605208233	0.000114236594481322	0.00209420511726541	HaiMa01272	GWHBAVH00000001	28014505	28016870	+	718	protein_coding	- && sp|C0HK23|SML_SCONI L-rhamnose-binding lectin SML OS=Scomberomorus niphonius OX=321164 PE=1 SV=1 && PF02140:Galactose binding lectin domain	-
HaiMa19153	1156.02794983542	593.394332306756	922.887804915345	1650.98562497511	2138.2564629825	2838.70295556992	890.770029019175	2209.31501450917	-1.31113011416375	0.000114719430219797	0.00210122939000327	HaiMa19153	GWHBAVH00000020	2657481	2658086	+	606	protein_coding	- && sp|P85100|MYL3_BOVIN Myosin light chain 3 OS=Bos taurus OX=9913 GN=MYL3 PE=1 SV=1 && -	-
HaiMa23145	34.1442854381771	34.8515991153891	48.1871044564198	11.6540161762949	13.442115169176	7.29040887465789	39.060996336662	10.7955134067096	1.85970195245571	0.000115200173262162	0.00210780290237305	HaiMa23145	GWHBAVH00000023	12172296	12185942	+	2953	protein_coding	- && sp|Q99MU5|SPAT6_RAT Spermatogenesis-associated protein 6 OS=Rattus norvegicus OX=10116 GN=Spata6 PE=1 SV=2 && PF14909:Spermatogenesis-assoc protein 6	-
HaiMa16830	26.827652844282	28.4315676993964	20.9509149810521	49.5295687492533	92.1745040172069	83.8397020585657	25.4033785082435	75.1812582750086	-1.56492961238586	0.000115685333129451	0.00211158285111263	HaiMa16830	GWHBAVH00000018	9209552	9234284	-	2065	protein_coding	- && sp|Q63621|IL1AP_RAT Interleukin-1 receptor accessory protein OS=Rattus norvegicus OX=10116 GN=Il1rap PE=2 SV=1 && PF01582:TIR domain	-
novel.277	285.348671161909	235.706867701447	172.84504859368	113.626657718875	106.576770269895	111.178735338533	231.300195819012	110.460721109101	1.06477210627829	0.000116183537935308	0.00211884199546035	-	GWHBAVH00000008	3604558	3610198	-	1490	-	- && - && -	-
HaiMa03373	175.599182253482	170.589406196378	263.981528761256	371.957349626745	429.187534330119	421.932413620825	203.390039070372	407.692432525897	-1.00321409641979	0.000119006992065947	0.00216098656910793	HaiMa03373	GWHBAVH00000003	7548470	7550421	+	1084	protein_coding	- && sp|Q7T312|CCD25_DANRE Coiled-coil domain-containing protein 25 OS=Danio rerio OX=7955 GN=ccdc25 PE=1 SV=1 && PF05670:NFACT protein RNA binding domain	-
HaiMa04394	1841.35253613026	1243.65180001231	2100.32922685047	897.359245574707	681.707269293926	900.36549602025	1728.44452099768	826.477336962961	1.06414848019671	0.000121073824203831	0.00219473633866309	HaiMa04394	GWHBAVH00000003	20851905	20854299	+	1872	protein_coding	- && sp|Q9BY84|DUS16_HUMAN Dual specificity protein phosphatase 16 OS=Homo sapiens OX=9606 GN=DUSP16 PE=1 SV=1 && PF00782:Dual specificity phosphatase, catalytic domain|PF00581:Rhodanese-like domain	-
HaiMa21373	99.9939787832329	73.3717876113454	76.4708396808402	150.531042277142	250.599432796781	175.881114101122	83.2788686918062	192.337196391682	-1.21135566861752	0.000121936236020895	0.00220657487364164	HaiMa21373	GWHBAVH00000021	23410531	23415870	+	1114	protein_coding	- && sp|Q7ZXH2|NSE2_XENLA E3 SUMO-protein ligase NSE2 OS=Xenopus laevis OX=8355 GN=nsmce2 PE=2 SV=1 && PF11789:Zinc-finger of the MIZ type in Nse subunit	-
HaiMa02217	187.793569909974	240.292604427156	71.2331109355771	437.025606611059	570.329743606468	639.73337875123	166.439761757569	549.029576322919	-1.72123486949087	0.000122794102320315	0.00221829071561002	HaiMa02217	GWHBAVH00000002	10556126	10563835	+	3938	protein_coding	- && sp|Q8TCY9|URGCP_HUMAN Up-regulator of cell proliferation OS=Homo sapiens OX=9606 GN=URGCP PE=1 SV=2 && -	-
HaiMa00100	4380.22404621186	3468.65125932636	4175.51735572368	2401.69850033144	1102.25344387243	1466.28348491557	4008.1308870873	1656.74514303981	1.27456495917925	0.000122981517761676	0.00221977427864011	HaiMa00100	GWHBAVH00000001	2786988	2807259	+	3506	protein_coding	- && sp|P08237|PFKAM_HUMAN ATP-dependent 6-phosphofructokinase, muscle type OS=Homo sapiens OX=9606 GN=PFKM PE=1 SV=2 && PF00365:Phosphofructokinase	-
HaiMa03855	281.690354864961	345.764549118465	408.542842130516	639.028553666837	961.111234596084	612.394345471263	345.332582037981	737.511377911395	-1.09386234275011	0.000124907323215668	0.00224683975088115	HaiMa03855	GWHBAVH00000003	15172825	15177011	+	1588	protein_coding	- && sp|Q5RGE6|HSP7E_DANRE Heat shock 70 kDa protein 14 OS=Danio rerio OX=7955 GN=hspa14 PE=2 SV=1 && PF00012:Hsp70 protein	-
HaiMa09041	226.815610410748	330.173044251054	419.018299621042	672.048266166339	1161.78281105021	668.895014249862	325.335651427615	834.242030488804	-1.35762023059303	0.000125798819712677	0.00225902105381828	HaiMa09041	GWHBAVH00000008	1565896	1570864	+	2506	protein_coding	- && sp|Q561P5|MCM5_XENTR DNA replication licensing factor mcm5 OS=Xenopus tropicalis OX=8364 GN=mcm5 PE=2 SV=1 && PF17207:MCM OB domain|PF14551:MCM N-terminal domain|PF00493:MCM P-loop domain|PF17855:MCM AAA-lid domain	-
HaiMa15775	28.0470916099312	22.0115362834036	9.42791174147345	66.0394249990044	66.2504247623674	62.8797765439243	19.8288465449361	65.0565421017654	-1.72184563492327	0.000126411639047038	0.00226415056041867	HaiMa15775	GWHBAVH00000014	2274248	2283130	+	2973	protein_coding	- && sp|Q03350|TSP2_MOUSE Thrombospondin-2 OS=Mus musculus OX=10090 GN=Thbs2 PE=1 SV=2 && PF00090:Thrombospondin type 1 domain|PF05735:Thrombospondin C-terminal region|PF02412:Thrombospondin type 3 repeat|PF00093:von Willebrand factor type C domain	-
HaiMa00414	576.794536152063	297.155739825949	515.392508533882	133.0500180127	238.117468711118	138.5177686185	463.114261503965	169.895085114106	1.44598858242143	0.000127625700706495	0.00228210773731494	HaiMa00414	GWHBAVH00000001	10607116	10620293	-	4880	protein_coding	- && sp|Q9PVS4|HXC4_ORYLA Homeobox protein Hox-C4 OS=Oryzias latipes OX=8090 GN=hoxc4 PE=2 SV=1 && PF00046:Homeodomain	-
HaiMa10159	2030.36554480589	1736.15992435346	1464.46895717554	746.828203297564	1022.56090394089	513.062524554049	1743.6648087783	760.817210597501	1.19652746650397	0.000128033891444629	0.00228746652494549	HaiMa10159	GWHBAVH00000009	2557054	2561412	+	1797	protein_coding	- && sp|P13731|SERPH_CHICK Serpin H1 OS=Gallus gallus OX=9031 GN=SERPINH1 PE=1 SV=2 && PF00079:Serpin (serine protease inhibitor)	-
HaiMa04772	432.90076180546	403.5448318624	491.298956305672	638.057385652145	1146.42039371401	1240.28080980117	442.581516657844	1008.25286305578	-1.18807016326656	0.000128299008516014	0.00229026223330619	HaiMa04772	GWHBAVH00000004	9723401	9754932	-	4760	protein_coding	- && sp|Q5RFV4|R1441_DANRE Probable E3 ubiquitin-protein ligase RNF144A-A OS=Danio rerio OX=7955 GN=rnf144aa PE=3 SV=1 && -	-
HaiMa14096	65.8496933450558	44.0230725668073	71.2331109355771	24.279200367281	14.4022662526886	20.9599255146414	60.3686256158134	19.8804640448703	1.59868840805482	0.00012972478676627	0.00230997196540696	HaiMa14096	GWHBAVH00000012	28196997	28203019	-	1930	protein_coding	- && sp|Q5RF65|GBA3_PONAB Cytosolic beta-glucosidase OS=Pongo abelii OX=9601 GN=GBA3 PE=2 SV=1 && PF00232:Glycosyl hydrolase family 1	-
HaiMa05759	243.887753129836	148.577869912975	244.078159529257	56.327744852092	98.8955616017949	31.8955388266283	212.181260857356	62.3729484268384	1.76642492121435	0.000129731847407354	0.00230997196540696	HaiMa05759	GWHBAVH00000005	3516617	3520967	+	1736	protein_coding	- && sp|Q6AXL5|HBAP1_DANRE HSPB1-associated protein 1 homolog OS=Danio rerio OX=7955 GN=hspbap1 PE=2 SV=2 && PF13621:Cupin-like domain	-
HaiMa19363	2601.0628871297	1411.48976417326	1622.64836528249	849.772012854836	955.350328095009	716.282671935138	1878.40033886182	840.468337628328	1.15991912301339	0.000129865524962724	0.00231040084157312	HaiMa19363	GWHBAVH00000020	7269121	7286592	-	2207	protein_coding	- && sp|Q8BZF8|PGM5_MOUSE Phosphoglucomutase-like protein 5 OS=Mus musculus OX=10090 GN=Pgm5 PE=1 SV=2 && PF02880:Phosphoglucomutase/phosphomannomutase, alpha/beta/alpha domain III|PF02879:Phosphoglucomutase/phosphomannomutase, alpha/beta/alpha domain II|PF02878:Phosphoglucomutase/phosphomannomutase, alpha/beta/alpha domain I	-
HaiMa13622	160.965917065692	114.643418142727	131.990764380628	69.9240970577694	43.2067987580657	62.8797765439243	135.866699863016	58.6702241199198	1.20861384791346	0.000130032930526523	0.00231142853403049	HaiMa13622	GWHBAVH00000012	19177727	19185284	+	1998	protein_coding	- && sp|Q1KMD3|HNRL2_HUMAN Heterogeneous nuclear ribonucleoprotein U-like protein 2 OS=Homo sapiens OX=9606 GN=HNRNPUL2 PE=1 SV=1 && PF13671:AAA domain|PF02037:SAP domain|PF00622:SPRY domain	-
HaiMa01383	6572.77494684909	3883.20185933046	8594.06532522757	18025.8495206841	11709.0424634358	22822.6249821165	6350.01404380237	17519.1723220788	-1.4641480110341	0.000131606551668475	0.00233742992609502	HaiMa01383	GWHBAVH00000001	30971881	30981228	+	2351	protein_coding	- && sp|P43090|HEM0_OPSTA 5-aminolevulinate synthase, erythroid-specific, mitochondrial OS=Opsanus tau OX=8068 GN=alas2 PE=2 SV=1 && PF09029:5-aminolevulinate synthase presequence|PF00155:Aminotransferase class I and II	-
HaiMa19489	1841.35253613026	1487.61299382003	1096.78039925808	612.807017270173	821.889327486761	727.218285247125	1475.24864306946	720.638210001353	1.03332595409437	0.000132113172607871	0.00234445278191846	HaiMa19489	GWHBAVH00000020	9788492	9790168	-	969	protein_coding	- && sp|Q4RSM6|GPX8_TETNG Probable glutathione peroxidase 8 OS=Tetraodon nigroviridis OX=99883 GN=gpx8 PE=3 SV=1 && PF00255:Glutathione peroxidase	-
HaiMa15757	26745.9504469835	10919.5562912585	22966.3930022293	9088.19028148063	7333.63397586902	5908.87639291022	20210.6332468238	7443.56688341996	1.44102836042702	0.000134272627753367	0.00238077000697769	HaiMa15757	GWHBAVH00000014	2087422	2094881	-	2270	protein_coding	- && sp|P82264|DHE3_CHAAC Glutamate dehydrogenase, mitochondrial OS=Chaenocephalus aceratus OX=36190 GN=glud1 PE=1 SV=1 && PF02812:Glu/Leu/Phe/Val dehydrogenase, dimerisation domain|PF00208:Glutamate/Leucine/Phenylalanine/Valine dehydrogenase	-
HaiMa13614	112.188366439725	70.62034557592	108.944757901471	41.7602246317234	33.60528792294	42.8311521386151	97.2511566390386	39.3988882310928	1.29904946649116	0.000136392844963025	0.00241513836951041	HaiMa13614	GWHBAVH00000012	18935956	18939708	+	228	protein_coding	- && - && -	-
HaiMa21926	2493.75227575258	1793.02305975225	3211.77526659529	1155.68993748258	1337.49045933301	875.760366068279	2499.51686736671	1122.98025429462	1.15428102136134	0.000137323831960413	0.00242467422561928	HaiMa21926	GWHBAVH00000022	8121474	8127082	+	2004	protein_coding	- && sp|Q13510|ASAH1_HUMAN Acid ceramidase OS=Homo sapiens OX=9606 GN=ASAH1 PE=1 SV=5 && PF02275:Linear amide C-N hydrolases, choloylglycine hydrolase family|PF15508:beta subunit of N-acylethanolamine-hydrolyzing acid amidase	-
HaiMa07435	237.79055930159	216.446773453469	191.700872076627	399.1500540381	655.783190039086	376.367358154214	215.312734943895	477.1002007438	-1.14829487459931	0.000138175626222408	0.00243563424082007	HaiMa07435	GWHBAVH00000006	15607666	15610956	-	1408	protein_coding	- && sp|Q08288|LYAR_MOUSE Cell growth-regulating nucleolar protein OS=Mus musculus OX=10090 GN=Lyar PE=1 SV=2 && PF08790:LYAR-type C2HC zinc finger	-
HaiMa24216	643.863668262768	517.271102659985	463.015221081251	212.685795217382	328.371670561299	184.994125194444	541.383330668002	242.017196991042	1.16132350287099	0.000138774540751083	0.00244414775949401	HaiMa24216	GWHBAVH00000024	5896252	5909146	-	2017	protein_coding	- && sp|Q8K1I7|WIPF1_MOUSE WAS/WASL-interacting protein family member 1 OS=Mus musculus OX=10090 GN=Wipf1 PE=1 SV=1 && PF02205:WH2 motif	-
HaiMa13574	557.283515901676	398.041947791549	748.995210572613	228.224483452442	292.846080471334	169.502006335796	568.106891421946	230.190856753191	1.30327886448997	0.000139112110964325	0.00244643789838166	HaiMa13574	GWHBAVH00000012	17924680	17947942	+	8946	protein_coding	- && sp|Q91XL2|LNX2_MOUSE Ligand of Numb protein X 2 OS=Mus musculus OX=10090 GN=Lnx2 PE=1 SV=2 && PF00595:PDZ domain|PF13445:RING-type zinc-finger	-
HaiMa09956	280.470916099312	182.512321683222	328.929365202518	116.540161762949	54.7286117602166	108.444832010536	263.970867661684	93.2378685112339	1.50029655733212	0.0001391366587686	0.00244643789838166	HaiMa09956	GWHBAVH00000008	13063889	13078710	-	10570	protein_coding	- && sp|O15553|MEFV_HUMAN Pyrin OS=Homo sapiens OX=9606 GN=MEFV PE=1 SV=1 && PF13445:RING-type zinc-finger|PF13765:SPRY-associated domain|PF00622:SPRY domain	-
HaiMa12496	92.6773461893378	132.986365045564	100.56439190905	210.743459187999	291.885929387822	200.486244053092	108.742701047984	234.371877542971	-1.10387286394686	0.000139314613133997	0.00244752556174243	HaiMa12496	GWHBAVH00000011	5643702	5646593	-	1294	protein_coding	- && sp|P07607|TYSY_MOUSE Thymidylate synthase OS=Mus musculus OX=10090 GN=Tyms PE=1 SV=1 && PF00303:Thymidylate synthase	-
HaiMa24537	20.7304590160361	18.3429469028364	18.8558234829469	66.0394249990044	64.3301225953423	40.0972488106184	19.3097431339398	56.8222654683217	-1.55914641975397	0.000141085910817803	0.00247452010970127	HaiMa24537	GWHBAVH00000024	13367197	13403347	-	2032	protein_coding	- && sp|Q7T2B3|SLX4I_DANRE Protein SLX4IP OS=Danio rerio OX=7955 GN=slx4ip PE=2 SV=1 && PF15744:Uncharacterized protein family UPF0492	-
HaiMa05745	12394.3756140583	6021.07232085604	7943.5394150659	3154.35371171715	4500.22812842342	3369.99150231061	8786.32911666008	3674.85778081706	1.25749770058681	0.00014147331810664	0.00247593291818776	HaiMa05745	GWHBAVH00000005	3281589	3343768	-	19791	protein_coding	- && sp|P20929|NEBU_HUMAN Nebulin OS=Homo sapiens OX=9606 GN=NEB PE=1 SV=5 && PF00880:Nebulin repeat|PF14604:Variant SH3 domain	-
HaiMa16384	1627.95075214166	1017.11640576228	1947.38754748879	2644.49050400425	4009.5909247485	4837.18628833551	1530.81823513091	3830.42257236275	-1.32342122164812	0.000141529661958221	0.00247593291818776	HaiMa16384	GWHBAVH00000014	9106881	9149635	-	10843	protein_coding	- && sp|F4JTS8|NOV_ARATH Protein NO VEIN OS=Arabidopsis thaliana OX=3702 GN=NOV PE=1 SV=1 && PF13020:Domain of unknown function (DUF3883)	-
HaiMa11268	9161.6434463223	6374.17404873564	6434.0259906811	4018.69324479236	1741.7140654918	1514.58244371018	7323.28116191301	2424.99658466478	1.5945149247723	0.000141545913632368	0.00247593291818776	HaiMa11268	GWHBAVH00000010	4448605	4451171	+	861	protein_coding	- && sp|P15259|PGAM2_HUMAN Phosphoglycerate mutase 2 OS=Homo sapiens OX=9606 GN=PGAM2 PE=1 SV=3 && PF00300:Histidine phosphatase superfamily (branch 1)	-
HaiMa06516	754.832595936844	129.317775664996	694.522831621877	3159.20955179061	1247.23625748283	4599.3366987998	526.224401074572	3001.92750269108	-2.51265480216212	0.000142433639601547	0.00248574999178792	HaiMa06516	GWHBAVH00000006	506199	510261	-	1774	protein_coding	- && sp|Q6RY07|CHIA_RAT Acidic mammalian chitinase OS=Rattus norvegicus OX=10116 GN=Chia PE=2 SV=1 && PF01607:Chitin binding Peritrophin-A domain|PF00704:Glycosyl hydrolases family 18	-
HaiMa00481	431.68132303981	374.196116817862	313.216178966729	142.761698159612	225.635504625454	175.881114101122	373.0312062748	181.426105628729	1.03922605941937	0.000143484174209805	0.00250201270528628	HaiMa00481	GWHBAVH00000001	11830559	11843279	-	2703	protein_coding	- && sp|Q8VI24|SATB2_MOUSE DNA-binding protein SATB2 OS=Mus musculus OX=10090 GN=Satb2 PE=1 SV=1 && PF02376:CUT domain|PF16557:CUT1-like DNA-binding domain of SATB|PF16534:Ubiquitin-like oligomerisation domain of SATB	-
HaiMa09143	134.13826422141	109.140534071876	87.9938429204188	49.5295687492533	52.8083095931914	33.7181410452927	110.424213737902	45.3520064625792	1.28330739620104	0.000145887511537324	0.00253762418995864	HaiMa09143	GWHBAVH00000008	2501216	2511326	-	3538	protein_coding	- && sp|Q9BXL7|CAR11_HUMAN Caspase recruitment domain-containing protein 11 OS=Homo sapiens OX=9606 GN=CARD11 PE=1 SV=3 && PF00619:Caspase recruitment domain	-
HaiMa06735	1320.65218319806	779.575243370545	2343.35984063068	227.25331543775	621.217751032634	215.067061802408	1481.1957557331	354.512709424264	2.06288162412363	0.00014650932491884	0.00254214780900328	HaiMa06735	GWHBAVH00000006	3402670	3410618	+	2347	protein_coding	- && sp|P97350|PKP1_MOUSE Plakophilin-1 OS=Mus musculus OX=10090 GN=Pkp1 PE=1 SV=1 && PF00514:Armadillo/beta-catenin-like repeat	-
HaiMa08815	8.53607135954427	165.086522125527	340.452368442097	2.91350404407372	19.2030216702514	12.7582155306513	171.358320642389	11.6249137483255	3.88165783069811	0.0001474518506458	0.00255639795667332	HaiMa08815	GWHBAVH00000007	17808967	17814543	-	2106	protein_coding	- && - && -	-
HaiMa14436	31.7054079068787	412.716305313818	676.714553887983	10.6828481616037	66.2504247623674	20.9599255146414	373.712089036227	32.6310661462042	3.51819989440442	0.000148324969153174	0.00256942234978407	HaiMa14436	GWHBAVH00000012	33169383	33176200	-	2427	protein_coding	- && - && PF00100:Zona pellucida-like domain	-
HaiMa19616	204.865712629063	146.743575222691	397.019838890937	814.809964325951	587.612463109694	752.734716308427	249.543042247564	718.385714581357	-1.525856002313	0.000151990691674497	0.00262429792127907	HaiMa19616	GWHBAVH00000020	12132960	12134785	+	672	protein_coding	- && sp|P07307|ASGR2_HUMAN Asialoglycoprotein receptor 2 OS=Homo sapiens OX=9606 GN=ASGR2 PE=1 SV=2 && PF00059:Lectin C-type domain	-
HaiMa03797	57.3136219855115	100.8862079656	71.2331109355771	33.9908805141934	21.1233238372766	25.5164310613026	76.4776469622296	26.8768784709242	1.51450594183133	0.000152409423072386	0.00262937435123734	HaiMa03797	GWHBAVH00000003	14322160	14327704	+	2588	protein_coding	- && sp|Q9BQI4|CCDC3_HUMAN Coiled-coil domain-containing protein 3 OS=Homo sapiens OX=9606 GN=CCDC3 PE=2 SV=1 && -	-
HaiMa10589	21045.0742175736	12854.7371895077	14114.6314227348	8626.88547450229	4175.69706219617	3276.12748804939	16004.8142766054	5359.57000824929	1.57831453911787	0.000153298151837387	0.00264254426576925	HaiMa10589	GWHBAVH00000009	10189689	10199951	+	3307	protein_coding	- && sp|P11217|PYGM_HUMAN Glycogen phosphorylase, muscle form OS=Homo sapiens OX=9606 GN=PYGM PE=1 SV=6 && PF00343:Carbohydrate phosphorylase	-
HaiMa22590	309.737446474892	199.938121240916	193.795963574732	70.8952650724606	126.739943023659	77.4605942932401	234.49051043018	91.6986007964534	1.3531322127846	0.000153648769581196	0.00264426396760064	HaiMa22590	GWHBAVH00000022	19308702	19322226	+	1134	protein_coding	- && - && PF04103:CD20-like family	-
novel.590	1.21943876564918	98.1347659301745	246.173251027362	0	0.960151083512572	0.911301109332236	115.175818574395	0.623817397614936	7.52162734347621	0.000156754949548233	0.00269305985806567	-	GWHBAVH00000019	24475599	24477821	-	2183	-	- && - && -	-
HaiMa07893	6.09719382824591	32.1001570799636	57.6150161978933	3.88467205876496	1.92030216702514	1.82260221866447	31.9374557020343	2.54252548148486	3.65944583107137	0.000156995093708505	0.00269305985806567	HaiMa07893	GWHBAVH00000007	4354976	4358668	+	1213	protein_coding	- && - && -	-
HaiMa20651	240.229436832889	122.897744249004	1238.19907538018	97.1168014691241	76.8120866810057	37.3633454826217	533.775418820691	70.4307445442505	2.92236228775991	0.000158932081764452	0.00272407003882778	HaiMa20651	GWHBAVH00000021	6478928	6490035	+	3204	protein_coding	- && sp|Q9DD78|TLR21_CHICK Toll-like receptor 2 type-1 OS=Gallus gallus OX=9031 GN=TLR2-1 PE=2 SV=1 && PF01582:TIR domain|PF13855:Leucine rich repeat	-
HaiMa16100	3925.37338662472	2537.74670400741	1986.14674020374	1253.77790696639	1404.70103517889	1145.50549443062	2816.42227694529	1267.99481219197	1.15113418224059	0.000159305401556486	0.00272825058945072	HaiMa16100	GWHBAVH00000014	4941984	4951128	+	2816	protein_coding	- && sp|O00418|EF2K_HUMAN Eukaryotic elongation factor 2 kinase OS=Homo sapiens OX=9606 GN=EEF2K PE=1 SV=2 && PF02816:Alpha-kinase family	-
HaiMa02415	186.574131144325	126.566333629571	122.562852639155	62.1547529402394	73.931633430468	46.4763565759441	145.234439137684	60.8542476488838	1.25319312962762	0.000159713221109292	0.00273242494665908	HaiMa02415	GWHBAVH00000002	14658625	14670269	-	1726	protein_coding	- && sp|O15484|CAN5_HUMAN Calpain-5 OS=Homo sapiens OX=9606 GN=CAPN5 PE=1 SV=2 && PF01067:Calpain large subunit, domain III|PF00648:Calpain family cysteine protease	-
HaiMa02275	1610.87860942257	1151.93706549812	1726.35539443869	671.077098151648	873.73748599644	492.102599039408	1496.39035645313	678.972394395832	1.13999164363512	0.000159937974773613	0.00273242494665908	HaiMa02275	GWHBAVH00000002	11516336	11523081	-	966	protein_coding	- && - && PF06907:Latexin	-
HaiMa10322	3883.91246859264	3092.62084781821	2323.45647139868	1097.4198566011	1514.15825869933	531.288546740694	3099.99659593651	1047.62222068037	1.56518280567193	0.000161238101913355	0.00274980939980169	HaiMa10322	GWHBAVH00000009	5713044	5719054	+	1691	protein_coding	- && sp|Q9UKZ9|PCOC2_HUMAN Procollagen C-endopeptidase enhancer 2 OS=Homo sapiens OX=9606 GN=PCOLCE2 PE=1 SV=1 && PF01759:UNC-6/NTR/C345C module|PF00431:CUB domain	-
HaiMa15049	14.6332651877902	39.4373358410982	33.5214639696834	5.82700808814745	5.76090650107543	1.82260221866447	29.1973549995239	4.47017226929578	2.72247810869391	0.000163087620557255	0.00277723200047501	HaiMa15049	GWHBAVH00000013	8675919	8680118	-	1804	protein_coding	- && sp|Q5XHB4|ZNT8_XENTR Zinc transporter 8 OS=Xenopus tropicalis OX=8364 GN=slc30a8 PE=2 SV=1 && PF01545:Cation efflux family	-
HaiMa08217	1360.89366246449	919.898787177243	1487.5149636547	418.573414331925	734.515578887117	454.739253556786	1256.10247109881	535.942748925276	1.22861298337983	0.000164088926633237	0.00278977641232411	HaiMa08217	GWHBAVH00000007	9564838	9572784	-	2670	protein_coding	- && sp|P10895|PLCD1_BOVIN 1-phosphatidylinositol 4,5-bisphosphate phosphodiesterase delta-1 OS=Bos taurus OX=9913 GN=PLCD1 PE=2 SV=2 && PF00387:Phosphatidylinositol-specific phospholipase C, Y domain|PF00169:PH domain|PF14788:EF hand|PF00388:Phosphatidylinositol-specific phospholipase C, X domain|PF00168:C2 domain	-
HaiMa15963	91.4579074236886	96.3004712398909	113.134940897681	236.964995584663	345.654390064526	164.034199679803	100.297773187087	248.884528442997	-1.31030531849935	0.000164496659068998	0.00279331412351036	HaiMa15963	GWHBAVH00000014	3810052	3811728	-	1104	protein_coding	- && - && -	-
HaiMa09464	514.603159103955	710.789192484909	650.525910161668	1166.37278564418	1612.09366921761	1011.54423135878	625.306087250177	1263.33689540686	-1.01383599700922	0.000164562002722696	0.00279331412351036	HaiMa09464	GWHBAVH00000008	6140805	6151988	+	3184	protein_coding	- && sp|Q15029|U5S1_HUMAN 116 kDa U5 small nuclear ribonucleoprotein component OS=Homo sapiens OX=9606 GN=EFTUD2 PE=1 SV=1 && PF00009:Elongation factor Tu GTP binding domain|PF14492:Elongation Factor G, domain II|PF00679:Elongation factor G C-terminus|PF03764:Elongation factor G, domain IV|PF16004:116 kDa U5 small nuclear ribonucleoprotein component N-terminus|PF03144:Elongation factor Tu domain 2	-
HaiMa07056	107.310611377128	155.915048674109	127.800581384418	271.927044113548	380.219829070978	224.18007289573	130.342080478552	292.108982026752	-1.1610413076832	0.000166512666258631	0.00282188105310648	HaiMa07056	GWHBAVH00000006	9429318	9439404	+	4086	protein_coding	- && sp|Q9UNS1|TIM_HUMAN Protein timeless homolog OS=Homo sapiens OX=9606 GN=TIMELESS PE=1 SV=2 && PF04821:Timeless protein|PF05029:Timeless protein C terminal region	-
HaiMa07314	540.211373182588	427.390662836087	570.91243323367	927.465454030135	1628.41623763732	916.76891598823	512.838156417448	1157.5502025519	-1.17486141262872	0.000169165155764403	0.00286223099022885	HaiMa07314	GWHBAVH00000006	13260545	13264925	-	1921	protein_coding	- && sp|Q6DRP2|GNL3_DANRE Guanine nucleotide-binding protein-like 3 OS=Danio rerio OX=7955 GN=gnl3 PE=2 SV=1 && PF08701:GNL3L/Grn1 putative GTPase|PF01926:50S ribosome-binding GTPase	-
HaiMa16307	98.7745400175837	72.4546402662036	57.6150161978933	34.9620485288847	22.0834749207891	16.4034199679803	76.2813988272269	24.482981139218	1.6394348154681	0.000170135077955574	0.00287633337085758	HaiMa16307	GWHBAVH00000014	7376410	7380330	-	2234	protein_coding	- && sp|Q9QXP7|C1QT1_MOUSE Complement C1q tumor necrosis factor-related protein 1 OS=Mus musculus OX=10090 GN=C1qtnf1 PE=2 SV=1 && PF01391:Collagen triple helix repeat (20 copies)|PF00386:C1q domain	-
HaiMa00420	93.896784954987	77.0403769919127	71.2331109355771	24.279200367281	24.9639281713269	4.55650554666118	80.7234242941589	17.9332113617564	2.17361967822824	0.000170445749333626	0.00287927667263743	HaiMa00420	GWHBAVH00000001	10651243	10655493	-	1969	protein_coding	- && sp|Q1KKV1|HXCAA_TAKRU Homeobox protein Hox-C10a OS=Takifugu rubripes OX=31033 GN=hoxc10a PE=3 SV=1 && -	-
HaiMa19040	0	6.42003141599273	1.04754574905261	31.0773764701197	13.442115169176	79.2831965119046	2.48919238834844	41.2675627170668	-3.98382354243096	0.000173107411752474	0.00292189788195808	HaiMa19040	GWHBAVH00000020	1206823	1207706	-	421	protein_coding	- && - && PF00048:Small cytokines (intecrine/chemokine), interleukin-8 like	-
HaiMa04164	1603.56197682867	667.683267263243	1601.69745030143	498.209191536607	451.271009250909	522.175535647371	1290.98089813112	490.551912144962	1.39556627378659	0.000174009769969797	0.0029347791764026	HaiMa04164	GWHBAVH00000003	18912313	18916193	-	1869	protein_coding	- && sp|Q9H4E7|DEFI6_HUMAN Differentially expressed in FDCP 6 homolog OS=Homo sapiens OX=9606 GN=DEF6 PE=1 SV=1 && PF00169:PH domain	-
HaiMa15751	626.79152554368	363.19034867616	370.831195164622	193.262434923557	220.834749207891	212.333158474411	453.604356461487	208.810114201953	1.1176391470816	0.000175208563485221	0.00294792253423418	HaiMa15751	GWHBAVH00000014	2032923	2052987	-	2012	protein_coding	- && sp|Q9PUQ1|ETV4_DANRE ETS translocation variant 4 OS=Danio rerio OX=7955 GN=etv4 PE=1 SV=2 && PF00178:Ets-domain|PF04621:PEA3 subfamily ETS-domain transcription factor N terminal domain	-
HaiMa15386	93.896784954987	149.495017258116	104.754574905261	439.939110655132	169.946741781725	616.039549908592	116.048792372788	408.641800781816	-1.81458607192385	0.000179372087003121	0.0030035920081015	HaiMa15386	GWHBAVH00000013	10981958	10982804	+	246	protein_coding	- && sp|A3KQS5|AF1Q_DANRE Protein AF1q OS=Danio rerio OX=7955 GN=mllt11 PE=3 SV=1 && -	-
HaiMa03907	606.061066527643	388.870474340131	970.027363622712	234.051491540589	282.284418552696	236.026987317049	654.986301496829	250.787632470111	1.38473512517582	0.000179721882674374	0.00300706089725489	HaiMa03907	GWHBAVH00000003	15915819	15916995	+	518	protein_coding	- && sp|O42197|B2MG_ICTPU Beta-2-microglobulin OS=Ictalurus punctatus OX=7998 GN=b2m PE=3 SV=1 && PF07654:Immunoglobulin C1-set domain	-
HaiMa16781	554.844638370378	599.814363722749	295.407901232835	130.136513968626	242.918224128681	163.12289857047	483.355634441987	178.725878889259	1.43542651429063	0.000180568325694447	0.00301882747207798	HaiMa16781	GWHBAVH00000018	8161828	8188111	+	3244	protein_coding	- && sp|P70057|KCNQ1_XENLA Potassium voltage-gated channel subfamily KQT member 1 OS=Xenopus laevis OX=8355 GN=kcnq1 PE=1 SV=2 && -	-
HaiMa20955	57.3136219855115	24.7629783188291	47.1395587073672	10.6828481616037	9.60151083512572	1.82260221866447	43.0720530039026	7.36898707179795	2.54988134363658	0.000182929903467394	0.00304705669828542	HaiMa20955	GWHBAVH00000021	11283646	11285975	-	825	protein_coding	- && sp|Q1KKZ6|HXADB_TAKRU Homeobox protein Hox-A13b OS=Takifugu rubripes OX=31033 GN=hoxa13b PE=3 SV=1 && PF12284:Hox protein A13 N terminal|PF00046:Homeodomain	-
novel.591	3065.66905684204	2901.85420002871	20792.7355729452	745.857035282873	2074.88649147067	1008.81032803079	8920.08627660531	1276.51795159478	2.80484712512455	0.000185461913649944	0.00308129275343959	-	GWHBAVH00000020	885958	894630	+	2837	-	- && sp|Q66S17|NATT3_THANI Natterin-3 OS=Thalassophryne nattereri OX=289382 PE=1 SV=1 && -	-
HaiMa04532	28.0470916099312	44.9402199119491	35.6165554677886	73.8087691165343	113.297827854483	87.4849064958947	36.2012889965563	91.5305011556375	-1.3290602022433	0.000188896443287018	0.00312642652535353	HaiMa04532	GWHBAVH00000004	3629804	3668343	+	1334	protein_coding	- && sp|Q86TW2|ADCK1_HUMAN AarF domain-containing protein kinase 1 OS=Homo sapiens OX=9606 GN=ADCK1 PE=1 SV=2 && PF03109:ABC1 family	-
HaiMa06763	1418.20728445	1025.37073186855	948.028902892608	541.911752197713	680.747118210413	451.094049119457	1130.53563973705	557.917639842528	1.01858087250863	0.000190689248666337	0.00315055700657031	HaiMa06763	GWHBAVH00000006	4003547	4016546	-	4175	protein_coding	- && sp|Q9Y2J8|PADI2_HUMAN Protein-arginine deiminase type-2 OS=Homo sapiens OX=9606 GN=PADI2 PE=1 SV=2 && PF03068:Protein-arginine deiminase (PAD)|PF08526:Protein-arginine deiminase (PAD) N-terminal domain|PF08527:Protein-arginine deiminase (PAD) middle domain	-
HaiMa01747	191.451886206922	338.427370357331	283.884897993256	575.902632711906	485.836448257361	695.322746420496	271.254718185836	585.687275796588	-1.10834629867009	0.000191627762728207	0.00316110836763384	HaiMa01747	GWHBAVH00000002	545029	548563	-	781	protein_coding	- && sp|P07746|HMGT_ONCMY High mobility group-T protein OS=Oncorhynchus mykiss OX=8022 PE=2 SV=2 && PF00505:HMG (high mobility group) box|PF09011:HMG-box domain	-
HaiMa14798	73.1663259389509	67.8689035404945	117.325123893892	25.2503683819723	22.0834749207891	40.0972488106184	86.1201177911124	29.1436973711266	1.56064042422838	0.000195615014007929	0.00321681413831136	HaiMa14798	GWHBAVH00000013	5144928	5167409	-	5204	protein_coding	- && sp|Q63ZI0|KCNK9_XENLA Potassium channel subfamily K member 9 OS=Xenopus laevis OX=8355 GN=kcnk9 PE=2 SV=1 && PF07885:Ion channel	-
HaiMa06503	193.89076373822	118.312007523295	121.515306890102	432.169766537602	354.295749816139	248.785202847701	144.572692717206	345.083573067147	-1.25809708013279	0.000196961060737372	0.00323390426983276	HaiMa06503	GWHBAVH00000006	209762	233636	-	6105	protein_coding	- && sp|P22316|CAC1S_CYPCA Dihydropyridine-sensitive L-type skeletal muscle calcium channel subunit alpha-1 OS=Cyprinus carpio OX=7962 PE=2 SV=1 && PF08763:Voltage gated calcium channel IQ domain|PF00520:Ion transport protein|PF16905:Voltage-dependent L-type calcium channel, IQ-associated	-
HaiMa05816	295.104181287102	207.275300002051	424.256028366305	95.1744654397416	157.464777696062	82.9284009492335	308.878503218486	111.855881361679	1.46530665637931	0.000200102093297484	0.00328292010186581	HaiMa05816	GWHBAVH00000005	4462664	4468498	+	1246	protein_coding	- && sp|P70347|TANK_MOUSE TRAF family member-associated NF-kappa-B activator OS=Mus musculus OX=10090 GN=Tank PE=1 SV=1 && PF12845:TBD domain	-
HaiMa21701	398.756476367282	399.876242481833	441.016760351147	842.002668737306	1065.76770269895	598.724828831279	413.216493066754	835.49840008918	-1.01555107893219	0.000200306283552464	0.00328371467329164	HaiMa21701	GWHBAVH00000022	4056635	4062478	-	2758	protein_coding	- && sp|Q13724|MOGS_HUMAN Mannosyl-oligosaccharide glucosidase OS=Homo sapiens OX=9606 GN=MOGS PE=1 SV=5 && PF03200:Glycosyl hydrolase family 63 C-terminal domain|PF16923:Glycosyl hydrolase family 63 N-terminal domain	-
HaiMa22343	185.354692378676	323.753012835062	272.361894753677	482.670503301547	725.874219135504	520.352933428707	260.489866655805	576.299218621919	-1.14341069888117	0.000208303947310037	0.00340159861904741	HaiMa22343	GWHBAVH00000022	14260529	14270378	+	6605	protein_coding	- && - && PF15477:Small acidic protein family	-
HaiMa20581	1616.97580325082	1003.35919558515	1527.3217021187	689.529290430781	775.802075478158	515.796427882046	1382.55223365155	660.375931263662	1.06572855805436	0.000209366677084598	0.00341366456790216	HaiMa20581	GWHBAVH00000021	5594123	5605555	+	3548	protein_coding	- && sp|Q12965|MYO1E_HUMAN Unconventional myosin-Ie OS=Homo sapiens OX=9606 GN=MYO1E PE=1 SV=2 && PF06017:Unconventional myosin tail, actin- and lipid-binding|PF14604:Variant SH3 domain|PF00063:Myosin head (motor domain)	-
HaiMa08684	551.18632207343	502.596745137716	368.736103666517	192.291266908866	288.045325053771	213.244459583743	474.173056959221	231.193683848794	1.03601751192348	0.000209911040953826	0.00341989533646721	HaiMa08684	GWHBAVH00000007	16346643	16368042	+	11684	protein_coding	- && sp|Q6B959|APLD1_RAT Apolipoprotein L domain-containing protein 1 OS=Rattus norvegicus OX=10116 GN=Apold1 PE=1 SV=1 && -	-
novel.281	6813.00438368198	4338.1069425208	11252.7364363231	2783.3675301051	3321.16259786998	2430.44005858907	7467.94925417529	2844.99006218805	1.392273755755	0.000212194409377513	0.00345176121797587	-	GWHBAVH00000008	9553788	9563950	-	2955	-	- && sp|Q9DGM7|MVP_ICTPU Major vault protein (Fragment) OS=Ictalurus punctatus OX=7998 GN=mvp PE=2 SV=2 && PF17795:Major Vault Protein Repeat domain|PF11978:Shoulder domain|PF17794:Major Vault Protein repeat domain|PF17796:Major Vault Protein repeat domain|PF01505:Major Vault Protein repeat domain	-
HaiMa15647	64.6302545794066	73.3717876113454	72.2806566846297	146.646370218377	262.121245798932	128.493456415845	70.0942329584606	179.087024144385	-1.35163272940485	0.000215199393721036	0.00349255859771123	HaiMa15647	GWHBAVH00000014	1368331	1370130	+	1028	protein_coding	- && sp|Q9BRJ6|CG050_HUMAN Uncharacterized protein C7orf50 OS=Homo sapiens OX=9606 GN=C7orf50 PE=1 SV=1 && PF10180:Uncharacterised conserved protein (DUF2373)	-
HaiMa21142	198.768518800817	149.495017258116	150.846587863575	75.7511051459168	70.0910290964177	97.5092186985493	166.370041307503	81.1171176469613	1.03274259885781	0.000220104831513117	0.00356394013668166	HaiMa21142	GWHBAVH00000021	15702659	15709245	+	2798	protein_coding	- && sp|Q13322|GRB10_HUMAN Growth factor receptor-bound protein 10 OS=Homo sapiens OX=9606 GN=GRB10 PE=1 SV=2 && PF00017:SH2 domain|PF08947:BPS (Between PH and SH2)	-
HaiMa20386	593.866678871152	583.305711510196	364.545920670307	268.042372054783	266.922001216495	199.57494294376	513.906103683885	244.846438738346	1.06980979703621	0.000222464554852877	0.00359433608797417	HaiMa20386	GWHBAVH00000021	2572618	2586155	-	2479	protein_coding	- && sp|Q8CG70|P3H3_MOUSE Prolyl 3-hydroxylase 3 OS=Mus musculus OX=10090 GN=P3h3 PE=1 SV=1 && PF13640:2OG-Fe(II) oxygenase superfamily	-
novel.709	1.21943876564918	27.5144203542545	87.9938429204188	0	1.92030216702514	0.911301109332236	38.9092340134409	0.943867758785793	5.36458844020746	0.000222992771662321	0.00359762754687948	-	GWHBAVH00000023	3264870	3267013	-	1103	-	- && - && -	-
HaiMa09906	2219.37855348151	1268.41477833113	1972.52864546606	737.116523150652	1050.40528536275	743.621705215105	1820.10732575957	843.71450457617	1.10891942382292	0.000223209222622064	0.00359762754687948	HaiMa09906	GWHBAVH00000008	12176215	12198466	-	3306	protein_coding	- && sp|Q3UIA2|RHG17_MOUSE Rho GTPase-activating protein 17 OS=Mus musculus OX=10090 GN=Arhgap17 PE=1 SV=1 && PF00620:RhoGAP domain|PF03114:BAR domain	-
HaiMa00362	7.31663259389509	11.9229154868436	15.7131862357891	25.2503683819723	62.4098204283172	64.7023787625888	11.6509114388426	50.7875225242927	-2.11529109955354	0.000223515897823038	0.00359981830244865	HaiMa00362	GWHBAVH00000001	9526836	9534010	+	1019	protein_coding	- && - && PF07686:Immunoglobulin V-set domain	-
HaiMa11334	90.2384686580395	104.554797346167	96.3742089128397	25.2503683819723	39.3661944240154	51.9441632319375	97.0558249723488	38.8535753459751	1.31950471278741	0.000225512666844331	0.00362643634051273	HaiMa11334	GWHBAVH00000010	5618774	5621715	+	1290	protein_coding	- && sp|Q95L14|PTGES_BOVIN Prostaglandin E synthase OS=Bos taurus OX=9913 GN=PTGES PE=2 SV=1 && PF01124:MAPEG family	-
HaiMa19942	91.4579074236886	96.3004712398909	125.705489886313	220.455139334912	263.081396882445	171.32460855446	104.487956183297	218.287048257272	-1.06170803968552	0.00022813836789651	0.00366586362194682	HaiMa19942	GWHBAVH00000020	17943739	17948716	+	1218	protein_coding	- && sp|Q99LZ3|SLD5_MOUSE DNA replication complex GINS protein SLD5 OS=Mus musculus OX=10090 GN=Gins4 PE=1 SV=1 && PF16922:DNA replication complex GINS protein SLD5 C-terminus	-
HaiMa18000	76.8246422358985	82.5432610627636	80.6610226770506	40.7890566170321	39.3661944240154	33.7181410452927	80.0096419919042	37.9577973621134	1.07813476738433	0.000228687321608473	0.00366909141107293	HaiMa18000	GWHBAVH00000019	5427414	5431186	-	1020	protein_coding	- && - && PF00193:Extracellular link domain	-
HaiMa22167	78.0440810015476	100.8862079656	117.325123893892	31.0773764701197	47.047403092116	46.4763565759441	98.7518042870131	41.5337120460599	1.25081822505764	0.00023054578416342	0.0036904830840799	HaiMa22167	GWHBAVH00000022	11148715	11150638	-	1346	protein_coding	- && sp|Q01703|MSXC_DANRE Homeobox protein MSH-C OS=Danio rerio OX=7955 GN=msxc PE=2 SV=1 && PF00046:Homeodomain	-
HaiMa19007	39.0220405007738	11.0057681417018	23.0460064791573	0.971168014691241	4.80075541756286	1.82260221866447	24.3579383738777	2.53150855030619	3.25948383223312	0.000231105952455256	0.003696643163628	HaiMa19007	GWHBAVH00000020	932986	934894	-	1080	protein_coding	- && - && -	-
HaiMa22353	28.0470916099312	28.4315676993964	24.0935522282099	8.74051213222117	4.80075541756286	1.82260221866447	26.8574038458458	5.12128992281617	2.40063361341449	0.000231324539124293	0.00369733429402453	HaiMa22353	GWHBAVH00000022	14372419	14374573	-	2155	protein_coding	- && - && PF05806:Noggin	-
HaiMa14479	1818.18319958293	1406.90402744755	1005.6439190905	656.509577931279	580.891405525106	783.718954025723	1410.24371537366	673.706645827369	1.06537046053364	0.000231593711470023	0.00369883229182654	HaiMa14479	GWHBAVH00000012	33453437	33459306	+	1469	protein_coding	- && sp|A7MB62|ARP2_BOVIN Actin-related protein 2 OS=Bos taurus OX=9913 GN=ACTR2 PE=1 SV=1 && PF00022:Actin	-
HaiMa11455	5404.55260935717	697.949129652923	82.7561141751558	92.2609613956679	12.4819640856634	14.5808177493158	2061.75261772842	39.7745810768824	5.69612056386806	0.000234383269361502	0.00372925893183335	HaiMa11455	GWHBAVH00000010	6546215	6548386	+	920	protein_coding	- && sp|Q08264|STC_ONCKI Stanniocalcin OS=Oncorhynchus kisutch OX=8019 GN=stc PE=1 SV=1 && PF03298:Stanniocalcin family	-
novel.593	98.7745400175837	29.3487150445382	25.1410979772625	3.88467205876496	10.5616619186383	9.11301109332236	51.0881176797948	7.85311502357521	2.69372731075412	0.000236277261378795	0.0037530276817995	-	GWHBAVH00000020	3828152	3830065	+	589	-	- && sp|Q9X248|FABG_THEMA 3-oxoacyl-[acyl-carrier-protein] reductase FabG OS=Thermotoga maritima (strain ATCC 43589 / DSM 3109 / JCM 10099 / NBRC 100826 / MSB8) OX=243274 GN=fabG PE=3 SV=1 && PF00106:short chain dehydrogenase	-
HaiMa03741	2.43887753129836	0.917147345141818	0	10.6828481616037	36.4857411734777	13.6695166399835	1.11867495881339	20.279368658355	-4.24698814820337	0.000236411192554299	0.0037530276817995	HaiMa03741	GWHBAVH00000003	13407568	13410114	+	525	protein_coding	- && - && -	-
HaiMa13273	3470.52272703757	1055.63659425823	3880.10945449085	87.4051213222117	318.770159726174	862.090849428296	2802.08959192888	422.75537682556	2.72838033412182	0.00023675863244457	0.00375571519126895	HaiMa13273	GWHBAVH00000012	11335311	11340400	+	1457	protein_coding	- && sp|Q8JH71|ALDOB_DANRE Fructose-bisphosphate aldolase B OS=Danio rerio OX=7955 GN=aldob PE=2 SV=1 && PF00274:Fructose-bisphosphate aldolase class-I	-
HaiMa21472	10.9749488908426	144.909280532407	247.220796776415	8.74051213222117	23.0436260043017	7.29040887465789	134.368342066555	13.0248490037269	3.36893651952913	0.000237304084146612	0.00376153736990893	HaiMa21472	GWHBAVH00000022	323610	329700	+	2989	protein_coding	- && sp|Q9NP73|ALG13_HUMAN Putative bifunctional UDP-N-acetylglucosamine transferase and deubiquitinase ALG13 OS=Homo sapiens OX=9606 GN=ALG13 PE=1 SV=2 && -	-
HaiMa24155	237.79055930159	259.552698675134	246.173251027362	467.131815066487	737.396032137655	394.593380340858	247.838836334696	533.040409181667	-1.10429963612278	0.00024100515229224	0.00381032408675534	HaiMa24155	GWHBAVH00000024	4916987	4925602	+	3190	protein_coding	- && sp|P06730|IF4E_HUMAN Eukaryotic translation initiation factor 4E OS=Homo sapiens OX=9606 GN=EIF4E PE=1 SV=2 && PF01652:Eukaryotic initiation factor 4E	-
HaiMa01139	40.241479266423	59.6145774342182	59.7101076959985	11.6540161762949	24.0037770878143	15.492118858648	53.1887214655466	17.0499707075857	1.64557715388034	0.000242961098320821	0.00383104403500341	HaiMa01139	GWHBAVH00000001	24643184	24644382	-	1199	protein_coding	- && - && -	-
HaiMa03030	4798.49154282953	3138.4782150753	2705.81066980288	1921.94150107397	1519.9191652004	1742.40772104324	3547.59347590257	1728.0894624392	1.03748812167635	0.000245303648278426	0.0038650908168952	HaiMa03030	GWHBAVH00000003	2903482	2908641	-	1928	protein_coding	- && sp|P14018|CLUS_COTJA Clusterin OS=Coturnix japonica OX=93934 GN=CLU PE=2 SV=2 && PF01093:Clusterin	-
HaiMa09856	81.7023972984952	82.5432610627636	145.608859118312	36.9043845582672	47.047403092116	29.1616354986316	103.284839159857	37.7044743830049	1.45535831673665	0.00024723971510688	0.00389268683635791	HaiMa09856	GWHBAVH00000008	11439200	11440974	+	1325	protein_coding	- && - && -	-
HaiMa05423	2018.1711571494	1601.33926461761	2318.21874265342	3971.10601207249	5187.69630421842	3031.89879074835	1979.24305480681	4063.56703567975	-1.03789191389751	0.000249397053472838	0.00392079692864607	HaiMa05423	GWHBAVH00000004	20251915	20258240	+	1675	protein_coding	- && sp|Q5ZJH9|DKC1_CHICK H/ACA ribonucleoprotein complex subunit DKC1 OS=Gallus gallus OX=9031 GN=DKC1 PE=2 SV=1 && PF08068:DKCLD (NUC011) domain|PF16198:tRNA pseudouridylate synthase B C-terminal domain|PF01472:PUA domain|PF01509:TruB family pseudouridylate synthase (N terminal domain)	-
HaiMa13442	473.142241071883	606.234395138742	530.058149020618	1005.15889520543	1426.78451009968	826.550106164338	536.478261743747	1086.16450382315	-1.01696963555177	0.000250449570361276	0.00393148015067492	HaiMa13442	GWHBAVH00000012	14303126	14315854	+	2197	protein_coding	- && sp|Q08945|SSRP1_HUMAN FACT complex subunit SSRP1 OS=Homo sapiens OX=9606 GN=SSRP1 PE=1 SV=1 && PF08512:Histone chaperone Rttp106-like|PF00505:HMG (high mobility group) box	-
HaiMa04803	102.432856314531	81.6261137176218	71.2331109355771	336.995301097861	187.229461284951	154.009887477148	85.0973603225767	226.078216619987	-1.41123308178767	0.000251207933870424	0.00394045064126212	HaiMa04803	GWHBAVH00000004	10870565	10876119	+	4411	protein_coding	- && sp|Q9UKR5|ERG28_HUMAN Ergosterol biosynthetic protein 28 homolog OS=Homo sapiens OX=9606 GN=ERG28 PE=1 SV=1 && -	-
HaiMa18139	1851.10804625546	974.010480540611	536.343423514934	235.02265955528	10.5616619186383	157.655091914477	1120.48731677033	134.413137796132	3.05926256215618	0.000255877060305728	0.00399881407365853	HaiMa18139	GWHBAVH00000019	8254186	8255519	+	1334	protein_coding	- && - && -	-
HaiMa23044	1864.5218726776	952.916091602349	1067.4491182846	591.441320946966	494.477808008974	632.442969876572	1294.96236085485	572.787366277504	1.17623453663945	0.000257728131292363	0.0040247588621523	HaiMa23044	GWHBAVH00000023	9916894	9952425	+	5055	protein_coding	- && sp|F1QFS9|UBP13_DANRE Ubiquitin carboxyl-terminal hydrolase 13 OS=Danio rerio OX=7955 GN=usp13 PE=2 SV=1 && PF00443:Ubiquitin carboxyl-terminal hydrolase|PF02148:Zn-finger in ubiquitin-hydrolases and other protein|PF17807:Variant UBP zinc finger|PF00627:UBA/TS-N domain	-
HaiMa02823	198.768518800817	147.660722567833	126.753035635365	67.9817610283869	80.652691015056	78.3718954025723	157.727425668005	75.6687824820051	1.05657940807964	0.000259096177834634	0.00403416958723025	HaiMa02823	GWHBAVH00000003	705969	709000	-	1551	protein_coding	- && sp|O43734|CIKS_HUMAN E3 ubiquitin ligase TRAF3IP2 OS=Homo sapiens OX=9606 GN=TRAF3IP2 PE=1 SV=3 && PF08357:SEFIR domain	-
novel.224	41.4609180320722	54.1116933633673	54.4723789507355	11.6540161762949	16.3225684197137	22.7825277333059	50.0149967820583	16.9197041097715	1.56308833977844	0.000265730090019659	0.00412223823237266	-	GWHBAVH00000007	7264384	7265759	+	1376	-	- && - && -	-
HaiMa07118	1024.32856314531	626.411636731862	1234.00889238397	1831.62287570768	2048.96241221583	3418.29046110522	961.583030753714	2432.95858300958	-1.33956455355161	0.000271474547956441	0.00419591379766693	HaiMa07118	GWHBAVH00000006	10361180	10371659	-	2457	protein_coding	- && sp|P42224|STAT1_HUMAN Signal transducer and activator of transcription 1-alpha/beta OS=Homo sapiens OX=9606 GN=STAT1 PE=1 SV=2 && PF02865:STAT protein, protein interaction domain|PF02864:STAT protein, DNA binding domain|PF01017:STAT protein, all-alpha domain|PF00017:SH2 domain	-
HaiMa00515	308.518007709243	250.381225223716	331.024456700623	572.017960653141	1306.76562466061	550.425870036671	296.641229877861	809.736485116807	-1.44905144043322	0.000275455149504476	0.00425120458408006	HaiMa00515	GWHBAVH00000001	12290442	12317052	-	6772	protein_coding	- && sp|Q8TEM1|PO210_HUMAN Nuclear pore membrane glycoprotein 210 OS=Homo sapiens OX=9606 GN=NUP210 PE=1 SV=3 && PF02368:Bacterial Ig-like domain (group 2)	-
HaiMa04156	8501.9270741061	6788.72464873974	5551.99246997881	3978.87535619001	3715.78469319365	2464.15819963437	6947.54806427488	3386.27274967268	1.03679301178818	0.000276817279072613	0.00426598090453862	HaiMa04156	GWHBAVH00000003	18881439	18883783	+	1799	protein_coding	- && sp|Q07065|CKAP4_HUMAN Cytoskeleton-associated protein 4 OS=Homo sapiens OX=9606 GN=CKAP4 PE=1 SV=2 && -	-
[truncated: 652 more rows]
