# Supplementary material for: Transcriptomic Analysis of Hippocampus abdominalis Larvae Under High Temperature Stress
Source: Genes (Basel). 2024 Oct 21;15(10):1345. doi: 10.3390/genes15101345 (PMC11507362; doi:10.3390/genes15101345)
Supplement: Supplementary file 1 [file genes-15-01345-s001.zip › Excel S4 Clustering heat map of differentially expressed genes.xls]

gene_id	A21_1	A21_2	A21_3	B24_1	B24_2	B24_3	C27_1	C27_2	C27_3	D18_1	D18_2	D18_3	gene_name	gene_chr	gene_start	gene_end	gene_strand	gene_length	gene_biotype	gene_description	Family
HaiMa21379	8.06260188766121	26.2665723828895	17.5313011733587	15.6657147996893	16.518128583139	21.7117048680633	33.8196748816384	38.3377086796092	40.2056377966543	4.45222131080099	3.3395993143117	4.36108192548074	HaiMa21379	GWHBAVH00000021	23491390	23501655	+	2323	protein_coding	- && sp|Q2KHT6|FBX32_BOVIN F-box only protein 32 OS=Bos taurus OX=9913 GN=FBXO32 PE=2 SV=1 && -	-
HaiMa09448	8.29240098955647	47.720104901326	23.5208493972441	19.1638127365009	32.2269983471152	28.1327973049249	141.420770073563	155.131493056785	101.471309290317	12.5021784538292	11.689518966625	13.3556751919271	HaiMa09448	GWHBAVH00000008	5982644	5984144	+	1140	protein_coding	- && - && PF09470:Telethonin protein	-
HaiMa10983	137.530605855393	141.456276785752	111.240105158259	90.3603286154024	81.3532424705976	86.5776188059157	48.4006182913814	49.0377353807646	42.7835256517576	194.763290350812	181.224486423059	195.543203102243	HaiMa10983	GWHBAVH00000009	14937260	14942157	-	1132	protein_coding	- && sp|P07746|HMGT_ONCMY High mobility group-T protein OS=Oncorhynchus mykiss OX=8022 PE=2 SV=2 && PF00505:HMG (high mobility group) box|PF09011:HMG-box domain	-
HaiMa21024	22.1542794193984	59.7561527937912	104.20789078972	84.1405116326368	136.784360464166	186.997342938494	384.741129301511	266.061758431785	281.988630425695	41.5300078576367	40.663839425842	45.4224577512711	HaiMa21024	GWHBAVH00000021	12512994	12527130	+	3731	protein_coding	- && sp|P63017|HSP7C_MOUSE Heat shock cognate 71 kDa protein OS=Mus musculus OX=10090 GN=Hspa8 PE=1 SV=1 && PF00566:Rab-GTPase-TBC domain|PF00012:Hsp70 protein	-
HaiMa20778	30.0853903999936	35.169729061096	28.0556869528225	21.3264933905246	17.0295631347537	77.1272734147083	15.0250530577262	16.6576569771682	13.7055057044466	139.368620880426	90.6255610813456	123.386101674797	HaiMa20778	GWHBAVH00000021	8762528	8765802	-	1467	protein_coding	- && sp|Q8WMY2|FPPS_BOVIN Farnesyl pyrophosphate synthase OS=Bos taurus OX=9913 GN=FDPS PE=1 SV=1 && PF00348:Polyprenyl synthetase	-
HaiMa06277	329.279719945508	222.668304711613	267.37662544583	232.451669197339	194.767635755278	239.568090802302	110.334382070722	119.07074354377	103.152968587098	388.028624933446	463.361830164723	404.699090264869	HaiMa06277	GWHBAVH00000005	14062780	14065299	-	1504	protein_coding	- && sp|P30436|TBA_ONCKE Tubulin alpha chain OS=Oncorhynchus keta OX=8018 PE=2 SV=2 && PF00091:Tubulin/FtsZ family, GTPase domain|PF03953:Tubulin C-terminal domain	-
HaiMa07849	36.2050440433176	101.199191996712	71.6916003630024	42.5023309385947	66.432107549922	67.3093518291932	142.412072923837	119.653584344012	117.392583873276	24.6139273326118	29.5720279444963	24.0278775392868	HaiMa07849	GWHBAVH00000007	3107774	3109072	-	1299	protein_coding	- && sp|Q00322|CEBPD_MOUSE CCAAT/enhancer-binding protein delta OS=Mus musculus OX=10090 GN=Cebpd PE=1 SV=2 && PF07716:Basic region leucine zipper	-
HaiMa05194	10.0955799247855	29.0333984989942	35.8127727673127	31.1429030928169	32.1728125575446	56.1458864823644	102.098463301663	75.6314109220891	67.7114563004351	14.155620818506	13.0176516208264	13.7352670855379	HaiMa05194	GWHBAVH00000004	17288224	17294769	+	1586	protein_coding	- && sp|Q8VBT1|TXLNB_MOUSE Beta-taxilin OS=Mus musculus OX=10090 GN=Txlnb PE=1 SV=2 && PF09728:Myosin-like coiled-coil protein	-
HaiMa22854	17.3925033741996	47.6564895996859	35.017230673332	21.7733026711256	51.6985745169515	51.1698178264987	75.218068453389	64.5024611081855	79.4098916752833	16.8656237707353	18.9887666593321	14.8440865464275	HaiMa22854	GWHBAVH00000023	4918936	4930524	+	4158	protein_coding	- && sp|Q6P431|MKNK2_XENLA MAP kinase-interacting serine/threonine-protein kinase 2 OS=Xenopus laevis OX=8355 GN=mknk2 PE=2 SV=1 && PF00069:Protein kinase domain	-
HaiMa22886	10.3807724612202	18.9110715171365	19.9749337465471	11.232803009636	18.1315614224218	20.691894236241	22.3231646493837	17.9698162032632	18.9394397102357	5.06785544429404	5.37043150614681	4.53474264119491	HaiMa22886	GWHBAVH00000023	5723000	5735141	-	8213	protein_coding	- && sp|Q8TBH0|ARRD2_HUMAN Arrestin domain-containing protein 2 OS=Homo sapiens OX=9606 GN=ARRDC2 PE=1 SV=2 && PF02752:Arrestin (or S-antigen), C-terminal domain|PF00339:Arrestin (or S-antigen), N-terminal domain	-
HaiMa21377	0.782561020537614	7.32737887062792	3.28841897386047	4.23731966519954	4.50561419128175	5.07581763502228	12.8015015680811	9.59010361952643	7.94714496469803	0.371238181051013	0.0920730281652315	0.17236055605136	HaiMa21377	GWHBAVH00000021	23474902	23478379	+	1359	protein_coding	- && sp|Q1LYM6|KLH38_DANRE Kelch-like protein 38 OS=Danio rerio OX=7955 GN=klhl38 PE=4 SV=1 && PF07707:BTB And C-terminal Kelch|PF00651:BTB/POZ domain	-
HaiMa10030	6.07428260085556	20.0813541287401	13.8659502446957	7.73930848918274	15.013078968559	15.0969758965065	18.8562197776692	26.0280426667213	21.2020015602867	3.64281153929966	2.15507974111704	2.6998815081638	HaiMa10030	GWHBAVH00000008	14331817	14340248	+	1887	protein_coding	- && sp|Q15119|PDK2_HUMAN [Pyruvate dehydrogenase (acetyl-transferring)] kinase isozyme 2, mitochondrial OS=Homo sapiens OX=9606 GN=PDK2 PE=1 SV=2 && PF10436:Mitochondrial branched-chain alpha-ketoacid dehydrogenase kinase|PF02518:Histidine kinase-, DNA gyrase B-, and HSP90-like ATPase	-
HaiMa11163	13.6457876234778	17.2156395082569	18.8006472355716	9.35825007709966	14.8545083290389	31.2324907144843	10.3528766482657	6.78048518713435	7.34330784091424	46.0442040075141	41.4151279303412	43.2021131940714	HaiMa11163	GWHBAVH00000010	1439745	1479516	-	7733	protein_coding	- && sp|B2RR83|YTDC2_MOUSE 3'-5' RNA helicase YTHDC2 OS=Mus musculus OX=10090 GN=Ythdc2 PE=1 SV=1 && PF01424:R3H domain|PF00271:Helicase conserved C-terminal domain|PF04408:Helicase associated domain (HA2)|PF08540:Hydroxymethylglutaryl-coenzyme A synthase C terminal|PF01154:Hydroxymethylglutaryl-coenzyme A synthase N terminal|PF04146:YT521-B-like domain|PF00270:DEAD/DEAH box helicase|PF07717:Olig…	-
HaiMa17031	16.6008547465153	21.0327314347468	14.6312877218619	8.99686259494853	7.17977595919138	74.4228416369161	8.57740460775483	7.94268860339558	7.96472714382347	83.5389856108783	43.9121886769749	64.0656464937461	HaiMa17031	GWHBAVH00000018	14050834	14054837	+	1808	protein_coding	- && sp|Q5U403|MVD1_DANRE Diphosphomevalonate decarboxylase OS=Danio rerio OX=7955 GN=mvd PE=2 SV=1 && PF18376:Mevalonate 5-diphosphate decarboxylase C-terminal domain|PF00288:GHMP kinases N terminal domain	-
HaiMa09060	19.1401773439336	21.2100276459718	22.6167255745569	18.3786252776603	27.279092732624	21.4038139064633	40.4915861545184	33.3483411118827	34.0441467852205	9.93164947280764	10.0776134668838	10.0988836458164	HaiMa09060	GWHBAVH00000008	1716877	1718546	-	1670	protein_coding	- && sp|P79703|JUNB_CYPCA Transcription factor jun-B OS=Cyprinus carpio OX=7962 GN=junb PE=2 SV=1 && PF03957:Jun-like transcription factor|PF00170:bZIP transcription factor	-
HaiMa06836	16.2603356588808	20.9550751771419	18.7771486784722	29.8389780371812	27.7427514482554	29.0303961203965	37.8718592389833	42.8131724546352	45.2361647405899	12.1226131713293	10.8763440615908	9.22681180437753	HaiMa06836	GWHBAVH00000006	5763027	5767611	+	1904	protein_coding	- && sp|P35638|DDIT3_HUMAN DNA damage-inducible transcript 3 protein OS=Homo sapiens OX=9606 GN=DDIT3 PE=1 SV=1 && -	-
HaiMa24723	29.7342142595204	21.0588652190078	19.0974272864488	21.9531985043894	17.3277571919447	19.8513404032941	13.8748029225151	12.6693856155241	15.7447262052359	55.1654387930429	45.9166286860674	54.1621435165256	HaiMa24723	GWHBAVH00000024	17869062	17884986	+	3529	protein_coding	- && sp|P43007|SATT_HUMAN Neutral amino acid transporter A OS=Homo sapiens OX=9606 GN=SLC1A4 PE=1 SV=1 && PF00375:Sodium:dicarboxylate symporter family	-
HaiMa21237	10.3574794829601	9.39959870651051	11.0351312811605	5.95259602562696	5.7412925274291	19.6532117085391	3.57579868392782	3.918298421151	4.52532581111522	28.1369374306898	21.2194251747581	17.6545461073118	HaiMa21237	GWHBAVH00000021	18317146	18340395	+	2972	protein_coding	- && sp|Q14534|ERG1_HUMAN Squalene monooxygenase OS=Homo sapiens OX=9606 GN=SQLE PE=1 SV=3 && PF08491:Squalene epoxidase	-
HaiMa05633	5.50418244836114	7.22739089670741	6.48015836078324	2.4752014184519	3.2709878452642	16.4871205794972	2.43597780291997	1.59197281990266	2.03555536567362	19.6792815614942	14.8563129978183	11.5020774748616	HaiMa05633	GWHBAVH00000005	1683611	1692525	+	3070	protein_coding	- && sp|P48450|LSS_RAT Lanosterol synthase OS=Rattus norvegicus OX=10116 GN=Lss PE=1 SV=2 && PF13243:Squalene-hopene cyclase C-terminal domain|PF13249:Squalene-hopene cyclase N-terminal domain|PF00432:Prenyltransferase and squalene oxidase repeat	-
HaiMa07073	1.61911122686713	6.23333160081817	5.05946310700645	3.22518075448899	7.57541044479946	5.21142842211182	23.0106210921979	11.5744021028215	14.5321590866169	1.48564433379616	1.92503454271615	1.63290910445676	HaiMa07073	GWHBAVH00000006	9621252	9628338	+	2080	protein_coding	- && sp|A2BGD5|CACO1_DANRE Calcium-binding and coiled-coil domain-containing protein 1 OS=Danio rerio OX=7955 GN=calcoco1 PE=3 SV=1 && PF07888:Calcium binding and coiled-coil domain (CALCOCO1) like|PF17751:SKICH domain	-
HaiMa07600	2.69923966220969	2.03548009781283	1.46355375322626	5.07274286048131	8.91013795248499	5.38115639116691	10.3229142178241	14.0379671743103	19.3087992974293	1.33384276662523	1.42911828361541	0.842226295781421	HaiMa07600	GWHBAVH00000006	17383691	17386659	-	1182	protein_coding	- && sp|P51824|ARF1_SOLTU ADP-ribosylation factor 1 OS=Solanum tuberosum OX=4113 PE=2 SV=2 && PF00025:ADP-ribosylation factor family	-
HaiMa14171	5.15710401747417	11.2534303460408	18.4287067442325	10.8939961914242	17.3944577561978	22.0421917028278	43.7697055573603	34.0877102366226	35.3399844185854	10.4456664793511	10.1477765928748	9.136086772844	HaiMa14171	GWHBAVH00000012	29108577	29112970	-	1455	protein_coding	- && sp|Q6NUA0|CHRD1_XENLA Cysteine and histidine-rich domain-containing protein 1 OS=Xenopus laevis OX=8355 GN=chordc1 PE=2 SV=1 && PF04969:CS domain|PF04968:CHORD	-
HaiMa07061	3.17955395571976	3.75586288484367	2.0622349717633	2.50729009487895	2.28018453336992	4.39380908694274	0.992050475525884	1.50022298192041	0.786604331051611	11.5775008028801	9.05638270479114	17.1729320738368	HaiMa07061	GWHBAVH00000006	9479270	9489312	-	2936	protein_coding	- && sp|O15528|CP27B_HUMAN 25-hydroxyvitamin D-1 alpha hydroxylase, mitochondrial OS=Homo sapiens OX=9606 GN=CYP27B1 PE=1 SV=1 && PF00067:Cytochrome P450	-
HaiMa08665	11.825791557849	17.537491246656	19.6194143664739	11.6838465785495	17.433145148238	18.7144139031142	15.5334856343212	12.2476133599901	12.0577983778326	3.37466680968781	2.72015750601195	3.26920794064922	HaiMa08665	GWHBAVH00000007	16127772	16143246	-	3887	protein_coding	- && sp|Q6TFL4|KLH24_HUMAN Kelch-like protein 24 OS=Homo sapiens OX=9606 GN=KLHL24 PE=1 SV=1 && PF07707:BTB And C-terminal Kelch|PF01344:Kelch motif|PF00651:BTB/POZ domain	-
HaiMa15601	0.500054454204211	2.04497723802615	1.45474003433476	1.43004419515966	4.14586905819659	3.90767403207592	14.81135270069	10.0955715918772	8.84447884485114	0.410573476601829	1.09975117918842	0.53374543285045	HaiMa15601	GWHBAVH00000014	986967	998299	-	1536	protein_coding	- && - && PF08378:Nuclease-related domain	-
HaiMa01860	97.7346776892297	40.9896124723063	67.6276085146851	167.703624315235	227.334095019939	388.360935036611	579.721685111686	477.184618451655	297.339677896941	36.1023488468434	62.685341748466	33.5805686891303	HaiMa01860	GWHBAVH00000002	2943798	2957570	+	2056	protein_coding	- && sp|P13731|SERPH_CHICK Serpin H1 OS=Gallus gallus OX=9031 GN=SERPINH1 PE=1 SV=2 && PF00079:Serpin (serine protease inhibitor)	-
HaiMa17614	7.77935599801135	29.8028455519582	35.2953112787	10.869056504988	52.9631592249563	27.5513342501231	72.4410597246094	69.1810842676738	108.563449005116	16.9403287253132	17.4973706753849	16.7152053616333	HaiMa17614	GWHBAVH00000018	27815840	27821278	+	2081	protein_coding	- && sp|P50233|DHI2_RAT Corticosteroid 11-beta-dehydrogenase isozyme 2 OS=Rattus norvegicus OX=10116 GN=Hsd11b2 PE=1 SV=1 && PF00106:short chain dehydrogenase	-
HaiMa09836	17.6884104039963	29.598164058234	27.6811097517464	26.210179636454	37.8147857641259	30.8275585934845	36.7868208028454	33.968525432343	33.0745769107936	12.3046582124657	13.6709911821419	12.5340703122077	HaiMa09836	GWHBAVH00000008	11130259	11136946	+	2906	protein_coding	- && sp|Q96B36|AKTS1_HUMAN Proline-rich AKT1 substrate 1 OS=Homo sapiens OX=9606 GN=AKT1S1 PE=1 SV=1 && PF15798:Proline-rich AKT1 substrate 1	-
HaiMa12011	13.535031993661	33.4157982724273	36.9493872851365	32.4030429714481	41.4171853038269	54.5480343924533	81.7000087321536	65.0253282522189	72.1653094591838	16.0382104517355	19.6082535758736	12.7151103229303	HaiMa12011	GWHBAVH00000010	12996565	13001035	+	1506	protein_coding	- && sp|P97443|SMYD1_MOUSE Histone-lysine N-methyltransferase Smyd1 OS=Mus musculus OX=10090 GN=Smyd1 PE=1 SV=3 && PF01753:MYND finger|PF00856:SET domain	-
HaiMa02350	354.80661395923	551.713524496446	654.248383639104	489.688328372527	1044.64509672397	1092.51074425706	1838.45578586207	1232.46363304647	1538.30463998866	350.205454264002	404.565730235572	314.732897855142	HaiMa02350	GWHBAVH00000002	13006003	13012505	+	2699	protein_coding	- && sp|P08108|HSP70_ONCMY Heat shock cognate 70 kDa protein OS=Oncorhynchus mykiss OX=8022 GN=hsc71 PE=2 SV=2 && PF00012:Hsp70 protein	-
HaiMa20639	137.621720222195	370.790093900328	273.203002632074	151.452875799471	325.491594923616	278.920316558159	458.924033204977	413.989000271293	543.335959966733	141.20732530228	136.727187467841	154.378739803248	HaiMa20639	GWHBAVH00000021	6350024	6352018	-	987	protein_coding	- && sp|Q7YRZ9|MCL1_FELCA Induced myeloid leukemia cell differentiation protein Mcl-1 homolog OS=Felis catus OX=9685 GN=MCL1 PE=2 SV=1 && PF00452:Apoptosis regulator proteins, Bcl-2 family	-
novel.387	4.79475407186771	4.58289300713347	5.0012918730912	2.64973726608848	2.89862093742228	9.46920779611665	2.42757617527752	2.10551642664452	2.83884623470523	15.2510429132077	10.9540284716639	10.4192900287036	-	GWHBAVH00000012	7106702	7117192	-	4929	-	- && sp|Q9R1J0|NSDHL_MOUSE Sterol-4-alpha-carboxylate 3-dehydrogenase, decarboxylating OS=Mus musculus OX=10090 GN=Nsdhl PE=1 SV=1 && PF01073:3-beta hydroxysteroid dehydrogenase/isomerase family	-
novel.683	19.0757784543789	57.2675635314549	40.7572901225679	42.6856152120787	85.0612780107802	93.0244445676025	194.534542603646	152.687113692213	123.759727434047	34.1184409456766	27.0781473198816	34.7473466531811	-	GWHBAVH00000022	4549900	4551482	-	573	-	- && - && -	-
HaiMa11499	3.27447780694148	9.00238358773941	12.5938667856806	8.76775951709865	10.9850167123389	16.261104212888	34.783496999834	19.0161361393002	20.8023424626563	4.13316419912742	4.02478152278844	4.09438961027516	HaiMa11499	GWHBAVH00000010	6782897	6798299	+	6622	protein_coding	- && sp|Q8IUG5|MY18B_HUMAN Unconventional myosin-XVIIIb OS=Homo sapiens OX=9606 GN=MYO18B PE=1 SV=2 && PF01576:Myosin tail|PF00063:Myosin head (motor domain)	-
HaiMa02763	9.28047934487683	8.57431754232548	10.544080007506	5.37427458760373	5.57983040926072	4.88742479605072	9.62769265690218	9.15194665709354	8.71467498266771	2.04164307213801	1.27527767967706	1.82559588954399	HaiMa02763	GWHBAVH00000003	281307	284180	-	1668	protein_coding	- && sp|P53450|FOS_TAKRU Proto-oncogene c-Fos OS=Takifugu rubripes OX=31033 GN=fos PE=3 SV=1 && PF00170:bZIP transcription factor	-
HaiMa06112	2.40087524032689	4.95250028330175	5.03787965568438	2.55272290728017	8.3903690611098	7.1945896040922	8.76482176457233	6.22323446183258	11.0909176607233	1.54689889575217	1.68716086168972	1.25469188669009	HaiMa06112	GWHBAVH00000005	9692222	9712857	+	13535	protein_coding	- && sp|P31637|SC5A3_CANLF Sodium/myo-inositol cotransporter OS=Canis lupus familiaris OX=9615 GN=SLC5A3 PE=2 SV=1 && PF00474:Sodium:solute symporter family	-
HaiMa11318	9.68912850714949	20.31006087659	18.6812901952808	16.2031489070211	24.9044724229848	23.2181009995671	31.4159976524334	28.8541692761239	31.392219958679	8.96782874397829	7.03123281943914	8.93166669283689	HaiMa11318	GWHBAVH00000010	5378744	5380316	+	872	protein_coding	- && sp|A1L1P7|DNLZ_DANRE DNL-type zinc finger protein OS=Danio rerio OX=7955 GN=dnlz PE=2 SV=1 && PF05180:DNL zinc finger	-
HaiMa08144	557.013441987285	699.11995420083	454.186991382676	220.473631949223	95.9994125475676	213.562128799436	149.026136783136	84.0567070697687	165.832148448784	761.625691569508	898.758799693285	984.068820905437	HaiMa08144	GWHBAVH00000007	8807658	8810569	-	870	protein_coding	- && sp|Q6PGN1|ERFE_MOUSE Erythroferrone OS=Mus musculus OX=10090 GN=Erfe PE=1 SV=1 && -	-
HaiMa07573	28.5438056450218	36.4870067546536	43.5424486915762	39.3131752195092	53.6154639167927	49.0500118107213	75.1957452816521	61.61748299663	80.5182456170002	21.9956435087841	19.6586402634013	22.9545875571927	HaiMa07573	GWHBAVH00000006	17118092	17119364	-	1273	protein_coding	- && - && PF15482:Coiled-coil domain-containing glutamate-rich protein family 1	-
HaiMa06557	23.1293568347321	16.3388747074626	17.4024120973394	14.1972383339636	9.88654602758417	11.2578111728788	7.1346115423959	8.59341698097766	8.43249992165914	24.3514787548079	29.2567130996959	25.6002683771439	HaiMa06557	GWHBAVH00000006	1002426	1006242	-	1313	protein_coding	- && sp|O76387|PTH2_CAEEL Probable peptidyl-tRNA hydrolase 2 OS=Caenorhabditis elegans OX=6239 GN=C24G6.8 PE=3 SV=1 && PF01981:Peptidyl-tRNA hydrolase PTH2	-
HaiMa09019	10.2441393222712	16.162727763247	9.91503826261968	10.9768521797679	11.8571161331719	9.5717695716796	25.3839763942621	33.4308885133022	24.5105802981763	7.66613969363261	7.20502372033875	5.88217615495621	HaiMa09019	GWHBAVH00000008	1366164	1371324	+	1563	protein_coding	- && sp|Q6IMZ0|NFIL3_RAT Nuclear factor interleukin-3-regulated protein OS=Rattus norvegicus OX=10116 GN=Nfil3 PE=2 SV=1 && PF07716:Basic region leucine zipper	-
HaiMa10237	124.606595579012	126.436593117299	205.453004871424	224.677288681215	197.536259880132	323.001558664768	627.312861846032	452.219842910039	424.770021222503	132.129079850027	132.920637715919	136.216689093175	HaiMa10237	GWHBAVH00000009	4387967	4392205	+	1156	protein_coding	- && sp|O13224|HSPB1_POELU Heat shock protein beta-1 OS=Poeciliopsis lucida OX=56613 GN=hspb1 PE=2 SV=1 && PF00011:Hsp20/alpha crystallin family	-
HaiMa14506	84.9544084102834	150.04914599672	95.8831925165976	134.589591082105	132.36267050917	117.502035566939	192.015364641189	260.715144504564	224.763771223731	68.6371912809933	55.7044879304241	70.9717780911972	HaiMa14506	GWHBAVH00000012	33676390	33679256	-	1505	protein_coding	- && sp|O08623|SQSTM_RAT Sequestosome-1 OS=Rattus norvegicus OX=10116 GN=Sqstm1 PE=1 SV=1 && PF00569:Zinc finger, ZZ type|PF00564:PB1 domain|PF16577:UBA domain	-
HaiMa07619	26.491242148321	40.5922575009384	24.9888730788635	37.7593944301159	28.1434778917197	27.8216114058417	93.4323557438353	85.9700201433791	82.1134333687155	18.5701077756304	23.8021791662694	27.8427770672329	HaiMa07619	GWHBAVH00000006	17654302	17666132	+	2547	protein_coding	- && sp|Q5GLH2|TRIB2_BOVIN Tribbles homolog 2 OS=Bos taurus OX=9913 GN=TRIB2 PE=2 SV=1 && PF00069:Protein kinase domain	-
HaiMa19407	27.1387668749121	44.6076924306566	63.0700195530941	47.6491539508108	66.0165178262118	80.1013178723897	166.763261585769	108.369748220323	106.479061675888	30.3250748497948	28.7747762014553	29.6650093205303	HaiMa19407	GWHBAVH00000020	8536375	8542763	+	1672	protein_coding	- && sp|Q8NB12|SMYD1_HUMAN Histone-lysine N-methyltransferase SMYD1 OS=Homo sapiens OX=9606 GN=SMYD1 PE=1 SV=1 && PF00856:SET domain|PF01753:MYND finger	-
HaiMa17103	12.2008986037157	12.5428381421889	15.7482307807579	22.0802827618282	20.8179423435672	18.8061824189053	28.9195844392891	26.158972508482	27.2012375727191	11.080284363868	10.1001170602577	10.2220231996837	HaiMa17103	GWHBAVH00000018	15975496	15981513	-	1753	protein_coding	- && sp|P31943|HNRH1_HUMAN Heterogeneous nuclear ribonucleoprotein H OS=Homo sapiens OX=9606 GN=HNRNPH1 PE=1 SV=4 && PF00076:RNA recognition motif. (a.k.a. RRM, RBD, or RNP domain)	-
HaiMa03114	707.639225400098	861.390630693312	988.623237008557	1172.66099461322	1596.82342746637	1415.49531714817	1898.62778728395	1516.19067411469	1831.27205723434	581.175562992982	597.331385022985	665.915268667805	HaiMa03114	GWHBAVH00000003	3875765	3880851	-	2648	protein_coding	- && sp|O57521|HS90B_DANRE Heat shock protein HSP 90-beta OS=Danio rerio OX=7955 GN=hsp90ab1 PE=1 SV=2 && PF02518:Histidine kinase-, DNA gyrase B-, and HSP90-like ATPase|PF00183:Hsp90 protein	-
HaiMa08919	61.4938294597255	68.5281375269543	61.9835912924334	56.5943030011309	49.2959126121966	61.8891047849243	37.8971984061273	44.2276146582977	44.4934217718132	130.730763964472	140.810691930659	105.837136077905	HaiMa08919	GWHBAVH00000008	505503	510839	+	2206	protein_coding	- && sp|Q28F07|ANM1_XENTR Protein arginine N-methyltransferase 1 OS=Xenopus tropicalis OX=8364 GN=prmt1 PE=2 SV=1 && PF13649:Methyltransferase domain	-
HaiMa10703	7.27456604103413	15.7447507196166	19.9603803452162	16.5429736144211	20.1928749269155	24.1452409947429	43.0163174144931	25.1877559253005	29.8328869719282	7.21594719146781	7.28116991765869	7.36293025339651	HaiMa10703	GWHBAVH00000009	11458220	11471041	-	4597	protein_coding	- && sp|Q96RU2|UBP28_HUMAN Ubiquitin carboxyl-terminal hydrolase 28 OS=Homo sapiens OX=9606 GN=USP28 PE=1 SV=1 && PF00443:Ubiquitin carboxyl-terminal hydrolase	-
HaiMa24014	12.1592381824406	24.7824078936638	21.6538582582507	16.2268762152741	27.9855051166369	23.3166139750774	40.1502369839468	32.1391186289301	43.4299694933459	10.7685091109391	12.935263170513	10.2231938220167	HaiMa24014	GWHBAVH00000024	1813017	1822271	-	3139	protein_coding	- && sp|Q9WTK5|NFKB2_MOUSE Nuclear factor NF-kappa-B p100 subunit OS=Mus musculus OX=10090 GN=Nfkb2 PE=1 SV=1 && PF12796:Ankyrin repeats (3 copies)|PF00554:Rel homology DNA-binding domain|PF16179:Rel homology dimerisation domain	-
HaiMa20601	34.8543509576368	31.5037226219615	25.483332151075	30.6940835808568	22.8018453336992	30.3294877251464	20.4308773608304	21.9895697349978	19.0635873172508	52.2383709695816	52.8040384528763	46.9114242017006	HaiMa20601	GWHBAVH00000021	5773130	5780002	-	1468	protein_coding	- && sp|Q3T030|PRS6B_BOVIN 26S proteasome regulatory subunit 6B OS=Bos taurus OX=9913 GN=PSMC4 PE=2 SV=1 && PF17862:AAA+ lid domain|PF00004:ATPase family associated with various cellular activities (AAA)|PF16450:Proteasomal ATPase OB C-terminal domain	-
HaiMa22344	51.2610534410752	83.6493128584894	79.3218649671107	78.151506992485	118.974613741438	107.417745064032	149.827743118484	130.703432182604	135.404735730435	55.0108318306216	46.584932161645	54.6005468788923	HaiMa22344	GWHBAVH00000022	14270502	14274530	-	1065	protein_coding	- && sp|Q9Y3B2|EXOS1_HUMAN Exosome complex component CSL4 OS=Homo sapiens OX=9606 GN=EXOSC1 PE=1 SV=1 && PF14382:Exosome complex exonuclease RRP4 N-terminal region|PF10447:Exosome component EXOSC1/CSL4	-
HaiMa03027	5.19714714796855	5.59742748839481	7.52350401595351	6.89606897714996	10.0334111576765	7.65392748752155	16.0356667455375	11.3768120379792	13.1505786460817	3.07888635383028	2.34350269983437	3.47512177925142	HaiMa03027	GWHBAVH00000003	2885513	2889401	-	2376	protein_coding	- && sp|Q9UBI9|HDC_HUMAN Headcase protein homolog OS=Homo sapiens OX=9606 GN=HECA PE=1 SV=1 && PF15353:Headcase protein family homologue|PF16002:Headcase protein	-
HaiMa14839	24.8614033593937	24.1705035079082	29.131648754316	12.9700661509389	16.1775066067644	68.1507187270581	11.1263219526879	7.38545027589204	9.75744149254044	74.1621999867806	50.5421598126294	39.2740842630894	HaiMa14839	GWHBAVH00000013	6190452	6194345	+	2165	protein_coding	- && sp|Q1JPY5|CYP51_DANRE Lanosterol 14-alpha demethylase OS=Danio rerio OX=7955 GN=cyp51 PE=1 SV=1 && PF00067:Cytochrome P450	-
HaiMa22031	13.4467344375363	30.4203002549686	23.5561778860493	14.1311092185871	30.8021667404717	28.5361775542174	46.1087270247903	28.5146999592338	41.2046488053389	8.58966880761131	5.06389634931206	7.31356666213881	HaiMa22031	GWHBAVH00000022	9331952	9341109	+	2298	protein_coding	- && sp|P42128|FOXK1_MOUSE Forkhead box protein K1 OS=Mus musculus OX=10090 GN=Foxk1 PE=1 SV=2 && PF00498:FHA domain|PF00250:Forkhead domain	-
HaiMa13077	12.6064746406143	22.9185989179527	21.7907728224572	9.06516669878799	21.2394421325906	20.634462006249	25.1743853540133	22.9872811502235	19.4172916328133	7.10078911841797	7.91293119229594	6.38283484355335	HaiMa13077	GWHBAVH00000012	6439125	6441902	+	1945	protein_coding	- && sp|Q91790|DUS1A_XENLA Dual specificity protein phosphatase 1-A OS=Xenopus laevis OX=8355 GN=dusp1-a PE=1 SV=1 && PF00581:Rhodanese-like domain|PF00782:Dual specificity phosphatase, catalytic domain	-
HaiMa07109	7.00988981956151	19.7570742643441	47.9018201324474	11.0916670775733	52.9046128167385	42.9739083077787	116.141506931649	71.6822759607337	62.7314446232456	18.1212923525439	15.0182286900707	12.9491048061687	HaiMa07109	GWHBAVH00000006	10221135	10229800	-	2537	protein_coding	- && sp|Q0IIG5|PFKAM_BOVIN ATP-dependent 6-phosphofructokinase, muscle type OS=Bos taurus OX=9913 GN=PFKM PE=2 SV=1 && PF00365:Phosphofructokinase	-
HaiMa00528	155.54514345749	168.517727121088	171.790719925571	126.317993916229	131.760679538446	144.020145420987	114.418126699125	99.64106561031	115.001810259984	258.825519649793	248.03869558466	243.428583698499	HaiMa00528	GWHBAVH00000001	12647343	12655740	-	1440	protein_coding	- && - && PF00098:Zinc knuckle	-
HaiMa04523	6.1319309783009	7.12001756768004	7.38985550202702	7.61139515884436	8.01437157671991	9.40024885601942	10.6886612702532	9.94327128292327	10.5004249390321	4.04998717469987	3.41517022658472	4.28451379701499	HaiMa04523	GWHBAVH00000004	2920037	2943754	-	8720	protein_coding	- && sp|Q7Z6M2|FBX33_HUMAN F-box only protein 33 OS=Homo sapiens OX=9606 GN=FBXO33 PE=1 SV=1 && PF12937:F-box-like	-
HaiMa12881	40.6911828313829	40.4184986224986	39.0830639986039	33.4274354200891	28.445872057491	38.6408864248325	27.7884327640693	28.0819062943343	29.2985283337392	71.5325085419487	71.6012975260011	59.8998740208554	HaiMa12881	GWHBAVH00000012	567158	586230	-	1966	protein_coding	- && sp|P70076|HARS1_TAKRU Histidine--tRNA ligase, cytoplasmic OS=Takifugu rubripes OX=31033 GN=hars1 PE=3 SV=1 && PF00458:WHEP-TRS domain|PF03129:Anticodon binding domain|PF13393:Histidyl-tRNA synthetase	-
novel.496	19.6273992536736	23.5990948888932	36.3555365628453	17.23813080513	41.5753358053932	47.6246496123657	17.6125734859901	12.472537690157	16.6179842202401	68.3398753022661	67.5541061561138	47.7362452272963	-	GWHBAVH00000018	9757089	9759144	+	2056	-	- && - && -	-
HaiMa21422	357.511364900002	506.579199346701	562.719144412401	514.867664553836	712.613161591111	740.036514714866	944.266461628343	768.108433631732	900.560778820146	344.822513183245	334.164928640914	368.792895817424	HaiMa21422	GWHBAVH00000022	114234	118065	-	1864	protein_coding	- && sp|P53451|TCPD_TAKRU T-complex protein 1 subunit delta OS=Takifugu rubripes OX=31033 GN=cct4 PE=2 SV=1 && PF00118:TCP-1/cpn60 chaperonin family	-
HaiMa21918	56.1067628030446	126.92929861383	217.98113038088	87.226054213273	321.890406218939	252.185470688202	529.856096338432	354.114631304589	338.831068968727	113.50665031315	111.48328064322	102.570054006228	HaiMa21918	GWHBAVH00000022	7781647	7789355	-	1449	protein_coding	- && sp|Q9PU47|PDLI3_CHICK PDZ and LIM domain protein 3 OS=Gallus gallus OX=9031 GN=PDLIM3 PE=1 SV=1 && PF00595:PDZ domain|PF15936:Domain of unknown function (DUF4749)|PF00412:LIM domain	-
HaiMa14043	3.69583129479599	3.61557242508089	4.69159908763507	6.9753982281275	6.3491454619056	5.83096886390133	15.5710969796828	18.0044129765997	10.5075100149684	3.03859078811862	2.75004934673735	2.92054981926333	HaiMa14043	GWHBAVH00000012	26579298	26582244	+	1183	protein_coding	- && sp|Q6ZTZ1|MSD1_HUMAN Myb/SANT-like DNA-binding domain-containing protein 1 OS=Homo sapiens OX=9606 GN=MSANTD1 PE=2 SV=2 && PF13837:Myb/SANT-like DNA-binding domain	-
HaiMa00995	16.0539626733421	34.1246182357818	34.8750815191135	20.0585658509275	44.5730854580067	37.2817906387256	96.8103682447533	73.9899097184288	49.6748814248512	11.721001843547	15.4513189243012	8.87265135128021	HaiMa00995	GWHBAVH00000001	21371943	21383561	+	1980	protein_coding	- && sp|Q99624|S38A3_HUMAN Sodium-coupled neutral amino acid transporter 3 OS=Homo sapiens OX=9606 GN=SLC38A3 PE=1 SV=1 && PF01490:Transmembrane amino acid transporter protein	-
HaiMa09773	23.3525748011939	32.2144865163525	30.4255135648102	31.0445761325097	46.4548186091226	37.5923351216497	48.2895249182015	40.3165776595887	41.1342823049394	16.795373318551	17.7608300630144	18.3784873671745	HaiMa09773	GWHBAVH00000008	10136789	10149647	-	4840	protein_coding	- && sp|Q01167|FOXK2_HUMAN Forkhead box protein K2 OS=Homo sapiens OX=9606 GN=FOXK2 PE=1 SV=3 && PF00250:Forkhead domain|PF00498:FHA domain	-
HaiMa06361	43.4770759366114	44.1258251908313	33.4330384527038	29.0206637305798	26.213937272935	31.5908223749128	23.0346191276011	26.9999177077064	26.0176730817925	79.2486744500691	97.2516488875068	64.4514992905827	HaiMa06361	GWHBAVH00000005	16721612	16743190	-	5198	protein_coding	- && sp|P24346|DDX3_XENLA Putative ATP-dependent RNA helicase an3 OS=Xenopus laevis OX=8355 GN=an3 PE=2 SV=1 && PF00270:DEAD/DEAH box helicase|PF00271:Helicase conserved C-terminal domain	-
HaiMa21499	4.17989332862682	3.60353924008585	4.05191712616436	8.7630353277183	6.05678602459996	4.41929261956937	9.54279657048882	10.9600092751838	9.61088760440879	3.18334965690149	2.63173938440162	3.5605966837604	HaiMa21499	GWHBAVH00000022	493492	498548	+	2615	protein_coding	- && sp|Q3TRR0|MAP9_MOUSE Microtubule-associated protein 9 OS=Mus musculus OX=10090 GN=Map9 PE=1 SV=2 && PF13904:Domain of unknown function (DUF4207)	-
HaiMa09474	6.50705661691873	7.68482253959342	8.74757552747491	8.30333716885149	9.11533869106107	9.43141844345118	16.5752605625486	14.1691162321568	12.612398570211	4.84078087364331	4.99218226755651	5.24121728790734	HaiMa09474	GWHBAVH00000008	6244138	6257717	-	3296	protein_coding	- && sp|Q9WUL6|M3K14_MOUSE Mitogen-activated protein kinase kinase kinase 14 OS=Mus musculus OX=10090 GN=Map3k14 PE=1 SV=1 && PF00069:Protein kinase domain	-
HaiMa04710	113.893526653978	93.3669463169076	88.4642635882303	102.872133860193	69.3502806251476	80.4611109792136	49.9628556633856	57.9331318007253	53.8391821000461	121.567079444855	114.73845184953	112.019351436621	HaiMa04710	GWHBAVH00000004	8330043	8332945	-	1355	protein_coding	- && sp|Q60749|KHDR1_MOUSE KH domain-containing, RNA-binding, signal transduction-associated protein 1 OS=Mus musculus OX=10090 GN=Khdrbs1 PE=1 SV=2 && PF00013:KH domain|PF16274:Qua1 domain	-
HaiMa02132	21.2039672608704	42.0732246511919	38.6153253448542	20.1442056557205	38.0668820928373	42.3069538034187	45.3468054489484	36.8529880109646	35.7660132295547	15.1303455846829	12.4377980334774	12.156063647742	HaiMa02132	GWHBAVH00000002	8532314	8543021	+	2505	protein_coding	- && sp|Q9Y2N7|HIF3A_HUMAN Hypoxia-inducible factor 3-alpha OS=Homo sapiens OX=9606 GN=HIF3A PE=1 SV=2 && PF11413:Hypoxia-inducible factor-1|PF00989:PAS fold|PF14598:PAS domain	-
HaiMa22437	1300.69353358858	2566.60735222889	3324.26198297533	1303.77822515924	4473.71837628018	4220.20648690572	5273.70386901211	3756.82213892659	6378.85153350734	1098.44958270839	1429.57050167312	1260.38477070311	HaiMa22437	GWHBAVH00000022	15922276	15924869	-	1512	protein_coding	- && sp|Q8JFQ6|K1C13_ONCMY Keratin, type I cytoskeletal 13 OS=Oncorhynchus mykiss OX=8022 GN=krt13 PE=2 SV=1 && PF00038:Intermediate filament protein	-
HaiMa15749	27.1027537263231	59.9986230326142	142.150158886518	39.0959751451131	175.49177590902	171.112518698774	262.932648740911	161.994778052132	182.960883665359	53.6682612730468	57.6720982876606	54.8775183959663	HaiMa15749	GWHBAVH00000014	2014971	2026986	-	3658	protein_coding	- && sp|Q14324|MYPC2_HUMAN Myosin-binding protein C, fast-type OS=Homo sapiens OX=9606 GN=MYBPC2 PE=1 SV=2 && PF00041:Fibronectin type III domain|PF18362:Tri-helix bundle domain|PF07679:Immunoglobulin I-set domain	-
HaiMa19390	17.6031392282124	50.7491267880714	38.2701417347161	23.5378430341742	39.8541366877847	38.5988352129745	39.5707556637571	36.2763924062154	39.80056020193	15.8021544766856	13.3825930777058	15.8813003178377	HaiMa19390	GWHBAVH00000020	7912119	7914321	+	1309	protein_coding	- && sp|Q9WTQ7|GA45G_RAT Growth arrest and DNA damage-inducible protein GADD45 gamma OS=Rattus norvegicus OX=10116 GN=Gadd45g PE=2 SV=1 && PF01248:Ribosomal protein L7Ae/L30e/S12e/Gadd45 family	-
HaiMa13985	129.643979983267	92.8974346530519	84.1750827854706	134.931247297953	92.6877378513454	85.5897921274753	58.0140077064901	65.8105457284415	57.7598618439258	141.667772947811	131.795023652964	157.619331556008	HaiMa13985	GWHBAVH00000012	26103420	26107144	-	1323	protein_coding	- && sp|Q32L31|HMGB3_BOVIN High mobility group protein B3 OS=Bos taurus OX=9913 GN=HMGB3 PE=2 SV=2 && PF00505:HMG (high mobility group) box|PF09011:HMG-box domain	-
HaiMa02604	0.180367858418722	2.53569511530848	10.3106181114771	0.36246237518079	1.21056205449841	2.85202643912107	0.205984856105703	0.131569418388255	0.444345382872591	5.96812327226815	14.2971383612979	3.37106579033376	HaiMa02604	GWHBAVH00000002	18537265	18541748	-	2293	protein_coding	- && sp|Q8HXG8|BCDO2_MACFA Beta,beta-carotene 9',10'-oxygenase OS=Macaca fascicularis OX=9541 GN=BCO2 PE=2 SV=2 && PF03055:Retinal pigment epithelial membrane protein	-
HaiMa18046	1.14421994288114	3.0003621688271	1.6497188213083	1.04517885599793	4.45579859775842	3.78527684250701	12.4040296704838	9.34809983100552	6.75668355696797	0.999254883898536	1.65220834432064	0.979428238952939	HaiMa18046	GWHBAVH00000019	6346849	6352097	+	1136	protein_coding	- && sp|P0C548|PLPL2_RAT Patatin-like phospholipase domain-containing protein 2 OS=Rattus norvegicus OX=10116 GN=Pnpla2 PE=1 SV=1 && PF01734:Patatin-like phospholipase	-
HaiMa07157	41.4985189348859	55.8051038007539	56.0939066786274	54.9702464548086	59.1036817038443	54.6461359840813	77.8150614898477	77.2548573119717	69.6591408154878	27.9050646561597	19.2053679845746	26.1012863619257	HaiMa07157	GWHBAVH00000006	10784508	10789916	-	2782	protein_coding	- && sp|Q95221|IP6K2_RABIT Inositol hexakisphosphate kinase 2 OS=Oryctolagus cuniculus OX=9986 GN=IP6K2 PE=1 SV=1 && PF03770:Inositol polyphosphate kinase	-
HaiMa19123	9.55903047316351	25.9107044808891	24.4138188151217	13.2749056672358	45.5593601975682	41.0658763795121	55.5781032299222	29.2065591324041	46.4377893001189	10.2238061167307	9.73120470499966	9.10839953581933	HaiMa19123	GWHBAVH00000020	2476267	2483261	+	3041	protein_coding	- && sp|Q92574|TSC1_HUMAN Hamartin OS=Homo sapiens OX=9606 GN=TSC1 PE=1 SV=2 && PF04388:Hamartin protein	-
HaiMa09919	21.4848571093054	54.477877183533	41.9374675469925	23.9263610598507	100.196667588304	46.9641974308219	157.202544574848	90.1409196652028	140.997073657554	16.8170896016109	17.4419796446099	28.9248434051735	HaiMa09919	GWHBAVH00000008	12357574	12358380	-	330	protein_coding	- && sp|Q3T0V4|RS11_BOVIN 40S ribosomal protein S11 OS=Bos taurus OX=9913 GN=RPS11 PE=2 SV=3 && -	-
HaiMa08050	37.2324940761434	35.4203569340814	35.5992189573334	43.0119404902322	45.9799371486351	43.0967473705429	52.3581032913542	54.1879952188355	56.6112580449747	25.7471894526702	27.3283150720478	25.5451745427598	HaiMa08050	GWHBAVH00000007	7294441	7307828	-	1717	protein_coding	- && sp|O77768|HNRPC_RABIT Heterogeneous nuclear ribonucleoprotein C OS=Oryctolagus cuniculus OX=9986 GN=HNRNPC PE=2 SV=1 && PF00076:RNA recognition motif. (a.k.a. RRM, RBD, or RNP domain)	-
HaiMa23339	23.1841710999683	24.8175811730893	23.394393217689	21.1774017559159	27.5481156241267	26.9802432253936	33.4677408344663	25.8640701491239	29.0371998791239	11.2851522326599	10.134575129124	10.5818041905268	HaiMa23339	GWHBAVH00000023	15731891	15733600	-	1710	protein_coding	- && sp|P05412|JUN_HUMAN Transcription factor AP-1 OS=Homo sapiens OX=9606 GN=JUN PE=1 SV=2 && PF03957:Jun-like transcription factor|PF00170:bZIP transcription factor	-
HaiMa03912	11.9597798874031	19.0396820606449	18.7890254328545	21.5347831741691	26.1310032733818	18.3922832509049	50.9368237799427	41.4082496970565	34.4328721035256	14.256702257421	12.5921016728708	11.3809406779224	HaiMa03912	GWHBAVH00000003	15958672	15970716	+	1734	protein_coding	- && - && PF00335:Tetraspanin family	-
HaiMa00427	15.282034064087	18.8686656911703	18.2825921889531	19.4102468929189	25.8011657683705	22.9265507847169	40.5790791861739	28.1081526339387	30.2200859678061	6.63379046784856	7.77771811486749	10.0799137482577	HaiMa00427	GWHBAVH00000001	10736961	10752920	+	2196	protein_coding	- && sp|A2BGD5|CACO1_DANRE Calcium-binding and coiled-coil domain-containing protein 1 OS=Danio rerio OX=7955 GN=calcoco1 PE=3 SV=1 && PF07888:Calcium binding and coiled-coil domain (CALCOCO1) like|PF17751:SKICH domain	-
HaiMa15304	4.6985228234622	6.64978236846614	6.23050519705666	5.08592142205614	6.96291351149351	6.88320286382374	10.5545411059407	10.4078536832545	11.7949942692518	4.43362571613734	3.91773741453661	4.18442827461836	HaiMa15304	GWHBAVH00000013	10277399	10288490	-	2603	protein_coding	- && sp|Q6TEM9|MYLIA_DANRE E3 ubiquitin-protein ligase MYLIP-A OS=Danio rerio OX=7955 GN=mylipa PE=1 SV=2 && PF13920:Zinc finger, C3HC4 type (RING finger)|PF00373:FERM central domain|PF09379:FERM N-terminal domain	-
HaiMa08097	3.65924114663774	9.31301326474749	6.75069695691297	5.15642619892633	5.58049583664296	6.25876275507674	9.57251350492331	10.4360584422081	9.15764286920659	3.02459929107522	3.2368641621766	3.84794290476216	HaiMa08097	GWHBAVH00000007	8216347	8225361	-	2648	protein_coding	- && sp|Q5FVM3|RETR1_RAT Reticulophagy regulator 1 OS=Rattus norvegicus OX=10116 GN=Retreg1 PE=2 SV=1 && -	-
HaiMa16591	20.1850614834755	19.9517024086063	32.7766016996253	8.28637964978285	19.7889995913458	60.467140830542	10.0229401981166	7.7062429786998	7.70844068432862	85.5068212395074	49.1801035211112	33.9223669100547	HaiMa16591	GWHBAVH00000018	2817635	2825151	-	2529	protein_coding	- && sp|Q7SXF1|DHCR7_DANRE 7-dehydrocholesterol reductase OS=Danio rerio OX=7955 GN=dhcr7 PE=2 SV=1 && PF01222:Ergosterol biosynthesis ERG4/ERG24 family	-
HaiMa04169	17.9508791039016	29.0993108497114	29.8472205209009	26.0876642457083	27.7614732911032	31.9765767552735	35.8281438016081	27.8257724839801	30.3410113708599	8.95839934009354	6.42000956650305	10.1094668152977	HaiMa04169	GWHBAVH00000003	18933963	18939269	-	2485	protein_coding	- && sp|A7Z033|T11L2_BOVIN T-complex protein 11-like protein 2 OS=Bos taurus OX=9913 GN=TCP11L2 PE=2 SV=1 && PF05794:T-complex protein 11	-
HaiMa08853	2.72692417156569	3.10509879331478	3.90341044091238	2.4111793817631	4.52169576808755	3.50070167065495	7.31495533667764	9.39412124555816	9.94848751493704	2.87184145504432	3.11855595920016	2.61265456713082	HaiMa08853	GWHBAVH00000007	18084431	18096919	-	3250	protein_coding	- && sp|P41183|BCL6_MOUSE B-cell lymphoma 6 protein homolog OS=Mus musculus OX=10090 GN=Bcl6 PE=1 SV=1 && PF00651:BTB/POZ domain	-
HaiMa22069	5.71337687336135	11.7001236847546	13.2796374808662	9.33207724293951	15.8269713239087	14.4928801563937	25.9395382494058	17.0892394127514	24.7171972674586	5.46247124433626	6.99611545542578	5.66271964793438	HaiMa22069	GWHBAVH00000022	9799015	9801376	+	2182	protein_coding	- && sp|Q8TEV9|SMCR8_HUMAN Guanine nucleotide exchange protein SMCR8 OS=Homo sapiens OX=9606 GN=SMCR8 PE=1 SV=2 && -	-
HaiMa23506	12.4671303868217	22.992521747083	20.8905819561065	12.922908677563	30.9475945762039	30.6336972158407	29.2493771246793	23.6016662576884	34.3593618857456	8.33666191155753	9.36628045335307	6.47133745345667	HaiMa23506	GWHBAVH00000023	18124925	18135853	-	2398	protein_coding	- && sp|Q8VHQ9|ACO11_MOUSE Acyl-coenzyme A thioesterase 11 OS=Mus musculus OX=10090 GN=Acot11 PE=1 SV=1 && PF01852:START domain|PF03061:Thioesterase superfamily	-
HaiMa05435	50.1115329472038	51.0262508711247	64.5378337044482	56.4117393671647	104.387510766887	91.4139258907383	160.454638738225	118.570964253758	116.522303203856	42.3288505816812	47.6877974341933	36.8145212256351	HaiMa05435	GWHBAVH00000004	20326200	20331923	-	2351	protein_coding	- && sp|Q7SZE5|SC23A_DANRE Protein transport protein Sec23A OS=Danio rerio OX=7955 GN=sec23a PE=2 SV=1 && PF04810:Sec23/Sec24 zinc finger|PF04815:Sec23/Sec24 helical domain|PF04811:Sec23/Sec24 trunk domain|PF08033:Sec23/Sec24 beta-sandwich domain|PF00626:Gelsolin repeat	-
HaiMa03047	24.073964466037	21.1142535524761	16.3218491279291	13.1209273496559	9.90770814721256	10.0820955628899	9.71331480894561	6.66783108438995	8.51948172390813	24.1995069013011	27.9945701296687	30.3715367271958	HaiMa03047	GWHBAVH00000003	3054473	3057423	+	1475	protein_coding	- && sp|Q13243|SRSF5_HUMAN Serine/arginine-rich splicing factor 5 OS=Homo sapiens OX=9606 GN=SRSF5 PE=1 SV=1 && PF00076:RNA recognition motif. (a.k.a. RRM, RBD, or RNP domain)	-
HaiMa03338	14.5234458956869	19.7531812447846	25.245761521323	22.1087764628748	24.1305603387267	23.0361133558284	79.6512320979865	55.4928826376444	37.6769570527302	9.59941013589489	6.74947456048383	11.884982046503	HaiMa03338	GWHBAVH00000003	7114594	7118062	-	2030	protein_coding	- && - && PF14818:Domain of unknown function (DUF4482)	-
HaiMa19705	6.3693196105758	6.76674890567319	8.24262316289905	4.77333619284819	5.59189925657707	24.0635993198168	4.78230832391686	4.1686583035444	3.88377448643946	19.2685384878493	13.4144753721137	13.672021188822	HaiMa19705	GWHBAVH00000020	13192232	13198168	+	1679	protein_coding	- && sp|Q5E9T8|KIME_BOVIN Mevalonate kinase OS=Bos taurus OX=9913 GN=MVK PE=2 SV=1 && PF00288:GHMP kinases N terminal domain|PF08544:GHMP kinases C terminal	-
HaiMa21881	11.6305820965728	12.191065511463	10.0268797489733	8.4920096236934	5.89277572576298	6.81879704175148	4.13231211767609	5.54283657362174	6.23988428739104	24.3318127109922	24.1387205454761	17.5217398338668	HaiMa21881	GWHBAVH00000022	7457729	7458490	+	762	protein_coding	- && sp|Q9H773|DCTP1_HUMAN dCTP pyrophosphatase 1 OS=Homo sapiens OX=9606 GN=DCTPP1 PE=1 SV=1 && PF12643:MazG-like family	-
HaiMa15079	54.314907788244	57.996058800262	97.7872709003721	72.6904621982682	171.190343666685	162.437159383719	446.365462470745	404.972409225641	215.941791989006	36.5975287736825	70.5463754114905	32.0029236979381	HaiMa15079	GWHBAVH00000013	8848703	8850739	-	1301	protein_coding	- && sp|P05452|TETN_HUMAN Tetranectin OS=Homo sapiens OX=9606 GN=CLEC3B PE=1 SV=3 && PF00059:Lectin C-type domain	-
HaiMa06969	55.8817958310998	58.9961679844234	44.3132354129551	36.6140054649725	29.7610244177629	34.9513444019465	30.945318020542	33.7653533349566	32.1224500627184	100.964669714105	104.169972668655	72.8676326443366	HaiMa06969	GWHBAVH00000006	8036892	8043830	-	1015	protein_coding	- && sp|Q3SZR8|SRSF3_BOVIN Serine/arginine-rich splicing factor 3 OS=Bos taurus OX=9913 GN=SRSF3 PE=2 SV=1 && PF00076:RNA recognition motif. (a.k.a. RRM, RBD, or RNP domain)	-
HaiMa04035	45.9150618438446	71.1911661495926	60.9129248866123	61.6923980944259	75.1695648875635	65.540017991101	83.9448085668998	71.3666259557967	81.2799392396007	37.2813736071952	32.9043560059058	31.7667043963049	HaiMa04035	GWHBAVH00000003	17624729	17631544	+	4415	protein_coding	- && sp|P34743|BTG1_CHICK Protein BTG1 OS=Gallus gallus OX=9031 GN=BTG1 PE=2 SV=1 && -	-
HaiMa05311	4.97213997923842	4.96550148703242	5.28258945677383	6.03113366851511	4.86920598394288	5.84101602232697	7.32099086928392	6.617785470917	6.17973593890433	2.72528650670533	2.40325262598377	2.27904039258054	HaiMa05311	GWHBAVH00000004	18742679	18762378	+	3957	protein_coding	- && sp|Q6PJG2|MDEAS_HUMAN Mitotic deacetylase-associated SANT domain protein OS=Homo sapiens OX=9606 GN=MIDEAS PE=1 SV=2 && PF01448:ELM2 domain	-
HaiMa20859	8.18439392793951	29.6574170385993	28.8938612409079	13.0994895785753	49.0901233786398	38.6837583049912	43.3771196516794	27.8296940195051	55.2064617362756	10.2239967812429	9.16500509380795	9.15272584995685	HaiMa20859	GWHBAVH00000021	9798499	9819918	+	3263	protein_coding	- && sp|P26045|PTN3_HUMAN Tyrosine-protein phosphatase non-receptor type 3 OS=Homo sapiens OX=9606 GN=PTPN3 PE=1 SV=2 && PF09379:FERM N-terminal domain|PF00373:FERM central domain|PF00595:PDZ domain|PF09380:FERM C-terminal PH-like domain|PF00102:Protein-tyrosine phosphatase	-
HaiMa19643	1.17601038221129	1.19552616646124	1.68894988113242	2.90174725371942	1.58387834322095	3.34052986151539	3.62959432830348	3.40530428347676	3.62817502545549	0.873903938103363	1.22951941692755	1.07705805518942	HaiMa19643	GWHBAVH00000020	12500041	12509584	+	3969	protein_coding	- && sp|Q8N3K9|CMYA5_HUMAN Cardiomyopathy-associated protein 5 OS=Homo sapiens OX=9606 GN=CMYA5 PE=1 SV=3 && -	-
HaiMa16352	15.0894259918418	17.7889984920863	17.4546720779992	17.3151297143657	24.8126823875175	25.8654399145099	26.4717129644247	20.5562382424674	22.3421940890169	8.22306219490533	6.07235160900902	7.86534446257605	HaiMa16352	GWHBAVH00000014	8050838	8066545	+	2040	protein_coding	- && sp|Q6DGM1|UBAD1_DANRE UBA-like domain-containing protein 1 OS=Danio rerio OX=7955 GN=ubald1 PE=2 SV=1 && PF14555:UBA-like domain	-
HaiMa13175	21.9365900023729	82.9397249428453	69.2707496805852	24.5380123952153	25.4554724721966	12.3121791041408	10.8997678857779	10.1491164971775	14.9784650960187	48.5108353892622	61.1519306402829	104.806487807892	HaiMa13175	GWHBAVH00000012	8594336	8598062	+	975	protein_coding	- && sp|P53817|PLAT3_RAT Phospholipase A and acyltransferase 3 OS=Rattus norvegicus OX=10116 GN=Plaat3 PE=1 SV=2 && PF04970:Lecithin retinol acyltransferase	-
HaiMa02433	5.15904572998914	9.91126934206438	12.4379248539514	3.49696709408038	16.6904435884113	17.0726565834949	13.5292414197844	11.4152472137832	13.9805283894329	4.41404898586981	4.59580318756558	3.89585023989684	HaiMa02433	GWHBAVH00000002	14883655	14890899	-	1443	protein_coding	- && sp|Q9Y257|KCNK6_HUMAN Potassium channel subfamily K member 6 OS=Homo sapiens OX=9606 GN=KCNK6 PE=1 SV=1 && PF07885:Ion channel	-
HaiMa24427	1.99807259085353	9.65499481380724	10.5842809437748	3.82155339883953	8.83987871204367	6.43119022129492	25.5006929869975	16.1091550713641	14.7900885748701	4.5272942193598	2.52407377004016	2.50150336524969	HaiMa24427	GWHBAVH00000024	10370409	10393751	+	3371	protein_coding	- && sp|Q5VWP3|MLIP_HUMAN Muscular LMNA-interacting protein OS=Homo sapiens OX=9606 GN=MLIP PE=1 SV=3 && PF15274:Muscular LMNA-interacting protein	-
HaiMa22350	16.5495267131233	29.0420026870311	23.9008800101479	19.0116757073215	30.7046991814458	25.7966947120242	29.1939197057025	27.3783790068796	35.5038681671427	11.4461866398399	9.99052612810147	11.0884915055005	HaiMa22350	GWHBAVH00000022	14317950	14330625	-	1146	protein_coding	- && sp|P79703|JUNB_CYPCA Transcription factor jun-B OS=Cyprinus carpio OX=7962 GN=junb PE=2 SV=1 && PF00170:bZIP transcription factor|PF03957:Jun-like transcription factor	-
HaiMa17045	11.6229554853619	16.6025529878138	13.2707229036235	10.3310591990595	9.88348801767771	9.71538478366869	7.74300450902258	6.84791446980686	6.85251929669173	26.2435666859943	28.8755181407422	19.7167543647238	HaiMa17045	GWHBAVH00000018	14289157	14291371	+	793	protein_coding	- && sp|Q9Y248|PSF2_HUMAN DNA replication complex GINS protein PSF2 OS=Homo sapiens OX=9606 GN=GINS2 PE=1 SV=1 && PF05916:GINS complex protein	-
HaiMa01872	5.16654661067689	6.75825133599654	4.47198966194038	2.20411728655196	3.5895239976269	2.97595124501284	2.96115389829662	2.6233797944719	3.55058081853682	9.27322417577836	9.81090516213298	11.9865315324037	HaiMa01872	GWHBAVH00000002	3163943	3186499	+	2047	protein_coding	- && sp|Q11206|SIA4C_HUMAN CMP-N-acetylneuraminate-beta-galactosamide-alpha-2,3-sialyltransferase 4 OS=Homo sapiens OX=9606 GN=ST3GAL4 PE=1 SV=1 && PF00777:Glycosyltransferase family 29 (sialyltransferase)	-
HaiMa21837	11.8139985597651	20.029827057664	19.124602174241	13.4013631989688	33.2771761866405	30.0507543224075	27.0117774354001	23.7884353269813	23.2769238307197	10.6557050998671	11.7032607830476	9.97405625098222	HaiMa21837	GWHBAVH00000022	6284268	6325897	-	4421	protein_coding	- && sp|O94988|FA13A_HUMAN Protein FAM13A OS=Homo sapiens OX=9606 GN=FAM13A PE=1 SV=2 && PF00620:RhoGAP domain	-
HaiMa07567	2.28167435764473	7.6974061061147	8.64374251714879	5.1482847931215	8.40754934295111	11.6533184094525	19.1467994289844	12.6316803518373	12.655514444665	3.97355013452697	2.50084941440258	2.53916526475661	HaiMa07567	GWHBAVH00000006	17059703	17063219	+	1476	protein_coding	- && sp|B5SNZ6|ABRA_PIG Actin-binding Rho-activating protein OS=Sus scrofa OX=9823 GN=ABRA PE=2 SV=1 && PF14705:Costars	-
HaiMa13554	6.10887973682339	7.71268033233048	7.18918238546272	5.95211620468459	6.35228075339831	7.39133779273171	7.48153490506255	8.52290203201408	7.11179232608646	2.79918919609059	3.18535415521242	2.44634982426943	HaiMa13554	GWHBAVH00000012	17625330	17631617	-	3830	protein_coding	- && sp|Q9WVH3|FOXO4_MOUSE Forkhead box protein O4 OS=Mus musculus OX=10090 GN=Foxo4 PE=1 SV=1 && PF16676:Transactivation domain of FOXO protein family|PF00250:Forkhead domain	-
HaiMa22217	34.1043985069504	28.2838781188957	22.8945271676153	23.8034468324638	17.240225526473	23.9987432623983	15.8334082168575	16.742931777284	17.0110353321702	35.6867886343085	33.2744572408626	38.8352697888495	HaiMa22217	GWHBAVH00000022	12223112	12233829	+	2292	protein_coding	- && sp|P17844|DDX5_HUMAN Probable ATP-dependent RNA helicase DDX5 OS=Homo sapiens OX=9606 GN=DDX5 PE=1 SV=1 && PF00271:Helicase conserved C-terminal domain|PF00270:DEAD/DEAH box helicase	-
HaiMa14223	1.9997443924815	2.63213672545889	2.35091765191313	1.6439859421112	1.7081961790553	2.75645800838972	1.35641555911903	1.59662930260475	1.21221066358477	7.17960363761081	4.96658912020766	6.3784808052711	HaiMa14223	GWHBAVH00000012	29934476	29943732	+	1625	protein_coding	- && sp|Q5IGQ0|EPO_EPICO Erythropoietin OS=Epinephelus coioides OX=94232 GN=epo PE=2 SV=1 && PF00758:Erythropoietin/thrombopoietin	-
HaiMa19483	21.2940017796542	39.1264507690689	41.9552075924861	12.9580956238037	37.2982518941232	11.6718040033761	69.2634244292714	65.0340733820776	59.0757311838016	17.393309676793	20.1135165842169	25.4649597665677	HaiMa19483	GWHBAVH00000020	9753677	9754396	-	591	protein_coding	- && - && -	-
HaiMa23817	4.85387352540257	5.64029645061037	9.38435607271858	4.84907720046177	8.87535794894821	8.45938482272578	15.0342118947024	10.9892735512292	12.3471931295825	4.61517154435144	5.184096210112	4.56200062395852	HaiMa23817	GWHBAVH00000023	22258769	22300961	-	8472	protein_coding	- && sp|Q5H8C1|FREM1_HUMAN FRAS1-related extracellular matrix protein 1 OS=Homo sapiens OX=9606 GN=FREM1 PE=1 SV=3 && PF03160:Calx-beta domain|PF16184:Cadherin-like	-
HaiMa06180	25.4854662933668	61.5316246535256	40.8699491381822	19.2932251604699	28.36926517676	19.0901044855647	14.1448682415366	8.76270421071492	13.9466041117177	40.6836180819298	59.402473904926	75.3014141111446	HaiMa06180	GWHBAVH00000005	11399513	11417997	+	13379	protein_coding	- && sp|Q9NZJ4|SACS_HUMAN Sacsin OS=Homo sapiens OX=9606 GN=SACS PE=1 SV=2 && -	-
HaiMa04092	18.9303371776608	14.581946179791	16.6292250135818	18.2779413255167	12.8746656725897	15.8464711537799	6.6339383646347	8.48302744553681	7.08443862416111	22.4946990134188	17.3831341998711	21.7185625942852	HaiMa04092	GWHBAVH00000003	18238467	18243964	-	2397	protein_coding	- && sp|Q7SXN5|DNM1L_DANRE Dynamin-1-like protein OS=Danio rerio OX=7955 GN=dnm1l PE=2 SV=1 && PF01031:Dynamin central region|PF00350:Dynamin family|PF02212:Dynamin GTPase effector domain	-
HaiMa14500	28.1873322318717	46.0544383066978	38.0020748187288	43.8016789335979	44.5637518691055	45.4341681755355	72.8559779566723	62.5852726898942	72.1101257429605	24.3040675295487	15.954620099732	23.6587087320956	HaiMa14500	GWHBAVH00000012	33646035	33648797	+	698	protein_coding	- && sp|Q5ZJS6|PAIP2_CHICK Polyadenylate-binding protein-interacting protein 2 OS=Gallus gallus OX=9031 GN=PAIP2 PE=2 SV=1 && -	-
novel.689	8.50625854173792	10.731981151481	9.52000295141043	9.53316294364114	15.286894731403	15.0471741259872	23.7808375768802	17.5098226848007	19.0709891338099	5.30276358951533	6.65925351707642	7.42202016644826	-	GWHBAVH00000022	14919506	14931860	-	4876	-	- && sp|Q92841|DDX17_HUMAN Probable ATP-dependent RNA helicase DDX17 OS=Homo sapiens OX=9606 GN=DDX17 PE=1 SV=2 && PF00270:DEAD/DEAH box helicase	-
HaiMa07275	20.6440254474143	51.5360534519619	89.1933521716938	30.4055932273282	158.255054101705	122.077606706037	296.44324689633	98.6969378434721	125.555916296282	24.8205411988936	21.1545712132529	22.6742161221681	HaiMa07275	GWHBAVH00000006	12429620	12450280	-	12859	protein_coding	- && sp|Q90339|MYSS_CYPCA Myosin heavy chain, fast skeletal muscle OS=Cyprinus carpio OX=7962 PE=2 SV=2 && -	-
HaiMa20121	96.7715922204817	72.6026866923533	78.1688537213784	84.7503525248792	59.1448592268062	75.5816929104251	48.0937573060415	55.9716445822317	58.265509418009	128.189262011026	142.393158885504	111.230640579045	HaiMa20121	GWHBAVH00000020	23262105	23272707	-	9577	protein_coding	- && sp|P30883|TBB4_XENLA Tubulin beta-4 chain OS=Xenopus laevis OX=8355 GN=tubb4 PE=2 SV=1 && PF00091:Tubulin/FtsZ family, GTPase domain|PF03953:Tubulin C-terminal domain	-
HaiMa17736	6.87807637403133	10.2604525815752	10.3185094230314	7.34892286632236	12.3648261984644	9.31368908666951	13.918547409084	14.2290233250644	12.0881884029434	5.39344765058579	6.34578007396056	5.38617797797633	HaiMa17736	GWHBAVH00000019	889884	900907	+	4338	protein_coding	- && sp|P61622|ITA11_MOUSE Integrin alpha-11 OS=Mus musculus OX=10090 GN=Itga11 PE=1 SV=1 && PF00092:von Willebrand factor type A domain|PF08441:Integrin alpha	-
HaiMa15300	6.3380328472451	7.49323961260492	7.20800223463933	7.98744685005543	10.9350437219828	10.0986597943733	16.0780751204017	14.2250781946304	14.6966292834297	5.80954004419286	5.34634593454348	6.38830897292175	HaiMa15300	GWHBAVH00000013	10233707	10235928	+	1650	protein_coding	- && - && -	-
HaiMa10291	0.0304553386858711	2.34255080672686	1.74626858261881	0.0612022257945178	2.02000154588104	2.12417769203229	0.770974418037558	0.466528880975674	0.77029028125054	7.4116554687512	6.15961439376829	3.13927210696842	HaiMa10291	GWHBAVH00000009	5265725	5272212	+	1940	protein_coding	- && sp|Q9VR07|INE_DROME Sodium- and chloride-dependent GABA transporter ine OS=Drosophila melanogaster OX=7227 GN=ine PE=1 SV=1 && PF00209:Sodium:neurotransmitter symporter family	-
HaiMa09042	4.41004961717322	18.738428504921	11.2431039640786	10.6802276515677	46.9537600160394	18.602794358056	44.2191008699476	26.5601514119739	50.3104425713163	4.70717579758008	9.45938026492576	4.93132622471153	HaiMa09042	GWHBAVH00000008	1571256	1573174	-	1045	protein_coding	- && sp|O73688|HMOX_TAKRU Heme oxygenase OS=Takifugu rubripes OX=31033 GN=hmox PE=3 SV=1 && PF01126:Heme oxygenase	-
HaiMa09299	2.86812412866941	6.06675172518826	2.72924356457217	4.06341185529913	3.0120249587854	2.8267075450113	6.49635572480293	11.716065101525	6.79255975284567	1.74497713706035	1.18445693344307	1.76247035579799	HaiMa09299	GWHBAVH00000008	4220761	4226480	+	2060	protein_coding	- && sp|O95931|CBX7_HUMAN Chromobox protein homolog 7 OS=Homo sapiens OX=9606 GN=CBX7 PE=1 SV=1 && PF00385:Chromo (CHRromatin Organisation MOdifier) domain|PF17218:CBX family C-terminal motif	-
HaiMa17618	15.4263047820426	30.0018003065137	33.176150636214	26.772973675994	72.2895806060781	70.9098111497779	96.5931155890779	71.6082513558121	63.6495795209894	21.0864436181189	24.986709970085	26.4696187061722	HaiMa17618	GWHBAVH00000018	27840545	27843108	-	969	protein_coding	- && sp|P49715|CEBPA_HUMAN CCAAT/enhancer-binding protein alpha OS=Homo sapiens OX=9606 GN=CEBPA PE=1 SV=3 && PF07716:Basic region leucine zipper	-
HaiMa02123	6.66125252094422	11.0936032457856	8.97360542615767	5.75566139605586	10.2239550638247	11.3173707432233	10.5808739544888	9.52817707209957	12.3478409021616	4.05296182558103	4.11270233281351	3.29034275964846	HaiMa02123	GWHBAVH00000002	8411076	8420070	+	2723	protein_coding	- && sp|Q5RFL4|ZFYV1_PONAB Zinc finger FYVE domain-containing protein 1 OS=Pongo abelii OX=9601 GN=ZFYVE1 PE=2 SV=1 && PF01363:FYVE zinc finger	-
HaiMa21890	20.7897587910632	32.0219842268394	33.072010253051	28.5719481917722	43.047457186086	43.1157201847055	60.0296782728911	48.9155115901852	56.6652043552901	21.7857751657232	24.8916231245329	21.7327766039593	HaiMa21890	GWHBAVH00000022	7576429	7578847	+	935	protein_coding	- && sp|A7MCB7|TMA16_DANRE Translation machinery-associated protein 16 OS=Danio rerio OX=7955 GN=tma16 PE=2 SV=1 && PF11176:Translation machinery-associated protein 16	-
HaiMa17195	1.91520922166284	4.19854264008123	4.3835240210658	3.06537826268583	5.1757952212483	4.62572557345952	10.6134987222068	8.3254304837185	6.95623589146846	1.42916316536926	1.77676380986495	2.57016733635191	HaiMa17195	GWHBAVH00000018	18025016	18036781	-	3486	protein_coding	- && sp|Q924C5|ALPK3_MOUSE Alpha-protein kinase 3 OS=Mus musculus OX=10090 GN=Alpk3 PE=1 SV=1 && PF02816:Alpha-kinase family|PF07679:Immunoglobulin I-set domain	-
HaiMa13694	35.0283763666809	104.619269614132	85.4013073546014	37.8031534111572	116.150858940594	120.730591039924	110.482449516206	78.0029459657296	101.360155140817	32.6571570717467	36.2330952699249	26.5205415961871	HaiMa13694	GWHBAVH00000012	21291598	21297026	-	1093	protein_coding	- && sp|Q98TT6|4EB3L_DANRE Eukaryotic translation initiation factor 4E-binding protein 3-like OS=Danio rerio OX=7955 GN=eif4ebp3l PE=1 SV=1 && PF05456:Eukaryotic translation initiation factor 4E binding protein (EIF4EBP)	-
HaiMa16328	1.00148631337586	1.21618989896712	1.27467606292052	1.19359609419335	1.9709516355329	1.35415955137725	2.50117378554952	2.7760317006222	2.83106394160283	1.06433370864319	0.739121165597464	1.00979470544729	HaiMa16328	GWHBAVH00000014	7718036	7761732	-	13628	protein_coding	- && sp|Q8TB22|SPT20_HUMAN Spermatogenesis-associated protein 20 OS=Homo sapiens OX=9606 GN=SPATA20 PE=2 SV=3 && PF02010:REJ domain|PF00801:PKD domain|PF01477:PLAT/LH2 domain|PF00059:Lectin C-type domain|PF08016:Polycystin cation channel|PF03190:Protein of unknown function, DUF255	-
HaiMa11968	19.3221564645596	28.867712307182	27.9667761561384	27.9436173840262	32.0239296744806	27.0532805714714	37.9837794444262	27.602517837487	34.4764138684133	13.3221391515597	12.5363780711855	12.2045080449131	HaiMa11968	GWHBAVH00000010	12604647	12610752	-	2116	protein_coding	- && sp|Q16589|CCNG2_HUMAN Cyclin-G2 OS=Homo sapiens OX=9606 GN=CCNG2 PE=2 SV=1 && PF00134:Cyclin, N-terminal domain	-
HaiMa06942	0.37321848477049	0.454636711189487	0.735510432106054	0.432697952045789	0.396704223255711	0.783541270606408	1.79779672233299	2.22821568548926	1.71629303764808	0.275790463583269	0.182401232181559	0.11381826806307	HaiMa06942	GWHBAVH00000006	7817750	7821597	-	2058	protein_coding	- && - && PF15771:Interactor of HORMAD1 protein 1	-
HaiMa21474	79.7263381578302	108.280174376645	124.975247870553	84.1208691826651	123.066197546691	117.440599493486	193.026636276045	145.019592719588	148.50653452039	53.6590913460779	68.3785770026265	54.0320851871117	HaiMa21474	GWHBAVH00000022	336477	341879	+	2367	protein_coding	- && sp|Q92178|CAN2_CHICK Calpain-2 catalytic subunit OS=Gallus gallus OX=9031 GN=CAPN2 PE=2 SV=3 && PF13833:EF-hand domain pair|PF01067:Calpain large subunit, domain III|PF00648:Calpain family cysteine protease	-
HaiMa07093	3.47984684383173	9.40778948856141	3.73346815829272	5.92669674433712	5.86565472561251	4.93951748370589	11.6403814653184	10.0058817474198	13.2503149731785	3.9250412760652	4.52109720819613	4.3051260691926	HaiMa07093	GWHBAVH00000006	10013238	10017856	+	2394	protein_coding	- && sp|O35780|BHE40_RAT Class E basic helix-loop-helix protein 40 OS=Rattus norvegicus OX=10116 GN=Bhlhe40 PE=1 SV=1 && PF00010:Helix-loop-helix DNA-binding domain|PF07527:Hairy Orange	-
HaiMa20694	18.9921539984321	33.0242733818181	25.6300843595428	18.6899064059	26.2434697356811	31.1242443993674	24.3019107387102	22.4383834687638	25.3639648437895	11.2763597494245	8.86025832574651	9.63561800848658	HaiMa20694	GWHBAVH00000021	7223533	7225495	+	1963	protein_coding	- && sp|O93343|GBP_XENLA GSK-3-binding protein OS=Xenopus laevis OX=8355 GN=gbp PE=1 SV=1 && PF05350:Glycogen synthase kinase-3 binding	-
HaiMa00793	1.9224219639588	3.56685487177595	5.41612527462365	3.27959118185417	4.8159446968161	5.34741239338245	9.76635985395989	6.07332073205223	5.69226683407947	1.88956062939448	1.24482863395444	1.6723452406486	HaiMa00793	GWHBAVH00000001	17585528	17591723	-	4272	protein_coding	- && sp|F1QWM2|STYL2_DANRE Serine/threonine/tyrosine-interacting-like protein 2 OS=Danio rerio OX=7955 GN=styxl2 PE=1 SV=1 && PF00782:Dual specificity phosphatase, catalytic domain	-
HaiMa07950	6.39189657649844	9.11625728974969	10.1034085885349	7.87453285222596	3.76335346016485	17.7821362112253	2.88814796597126	3.80303693629464	5.17589219172624	13.289139478225	18.127559522661	17.8488030569874	HaiMa07950	GWHBAVH00000007	5967211	5970155	+	1063	protein_coding	- && sp|O88736|DHB7_MOUSE 3-keto-steroid reductase/17-beta-hydroxysteroid dehydrogenase 7 OS=Mus musculus OX=10090 GN=Hsd17b7 PE=1 SV=1 && PF00106:short chain dehydrogenase	-
HaiMa18736	13.4726894937212	5.59575719288866	11.6851817699319	8.42548218880229	5.96314292456123	14.6825583938574	3.13199321341798	2.57976065299613	2.17813673784838	17.7882665397087	8.65636821539075	13.214138710814	HaiMa18736	GWHBAVH00000019	22100152	22106931	+	1684	protein_coding	- && sp|B2KKL4|FAD1_SIGCA Acyl-CoA Delta-6 desaturase OS=Siganus canaliculatus OX=75042 GN=fad1 PE=1 SV=2 && PF00173:Cytochrome b5-like Heme/Steroid binding domain|PF00487:Fatty acid desaturase	-
HaiMa16022	42.06735022002	117.356283532765	87.4330671061751	56.991512659855	75.0287490851972	74.9825489732214	110.838528545155	83.1453992059925	82.3258242044895	33.991542357256	23.7741766025444	30.8608559300228	HaiMa16022	GWHBAVH00000014	4375109	4376992	-	1000	protein_coding	- && sp|Q7T346|DDIT4_DANRE DNA damage-inducible transcript 4 protein OS=Danio rerio OX=7955 GN=ddit4 PE=2 SV=1 && PF07809:RTP801 C-terminal region	-
novel.502	476.351624908949	915.305424937434	568.657122532782	649.708351088714	737.935887313428	551.091536177336	1191.47355190127	1119.23254966882	1003.83807788291	539.706516690408	419.378089813984	432.395783949454	-	GWHBAVH00000018	18394192	18398806	+	930	-	- && sp|Q148C8|MIEN1_BOVIN Migration and invasion enhancer 1 OS=Bos taurus OX=9913 GN=MIEN1 PE=3 SV=1 && -	-
HaiMa15459	3.95973116035699	4.24327597110188	4.6082906702941	6.83181988730074	2.41181474990463	4.38444544323894	12.0441046768431	11.81214923331	9.46406032583436	4.28212929670648	3.7516105285738	4.33774066062588	HaiMa15459	GWHBAVH00000014	24874	30505	-	2268	protein_coding	- && sp|O14639|ABLM1_HUMAN Actin-binding LIM protein 1 OS=Homo sapiens OX=9606 GN=ABLIM1 PE=1 SV=3 && PF16182:Putative adherens-junction anchoring region of AbLIM|PF00412:LIM domain|PF02209:Villin headpiece domain	-
HaiMa14074	9.61652667161266	14.9567629752048	15.8091664301661	12.1971470367709	22.6125442779604	19.7313195213686	22.4707846638229	16.8700141468799	20.9702484354961	8.66061970274082	8.15795695930648	8.09615760324431	HaiMa14074	GWHBAVH00000012	27200552	27237395	+	6488	protein_coding	- && sp|O75970|MPDZ_HUMAN Multiple PDZ domain protein OS=Homo sapiens OX=9606 GN=MPDZ PE=1 SV=2 && PF00595:PDZ domain|PF16667:Unstructured region 10 on multiple PDZ protein|PF09045:L27_2	-
HaiMa00944	120.212890968733	156.808334750265	99.2270437495804	84.2948058821809	78.4608825559204	95.7898989712056	71.9049141671209	86.457966992704	74.3947020549764	245.977235893692	180.378236697364	195.451834052487	HaiMa00944	GWHBAVH00000001	20549240	20551906	+	231	protein_coding	- && sp|Q3ZBL0|RUXG_BOVIN Small nuclear ribonucleoprotein G OS=Bos taurus OX=9913 GN=SNRPG PE=3 SV=1 && -	-
HaiMa24107	18.099682062327	51.8352382957653	33.6842250769974	30.5808116711417	61.0122580740052	44.4865430280849	63.7444419986688	41.0885260687336	73.7572585845584	13.658758139845	11.8413100408052	17.5964152847633	HaiMa24107	GWHBAVH00000024	3892553	3895563	-	1025	protein_coding	- && sp|O55003|BNIP3_MOUSE BCL2/adenovirus E1B 19 kDa protein-interacting protein 3 OS=Mus musculus OX=10090 GN=Bnip3 PE=1 SV=1 && PF06553:BNIP3	-
HaiMa17938	5.61364526947122	3.873274826098	3.329302050773	4.61875806922414	2.82462603473252	3.2095743933305	2.59913287991661	2.60679362085038	2.30236043607168	5.84788152637682	6.1970290073739	5.16277984844777	HaiMa17938	GWHBAVH00000019	3924746	3948168	+	5694	protein_coding	- && sp|Q96RT7|GCP6_HUMAN Gamma-tubulin complex component 6 OS=Homo sapiens OX=9606 GN=TUBGCP6 PE=1 SV=3 && PF17681:Gamma tubulin complex component N-terminal|PF04130:Gamma tubulin complex component C-terminal	-
HaiMa00442	165.668948008963	227.915727087353	214.084850424171	121.394919857907	179.828792105697	176.044716407913	134.034151973045	121.777987303185	123.890873897418	292.378511699103	241.836461593464	258.264899715088	HaiMa00442	GWHBAVH00000001	11026453	11031515	-	602	protein_coding	- && - && PF05485:THAP domain	-
HaiMa19469	0.68624666039728	1.26256164757282	1.06919708490312	0.132921710653641	0.0685488909706341	0.0376091038088438	2.31336616663353	0.371516981808784	1.78701544015531	0.0882508900168498	0.0262651648355478	0.0409736208497407	HaiMa19469	GWHBAVH00000020	9596694	9618024	-	7146	protein_coding	- && sp|C8YR32|LOXH1_MOUSE Lipoxygenase homology domain-containing protein 1 OS=Mus musculus OX=10090 GN=Loxhd1 PE=2 SV=1 && PF01477:PLAT/LH2 domain	-
HaiMa09101	85.2449179399674	239.474706875144	155.625797084631	59.8079536924641	127.437043262354	73.501273312085	48.7701242145041	32.8349536135995	64.1975879896856	158.452182606806	233.667855714115	200.518619087267	HaiMa09101	GWHBAVH00000008	2175990	2181511	+	1075	protein_coding	- && - && PF00335:Tetraspanin family	-
HaiMa24055	15.6512204107523	15.6382985292596	9.78569839802028	13.4982657375944	10.362912639948	9.19579948163127	8.68880196928582	10.9220624555718	8.84682175315441	22.9007552935844	24.3072794356211	23.0747694413758	HaiMa24055	GWHBAVH00000024	2553081	2554620	-	906	protein_coding	- && sp|Q8WXX5|DNJC9_HUMAN DnaJ homolog subfamily C member 9 OS=Homo sapiens OX=9606 GN=DNAJC9 PE=1 SV=1 && PF00226:DnaJ domain	-
HaiMa11689	25.0802821765769	62.4125277120928	51.8976160894032	36.1043171187006	77.109780099552	63.6966816918302	109.823194157972	72.2082611510234	91.7134190302591	26.1522903600561	26.7108364406675	34.6576626252048	HaiMa11689	GWHBAVH00000010	9031192	9038510	-	1225	protein_coding	- && sp|Q9Y2P8|RCL1_HUMAN RNA 3'-terminal phosphate cyclase-like protein OS=Homo sapiens OX=9606 GN=RCL1 PE=1 SV=3 && PF01137:RNA 3'-terminal phosphate cyclase|PF05189:RNA 3'-terminal phosphate cyclase (RTC), insert domain	-
HaiMa02755	19.4246653317008	23.4025025572308	28.5111047294809	24.3462244613928	34.1804842058274	37.1225038287417	47.6501934161839	42.1021012391917	42.2208765459414	19.2755810823259	21.8544161270686	20.5559884902091	HaiMa02755	GWHBAVH00000003	237933	240928	+	1168	protein_coding	- && sp|Q66II5|T3HPD_XENTR Trans-L-3-hydroxyproline dehydratase OS=Xenopus tropicalis OX=8364 GN=l3hypdh PE=2 SV=1 && PF05544:Proline racemase	-
HaiMa10464	8.28801895598206	7.602672012789	8.69835780813509	14.852947548987	12.9271300569417	14.9422906258021	28.1965982799738	40.6734771977654	20.4664367649155	5.74411544328659	8.75217472726058	6.32406579403701	HaiMa10464	GWHBAVH00000009	8061826	8067774	-	2602	protein_coding	- && sp|Q99NF1|BCDO2_MOUSE Beta,beta-carotene 9',10'-oxygenase OS=Mus musculus OX=10090 GN=Bco2 PE=1 SV=1 && PF03055:Retinal pigment epithelial membrane protein	-
HaiMa07861	1.88563905480606	3.37712854880914	4.15354738698188	3.10514484239384	4.41502258679747	6.67121486073044	8.89793403796146	5.77701720697537	4.36578530213928	1.42565088045571	0.721034658065224	0.908502864426298	HaiMa07861	GWHBAVH00000007	3580526	3586194	-	2256	protein_coding	- && sp|Q8WXI3|ASB10_HUMAN Ankyrin repeat and SOCS box protein 10 OS=Homo sapiens OX=9606 GN=ASB10 PE=1 SV=2 && PF12796:Ankyrin repeats (3 copies)|PF07525:SOCS box	-
HaiMa08550	426.268864574541	553.662240561908	470.389620238555	270.196578792518	414.911625209996	426.320651213412	309.798204453059	229.764271899548	225.734191168083	635.081992877736	646.139728958122	595.170503263911	HaiMa08550	GWHBAVH00000007	14274195	14281400	+	2911	protein_coding	- && sp|O93235|CIRBA_XENLA Cold-inducible RNA-binding protein A OS=Xenopus laevis OX=8355 GN=cirbp-a PE=1 SV=2 && PF00076:RNA recognition motif. (a.k.a. RRM, RBD, or RNP domain)	-
HaiMa06825	0.0872079070857415	1.87424403594426	1.38308529963559	0.481939298322882	3.79588851380044	1.45451474243443	2.32385375178537	2.31554408427188	4.41140411992929	0.279250565340402	0.184689660924796	0.259304054251437	HaiMa06825	GWHBAVH00000006	5586700	5590405	+	1355	protein_coding	- && sp|Q9BWT1|CDCA7_HUMAN Cell division cycle-associated protein 7 OS=Homo sapiens OX=9606 GN=CDCA7 PE=1 SV=1 && PF10497:Zinc-finger domain of monoamine-oxidase A repressor R1	-
HaiMa16993	4.673210529578	5.84924677033618	5.62658956222585	4.07242723027743	4.71938440214309	5.88049808708807	6.50573405167458	5.58418425204117	5.03115380865713	2.51734228587094	2.08113765428915	2.20766886815562	HaiMa16993	GWHBAVH00000018	13478315	13530460	+	6764	protein_coding	- && sp|Q2EY14|PRTGA_DANRE Protogenin A OS=Danio rerio OX=7955 GN=prtga PE=2 SV=1 && PF00041:Fibronectin type III domain|PF07679:Immunoglobulin I-set domain|PF13927:Immunoglobulin domain	-
HaiMa00669	24.4129148924312	29.5482290279334	37.625104257203	13.8795881043725	30.1431847194237	71.9582296055905	13.7578731737282	8.8690884023755	11.3209329214095	108.610370343737	50.6881201930467	44.2585101779485	HaiMa00669	GWHBAVH00000001	15552121	15554087	+	864	protein_coding	- && sp|Q15125|EBP_HUMAN 3-beta-hydroxysteroid-Delta(8),Delta(7)-isomerase OS=Homo sapiens OX=9606 GN=EBP PE=1 SV=3 && PF05241:Emopamil binding protein	-
HaiMa14520	7.36656324077568	15.1579748759181	12.0235611743771	7.50287201240112	18.551780154884	15.3628547935678	27.9039211430471	17.4337541490501	23.9618384472726	5.6623498499041	8.11995953390375	6.6035179631443	HaiMa14520	GWHBAVH00000012	33791576	33798373	-	2350	protein_coding	- && sp|Q2EI20|REST_DANRE RE1-silencing transcription factor OS=Danio rerio OX=7955 GN=rest PE=2 SV=1 && PF13909:C2H2-type zinc-finger domain	-
HaiMa07597	6.78823214684153	9.42520201748835	8.34032384895648	7.96828652251466	9.93570730418549	11.7316443822903	13.3094089212399	11.5320147458599	15.7747167687922	5.27107933674232	5.34848285010027	5.65984811218338	HaiMa07597	GWHBAVH00000006	17329785	17350914	-	3673	protein_coding	- && sp|Q91X46|ARHG3_MOUSE Rho guanine nucleotide exchange factor 3 OS=Mus musculus OX=10090 GN=Arhgef3 PE=1 SV=1 && PF00621:RhoGEF domain	-
HaiMa09950	25.8247982453851	26.6354290229675	23.5374036607495	22.5807281220486	16.0314668141286	23.1291885613065	17.8051561867476	18.649845447973	23.2182042460907	48.2956236831717	48.5948719837654	42.8016701185758	HaiMa09950	GWHBAVH00000008	13009215	13013557	-	1375	protein_coding	- && sp|Q7YR75|RM12_BOVIN 39S ribosomal protein L12, mitochondrial OS=Bos taurus OX=9913 GN=MRPL12 PE=1 SV=1 && PF00542:Ribosomal protein L7/L12 C-terminal domain|PF16320:Ribosomal protein L7/L12 dimerisation domain	-
HaiMa10715	2.05451971328822	3.67904371223512	3.69260962750159	2.43070373892107	4.96615866389281	4.58059654347455	5.2356989545043	3.56979058720773	5.23630573561519	1.63080798370015	1.10309061366338	1.43401652753574	HaiMa10715	GWHBAVH00000009	12023950	12052388	+	10209	protein_coding	- && sp|O08523|TECTA_MOUSE Alpha-tectorin OS=Mus musculus OX=10090 GN=Tecta PE=1 SV=2 && PF01826:Trypsin Inhibitor like cysteine rich domain|PF00100:Zona pellucida-like domain|PF00094:von Willebrand factor type D domain|PF06119:Nidogen-like|PF08742:C8 domain|PF12714:TILa domain	-
HaiMa18363	28.6516136055945	39.1209345628417	30.920985195942	29.1294496199044	44.7448214257986	34.3173089925421	60.4239483864065	53.0660426431268	75.7219358387531	21.6245574683555	23.1584141186153	15.7951015734125	HaiMa18363	GWHBAVH00000019	13754644	13755608	+	697	protein_coding	- && sp|B5XG43|PHLA2_SALSA Pleckstrin homology-like domain family A member 2 OS=Salmo salar OX=8030 GN=phlda2 PE=2 SV=1 && PF17339:PH domain	-
novel.458	4.27234151512202	10.0188460428794	11.3141481284462	6.80564433217698	13.3909714472317	14.0618250251627	32.9043551401938	27.4552657855314	22.5220676108463	9.56527583160408	6.95151362647498	8.05580408401949	-	GWHBAVH00000014	668840	671719	-	567	-	- && - && -	-
HaiMa12636	39.0357243373411	61.280694708189	50.2076984347695	51.9418871280533	70.0061452847229	59.0609177564485	91.3886468950707	71.2719921604309	98.3462639062318	31.546923627373	33.8062047762268	37.6671057224382	HaiMa12636	GWHBAVH00000011	7901190	7905912	+	2119	protein_coding	- && sp|O14730|RIOK3_HUMAN Serine/threonine-protein kinase RIO3 OS=Homo sapiens OX=9606 GN=RIOK3 PE=1 SV=2 && PF01163:RIO1 family	-
HaiMa16420	9.87504319819181	8.74726169466553	7.12655588170555	11.0682669360594	8.26411100112779	9.48992428735868	7.19010635277568	7.75527388394025	7.2274882492614	15.0237417698007	16.6423949108405	14.8052970429413	HaiMa16420	GWHBAVH00000014	9933935	9941735	+	2124	protein_coding	- && sp|Q5D144|TFAM_PIG Transcription factor A, mitochondrial OS=Sus scrofa OX=9823 GN=TFAM PE=2 SV=1 && PF00505:HMG (high mobility group) box	-
HaiMa09017	2.24418828576136	2.90772830271122	4.23121678138359	2.86991100238105	5.07441686681096	6.3105374984889	11.5797488013041	7.12551984230525	7.45868094407778	2.04696964246127	2.41958761584488	1.86031557337616	HaiMa09017	GWHBAVH00000008	1353443	1356533	+	1448	protein_coding	- && - && PF03285:Paralemmin	-
HaiMa05212	1.7303240624944	0.835904654770909	1.12144025005066	2.58979888345258	1.27020383967275	1.63974774751677	2.80973272223379	3.16598244872814	3.14969213676798	0.904213557743723	0.610749214284562	1.00040632685576	HaiMa05212	GWHBAVH00000004	17493843	17502104	+	3278	protein_coding	- && sp|Q6AXJ9|CDKL1_DANRE Cyclin-dependent kinase-like 1 OS=Danio rerio OX=7955 GN=cdkl1 PE=2 SV=1 && PF00069:Protein kinase domain	-
HaiMa10701	19.0186075588257	23.6924264552094	23.672338592491	19.7325973829381	26.9051869732505	27.109209468501	40.9454001910754	37.4244546346373	31.2272812233773	16.4903821036783	16.8031056830534	14.3492362636246	HaiMa10701	GWHBAVH00000009	11440299	11451732	+	3526	protein_coding	- && sp|O55028|BCKD_MOUSE [3-methyl-2-oxobutanoate dehydrogenase [lipoamide]] kinase, mitochondrial OS=Mus musculus OX=10090 GN=Bckdk PE=1 SV=1 && PF10436:Mitochondrial branched-chain alpha-ketoacid dehydrogenase kinase|PF02518:Histidine kinase-, DNA gyrase B-, and HSP90-like ATPase	-
HaiMa22299	15.6119171221328	19.7972035830248	17.9854182438217	17.5857528001125	25.0723160525222	21.7227584890214	49.6599220729017	43.3134606373269	33.6803186721394	16.4216781858341	16.8117220141237	14.9115038832648	HaiMa22299	GWHBAVH00000022	13776199	13780509	-	1563	protein_coding	- && sp|Q9QYJ3|DNJB1_MOUSE DnaJ homolog subfamily B member 1 OS=Mus musculus OX=10090 GN=Dnajb1 PE=1 SV=3 && PF00226:DnaJ domain|PF01556:DnaJ C terminal domain	-
HaiMa09538	7.41367295814594	29.7086133072384	17.5374499664522	6.67698957615937	21.9252080568132	13.0230514168374	21.5020924755145	22.8978704631488	46.3577911211809	5.01810630805528	7.18021682918226	4.92849646597508	HaiMa09538	GWHBAVH00000008	7268309	7272635	+	1307	protein_coding	- && sp|Q90X67|SOCS3_CHICK Suppressor of cytokine signaling 3 OS=Gallus gallus OX=9031 GN=SOCS3 PE=2 SV=1 && PF00017:SH2 domain|PF07525:SOCS box	-
HaiMa05856	17.5497236391224	31.3847367276488	50.4351531179177	36.3843246675238	45.1038062250291	60.6091662300598	99.7107926888188	68.5239330757916	66.6231168233163	29.8436412792697	25.260854871315	21.8644728233863	HaiMa05856	GWHBAVH00000005	5089679	5093598	+	2764	protein_coding	- && sp|E9QIN8|KL41A_DANRE Kelch-like protein 41a OS=Danio rerio OX=7955 GN=klhl41a PE=2 SV=1 && PF07707:BTB And C-terminal Kelch|PF00651:BTB/POZ domain|PF01344:Kelch motif	-
HaiMa19365	10.4598929620105	10.735392205169	9.49923371420228	8.05875461819216	8.86607013350501	7.9552188845071	5.56564945147975	6.48425888113248	7.18443820012523	16.5150858714915	18.3656788174574	14.2755339557985	HaiMa19365	GWHBAVH00000020	7290455	7304291	-	1768	protein_coding	- && sp|Q9BRT8|CBWD1_HUMAN COBW domain-containing protein 1 OS=Homo sapiens OX=9606 GN=CBWD1 PE=1 SV=1 && PF07683:Cobalamin synthesis protein cobW C-terminal domain|PF02492:CobW/HypB/UreG, nucleotide-binding domain	-
HaiMa07762	4.9966637268303	6.08574070911047	5.53433405997901	7.00238819309234	7.34351606747445	7.09435200508686	9.41668250517722	9.64598067603857	10.5188935341731	3.68419641912145	3.00518884705363	4.4636413307646	HaiMa07762	GWHBAVH00000007	685227	762379	-	5392	protein_coding	- && sp|P61460|DEPD5_MOUSE GATOR complex protein DEPDC5 OS=Mus musculus OX=10090 GN=Depdc5 PE=1 SV=2 && PF00610:Domain found in Dishevelled, Egl-10, and Pleckstrin (DEP)|PF12257:Vacuolar membrane-associated protein Iml1	-
HaiMa12285	188.876546916138	239.948333389237	273.163075340771	241.410050597084	337.333790521323	355.688275015616	442.281945250963	390.472239065862	398.419249885242	213.848154571886	211.176589185579	177.563589659265	HaiMa12285	GWHBAVH00000011	1892899	1896277	-	1926	protein_coding	- && sp|P48643|TCPE_HUMAN T-complex protein 1 subunit epsilon OS=Homo sapiens OX=9606 GN=CCT5 PE=1 SV=1 && PF00118:TCP-1/cpn60 chaperonin family	-
HaiMa11158	16.2632064675163	25.4431915026212	23.1967813850611	13.0349007101102	26.9199067345461	25.231531138117	31.1791815012206	26.9830499036697	31.7819860620822	14.1347228677569	13.0134619821244	10.273752625224	HaiMa11158	GWHBAVH00000010	1289874	1315485	-	6572	protein_coding	- && sp|P40190|IL6RB_RAT Interleukin-6 receptor subunit beta OS=Rattus norvegicus OX=10116 GN=Il6st PE=1 SV=1 && -	-
HaiMa05283	3.41503129978157	7.3882292476635	10.152685526905	7.97878512090539	9.27746922113923	9.60197142933737	16.7645606885165	11.5630396159818	12.6550495956496	5.2907299988233	4.28325587085832	3.6147838838549	HaiMa05283	GWHBAVH00000004	18145046	18153620	+	3564	protein_coding	- && sp|Q06190|P2R3A_HUMAN Serine/threonine-protein phosphatase 2A regulatory subunit B'' subunit alpha OS=Homo sapiens OX=9606 GN=PPP2R3A PE=1 SV=1 && PF17958:EF-hand domain|PF13499:EF-hand domain pair	-
HaiMa17142	4.61664459316545	25.178351692555	12.0626124353275	6.2336902006951	9.19222914297946	12.8240873503529	11.1881333610169	9.71392989934172	10.6429771353037	4.5138158359533	3.11791638660803	4.25144844485871	HaiMa17142	GWHBAVH00000018	16418123	16435582	-	4876	protein_coding	- && sp|Q91ZP3|LPIN1_MOUSE Phosphatidate phosphatase LPIN1 OS=Mus musculus OX=10090 GN=Lpin1 PE=1 SV=1 && PF04571:lipin, N-terminal conserved region|PF08235:LNS2 (Lipin/Ned1/Smp2)|PF16876:Lipin/Ned1/Smp2 multi-domain protein middle domain	-
HaiMa10870	117.707084025114	103.60315390829	91.8586989166907	106.304890127558	78.6970840353836	91.9923998698097	67.4190813396991	75.3154899268649	75.3234348830411	154.538230559358	161.807049496585	130.164430764276	HaiMa10870	GWHBAVH00000009	13912964	13917018	-	1414	protein_coding	- && sp|Q99020|ROAA_MOUSE Heterogeneous nuclear ribonucleoprotein A/B OS=Mus musculus OX=10090 GN=Hnrnpab PE=1 SV=1 && PF08143:CBFNT (NUC161) domain|PF00076:RNA recognition motif. (a.k.a. RRM, RBD, or RNP domain)	-
HaiMa05387	8.85478136453801	11.9182690323964	17.1040889506254	8.84543699611095	21.4122804004824	21.6481628076846	34.0901347226311	20.6266379367264	23.9899873931465	8.59048978705582	5.1424644805785	7.05843510053921	HaiMa05387	GWHBAVH00000004	19825571	19831834	+	3443	protein_coding	- && sp|Q8C8H8|KY_MOUSE Kyphoscoliosis peptidase OS=Mus musculus OX=10090 GN=Ky PE=1 SV=1 && PF01841:Transglutaminase-like superfamily	-
HaiMa10301	13.928528028975	16.5802079611574	26.018303186764	4.64179844194635	20.9263926558889	49.4007186277253	7.68231076409589	3.26341660499856	6.18957531858365	59.8015113037883	32.2932749420372	24.3739713311359	HaiMa10301	GWHBAVH00000009	5346974	5354564	+	1701	protein_coding	- && sp|O76062|ERG24_HUMAN Delta(14)-sterol reductase TM7SF2 OS=Homo sapiens OX=9606 GN=TM7SF2 PE=1 SV=3 && PF01222:Ergosterol biosynthesis ERG4/ERG24 family	-
HaiMa11592	4.84597471895366	4.46554853827787	4.9634229794964	6.32385970736479	5.42734580596379	5.18301661815765	8.13549827133473	8.72723907803615	6.78870691123884	3.16930120257245	3.27900098228961	3.76667451920145	HaiMa11592	GWHBAVH00000010	7737681	7767798	+	8815	protein_coding	- && sp|Q71F56|MD13L_HUMAN Mediator of RNA polymerase II transcription subunit 13-like OS=Homo sapiens OX=9606 GN=MED13L PE=1 SV=1 && PF18296:MID domain of medPIWI|PF06333:Mediator complex subunit 13 C-terminal domain|PF11597:Mediator complex subunit 13 N-terminal	-
HaiMa10966	11.4604114293552	16.1434840909293	18.0396423525844	17.7257474446062	19.1278297490688	19.0038405373182	37.9448471965039	24.6348036493599	27.4367106616941	9.39203605611216	10.4992348924384	11.2737139218228	HaiMa10966	GWHBAVH00000009	14850016	14859535	-	2753	protein_coding	- && sp|Q9R1R2|TRIM3_MOUSE Tripartite motif-containing protein 3 OS=Mus musculus OX=10090 GN=Trim3 PE=1 SV=1 && PF01436:NHL repeat|PF00630:Filamin/ABP280 repeat|PF00643:B-box zinc finger	-
HaiMa16365	22.7149486691905	22.5773061902825	18.0760263293546	21.470248184682	14.5516864384625	16.8958021965028	13.3784140083354	16.7570083452071	19.0754786841573	43.4586706673753	49.8563998018998	38.04850344235	HaiMa16365	GWHBAVH00000014	8354897	8359194	-	965	protein_coding	- && sp|Q9CPQ3|TOM22_MOUSE Mitochondrial import receptor subunit TOM22 homolog OS=Mus musculus OX=10090 GN=Tomm22 PE=1 SV=3 && PF04281:Mitochondrial import receptor subunit Tom22	-
HaiMa20112	95.301782903172	79.2863349969092	67.2784982567049	79.46873626242	53.9961951687431	63.3701171000936	46.7578817093223	57.1796936170185	49.6110034287935	115.675837376663	106.174585603416	96.918060462176	HaiMa20112	GWHBAVH00000020	23105938	23117332	+	1261	protein_coding	- && sp|P11031|TCP4_MOUSE Activated RNA polymerase II transcriptional coactivator p15 OS=Mus musculus OX=10090 GN=Sub1 PE=1 SV=3 && PF02229:Transcriptional Coactivator p15 (PC4)	-
HaiMa21323	68.1018562703581	69.5886756102365	60.3640451168228	57.3089158863022	52.1375399001844	61.1276403634445	43.1274277548749	52.4221412890388	45.3958201304042	101.412461737437	95.6521392316198	88.0808304689218	HaiMa21323	GWHBAVH00000021	21902083	21906380	-	1212	protein_coding	- && sp|O73672|PSA2_CARAU Proteasome subunit alpha type-2 OS=Carassius auratus OX=7957 GN=psma2 PE=2 SV=3 && PF00227:Proteasome subunit|PF10584:Proteasome subunit A N-terminal signature	-
HaiMa02931	15.2959067983753	22.5331666626996	19.1523219160973	27.6047310347517	23.4518432017308	24.2216942945485	52.6028494834681	35.5960140227285	38.2188191479683	12.5675288091033	11.5916801728365	16.4849720474199	HaiMa02931	GWHBAVH00000003	1491107	1500693	-	2785	protein_coding	- && sp|Q6DFC8|ZN395_XENLA Zinc finger protein 395 OS=Xenopus laevis OX=8355 GN=znf395 PE=2 SV=1 && -	-
HaiMa19766	66.0117643901975	61.028100639763	37.4076833920769	36.1676907264464	24.4506511903994	37.0590465572396	38.7547302605438	34.9030591732201	32.3023952690883	66.6215472679201	79.7178193411453	80.3816711649827	HaiMa19766	GWHBAVH00000020	14244766	14249963	-	2925	protein_coding	- && sp|P31153|METK2_HUMAN S-adenosylmethionine synthase isoform type-2 OS=Homo sapiens OX=9606 GN=MAT2A PE=1 SV=1 && PF02772:S-adenosylmethionine synthetase, central domain|PF00438:S-adenosylmethionine synthetase, N-terminal domain|PF02773:S-adenosylmethionine synthetase, C-terminal domain	-
HaiMa13266	51.2156628978865	56.9908364902346	48.9147398765537	52.8290403577134	45.8908054994943	58.4997330205629	39.6122593032007	45.0408446402993	43.6602432257174	97.2204347647545	90.9215258571599	79.1040606388785	HaiMa13266	GWHBAVH00000012	11268227	11269396	-	781	protein_coding	- && sp|Q9H0U6|RM18_HUMAN 39S ribosomal protein L18, mitochondrial OS=Homo sapiens OX=9606 GN=MRPL18 PE=1 SV=1 && PF00861:Ribosomal L18 of archaea, bacteria, mitoch. and chloroplast	-
HaiMa03490	34.1034224995053	45.0753566896811	40.1603984936661	23.1823308425233	33.0930839745581	60.7541148452712	32.9317205507161	21.1428441342145	26.5499829983166	95.7197652853383	69.4609485193318	75.6882610371347	HaiMa03490	GWHBAVH00000003	9269484	9276935	-	2694	protein_coding	- && sp|Q32KR6|FDFT_BOVIN Squalene synthase OS=Bos taurus OX=9913 GN=FDFT1 PE=2 SV=1 && PF00494:Squalene/phytoene synthase	-
HaiMa12066	83.8832288495187	254.735655858233	401.953402685238	188.432751917946	425.066093948673	539.602100967912	756.773175058737	502.29914209436	491.347257479771	213.286825919451	185.333534733277	144.87628858272	HaiMa12066	GWHBAVH00000010	13417909	13420967	-	1327	protein_coding	- && sp|Q32LQ4|BHMT1_DANRE Betaine--homocysteine S-methyltransferase 1 OS=Danio rerio OX=7955 GN=bhmt PE=2 SV=1 && PF02574:Homocysteine S-methyltransferase	-
HaiMa18031	45.8899860587106	51.1294156090733	47.5868108694635	41.325763124106	45.1011105670761	46.9668330555724	32.1760677663768	30.5789299149803	31.1930171174369	67.288767495766	70.2170366697531	56.7970285626514	HaiMa18031	GWHBAVH00000019	5985118	5989550	-	1030	protein_coding	- && sp|Q3T0X5|PSA1_BOVIN Proteasome subunit alpha type-1 OS=Bos taurus OX=9913 GN=PSMA1 PE=1 SV=1 && PF00227:Proteasome subunit|PF10584:Proteasome subunit A N-terminal signature	-
HaiMa16119	22.9076872679717	29.561585419342	29.6127533455724	29.7436160423133	32.7639932738751	30.5112355687326	33.3576752150542	28.015413454357	32.5236319006637	13.4188028007415	14.0637012592723	15.950264604572	HaiMa16119	GWHBAVH00000014	5172331	5181237	-	4413	protein_coding	- && sp|P97432|NBR1_MOUSE Next to BRCA1 gene 1 protein OS=Mus musculus OX=10090 GN=Nbr1 PE=1 SV=1 && PF16158:Ig-like domain from next to BRCA1 gene|PF00564:PB1 domain	-
HaiMa05391	23.5949770039693	100.681366223417	78.8667776971901	26.3421268381815	161.604678147273	84.9311249987612	226.449362388871	174.2872461507	201.497903490801	53.4406702843398	60.0583693508114	26.0475693241155	HaiMa05391	GWHBAVH00000004	19857473	19860480	-	924	protein_coding	- && sp|Q63ZK0|AMI_XENLA Serine protease ami OS=Xenopus laevis OX=8355 GN=ami PE=2 SV=1 && PF00089:Trypsin	-
HaiMa09183	14.7134463866711	15.9583748725969	16.7787830188178	23.7590456271399	25.2913445641343	22.815507693957	31.6717420394666	25.6824341235566	31.5994390480316	7.15067877355674	7.779016308256	12.0594093498608	HaiMa09183	GWHBAVH00000008	2776683	2787225	-	2831	protein_coding	- && sp|Q7L5L3|GDPD3_HUMAN Lysophospholipase D GDPD3 OS=Homo sapiens OX=9606 GN=GDPD3 PE=1 SV=3 && PF03226:Yippee zinc-binding/DNA-binding /Mis18, centromere assembly|PF03009:Glycerophosphoryl diester phosphodiesterase family	-
HaiMa02716	21.2867450453733	44.5675444648485	65.7844523804646	48.3302545700981	72.8969821174011	82.9763809002356	118.835736950808	83.1802594260174	83.3987640353817	38.8544737623527	35.9431611911245	36.3556169148473	HaiMa02716	GWHBAVH00000003	30992	41807	+	3389	protein_coding	- && sp|P24053|NMBR_RAT Neuromedin-B receptor OS=Rattus norvegicus OX=10116 GN=Nmbr PE=2 SV=1 && PF00001:7 transmembrane receptor (rhodopsin family)|PF09728:Myosin-like coiled-coil protein	-
HaiMa17121	1213.94450014633	2631.31239348449	5132.01695461807	2508.9120243924	4888.05117187893	5798.85356496795	7658.7409857454	4795.70619973208	5444.55959456031	2281.12480146152	2109.58780771719	1932.46346430883	HaiMa17121	GWHBAVH00000018	16142001	16147172	-	1609	protein_coding	- && sp|P68140|ACTSA_TAKRU Actin, alpha skeletal muscle A OS=Takifugu rubripes OX=31033 GN=acta1a PE=2 SV=1 && PF00022:Actin	-
HaiMa02605	0	6.33371339804178	24.2622297440474	0.194007055623145	1.3340151821246	4.97693807070366	0.514513371514572	0	0.665937230671144	10.7167727853403	28.317195213729	5.64544188919692	HaiMa02605	GWHBAVH00000002	18541754	18543358	-	612	protein_coding	- && sp|Q5RF16|BCDO2_PONAB Beta,beta-carotene 9',10'-oxygenase OS=Pongo abelii OX=9601 GN=BCO2 PE=2 SV=1 && PF03055:Retinal pigment epithelial membrane protein	-
HaiMa21685	3.96828517503962	9.53153781568408	26.6564593420327	8.36836404105803	37.0975684676798	20.5020135449882	29.8302565917665	47.2795686839526	48.8320837953333	3.4512683883903	7.67779116953953	10.0027004786074	HaiMa21685	GWHBAVH00000022	3838195	3842376	-	1206	protein_coding	- && sp|P02722|ADT1_BOVIN ADP/ATP translocase 1 OS=Bos taurus OX=9913 GN=SLC25A4 PE=1 SV=3 && PF00153:Mitochondrial carrier protein	-
HaiMa14614	8.26420135717237	8.92557183863681	9.74536163628071	11.4197063243962	10.0061036546104	10.5611200280225	12.049283878495	11.3910481265322	11.8529141056801	5.85756006321567	4.52163582134275	5.4069776412748	HaiMa14614	GWHBAVH00000013	1262025	1272631	-	3639	protein_coding	- && sp|Q08CH8|CYHR1_DANRE Cysteine and histidine-rich protein 1 OS=Danio rerio OX=7955 GN=cyhr1 PE=2 SV=1 && -	-
HaiMa09442	7.30641428652994	9.20829015294959	8.35844503888429	9.01796596163552	11.4584883011965	10.6183197349287	11.4190265470031	10.0175615258311	11.8295756072237	5.07319134323307	5.05970247267177	4.86116507923799	HaiMa09442	GWHBAVH00000008	5894931	5904150	-	2337	protein_coding	- && sp|Q58DG6|FXL20_BOVIN F-box/LRR-repeat protein 20 OS=Bos taurus OX=9913 GN=FBXL20 PE=2 SV=2 && PF12937:F-box-like	-
HaiMa06341	27.3188041324429	44.8216269084903	46.2192509702064	24.4715464665408	40.7763489082656	49.8236548408502	73.9131842636087	48.8229002971184	48.8145788127077	20.7004251775554	19.1033962254274	19.4133998595514	HaiMa06341	GWHBAVH00000005	16191224	16207507	-	917	protein_coding	- && sp|Q9DBX1|RGCC_MOUSE Regulator of cell cycle RGCC OS=Mus musculus OX=10090 GN=Rgcc PE=1 SV=1 && PF15151:Response gene to complement 32 protein family	-
HaiMa03463	2.03163824244134	3.37675435174002	2.27621123199137	2.06219289229738	4.81256508650254	4.08632810015669	5.91094624916847	4.04368682004038	5.88688511913292	1.41617596645144	1.53665038058921	1.80815294906089	HaiMa03463	GWHBAVH00000003	8759731	8762580	+	2850	protein_coding	- && sp|Q5RKJ0|F110C_RAT Protein FAM110C OS=Rattus norvegicus OX=10116 GN=Fam110c PE=2 SV=1 && PF14160:Centrosome-associated C terminus|PF14161:Centrosome-associated N terminus	-
HaiMa02299	23.3638699642071	42.9006318432036	44.695909053222	34.5366446704503	62.4691930438049	56.463253745363	84.7172104206483	64.3485405772599	66.8050393935865	24.9992034288867	33.2397703973367	27.2482093463333	HaiMa02299	GWHBAVH00000002	11814932	11825453	-	2061	protein_coding	- && sp|Q5BLF0|NMD3_DANRE 60S ribosomal export protein NMD3 OS=Danio rerio OX=7955 GN=nmd3 PE=2 SV=1 && PF04981:NMD3 family	-
HaiMa00904	1.56122803462437	1.536622158032	1.21205253773963	2.81143786714281	1.73705806693671	1.81383261190367	3.43085426283447	3.72710787546798	3.3333426378069	1.06044619570899	0.493810336540947	0.924412131176621	HaiMa00904	GWHBAVH00000001	19512627	19519389	+	2914	protein_coding	- && sp|A4IIG7|NR4A2_XENTR Nuclear receptor subfamily 4 group A member 2 OS=Xenopus tropicalis OX=8364 GN=nr4a2 PE=2 SV=1 && PF00104:Ligand-binding domain of nuclear hormone receptor|PF00105:Zinc finger, C4 type (two domains)	-
HaiMa08561	12.485000138929	14.7691158006171	14.0977158334513	16.7702366746599	16.173605985678	14.6132013681998	26.2851545345104	23.7238801859189	18.1541243117188	8.49416462386033	8.47090888226666	10.0305059645575	HaiMa08561	GWHBAVH00000007	14429646	14453365	+	9919	protein_coding	- && sp|Q80YT7|MYOME_MOUSE Myomegalin OS=Mus musculus OX=10090 GN=Pde4dip PE=1 SV=2 && PF18615:Short myomegalin-like EB1 binding proteins, N-terminal domain	-
HaiMa00379	3.50617273326208	7.89917350039724	15.7664001797408	4.42553024577916	65.9860567104706	16.0804649385953	89.2217662777033	41.4285578136318	46.4719021835199	10.4849068935988	7.64018736485062	14.8480926634813	HaiMa00379	GWHBAVH00000001	9795881	9799337	+	2039	protein_coding	- && sp|A9JTG4|MFD4B_DANRE Major facilitator superfamily domain-containing protein 4B OS=Danio rerio OX=7955 GN=mfsd4b PE=2 SV=1 && PF07690:Major Facilitator Superfamily	-
HaiMa16136	1.36436563918628	0.940282441065396	1.31174838036715	3.3773071044034	2.37221724082349	3.28802148118058	5.82669279513643	3.69094572704412	6.1495570785818	1.28269206894073	1.8178755622071	1.37913485753803	HaiMa16136	GWHBAVH00000014	5295948	5306628	-	6539	protein_coding	- && sp|Q2XVR7|SC4AA_TAKRU Sodium channel protein type 4 subunit alpha A OS=Takifugu rubripes OX=31033 GN=scn4aa PE=3 SV=1 && PF06512:Sodium ion transport-associated|PF00520:Ion transport protein	-
HaiMa19427	5.63895869722955	8.32855762413082	19.937027457513	5.95466032730248	7.09712295919855	8.11437562652111	10.2887035598613	10.4536501840507	8.50618424976419	2.56856763672021	1.33114090719734	2.95467380561173	HaiMa19427	GWHBAVH00000020	8803527	8806907	-	1645	protein_coding	- && sp|Q05923|DUS2_HUMAN Dual specificity protein phosphatase 2 OS=Homo sapiens OX=9606 GN=DUSP2 PE=1 SV=1 && PF00581:Rhodanese-like domain|PF00782:Dual specificity phosphatase, catalytic domain	-
HaiMa02973	58.5430781487556	55.9185337517693	56.825987571585	55.759984762731	47.513246681325	54.0083926235602	41.9568683258337	40.6718111048891	37.1793930299456	81.7238057713815	89.6976823585977	71.640719447587	HaiMa02973	GWHBAVH00000003	2083824	2088020	-	1531	protein_coding	- && sp|P62191|PRS4_HUMAN 26S proteasome regulatory subunit 4 OS=Homo sapiens OX=9606 GN=PSMC1 PE=1 SV=1 && PF17862:AAA+ lid domain|PF16450:Proteasomal ATPase OB C-terminal domain|PF00004:ATPase family associated with various cellular activities (AAA)	-
HaiMa14499	19.7504169525868	20.7176222820526	20.9853229616082	23.7403291562945	25.0345472736585	25.5031112297799	37.5605394393373	30.5819262736603	34.9717685027678	17.2200307177435	15.1762442927771	16.8976905946546	HaiMa14499	GWHBAVH00000012	33639665	33646459	-	3871	protein_coding	- && sp|Q8K310|MATR3_MOUSE Matrin-3 OS=Mus musculus OX=10090 GN=Matr3 PE=1 SV=1 && -	-
HaiMa07380	21.0318991560547	30.9140310207482	28.3866494907171	26.3372272415718	33.3338203888725	32.6125883486354	41.605988464638	33.5023050012088	36.3542788887343	15.4983545625756	18.9971924014355	15.9396576516124	HaiMa07380	GWHBAVH00000006	14666183	14677972	+	3593	protein_coding	- && sp|O75410|TACC1_HUMAN Transforming acidic coiled-coil-containing protein 1 OS=Homo sapiens OX=9606 GN=TACC1 PE=1 SV=2 && -	-
HaiMa03411	0.926624718493195	1.57221455650704	1.50727455242645	1.92862428483919	1.46333196378238	1.70606017509558	2.19484718304051	1.96769811320484	2.47724671095816	0.800664273415008	0.770948299874185	0.954853666706108	HaiMa03411	GWHBAVH00000003	7922369	7934795	+	8034	protein_coding	- && sp|Q4PJW2|NCOA1_PIG Nuclear receptor coactivator 1 OS=Sus scrofa OX=9823 GN=NCOA1 PE=2 SV=1 && -	-
HaiMa22515	43.3720523667252	33.040339864872	24.5665993764861	32.4623940712345	17.4291331884773	26.8419131903119	23.8815139070416	30.0558756228073	23.4050748038128	74.8738399397564	90.9164254069312	60.7527385783164	HaiMa22515	GWHBAVH00000022	17664469	17665410	-	267	protein_coding	- && sp|Q6DI06|TIM10_DANRE Mitochondrial import inner membrane translocase subunit Tim10 OS=Danio rerio OX=7955 GN=timm10 PE=3 SV=1 && -	-
HaiMa09416	13.225348362096	10.6800635987918	14.9187925039419	13.2716799182886	15.310741658031	17.6967283371676	21.0866642234707	19.7848434413846	16.6609956201875	6.8689013059753	6.81439114499219	9.10702327376686	HaiMa09416	GWHBAVH00000008	5592876	5611290	-	3498	protein_coding	- && sp|A5D6R3|PLD3A_DANRE 1-phosphatidylinositol 4,5-bisphosphate phosphodiesterase delta-3-A OS=Danio rerio OX=7955 GN=plcd3a PE=2 SV=1 && PF00387:Phosphatidylinositol-specific phospholipase C, Y domain|PF14788:EF hand|PF00168:C2 domain|PF00388:Phosphatidylinositol-specific phospholipase C, X domain	-
HaiMa11569	14.3940321386003	12.8719018855524	12.0439833257366	15.5987611712507	11.4548344465086	15.5402352003604	11.0449745441202	13.0834374953892	11.696372023395	26.9470265459486	26.6533800525303	24.8728483926577	HaiMa11569	GWHBAVH00000010	7491177	7492394	-	784	protein_coding	- && sp|Q568N4|T10B_DANRE Mitochondrial import inner membrane translocase subunit Tim10 B OS=Danio rerio OX=7955 GN=timm10b PE=2 SV=1 && PF02953:Tim10/DDP family zinc finger	-
HaiMa07885	0.108898262022386	3.06579513128147	1.44661933031877	0.133734947619804	2.7921705442118	0.421964440153864	2.38595961183207	3.07681672802388	5.23039620534502	0.581176299461774	0.653439433658	0.215865447579785	HaiMa07885	GWHBAVH00000007	4184918	4195406	+	4883	protein_coding	- && sp|Q16820|MEP1B_HUMAN Meprin A subunit beta OS=Homo sapiens OX=9606 GN=MEP1B PE=1 SV=3 && PF01400:Astacin (Peptidase family M12A)|PF00629:MAM domain, meprin/A5/mu	-
HaiMa15438	0.953409653402969	1.36391013356846	1.98416767730935	1.26790562692487	1.89864486386105	1.87078070811452	3.13836063156397	3.00686388402926	3.0948539927536	0.77819944763031	1.06895605836635	0.833784986973651	HaiMa15438	GWHBAVH00000013	11354719	11357673	+	2107	protein_coding	- && sp|P39021|MEOX2_XENLA Homeobox protein MOX-2 OS=Xenopus laevis OX=8355 GN=meox2 PE=2 SV=2 && PF00046:Homeodomain	-
HaiMa01356	9.16240708858069	15.9733392221515	15.4992214317984	11.6264659952575	18.4689123487811	17.5446018319769	18.8778287390239	18.4727039244628	18.1352114904113	9.22520202966066	9.1519927600354	8.5194474845386	HaiMa01356	GWHBAVH00000001	30139866	30171453	-	1251	protein_coding	- && sp|O75381|PEX14_HUMAN Peroxisomal membrane protein PEX14 OS=Homo sapiens OX=9606 GN=PEX14 PE=1 SV=1 && PF04695:Peroxisomal membrane anchor protein (Pex14p) conserved region	-
HaiMa03256	65.800375575615	41.0510281570211	42.5433204519355	98.7667159573138	60.1138541980231	95.09010168607	111.769981707685	147.945430230478	119.628740898581	60.4217360337207	55.7829842070875	62.5343475880536	HaiMa03256	GWHBAVH00000003	5840935	5847226	+	3580	protein_coding	- && sp|P07900|HS90A_HUMAN Heat shock protein HSP 90-alpha OS=Homo sapiens OX=9606 GN=HSP90AA1 PE=1 SV=5 && PF00183:Hsp90 protein|PF02518:Histidine kinase-, DNA gyrase B-, and HSP90-like ATPase	-
HaiMa23088	3.71010091369481	6.25999779253217	5.09199529919576	3.44826983322644	6.55070563529943	4.51596578472012	5.43752592941303	5.14654675535069	6.64682717834715	2.56304413734651	2.54270435630874	2.19610889019128	HaiMa23088	GWHBAVH00000023	10709699	10734933	-	5733	protein_coding	- && sp|P06213|INSR_HUMAN Insulin receptor OS=Homo sapiens OX=9606 GN=INSR PE=1 SV=4 && -	-
HaiMa13615	3.78504954670366	4.36100439468687	5.4931191118947	3.93041014711828	6.82454082644793	5.09902061923486	12.8607512377772	8.53551196762924	8.7191943481396	3.15395524202634	3.48651767024442	3.80727392349052	HaiMa13615	GWHBAVH00000012	18938487	18948777	-	4199	protein_coding	- && sp|Q92581|SL9A6_HUMAN Sodium/hydrogen exchanger 6 OS=Homo sapiens OX=9606 GN=SLC9A6 PE=1 SV=2 && PF00999:Sodium/hydrogen exchanger family	-
HaiMa24284	34.5429956931354	83.5155245201842	159.51712262455	58.2163123251597	168.261612508272	162.268174543387	348.313003408743	211.8746156102	197.490994822694	75.4145131793904	85.8117980519235	78.2613676363495	HaiMa24284	GWHBAVH00000024	7252496	7256289	-	1394	protein_coding	- && sp|Q9NP98|MYOZ1_HUMAN Myozenin-1 OS=Homo sapiens OX=9606 GN=MYOZ1 PE=1 SV=1 && PF05556:Calcineurin-binding protein (Calsarcin)	-
HaiMa15836	63.5241247601904	68.8408499842848	73.3183333960092	56.0940085234793	46.401956293446	70.1545200345716	42.6567309965564	40.7722420168747	45.9968613184825	110.102581079981	99.6897809540442	79.4765998206014	HaiMa15836	GWHBAVH00000014	2962514	2965401	+	1397	protein_coding	- && sp|P82013|VDAC2_MELGA Voltage-dependent anion-selective channel protein 2 OS=Meleagris gallopavo OX=9103 GN=VDAC2 PE=1 SV=1 && PF01459:Eukaryotic porin	-
HaiMa18430	0.197603200838093	3.79978977010879	2.89284370620976	0	2.73049261357944	1.29833167061835	1.49191669934159	0.538129188609622	1.13587955733205	15.4672228777358	9.06719168670649	5.15741406305184	HaiMa18430	GWHBAVH00000019	15654048	15656070	+	897	protein_coding	- && sp|Q91574|ALX1_XENLA ALX homeobox protein 1 OS=Xenopus laevis OX=8355 GN=alx1 PE=2 SV=1 && PF00046:Homeodomain	-
HaiMa00598	1.97560419293529	3.44045264868869	4.00540898773559	5.31253576033048	2.76918061332441	6.42201005803571	6.4385339394246	5.66074494982271	4.03599292507309	1.91149262370968	1.12876393982935	1.46504399507307	HaiMa00598	GWHBAVH00000001	14223661	14240978	+	4157	protein_coding	- && sp|Q86VF2|IGFN1_HUMAN Immunoglobulin-like and fibronectin type III domain-containing protein 1 OS=Homo sapiens OX=9606 GN=IGFN1 PE=1 SV=2 && PF00041:Fibronectin type III domain|PF07679:Immunoglobulin I-set domain	-
HaiMa00022	39.6036931907897	35.6584692974224	41.0892409264885	26.8442615034797	35.9579763436772	44.3415120057659	28.0673087103482	23.8668139103612	27.8084661022541	58.3818950567669	64.1644535866535	49.2744776973194	HaiMa00022	GWHBAVH00000001	610426	620280	+	2384	protein_coding	- && sp|Q9D8V0|HM13_MOUSE Minor histocompatibility antigen H13 OS=Mus musculus OX=10090 GN=Hm13 PE=1 SV=1 && PF04258:Signal peptide peptidase	-
HaiMa17141	22.9684661680043	30.5100766835206	28.5739219020229	23.1922782363407	37.1668229871931	38.6062740880926	53.5037981008686	37.7303741028459	38.1321449040825	18.548260590012	15.4408940782443	15.912907314796	HaiMa17141	GWHBAVH00000018	16412370	16416776	-	1564	protein_coding	- && - && PF04103:CD20-like family	-
HaiMa10473	10.9552341916308	11.6505160379303	14.1266182200274	8.56152214085909	12.1621593339562	8.84964265503885	18.3390178109893	13.6421292640155	19.6277347322059	2.69846326808733	4.2303981498675	5.81573470505467	HaiMa10473	GWHBAVH00000009	8174796	8177601	+	1893	protein_coding	- && sp|Q6GQH4|EGR1A_XENLA Early growth response protein 1-A OS=Xenopus laevis OX=8355 GN=egr1-a PE=2 SV=1 && PF11928:Early growth response N-terminal domain	-
HaiMa24700	11.5548811344164	16.5930243522366	21.4202663810137	8.25411836651197	15.6547547865946	18.8203540488794	9.74234409958762	7.46731330343951	10.8971546837096	65.5693056181984	37.2322857411887	26.796898282774	HaiMa24700	GWHBAVH00000024	17194843	17198476	-	1309	protein_coding	- && sp|Q8NI22|MCFD2_HUMAN Multiple coagulation factor deficiency protein 2 OS=Homo sapiens OX=9606 GN=MCFD2 PE=1 SV=1 && PF13499:EF-hand domain pair	-
HaiMa09353	10.2259656433713	8.62935449892354	8.91099177359258	11.3146353902743	7.99034780447019	8.06017855131816	6.94752070100429	7.39717427623929	8.09415602416706	13.9468651744129	15.4690275753976	16.1279938642158	HaiMa09353	GWHBAVH00000008	4857225	4865301	+	2912	protein_coding	- && sp|Q6NVC5|MIRO1_DANRE Mitochondrial Rho GTPase 1-A OS=Danio rerio OX=7955 GN=rhot1a PE=2 SV=1 && PF00071:Ras family|PF08356:EF hand associated|PF08355:EF hand associated	-
HaiMa03402	6.5517401244678	7.14467931190013	7.75362790180326	9.81552031616858	9.1616548643282	10.8858127522562	11.7087664465786	11.8191446915617	10.9601063741135	5.19252766583604	5.56674995586243	4.74386379020639	HaiMa03402	GWHBAVH00000003	7738493	7741439	-	1506	protein_coding	- && sp|A5WWC6|HSDL1_DANRE Inactive hydroxysteroid dehydrogenase-like protein 1 OS=Danio rerio OX=7955 GN=hsdl1 PE=2 SV=1 && PF00106:short chain dehydrogenase	-
HaiMa09195	15.9872613195714	26.9947233102746	25.4400078869623	19.555911206813	24.0122732782427	20.3761699835868	62.3590206275662	44.7209096728211	29.5676130417988	8.65585494200561	8.34181635176997	11.9415448774877	HaiMa09195	GWHBAVH00000008	2893101	2894362	-	255	protein_coding	- && - && -	-
HaiMa12375	14.1745539406259	17.4980073998639	15.1102007629262	13.7459704998869	16.9498399611125	14.5433363346341	23.6297832241178	18.5989155151905	20.213153589783	10.0196976324477	10.2107873163966	9.9456588416859	HaiMa12375	GWHBAVH00000011	3706013	3712355	+	3468	protein_coding	- && sp|Q99612|KLF6_HUMAN Krueppel-like factor 6 OS=Homo sapiens OX=9606 GN=KLF6 PE=1 SV=3 && -	-
HaiMa02452	14.2179201458639	14.6926266913822	13.4909132733891	16.5787847532505	14.7469314678501	15.1703459909149	21.4692397750172	17.4237310413589	25.3056147655035	7.49424670303516	7.88086036798232	9.15100904073214	HaiMa02452	GWHBAVH00000002	15175187	15186318	+	1683	protein_coding	- && - && -	-
HaiMa16056	70.1556712065272	87.6704250738015	61.7504443408472	50.671587699543	47.4422016612336	57.2778951507124	49.3398066850526	56.441912995394	61.6144002777812	131.590415681896	169.46367076824	114.536846703487	HaiMa16056	GWHBAVH00000014	4700478	4701466	+	635	protein_coding	- && sp|Q5XH16|NH2L1_XENLA NHP2-like protein 1 OS=Xenopus laevis OX=8355 GN=snu13 PE=2 SV=1 && PF01248:Ribosomal protein L7Ae/L30e/S12e/Gadd45 family	-
HaiMa01167	7.66768472433107	18.3569358002247	28.7896267330617	23.2876911068111	27.8768272976558	41.0487651543379	55.6432921678416	34.5655904713031	40.1106216400715	17.083719224652	11.3250404691711	11.190496433387	HaiMa01167	GWHBAVH00000001	25330874	25344133	-	2381	protein_coding	- && sp|P23109|AMPD1_HUMAN AMP deaminase 1 OS=Homo sapiens OX=9606 GN=AMPD1 PE=1 SV=2 && PF00962:Adenosine/AMP deaminase	-
HaiMa19635	4.74006055669809	3.70732984114016	5.63225942581421	4.24929262301334	3.06795641884855	20.7597542072357	3.5451244921268	2.91521417065384	2.71459292240179	7.57972760525931	7.63153046795538	6.46197870558493	HaiMa19635	GWHBAVH00000020	12409300	12418992	-	3353	protein_coding	- && sp|Q6DGE9|UN45B_DANRE Protein unc-45 homolog B OS=Danio rerio OX=7955 GN=unc45b PE=1 SV=2 && PF11701:Myosin-binding striated muscle assembly central	-
HaiMa17093	80.4635558441228	178.705921867504	192.163232852493	124.41279602699	274.525285479189	248.524805246683	348.079574306437	205.471612775024	233.272667921318	81.1670334503637	75.276620418634	100.207242756066	HaiMa17093	GWHBAVH00000018	15842342	15852222	-	2874	protein_coding	- && sp|Q9NR30|DDX21_HUMAN Nucleolar RNA helicase 2 OS=Homo sapiens OX=9606 GN=DDX21 PE=1 SV=5 && PF00270:DEAD/DEAH box helicase|PF08152:GUCT (NUC152) domain|PF00271:Helicase conserved C-terminal domain	-
HaiMa13715	7.77000900312259	13.2129546567056	18.8947631393458	12.0513826785145	17.5100972484414	20.7160105396633	42.3826416270565	33.0712564911229	23.081513723262	10.7426024705789	10.7125708665713	8.11459958534559	HaiMa13715	GWHBAVH00000012	21550022	21555724	+	1133	protein_coding	- && sp|A4IF75|TM182_BOVIN Transmembrane protein 182 OS=Bos taurus OX=9913 GN=TMEM182 PE=2 SV=1 && PF13903:PMP-22/EMP/MP20/Claudin tight junction	-
HaiMa00335	4.35487890251873	3.1246896074327	2.84143835798947	4.24510488046683	2.7692922427603	2.84161810637536	1.94852836241905	2.41173932700442	2.32894879681361	5.24955904780758	4.65728470684627	4.62763917012316	HaiMa00335	GWHBAVH00000001	9105357	9135841	+	5454	protein_coding	- && sp|Q9UBC3|DNM3B_HUMAN DNA (cytosine-5)-methyltransferase 3B OS=Homo sapiens OX=9606 GN=DNMT3B PE=1 SV=1 && PF00855:PWWP domain|PF00145:C-5 cytosine-specific DNA methylase|PF17980:Cysteine rich ADD domain in DNMT3	-
HaiMa12172	4.84319660260614	13.4281050684885	23.456549644928	10.4279539728163	21.7124228822865	25.4537023794755	50.2404469763396	24.5069753743055	31.7753642675492	9.60051108997972	11.2788040811682	9.00498920194338	HaiMa12172	GWHBAVH00000011	298408	302364	-	3245	protein_coding	- && sp|Q5U504|KLH40_XENLA Kelch-like protein 40 OS=Xenopus laevis OX=8355 GN=klhl40 PE=2 SV=1 && PF00651:BTB/POZ domain|PF01344:Kelch motif|PF07707:BTB And C-terminal Kelch|PF13418:Galactose oxidase, central domain	-
HaiMa06698	26.4846143669479	57.9589514710047	55.4881545069408	47.3191141310738	62.3955466567805	85.0174580073761	122.750008129784	71.5768187234763	81.9838988846744	34.9860830492877	28.4236549088578	28.5850759485818	HaiMa06698	GWHBAVH00000006	2663257	2669267	+	1981	protein_coding	- && sp|O57656|GPDA_TAKRU Glycerol-3-phosphate dehydrogenase [NAD(+)], cytoplasmic OS=Takifugu rubripes OX=31033 GN=gpd1 PE=3 SV=1 && PF07479:NAD-dependent glycerol-3-phosphate dehydrogenase C-terminus|PF01210:NAD-dependent glycerol-3-phosphate dehydrogenase N-terminus	-
HaiMa15383	44.3323089973162	65.6973398817441	62.2289786492087	60.6388591694061	82.1886813287811	79.1819955134462	97.2492317097919	70.524275662822	86.704492066248	37.1230305296837	35.9063220590367	40.3822538321062	HaiMa15383	GWHBAVH00000013	10963977	10968796	-	2239	protein_coding	- && sp|A3KQS4|MINY1_DANRE Ubiquitin carboxyl-terminal hydrolase MINDY-1 OS=Danio rerio OX=7955 GN=mindy1 PE=3 SV=1 && PF04424:MINDY deubiquitinase	-
HaiMa04023	102.845455611287	164.196260423882	216.24006703918	103.640767662447	275.723164895407	275.019652899343	276.305499340343	170.448712097995	187.757585817557	82.3470811656216	76.7753694856624	63.7309094916458	HaiMa04023	GWHBAVH00000003	17417044	17449806	+	1959	protein_coding	- && sp|Q7ZT42|SND1_DANRE Staphylococcal nuclease domain-containing protein 1 OS=Danio rerio OX=7955 GN=snd1 PE=2 SV=1 && PF00565:Staphylococcal nuclease homologue	-
HaiMa14311	8.47955587300133	49.4275349446321	25.0277855369421	13.7421664399727	19.5599976079019	10.16124856102	6.5600454868108	5.58682734007906	8.5693172807891	17.8827558697685	43.2297253646413	43.6485153975479	HaiMa14311	GWHBAVH00000012	31241809	31250646	+	864	protein_coding	- && - && PF04749:PLAC8 family	-
HaiMa16749	76.1616494180293	79.8996239245074	64.4966831197271	58.1674799331233	57.2619991884981	61.2147515731394	49.6081654454258	51.3608139782741	54.8602062929087	121.637955473926	103.585679139673	93.5956284520169	HaiMa16749	GWHBAVH00000018	7327066	7330218	-	941	protein_coding	- && sp|P21670|PSA4_RAT Proteasome subunit alpha type-4 OS=Rattus norvegicus OX=10116 GN=Psma4 PE=1 SV=1 && PF00227:Proteasome subunit|PF10584:Proteasome subunit A N-terminal signature	-
HaiMa07458	25.1982892022718	24.5274209541722	24.8895849703408	13.681090144684	21.9299519367176	26.2420371000739	19.2899205111608	19.0516455556635	23.327982989571	55.0188733879863	52.920445486397	39.1492048512043	HaiMa07458	GWHBAVH00000006	15775204	15780729	+	2673	protein_coding	- && sp|P80513|MANF_BOVIN Mesencephalic astrocyte-derived neurotrophic factor OS=Bos taurus OX=9913 GN=MANF PE=1 SV=2 && PF10208:Degradation arginine-rich protein for mis-folding	-
HaiMa14381	12.4631384414974	18.210819047993	19.4892853687776	21.329345929051	24.7802618186515	24.8349471534429	41.741352029702	25.2967780181297	33.909201501581	7.99497355468483	7.76697261579845	12.6606807235574	HaiMa14381	GWHBAVH00000012	31949286	31955158	+	1901	protein_coding	- && sp|Q9H3P2|NELFA_HUMAN Negative elongation factor A OS=Homo sapiens OX=9606 GN=NELFA PE=1 SV=3 && -	-
HaiMa24205	8.51634274397651	11.5242233722486	10.58165441237	7.92471030868628	9.53936315920601	9.60264083149083	7.28505717177125	6.64839892653616	7.50709000647391	13.1838368880805	15.4118111692155	16.0824189772706	HaiMa24205	GWHBAVH00000024	5731817	5740103	-	3004	protein_coding	- && sp|Q5RCW2|PNPT1_PONAB Polyribonucleotide nucleotidyltransferase 1, mitochondrial OS=Pongo abelii OX=9601 GN=PNPT1 PE=2 SV=2 && PF03726:Polyribonucleotide nucleotidyltransferase, RNA binding domain|PF01138:3' exoribonuclease family, domain 1|PF00013:KH domain|PF03725:3' exoribonuclease family, domain 2	-
HaiMa11660	3.96290809485664	7.1784407170599	4.59797515905698	4.00972181002732	7.16088337256413	6.38691489748838	8.86159990713654	9.19782549891064	8.21988938196146	3.84537109792932	2.2595679845906	2.44455694359381	HaiMa11660	GWHBAVH00000010	8861951	8865201	-	2132	protein_coding	- && sp|Q58D85|PAR3_BOVIN Proteinase-activated receptor 3 OS=Bos taurus OX=9913 GN=F2RL2 PE=2 SV=1 && PF00001:7 transmembrane receptor (rhodopsin family)	-
HaiMa04274	117.259732742947	112.851599428812	93.4195026463124	106.49455719061	92.5631008081032	96.0680019700299	70.6068053712004	77.2746434196198	85.9497144164902	148.255921487886	173.147569669962	149.3524062328	HaiMa04274	GWHBAVH00000003	20049134	20050153	-	456	protein_coding	- && sp|Q3T0Z8|RUXF_BOVIN Small nuclear ribonucleoprotein F OS=Bos taurus OX=9913 GN=SNRPF PE=3 SV=2 && PF01423:LSM domain	-
HaiMa23705	4.87138575489434	5.67134088326635	6.18623142606461	8.30095762584275	8.38461345617328	7.47260614858786	12.0320217125498	14.5753159940693	24.0719933381946	2.00686098187015	4.70584625437361	1.97645367612896	HaiMa23705	GWHBAVH00000023	21087229	21091553	+	2074	protein_coding	- && sp|I6V1W0|BMBL_DANRE Protein brambleberry OS=Danio rerio OX=7955 GN=bmb PE=2 SV=1 && -	-
HaiMa16298	8.49895070858119	15.1691928587955	11.0881044970511	5.6064007143615	12.0433194583786	11.1159729280875	21.6850403378196	16.6518872100816	16.7530431557043	7.08635766754922	8.54067383203833	5.71515892052512	HaiMa16298	GWHBAVH00000014	7089465	7109370	-	9816	protein_coding	- && sp|A2A863|ITB4_MOUSE Integrin beta-4 OS=Mus musculus OX=10090 GN=Itgb4 PE=1 SV=1 && PF00041:Fibronectin type III domain|PF00362:Integrin beta chain VWA domain|PF03160:Calx-beta domain|PF18372:Integrin beta epidermal growth factor like domain 1|PF17205:Integrin plexin domain|PF07965:Integrin beta tail domain	-
HaiMa12705	1.89582720274801	3.07297119409024	3.52889292334311	2.9260859060806	3.6729325715711	3.08198083637356	5.18206702696136	4.23142569561529	5.66233892728121	1.73149822643116	2.13167486991145	1.5884482008974	HaiMa12705	GWHBAVH00000011	8793819	8799094	-	3023	protein_coding	- && sp|Q9BYV6|TRI55_HUMAN Tripartite motif-containing protein 55 OS=Homo sapiens OX=9606 GN=TRIM55 PE=1 SV=2 && PF13445:RING-type zinc-finger	-
HaiMa15910	24.1918422152415	25.535654799228	19.6516677839918	25.1936983306676	13.8100437361436	24.0230115233666	50.4046480091074	37.4934484357186	29.8737453806745	13.9305742222299	14.5359262547633	14.5961736110165	HaiMa15910	GWHBAVH00000014	3588767	3593249	-	2010	protein_coding	- && sp|Q99PP9|TRI16_MOUSE Tripartite motif-containing protein 16 OS=Mus musculus OX=10090 GN=Trim16 PE=1 SV=2 && PF13765:SPRY-associated domain|PF00643:B-box zinc finger|PF00622:SPRY domain	-
HaiMa18204	2.71387668749121	3.38954508792086	1.65542635053918	1.87472081117944	1.79689930177855	1.80027042174735	1.43128265166781	1.90540216651117	1.75501543853429	6.33658280443473	8.50146833936365	5.26755301276004	HaiMa18204	GWHBAVH00000019	9373578	9377353	+	1045	protein_coding	- && sp|P0CG11|CTF8_BOVIN Chromosome transmission fidelity protein 8 homolog OS=Bos taurus OX=9913 GN=CHTF8 PE=3 SV=1 && PF09696:Ctf8	-
novel.160	11.5516245747508	20.7115489853026	18.8351161196744	15.8235780866342	23.4090490672902	21.0984963445905	32.4593503040851	25.105009106051	50.4046022781258	11.3161724422055	10.4545567548818	10.6392211119127	-	GWHBAVH00000004	20291122	20298011	+	2675	-	- && sp|Q60803|TRAF3_MOUSE TNF receptor-associated factor 3 OS=Mus musculus OX=10090 GN=Traf3 PE=1 SV=2 && PF02176:TRAF-type zinc finger	-
HaiMa08976	59.2507319997417	97.4075252757159	93.5202556222327	71.1384851720924	120.727996074292	79.433623485395	177.734490186568	190.328805173719	219.459331391515	100.312986664	81.2618158063711	97.0461950914813	HaiMa08976	GWHBAVH00000008	951314	952551	-	706	protein_coding	- && sp|P85835|FRIM_TRENE Ferritin, middle subunit OS=Trematomus newnesi OX=35730 PE=1 SV=1 && PF00210:Ferritin-like domain	-
HaiMa22439	1182.83884863799	1252.50430391277	1505.53260358513	1568.56753231989	1269.10995321987	1762.02854166445	2737.22695194044	2422.06498468115	1633.31258310865	908.879482453943	802.470739352904	849.824042063427	HaiMa22439	GWHBAVH00000022	15943884	15946554	-	2017	protein_coding	- && sp|Q90303|K1C1_CARAU Keratin, type I cytoskeletal 50 kDa OS=Carassius auratus OX=7957 PE=2 SV=1 && PF00038:Intermediate filament protein	-
HaiMa08975	37.9424194995314	65.9505773813632	49.2750435249355	42.5960576024104	137.760808502521	78.6187505406071	131.793908198301	139.31085394448	195.589903241074	47.7434323435564	67.2765132324951	53.9276741452387	HaiMa08975	GWHBAVH00000008	948131	949465	-	531	protein_coding	- && sp|P85835|FRIM_TRENE Ferritin, middle subunit OS=Trematomus newnesi OX=35730 PE=1 SV=1 && PF00210:Ferritin-like domain	-
HaiMa00846	246.092630202554	523.665689055894	1002.50900881773	494.518028095718	1089.32848943342	1270.62215434927	1987.96148743026	1280.97504441494	1256.74235147384	599.709310686284	558.622878543228	485.317821584538	HaiMa00846	GWHBAVH00000001	18251980	18260750	-	2573	protein_coding	- && sp|P51174|ACADL_MOUSE Long-chain specific acyl-CoA dehydrogenase, mitochondrial OS=Mus musculus OX=10090 GN=Acadl PE=1 SV=2 && PF00441:Acyl-CoA dehydrogenase, C-terminal domain|PF02771:Acyl-CoA dehydrogenase, N-terminal domain|PF02770:Acyl-CoA dehydrogenase, middle domain	-
HaiMa07426	3.4911882035915	2.99321038345416	3.96073890198473	6.05503541385205	6.2683149212605	4.82146729167905	6.13291418488446	7.28957960955441	8.64089272285223	2.37350718878588	2.82560583989197	3.0855588440282	HaiMa07426	GWHBAVH00000006	15437346	15445523	-	2657	protein_coding	- && sp|Q28EG9|ZMAT1_XENTR Zinc finger matrin-type protein 1 OS=Xenopus tropicalis OX=8364 GN=zmat1 PE=2 SV=1 && PF12874:Zinc-finger of C2H2 type	-
HaiMa15439	17.2265371053209	20.3562741336995	21.5971779114814	11.0482926217151	14.7887003167738	25.9529413289919	15.529239192103	11.603410629395	13.6525394536104	33.9967064139265	27.5947491909512	31.8953102049619	HaiMa15439	GWHBAVH00000013	11365077	11367516	-	1612	protein_coding	- && sp|P40617|ARL4A_HUMAN ADP-ribosylation factor-like protein 4A OS=Homo sapiens OX=9606 GN=ARL4A PE=1 SV=2 && PF00025:ADP-ribosylation factor family	-
HaiMa09725	470.758205243717	500.205474211525	400.967762499786	673.825082753774	284.603185020171	579.375614803624	855.358350222842	928.23953115381	539.650098957237	283.720478822583	224.923634007523	289.266268526813	HaiMa09725	GWHBAVH00000008	9771908	9774172	+	1393	protein_coding	- && sp|Q8JFQ6|K1C13_ONCMY Keratin, type I cytoskeletal 13 OS=Oncorhynchus mykiss OX=8022 GN=krt13 PE=2 SV=1 && PF00038:Intermediate filament protein	-
HaiMa23680	7.13123027107544	1.16585057621859	0.543743685781373	0.755721967731457	0.269444650646948	2.06961781157974	8.01680240538123	15.1911129824158	4.89986629978967	1.96239022932518	0.943911326932953	1.27003156541663	HaiMa23680	GWHBAVH00000023	20834174	20838359	-	2121	protein_coding	- && sp|Q9I8F9|HSP71_ORYLA Heat shock 70 kDa protein 1 OS=Oryzias latipes OX=8090 PE=3 SV=1 && PF00012:Hsp70 protein	-
HaiMa18860	7.27179779084183	6.63642427228627	7.42642654477991	5.39692354733475	4.94798358460759	7.09996759736747	3.63325596192598	3.99438620454324	3.29336230441002	8.26154226932284	11.6377088264203	8.5723462286215	HaiMa18860	GWHBAVH00000019	24494949	24500536	+	2145	protein_coding	- && sp|C0H8I2|SETD6_SALSA N-lysine methyltransferase setd6 OS=Salmo salar OX=8030 GN=setd6 PE=2 SV=1 && PF00856:SET domain|PF09273:Rubisco LSMT substrate-binding	-
HaiMa22749	43.5773176436477	39.2824633084915	30.8867788063504	37.9835967670791	37.6438561085067	37.7391530266299	27.035698775508	26.5649848056501	20.5620926454921	51.9922012230799	56.6469723525737	48.2519672083694	HaiMa22749	GWHBAVH00000023	1654390	1673175	+	2210	protein_coding	- && sp|Q5RG82|NS1BA_DANRE Influenza virus NS1A-binding protein homolog A OS=Danio rerio OX=7955 GN=ivns1abpa PE=2 SV=1 && PF01344:Kelch motif|PF07707:BTB And C-terminal Kelch|PF00651:BTB/POZ domain	-
HaiMa02143	766.606557731404	2062.35452414699	3062.70787258377	1934.08096147957	2928.68769534661	4126.3027861424	4725.30168792654	3683.69609447859	3872.19447961901	1919.20992508769	1187.3452639928	1246.49148787566	HaiMa02143	GWHBAVH00000002	8659888	8664482	-	1560	protein_coding	- && sp|P05123|KCRM_CANLF Creatine kinase M-type OS=Canis lupus familiaris OX=9615 GN=CKM PE=1 SV=3 && PF02807:ATP:guanido phosphotransferase, N-terminal domain|PF00217:ATP:guanido phosphotransferase, C-terminal catalytic domain	-
HaiMa23686	3.10350308144866	6.30379927872958	7.16525497484621	3.82250332016819	8.62298974883181	7.69099269214641	6.11356964317301	5.33344002835449	8.01832809005787	2.24402000473345	2.65025230040701	2.29872079911451	HaiMa23686	GWHBAVH00000023	20882731	20894013	-	3541	protein_coding	- && sp|Q969F9|HPS3_HUMAN Hermansky-Pudlak syndrome 3 protein OS=Homo sapiens OX=9606 GN=HPS3 PE=1 SV=1 && PF14761:Hermansky-Pudlak syndrome 3|PF14762:Hermansky-Pudlak syndrome 3, middle region|PF14763:Hermansky-Pudlak syndrome 3, C-terminal	-
HaiMa06144	2.87866196492491	5.71164603059061	3.71338773270157	3.57998802401079	2.80398910006317	3.29145744612031	5.12438057995284	5.61449373745006	5.34398670651197	1.81334432605229	2.29866345156601	2.38541089843524	HaiMa06144	GWHBAVH00000005	10381322	10400875	+	2504	protein_coding	- && sp|O43182|RHG06_HUMAN Rho GTPase-activating protein 6 OS=Homo sapiens OX=9606 GN=ARHGAP6 PE=1 SV=3 && PF00620:RhoGAP domain	-
HaiMa04721	2.91769664447357	19.2018953035722	7.44260612330885	1.06605897231304	10.4457431230605	8.34516888623039	3.6223820196531	3.65683244077902	4.72658478873661	0.707789966397765	0.842607712299997	0.788680120113797	HaiMa04721	GWHBAVH00000004	8479603	8482140	-	891	protein_coding	- && sp|Q5SPB6|CHAC1_DANRE Glutathione-specific gamma-glutamylcyclotransferase 1 OS=Danio rerio OX=7955 GN=chac1 PE=3 SV=1 && PF04752:ChaC-like protein	-
HaiMa04670	2.97067158354921	2.81118776133467	3.33988930359561	4.76021781171425	5.90245823599262	3.70939715555567	5.9758284881497	6.14679524633082	8.52697280837018	2.07243135083933	2.73446001015135	2.57869630465732	HaiMa04670	GWHBAVH00000004	7134181	7139986	-	3043	protein_coding	- && sp|B1WAZ8|ZBT8A_XENTR Zinc finger and BTB domain-containing protein 8A OS=Xenopus tropicalis OX=8364 GN=zbtb8a PE=2 SV=1 && PF00651:BTB/POZ domain	-
HaiMa11400	19.1347994417337	25.4725751377547	19.865085094112	24.9300379108052	22.4266184257688	27.9624450197045	31.282273742248	24.3038329267742	35.1117432420439	12.4307648103924	9.56656205429642	12.8107158211312	HaiMa11400	GWHBAVH00000010	6171323	6179200	+	2217	protein_coding	- && sp|Q16625|OCLN_HUMAN Occludin OS=Homo sapiens OX=9606 GN=OCLN PE=1 SV=1 && PF07303:Occludin homology domain|PF01284:Membrane-associating domain	-
HaiMa10551	38.7165170100231	31.759728974785	43.5417315605691	40.6671265538154	49.9471151328381	63.9821564970527	94.5426819828261	102.135571711868	67.8507896016633	25.6979205090695	39.1711668170256	28.3768496961649	HaiMa10551	GWHBAVH00000009	9515152	9526212	-	1816	protein_coding	- && sp|Q5ZLK5|P4HA2_CHICK Prolyl 4-hydroxylase subunit alpha-2 OS=Gallus gallus OX=9031 GN=P4HA2 PE=2 SV=1 && PF13640:2OG-Fe(II) oxygenase superfamily|PF08336:Prolyl 4-Hydroxylase alpha-subunit, N-terminal region	-
HaiMa06604	9.84722617509832	16.9293424647254	34.9891427228185	18.421606336272	37.4258887586236	41.3788370013573	75.9035084159818	43.6938768849642	36.4948165647424	16.277973160605	12.4691911918232	14.8339088545906	HaiMa06604	GWHBAVH00000006	1437098	1453901	+	6036	protein_coding	- && sp|P49824|MYH7_CANLF Myosin-7 OS=Canis lupus familiaris OX=9615 GN=MYH7 PE=1 SV=3 && PF02736:Myosin N-terminal SH3-like domain|PF00063:Myosin head (motor domain)|PF01576:Myosin tail	-
novel.275	14.8857874281155	13.4898407422737	11.2186805208394	13.455559388929	6.86965911588637	10.2395175287337	7.2364704105481	10.6823616922757	10.9685303401983	27.7592401923478	28.6952802275745	21.1053446977485	-	GWHBAVH00000008	1825716	1829962	-	2056	-	- && sp|Q8VDW0|DX39A_MOUSE ATP-dependent RNA helicase DDX39A OS=Mus musculus OX=10090 GN=Ddx39a PE=1 SV=1 && PF00270:DEAD/DEAH box helicase	-
HaiMa22326	30.65880082247	29.5547291443107	24.4304837644638	26.5443225032953	21.925492386205	25.8152523037129	16.7308723130006	21.9928509870591	19.9305499750864	42.1310490544559	47.6237099494431	36.7637190338865	HaiMa22326	GWHBAVH00000022	14071677	14082484	+	2856	protein_coding	- && sp|Q8UVD9|FUBP2_CHICK Far upstream element-binding protein 2 OS=Gallus gallus OX=9031 GN=KHSRP PE=1 SV=1 && PF09005:Domain of unknown function (DUF1897)|PF00013:KH domain	-
HaiMa12644	35.5770752132584	52.0999005322792	50.7660372439652	62.0259331703544	77.1060775268016	64.7001949191476	90.994179333182	79.8015208447421	64.8823359904434	28.819609196309	19.733329004187	32.0083282618765	HaiMa12644	GWHBAVH00000011	7969292	7971384	+	558	protein_coding	- && sp|Q8AXL1|SAT1_CHICK Diamine acetyltransferase 1 OS=Gallus gallus OX=9031 GN=SAT1 PE=2 SV=1 && PF00583:Acetyltransferase (GNAT) family	-
HaiMa01330	48.1930193694962	50.7845563044515	59.438565026219	50.7760910928631	57.5246887788781	64.358099397658	104.012920630446	75.2570937478024	52.5535504230968	25.1787231303712	25.1131571594305	25.8807770414919	HaiMa01330	GWHBAVH00000001	29323253	29341006	+	13981	protein_coding	- && sp|Q6NWF6|K2C8_DANRE Keratin, type II cytoskeletal 8 OS=Danio rerio OX=7955 GN=krt8 PE=1 SV=1 && PF16208:Keratin type II head|PF00038:Intermediate filament protein	-
HaiMa14246	4.63592284036348	13.5448344249505	7.62917097956817	4.26167752569171	10.4403279675885	9.3323820384213	11.3809670615923	9.20679299488955	11.4305513036201	5.24305756778103	4.84633070186302	4.63392362059182	HaiMa14246	GWHBAVH00000012	30186702	30197786	+	2995	protein_coding	- && sp|O09030|I13R1_MOUSE Interleukin-13 receptor subunit alpha-1 OS=Mus musculus OX=10090 GN=Il13ra1 PE=2 SV=1 && -	-
HaiMa07156	31.4402439832188	31.0105480111729	29.3076012025395	19.5343659502502	30.5369449633591	27.4819099636799	25.6668103622777	24.5590610579311	26.7744428989632	58.0654330878243	71.4361843748939	47.2440173365211	HaiMa07156	GWHBAVH00000006	10771412	10777000	-	2334	protein_coding	- && sp|Q7T277|SC61A_DISMA Protein transport protein Sec61 subunit alpha OS=Dissostichus mawsoni OX=36200 GN=sec61a PE=2 SV=3 && PF10559:Plug domain of Sec61p|PF00344:SecY translocase	-
HaiMa13573	3.47871411470789	5.08130822130559	5.14618611096178	3.30270703870277	4.95830622073681	6.06369645331907	7.37206780715316	6.01419243563448	7.87269326940852	2.48514015322832	3.01651217171098	1.98184674132907	HaiMa13573	GWHBAVH00000012	17899704	17909699	-	2157	protein_coding	- && sp|Q5U3V7|S2543_DANRE Solute carrier family 25 member 43 OS=Danio rerio OX=7955 GN=slc25a43 PE=2 SV=1 && PF00153:Mitochondrial carrier protein	-
HaiMa13478	39.6042351297899	50.193957707784	50.1044057773709	43.5634766573131	61.9351048693985	45.545889947289	56.1438375725708	72.9990178216991	69.2109852024603	33.6005874556997	25.0201871862907	29.7968854883616	HaiMa13478	GWHBAVH00000012	15291790	15295382	-	2378	protein_coding	- && sp|Q9EQZ1|T22D3_RAT TSC22 domain family protein 3 OS=Rattus norvegicus OX=10116 GN=Tsc22d3 PE=1 SV=1 && -	-
HaiMa17547	24.2212907566979	52.9593481777908	20.5722896501458	18.6289412311543	17.095917641689	27.4278510160207	15.0664780960819	14.6055629033495	16.2349642444388	31.7437966495609	38.7871543279414	27.7245979311706	HaiMa17547	GWHBAVH00000018	27157848	27173176	-	3276	protein_coding	- && sp|Q5F408|SYCC_CHICK Cysteine--tRNA ligase, cytoplasmic OS=Gallus gallus OX=9031 GN=CARS1 PE=2 SV=1 && PF01406:tRNA synthetases class I (C) catalytic domain	-
HaiMa06072	45.2593664586249	40.9129325002155	34.6538568973045	41.9876039227475	28.609494828949	32.732938849628	23.4647780874386	32.9407935090046	32.5113971076374	65.6243800960298	78.4718942065541	63.0015121911096	HaiMa06072	GWHBAVH00000005	8855414	8858958	+	936	protein_coding	- && sp|A1A4K8|U2AF1_BOVIN Splicing factor U2AF 35 kDa subunit OS=Bos taurus OX=9913 GN=U2AF1 PE=2 SV=1 && PF00642:Zinc finger C-x8-C-x5-C-x3-H type (and similar)|PF00076:RNA recognition motif. (a.k.a. RRM, RBD, or RNP domain)	-
HaiMa22782	17.0462835323301	13.3733951794362	13.3933763068206	19.5792043779169	10.8913264927466	12.1880971493251	8.91805019064591	11.1476281684627	10.0683786701789	22.200961987304	19.2758223268798	19.6231671865423	HaiMa22782	GWHBAVH00000023	2727385	2732124	+	1889	protein_coding	- && sp|Q7SZP2|CA052_DANRE UPF0690 protein C1orf52 homolog OS=Danio rerio OX=7955 GN=zgc:65873 PE=1 SV=1 && PF15559:Domain of unknown function (DUF4660)	-
HaiMa19912	19.5553917863824	29.0802975256958	26.3063453135336	23.7883814610677	25.6526527590335	28.8996253902554	33.2460557681091	29.3966724365537	31.5946954082054	15.8077673660332	10.1603764920058	12.766280876308	HaiMa19912	GWHBAVH00000020	17092144	17098038	+	2266	protein_coding	- && sp|B5DF11|ZFAN5_RAT AN1-type zinc finger protein 5 OS=Rattus norvegicus OX=10116 GN=Zfand5 PE=1 SV=1 && PF01428:AN1-like Zinc finger|PF01754:A20-like zinc finger	-
HaiMa17294	62.272698570769	133.080147536428	186.606295583792	146.440841553744	182.425194133267	302.312352754923	376.562349329059	249.279727460422	264.850571388219	117.875510811727	59.220528298825	70.5970840287304	HaiMa17294	GWHBAVH00000018	21554946	21562757	-	1834	protein_coding	- && sp|Q4R591|G6PI_MACFA Glucose-6-phosphate isomerase OS=Macaca fascicularis OX=9541 GN=GPI PE=2 SV=3 && PF00342:Phosphoglucose isomerase	-
HaiMa22456	6.03567052628871	6.62554620918818	4.00789779426066	4.73393940466647	3.97651525581933	4.24755921551433	3.25740189689915	3.25095556427014	4.1575150211383	8.91595698706096	10.4092923872302	7.57234899807535	HaiMa22456	GWHBAVH00000022	16151736	16160950	+	2320	protein_coding	- && sp|P04047|KITH_CHICK Thymidine kinase, cytosolic OS=Gallus gallus OX=9031 GN=TK1 PE=1 SV=1 && PF00265:Thymidine kinase	-
HaiMa16564	2.20310822900505	1.88789820748177	1.79181976454311	4.32668616591413	3.32101949068577	4.15026022167153	5.15908662013595	6.92009054259284	6.17854305202346	2.20902448156753	2.54496092087897	2.21665899860797	HaiMa16564	GWHBAVH00000018	2602009	2604342	+	1770	protein_coding	- && - && PF00096:Zinc finger, C2H2 type	-
HaiMa22461	20.3099039861403	15.4702769779756	13.848707997108	9.44773942748126	7.60666573640629	7.82830884037764	7.88116575846019	4.01553215068182	8.49069969105709	38.0282277883649	20.6373060785976	27.3480993212897	HaiMa22461	GWHBAVH00000022	16183354	16187337	-	1728	protein_coding	- && - && PF13927:Immunoglobulin domain|PF17736:C17orf99 Ig domain	-
HaiMa02169	6.58277962980196	7.33633482920972	5.48666471948304	8.87860964230736	5.9196284950467	6.07886930820323	10.8556296115332	9.96824027518582	9.61975738227241	4.25511754653871	5.75171752393026	4.58567598513194	HaiMa02169	GWHBAVH00000002	9088940	9140665	+	18274	protein_coding	- && sp|Q03164|KMT2A_HUMAN Histone-lysine N-methyltransferase 2A OS=Homo sapiens OX=9606 GN=KMT2A PE=1 SV=5 && PF00856:SET domain|PF05965:F/Y rich C-terminus|PF13771:PHD-like zinc-binding domain|PF00628:PHD-finger|PF02008:CXXC zinc finger domain|PF05964:F/Y-rich N-terminus	-
HaiMa05641	7.69030582300053	14.4763924521638	15.5782466945823	12.3979836711478	18.9136011669034	16.5769020344273	17.4339819834039	14.2419326578956	19.8597424536819	7.7490110536806	7.3836621180674	7.59367955863331	HaiMa05641	GWHBAVH00000005	1746793	1750976	+	2059	protein_coding	- && sp|Q8JFB7|ORML1_DANRE ORM1-like protein 1 OS=Danio rerio OX=7955 GN=ormdl1 PE=2 SV=1 && PF04061:ORMDL family	-
HaiMa06135	4.20186428951946	5.10209285668992	4.93784768468761	5.18699967060243	7.53615961347925	6.70911477513725	7.0837065924343	5.58715168419169	6.78270117555562	2.78250829402561	2.83306970437471	3.05971257048502	HaiMa06135	GWHBAVH00000005	10269676	10280708	-	3445	protein_coding	- && sp|O75665|OFD1_HUMAN Oral-facial-digital syndrome 1 protein OS=Homo sapiens OX=9606 GN=OFD1 PE=1 SV=1 && PF16045:LisH	-
HaiMa16098	7.1835334153716	17.4781939556311	11.4986898153569	8.30787129502	13.4570618421029	10.9651022365564	17.1829832824665	15.3613818075319	22.1707376673869	6.84416437274862	7.45352011847256	4.61117229345603	HaiMa16098	GWHBAVH00000014	4930076	4932998	+	2451	protein_coding	- && sp|Q90X67|SOCS3_CHICK Suppressor of cytokine signaling 3 OS=Gallus gallus OX=9031 GN=SOCS3 PE=2 SV=1 && PF00017:SH2 domain	-
HaiMa17410	2.32268725506004	2.48360662835609	3.76339183012496	5.03226655089321	2.70801804292713	4.45723323531078	5.48819530284785	6.48593591692225	5.84126760072724	2.47917782824731	3.01673487537136	2.26612311539454	HaiMa17410	GWHBAVH00000018	24897522	24911414	-	3256	protein_coding	- && sp|P55291|CAD15_HUMAN Cadherin-15 OS=Homo sapiens OX=9606 GN=CDH15 PE=1 SV=1 && PF00028:Cadherin domain|PF01049:Cadherin cytoplasmic region	-
HaiMa00533	38.6314257638472	24.5089039207428	26.4981119717063	19.3816172115823	10.5885963561482	19.0708431975801	12.674148704393	6.74616897057847	8.26286338449921	25.8912481903155	33.4642632716353	47.4028144196751	HaiMa00533	GWHBAVH00000001	12738015	12741611	+	1118	protein_coding	- && sp|P63315|TNNC1_BOVIN Troponin C, slow skeletal and cardiac muscles OS=Bos taurus OX=9913 GN=TNNC1 PE=1 SV=1 && PF13499:EF-hand domain pair|PF13833:EF-hand domain pair	-
HaiMa15705	279.739432389345	627.265717132444	1171.38400420691	626.069573354524	1058.98459502407	1443.61491760171	1898.56986385537	1000.53594751319	1261.01997639601	461.727332122104	480.036253636376	322.907768146499	HaiMa15705	GWHBAVH00000014	1730667	1742083	-	3878	protein_coding	- && sp|P70083|AT2A1_MAKNI Sarcoplasmic/endoplasmic reticulum calcium ATPase 1 OS=Makaira nigricans OX=13604 GN=atp2a1 PE=2 SV=2 && PF08282:haloacid dehalogenase-like hydrolase|PF13246:Cation transport ATPase (P-type)|PF00122:E1-E2 ATPase|PF00690:Cation transporter/ATPase, N-terminus|PF00689:Cation transporting ATPase, C-terminus	-
HaiMa10307	125.096243631805	128.506434097051	111.012133181637	96.7448517374081	94.7447227126713	88.4788990347318	74.3471821838557	99.073071497402	89.7288757474675	198.535085574573	215.303824819989	165.195623492169	HaiMa10307	GWHBAVH00000009	5435198	5435966	-	324	protein_coding	- && sp|Q6P026|BAF_DANRE Barrier-to-autointegration factor OS=Danio rerio OX=7955 GN=banf1 PE=1 SV=1 && PF02961:Barrier to autointegration factor	-
HaiMa23299	7.88781085397108	10.7820345826275	11.2092431986479	8.59502775199401	13.6762518267532	15.202382313459	13.2871346928201	11.4244420551184	14.7761030636657	5.91871014534687	6.94139865575621	5.89003326698846	HaiMa23299	GWHBAVH00000023	15258287	15275092	+	5498	protein_coding	- && sp|Q9BQS8|FYCO1_HUMAN FYVE and coiled-coil domain-containing protein 1 OS=Homo sapiens OX=9606 GN=FYCO1 PE=1 SV=3 && PF01363:FYVE zinc finger|PF02759:RUN domain	-
HaiMa05632	9.44175215612368	8.91087953931395	7.06666885748954	8.49750903629374	5.68290467585078	6.49929559821302	4.93932836653989	6.44785602425595	6.4595911375101	20.2176040431131	13.3101040318683	16.5344467534445	HaiMa05632	GWHBAVH00000005	1681244	1682984	-	1020	protein_coding	- && sp|P58557|YBEY_HUMAN Endoribonuclease YbeY OS=Homo sapiens OX=9606 GN=YBEY PE=1 SV=2 && PF02130:Uncharacterized protein family UPF0054	-
HaiMa03539	8.39725048990458	8.55718265619138	8.12169265874854	7.22123573234932	6.1675570033489	10.2087769388825	3.52780935270235	4.94444949739135	5.3923009561643	13.969381407228	12.8171313983662	11.9968243622944	HaiMa03539	GWHBAVH00000003	10033417	10035382	-	781	protein_coding	- && sp|Q96IY1|NSL1_HUMAN Kinetochore-associated protein NSL1 homolog OS=Homo sapiens OX=9606 GN=NSL1 PE=1 SV=3 && PF08641:Kinetochore protein Mis14 like	-
HaiMa17810	10.5457239652451	11.7279569260206	12.8405030566241	14.6426466623333	16.6282773202914	15.7208226350716	24.6547365731202	19.1343672971331	25.9350854703731	10.3673976879155	10.8922573146812	11.5143561875232	HaiMa17810	GWHBAVH00000019	1427589	1455140	+	8656	protein_coding	- && sp|E9PZM4|CHD2_MOUSE Chromodomain-helicase-DNA-binding protein 2 OS=Mus musculus OX=10090 GN=Chd2 PE=1 SV=1 && PF00271:Helicase conserved C-terminal domain|PF00385:Chromo (CHRromatin Organisation MOdifier) domain|PF13907:Domain of unknown function (DUF4208)|PF00176:SNF2 family N-terminal domain|PF18375:CDH1/2 SANT-Helical linker 1	-
HaiMa21991	38.6053058005181	39.2362335152816	37.2190389480934	34.8008518397103	38.1139106888606	33.1091795260605	44.1280513383347	36.3306787982435	40.3589757198258	19.6831320602409	13.3867344637157	17.2416561802331	HaiMa21991	GWHBAVH00000022	8782272	8783402	+	1131	protein_coding	- && sp|B7SXM5|IER2_DANRE Immediate early response gene 2 protein OS=Danio rerio OX=7955 GN=ier2 PE=1 SV=1 && PF05760:Immediate early response protein (IER)	-
HaiMa10312	37.2812702237443	42.0016848552973	29.6179395204261	27.3306093017982	28.5189684851335	29.6204441461869	24.4387358367813	24.3665765867153	24.7220372630072	46.4146579489185	58.8369656613357	43.8974537576463	HaiMa10312	GWHBAVH00000009	5469393	5474156	-	1981	protein_coding	- && sp|A7MBG0|PURA2_BOVIN Adenylosuccinate synthetase isozyme 2 OS=Bos taurus OX=9913 GN=ADSS2 PE=2 SV=2 && PF00709:Adenylosuccinate synthetase	-
HaiMa11505	14.3020347952873	25.4852843290422	21.9893578356595	21.7947765234622	30.2820814407095	28.5602215956912	37.6635486973694	26.7246719470006	33.2388167915186	10.5754080749116	11.0545860938306	15.2293533426001	HaiMa11505	GWHBAVH00000010	6839250	6842878	+	2111	protein_coding	- && sp|Q7ZUX3|WIPI4_DANRE WD repeat domain phosphoinositide-interacting protein 4 OS=Danio rerio OX=7955 GN=wdr45 PE=2 SV=1 && -	-
HaiMa06886	7.76028064555833	6.39750367637745	5.55202309257615	6.58155547468828	4.2165808463664	5.7436435793695	4.31105393523274	6.39375823461229	4.44570918819374	12.2702607233481	11.5879194200901	13.166761778191	HaiMa06886	GWHBAVH00000006	6673190	6678021	+	2246	protein_coding	- && sp|Q9Y3B1|PLD3B_HUMAN PRELI domain containing protein 3B OS=Homo sapiens OX=9606 GN=PRELID3B PE=1 SV=2 && PF04707:PRELI-like family	-
HaiMa11896	28.2319489355035	31.4404801479489	29.1160681399224	24.1753816701629	22.8570029875161	27.4344517296424	23.9134663066009	23.5802643595061	21.638039278359	55.0904659363116	58.659816956412	40.6262533547535	HaiMa11896	GWHBAVH00000010	11738601	11742209	-	1218	protein_coding	- && sp|Q8CDN6|TXNL1_MOUSE Thioredoxin-like protein 1 OS=Mus musculus OX=10090 GN=Txnl1 PE=1 SV=3 && PF06201:PITH domain|PF00085:Thioredoxin	-
HaiMa09158	22.0436272220338	19.9839577903732	18.2555612151813	19.3037020345029	15.2967074216954	14.6868466596255	11.533674744785	14.0327957306692	14.8356016388405	31.2572539572425	38.6763135590642	26.2816051790862	HaiMa09158	GWHBAVH00000008	2604994	2611568	+	1836	protein_coding	- && sp|P46061|RAGP1_MOUSE Ran GTPase-activating protein 1 OS=Mus musculus OX=10090 GN=Rangap1 PE=1 SV=2 && PF07834:RanGAP1 C-terminal domain	-
HaiMa04917	9.6057034588205	13.9564231046718	23.6899302596065	11.2741619443622	18.5939467221151	19.0218782323881	48.655586147446	32.6847017280421	22.9433342738025	11.6670768784827	9.51387954625482	8.86394657770503	HaiMa04917	GWHBAVH00000004	12533065	12534783	-	1427	protein_coding	- && sp|Q6NZ04|SIX1B_DANRE Homeobox protein six1b OS=Danio rerio OX=7955 GN=six1b PE=1 SV=1 && PF16878:Transcriptional regulator, SIX1, N-terminal SD domain|PF00046:Homeodomain	-
HaiMa16617	52.9874551326719	83.5394956810683	93.5324099494865	101.77055832117	101.080236085555	114.825071202663	119.330351236273	90.0277319944168	129.92118257427	40.5411981467406	28.5508595373079	45.7786559005339	HaiMa16617	GWHBAVH00000018	3818339	3818590	-	252	protein_coding	- && - && -	-
HaiMa16861	23.6273687699781	29.9356898578065	50.5434737080119	15.1266653925298	44.0815807522523	55.979230635498	19.1826608168421	10.1274661833101	13.0494070074892	74.9244702296239	83.2811013177844	34.3126689820439	HaiMa16861	GWHBAVH00000018	9759291	9767736	-	1978	protein_coding	- && sp|Q6PH19|GATM_DANRE Glycine amidinotransferase, mitochondrial OS=Danio rerio OX=7955 GN=gatm PE=2 SV=1 && -	-
HaiMa17812	4.01927598983605	6.27398661441493	3.77562021814441	4.11928450347591	5.16508898678935	4.6925416095206	8.4611198931927	8.00398529129694	7.85534121077391	3.43205910236957	3.87298616332177	3.10723871812181	HaiMa17812	GWHBAVH00000019	1545407	1546876	+	1470	protein_coding	- && sp|A8IHN8|CK096_RAT Uncharacterized protein C11orf96 homolog OS=Rattus norvegicus OX=10116 GN=Ag2 PE=1 SV=1 && PF15766:Domain of unknown function (DUF4695)	-
HaiMa21490	11.7247128777435	11.5534333104223	16.587620484384	14.3547966503595	12.5707387289878	17.2297778234255	28.3551493637803	20.7274710387013	16.4999922845668	7.642007086891	8.52033771338373	7.71461992422041	HaiMa21490	GWHBAVH00000022	432961	436663	+	1799	protein_coding	- && sp|Q1RPP5|S22A7_PIG Solute carrier family 22 member 7 OS=Sus scrofa OX=9823 GN=SLC22A7 PE=2 SV=1 && PF00083:Sugar (and other) transporter	-
HaiMa11575	13.4589047408867	30.55258462735	20.9386062824424	19.8197364755569	32.9296838561815	25.9300033652335	38.7844695552513	30.5786850651349	57.2434633298854	11.9933789478573	15.91874828884	10.0352746317928	HaiMa11575	GWHBAVH00000010	7578471	7586429	-	1914	protein_coding	- && sp|Q12933|TRAF2_HUMAN TNF receptor-associated factor 2 OS=Homo sapiens OX=9606 GN=TRAF2 PE=1 SV=2 && PF02176:TRAF-type zinc finger|PF16673:TNF receptor-associated factor BIRC3 binding domain	-
HaiMa06092	1.98005265998386	3.43956750619838	3.27832537302567	3.58825976127403	3.3712024602488	2.68057705782962	4.23988577244504	4.83857362451371	4.10561660704616	1.43413241665443	1.68483723442392	1.64709542140462	HaiMa06092	GWHBAVH00000005	9431457	9436572	-	1671	protein_coding	- && sp|Q2YHT7|MOR1A_CHICK Cell surface glycoprotein CD200 receptor 1-A OS=Gallus gallus OX=9031 GN=CD200R1A PE=1 SV=1 && -	-
HaiMa01138	2.33311848524744	1.82789121477269	1.90144742554816	2.4691864166233	2.14046935129569	2.21823716567695	3.54172386211374	4.51141506652508	3.22094191225729	1.44927985318948	1.63015750845804	1.06144422703776	HaiMa01138	GWHBAVH00000001	24628184	24642963	+	6179	protein_coding	- && sp|Q96PX9|PKH4B_HUMAN Pleckstrin homology domain-containing family G member 4B OS=Homo sapiens OX=9606 GN=PLEKHG4B PE=1 SV=4 && -	-
HaiMa09931	71.6220359022776	193.91761292236	126.543472067082	58.7846807840058	125.166214413706	63.4281044048073	49.5675078760891	23.7523547436048	65.8029226056925	157.013102192279	217.163469997221	299.653107571972	HaiMa09931	GWHBAVH00000008	12723121	12736324	+	2144	protein_coding	- && sp|Q5HZT0|DXO_XENLA Decapping and exoribonuclease protein OS=Xenopus laevis OX=8355 GN=dxo PE=2 SV=1 && PF08652:RAI1 like PD-(D/E)XK nuclease	-
HaiMa14493	4.84289811890081	7.02472904859128	6.81180539049811	4.46534272286713	9.2112654870636	8.37968550766499	11.2349477189739	10.4150960596344	9.49779328989993	4.43941974777337	4.46452080543137	3.55761661703212	HaiMa14493	GWHBAVH00000012	33579985	33585394	-	1037	protein_coding	- && - && -	-
HaiMa15134	15.517624964042	22.2479444834152	10.9800165360231	23.5047891592064	12.3829543222139	13.2936205329104	19.7447462321344	24.642200485696	18.0629461582567	6.62524869400298	8.25691933702773	9.65097454269915	HaiMa15134	GWHBAVH00000013	9255329	9266870	+	1523	protein_coding	- && - && -	-
HaiMa17772	44.1935817856562	78.9224250443178	182.342574947206	62.1224086514181	202.474845146113	178.540512314018	313.924643748148	228.822358745913	174.393182210288	93.0889438115553	79.8632092303898	89.9209848905366	HaiMa17772	GWHBAVH00000019	1142327	1151057	+	5837	protein_coding	- && sp|P68246|TNNI2_CHICK Troponin I, fast skeletal muscle OS=Gallus gallus OX=9031 GN=TNNI2 PE=1 SV=2 && PF00992:Troponin	-
HaiMa03435	14.2955709375157	29.4687162580297	29.3416348374501	19.742640944431	35.1176955175113	43.9580364229551	41.8432029230701	25.9028211543919	26.8021409384088	13.0159788009928	11.3764080961639	10.8094587334648	HaiMa03435	GWHBAVH00000003	8364687	8398583	+	4724	protein_coding	- && sp|Q5RGU1|COQ8A_DANRE Atypical kinase COQ8A, mitochondrial OS=Danio rerio OX=7955 GN=coq8a PE=2 SV=2 && PF03770:Inositol polyphosphate kinase|PF03109:ABC1 family	-
HaiMa13462	19.1016427476823	17.2853181699067	14.7856456095166	16.0162881638853	15.1997422155922	16.8783117180385	14.8314071875722	14.7985526867646	16.2052150179373	39.1601961040856	34.2460855244068	28.1372843186752	HaiMa13462	GWHBAVH00000012	14606665	14615668	+	897	protein_coding	- && sp|Q7ZW41|RPB7_DANRE DNA-directed RNA polymerase II subunit RPB7 OS=Danio rerio OX=7955 GN=polr2g PE=2 SV=1 && PF00575:S1 RNA binding domain|PF03876:SHS2 domain found in N terminus of Rpb7p/Rpc25p/MJ0397	-
HaiMa16311	15.6048939386804	10.4081994619036	8.92794448006329	12.5774615138308	7.05442536678428	12.1465845127214	6.70343445920011	8.5931815603757	7.86433659909386	14.947566833399	15.0497421032189	18.859838620252	HaiMa16311	GWHBAVH00000014	7411416	7432051	+	8784	protein_coding	- && sp|P12276|FAS_CHICK Fatty acid synthase OS=Gallus gallus OX=9031 GN=FASN PE=1 SV=5 && PF00550:Phosphopantetheine attachment site|PF14765:Polyketide synthase dehydratase|PF16197:Ketoacyl-synthetase C-terminal extension|PF08659:KR domain|PF00698:Acyl transferase domain|PF00107:Zinc-binding dehydrogenase|PF02801:Beta-ketoacyl synthase, C-terminal domain|PF00109:Beta-ketoacyl synthase, N-termina…	-
HaiMa07347	4.76502480083409	6.77493837633233	6.97403462152994	6.42577526478546	7.5526243816735	8.47757091594018	11.8817902525157	7.87930974973846	8.27657717700047	3.47994082580151	3.72569887621187	4.07211496848643	HaiMa07347	GWHBAVH00000006	13849520	13882019	-	8010	protein_coding	- && sp|Q9PTN2|VDRA_DANRE Vitamin D3 receptor A OS=Danio rerio OX=7955 GN=vdra PE=1 SV=2 && -	-
HaiMa22560	22.2131986371606	14.1240471609534	15.4947531030342	22.6156796269266	13.3662876288957	12.5540723579382	8.21121339845705	12.0401830022928	10.1041251652308	20.4779526441384	23.691893380027	23.4237995673798	HaiMa22560	GWHBAVH00000022	18799471	18810100	+	2205	protein_coding	- && sp|Q3SYT6|CLGN_BOVIN Calmegin OS=Bos taurus OX=9913 GN=CLGN PE=2 SV=1 && PF00262:Calreticulin family	-
HaiMa07220	9.47137784780449	10.1764464003616	7.38465476027734	7.70400536909617	6.49460119361711	7.19846406369353	6.61012216991622	7.53918668937627	8.89664314756002	20.2190199408681	27.7501966221998	16.1397413652295	HaiMa07220	GWHBAVH00000006	11820847	11826731	-	2489	protein_coding	- && sp|Q6PAX2|ATD3B_XENLA ATPase family AAA domain-containing protein 3-B OS=Xenopus laevis OX=8355 GN=atad3-b PE=2 SV=1 && PF12037:Domain of unknown function (DUF3523)|PF00004:ATPase family associated with various cellular activities (AAA)	-
HaiMa11342	13.7073388357369	27.114533455341	24.2188875083881	16.8939126813142	28.1780596595424	34.6053613967555	42.0142798949574	30.6860482244799	41.6869095688929	17.9462370462905	13.2992386408218	13.9873545988068	HaiMa11342	GWHBAVH00000010	5742586	5745244	+	875	protein_coding	- && sp|Q6AXL8|ZMAT5_DANRE Zinc finger matrin-type protein 5 OS=Danio rerio OX=7955 GN=zmat5 PE=2 SV=1 && PF00642:Zinc finger C-x8-C-x5-C-x3-H type (and similar)|PF06220:U1 zinc finger	-
HaiMa24306	36.7260431757296	71.834869425935	69.4963917813456	48.1070598960701	85.7904921516309	76.1715403815681	109.758728390034	79.0358628551402	110.055493999147	40.716966600089	48.5975144994222	36.1612876715107	HaiMa24306	GWHBAVH00000024	8111385	8120368	+	2204	protein_coding	- && sp|P50995|ANX11_HUMAN Annexin A11 OS=Homo sapiens OX=9606 GN=ANXA11 PE=1 SV=1 && PF00191:Annexin	-
HaiMa06274	47.0130506849462	104.9991238932	143.711098597298	105.364123934561	147.676401024293	219.000535940615	217.959962830278	157.389213261559	143.557587110736	79.253113067193	68.6245485186213	72.6606891045421	HaiMa06274	GWHBAVH00000005	14015722	14030063	-	10436	protein_coding	- && sp|P23239|DESM_XENLA Desmin OS=Xenopus laevis OX=8355 GN=des PE=2 SV=1 && -	-
HaiMa04657	2.82695488280334	5.20350403720269	5.36132397617801	2.47896966767529	5.75291871320404	3.9746230090526	7.12217204657667	5.27528698992763	5.67277717506033	2.60595396719177	2.34035299995286	2.03773810938493	HaiMa04657	GWHBAVH00000004	7046524	7050872	+	2299	protein_coding	- && sp|Q96KS9|F167A_HUMAN Protein FAM167A OS=Homo sapiens OX=9606 GN=FAM167A PE=1 SV=1 && -	-
HaiMa18839	5.97018901467044	10.8293347155067	11.2860845185067	6.48515164540908	14.9757017960165	10.1532255042758	15.5864530911026	12.2762711274309	17.9630278397967	5.82704117397647	7.06225690227226	5.30420586471162	HaiMa18839	GWHBAVH00000019	24154669	24163113	+	2197	protein_coding	- && sp|Q9UDY8|MALT1_HUMAN Mucosa-associated lymphoid tissue lymphoma translocation protein 1 OS=Homo sapiens OX=9606 GN=MALT1 PE=1 SV=1 && PF18703:MALT1 Ig-like domain|PF13927:Immunoglobulin domain|PF00656:Caspase domain	-
HaiMa04093	10.1549519930701	19.5758923858278	10.7866230624004	7.78658247718456	9.75604289751138	8.37886801075771	7.13751427966386	6.05501920871948	9.11853311891695	16.1546206230263	20.9142039585254	26.3672391697068	HaiMa04093	GWHBAVH00000003	18245673	18253487	-	4544	protein_coding	- && sp|Q6P158|DHX57_HUMAN Putative ATP-dependent RNA helicase DHX57 OS=Homo sapiens OX=9606 GN=DHX57 PE=1 SV=2 && PF04408:Helicase associated domain (HA2)|PF00270:DEAD/DEAH box helicase|PF07717:Oligonucleotide/oligosaccharide-binding (OB)-fold|PF00271:Helicase conserved C-terminal domain|PF05773:RWD domain	-
HaiMa01813	2.77258317950554	3.33495409063881	2.85842785246768	2.17767470300586	3.72325136224438	2.78287482340734	4.57859090156788	3.62903761389934	3.81604480496948	1.62557789440555	1.71605442134065	1.25788745198255	HaiMa01813	GWHBAVH00000002	1759906	1765138	+	3026	protein_coding	- && sp|Q5BVD1|TTMP_HUMAN TPA-induced transmembrane protein OS=Homo sapiens OX=9606 GN=TTMP PE=1 SV=2 && PF01390:SEA domain	-
HaiMa07351	332.374958106474	424.235351980382	515.680496478194	381.383858897946	540.575881203906	540.901726646321	895.349602389209	732.219150698973	471.573222673017	239.165902609165	272.717726731778	203.603082494861	HaiMa07351	GWHBAVH00000006	13929187	13933487	-	1426	protein_coding	- && sp|Q7ZTS4|K1C18_DANRE Keratin, type I cytoskeletal 18 OS=Danio rerio OX=7955 GN=krt18 PE=1 SV=2 && PF00038:Intermediate filament protein	-
HaiMa23378	27.8778007762613	24.3605075609831	27.8055771644429	20.7876189131932	30.105929876377	55.5026441168589	17.0240500305972	14.9722223020312	17.6851980812666	51.8050355820081	36.6339596957379	33.4181199991576	HaiMa23378	GWHBAVH00000023	16439151	16446947	+	1882	protein_coding	- && sp|Q15392|DHC24_HUMAN Delta(24)-sterol reductase OS=Homo sapiens OX=9606 GN=DHCR24 PE=1 SV=2 && PF01565:FAD binding domain	-
HaiMa20282	8.64984945147255	14.6925494349583	14.3038176640703	11.8674568859438	14.612916500845	12.9845796747347	17.1148268439947	13.3822992628508	17.873418415805	5.95059955504471	6.60326172787239	7.77565330969683	HaiMa20282	GWHBAVH00000021	1504220	1511995	-	2056	protein_coding	- && sp|Q8NFG4|FLCN_HUMAN Folliculin OS=Homo sapiens OX=9606 GN=FLCN PE=1 SV=1 && PF16692:Folliculin C-terminal domain|PF11704:Vesicle coat protein involved in Golgi to plasma membrane transport	-
HaiMa12037	7.27062036244306	4.58817955554054	4.38829151590736	3.65271056150571	3.33123635764222	3.19117143134497	2.49825566466629	3.5952536561545	3.07952838535749	8.33230151893287	7.49628898191764	7.20615595499054	HaiMa12037	GWHBAVH00000010	13219559	13222646	-	1544	protein_coding	- && sp|O14519|CDKA1_HUMAN Cyclin-dependent kinase 2-associated protein 1 OS=Homo sapiens OX=9606 GN=CDK2AP1 PE=1 SV=1 && PF09806:Cyclin-dependent kinase 2-associated protein	-
HaiMa11012	14.0296328319538	17.3380757189177	22.0566286812676	16.3359158472786	18.7168149140937	17.3352188622082	40.5608322457715	25.2512135808991	22.3448259498334	8.58366536323613	10.8342383578252	10.1408381203481	HaiMa11012	GWHBAVH00000009	15137608	15144454	-	3049	protein_coding	- && sp|P79749|PGFRB_TAKRU Platelet-derived growth factor receptor beta OS=Takifugu rubripes OX=31033 GN=pdgfrb PE=3 SV=1 && PF07679:Immunoglobulin I-set domain|PF07714:Protein tyrosine kinase	-
HaiMa01954	15.3298604910817	13.9243357608086	10.9962109783222	7.13413069776439	9.17394381352137	11.0451906930013	8.01641141813945	9.18131750152672	6.73160428100976	17.5683797925529	16.7210618444082	15.3767236723045	HaiMa01954	GWHBAVH00000002	5147799	5152206	+	2563	protein_coding	- && sp|P78330|SERB_HUMAN Phosphoserine phosphatase OS=Homo sapiens OX=9606 GN=PSPH PE=1 SV=2 && PF00702:haloacid dehalogenase-like hydrolase	-
HaiMa01962	4.74729350963211	6.0335476868662	6.13862363046323	6.2528304716337	8.32878308170405	6.98239099777926	9.6890470205439	9.42379915937741	12.1419816226011	4.1182385384625	5.27168652985764	4.49373223719669	HaiMa01962	GWHBAVH00000002	5295357	5311203	-	3323	protein_coding	- && sp|O08789|MNT_MOUSE Max-binding protein MNT OS=Mus musculus OX=10090 GN=Mnt PE=2 SV=2 && PF00010:Helix-loop-helix DNA-binding domain	-
HaiMa03869	14.5258594895109	16.4307925163935	18.1430690393848	16.9121155454041	23.0189850958061	21.2381728012272	21.8113512380987	19.6024057032784	28.8269609023207	7.62921625829178	5.9816927010253	9.8265695746081	HaiMa03869	GWHBAVH00000003	15373662	15375105	+	1025	protein_coding	- && - && -	-
HaiMa23802	0.458010519772015	0.186506781055408	0.603460652202363	0.441794671781821	0.430359502475172	0.250004330993486	1.0251978063109	0.972887514477023	0.800363629792668	0.195547553507104	0.174596156199837	0.181579841607595	HaiMa23802	GWHBAVH00000023	22191386	22194610	-	3225	protein_coding	- && - && -	-
HaiMa10933	21.4153268273983	25.0167896451613	22.8603307118011	21.2616664453792	24.2194989376019	21.9371833407715	35.8361060897625	42.047655864362	35.5382036691494	19.796816642673	19.6397132553808	15.9822580651216	HaiMa10933	GWHBAVH00000009	14573254	14576474	-	927	protein_coding	- && sp|Q8VCC1|PGDH_MOUSE 15-hydroxyprostaglandin dehydrogenase [NAD(+)] OS=Mus musculus OX=10090 GN=Hpgd PE=1 SV=1 && PF00106:short chain dehydrogenase	-
HaiMa10696	8.13401738517955	11.2228550930089	11.2863575080964	8.66692034114348	10.9926080090715	12.4686981014906	17.9235130849929	15.8831557299192	14.3866621089016	8.20500967703406	7.0040969368114	6.6887173499893	HaiMa10696	GWHBAVH00000009	11369556	11373650	+	1322	protein_coding	- && sp|A3KNK1|TACAN_DANRE Ion channel TACAN OS=Danio rerio OX=7955 GN=tmem120a PE=2 SV=1 && PF07851:TMPIT-like protein	-
HaiMa07354	459.870073118444	544.791505533669	549.408876683358	512.597993534702	481.287550039966	636.681876937843	891.737918353752	817.259489387375	606.178028084052	378.65448938102	350.180522750873	329.93087584622	HaiMa07354	GWHBAVH00000006	13960242	13969088	+	7475	protein_coding	- && sp|P18520|ION3_CARAU Intermediate filament protein ON3 OS=Carassius auratus OX=7957 PE=2 SV=1 && PF00038:Intermediate filament protein|PF16208:Keratin type II head	-
HaiMa01241	7.50131066690799	9.17623561689338	6.45224165796887	5.61056781044251	5.59030385022712	7.3482609175154	4.43575115655965	4.86316981871076	6.80709447414278	12.6398061110538	12.6956851930023	16.1226580474476	HaiMa01241	GWHBAVH00000001	27231271	27245389	-	2804	protein_coding	- && sp|Q13609|DNSL3_HUMAN Deoxyribonuclease gamma OS=Homo sapiens OX=9606 GN=DNASE1L3 PE=1 SV=1 && PF03372:Endonuclease/Exonuclease/phosphatase family	-
HaiMa21378	0.138109764026624	0.843596590327759	0.539168002591067	0.360804145520743	0.458018115826229	0.335053334353122	0.993667479068115	0.733418007056661	1.36549822053466	0.0589659523198138	0	0.0821311345279795	HaiMa21378	GWHBAVH00000021	23478622	23480760	-	2139	protein_coding	- && - && -	-
HaiMa14846	1.62396713234024	1.91160767770757	1.01475785649671	1.27355335552749	1.53249279290863	1.06100534512878	1.02028863884253	0.970797081485022	0.895555364062334	2.12797251104183	3.36934816889927	2.61718430920444	HaiMa14846	GWHBAVH00000013	6252149	6260714	+	4475	protein_coding	- && sp|O94761|RECQ4_HUMAN ATP-dependent DNA helicase Q4 OS=Homo sapiens OX=9606 GN=RECQL4 PE=1 SV=2 && PF00270:DEAD/DEAH box helicase|PF00271:Helicase conserved C-terminal domain|PF11719:DNA replication and checkpoint protein	-
HaiMa14441	2.45272238678648	8.7546925363186	14.4293033663905	7.01002615742374	11.0713414985846	9.50393155567951	36.673317020363	14.8061232311615	26.3806979330999	7.33032734018556	5.0212501563929	6.59064471222401	HaiMa14441	GWHBAVH00000012	33210865	33213455	+	1084	protein_coding	- && sp|P31230|AIMP1_MOUSE Aminoacyl tRNA synthase complex-interacting multifunctional protein 1 OS=Mus musculus OX=10090 GN=Aimp1 PE=1 SV=2 && PF01588:Putative tRNA binding domain	-
HaiMa24424	24.715885565313	81.633885404311	153.282755394464	69.4134118350729	147.393658910797	177.389938387597	263.067960956744	139.078701797067	143.623402868301	47.1704513797944	42.2154834137586	66.2726338017477	HaiMa24424	GWHBAVH00000024	10320231	10325059	-	2718	protein_coding	- && sp|Q6Q7X9|KLH31_DANRE Kelch-like protein 31 OS=Danio rerio OX=7955 GN=klhl31 PE=2 SV=1 && PF00651:BTB/POZ domain|PF07707:BTB And C-terminal Kelch|PF01344:Kelch motif	-
HaiMa24922	8.51592520617441	16.8759115297622	16.9528991105204	11.1104264088986	23.0786117027312	20.4693955734751	25.5951718882048	17.9664876538721	27.8153424515971	9.12491523774558	9.19230880104261	10.4033076290877	HaiMa24922	GWHBAVH00000015	613987	618741	+	1790	protein_coding	- && sp|Q6ZQM0|RFFL_MOUSE E3 ubiquitin-protein ligase rififylin OS=Mus musculus OX=10090 GN=Rffl PE=1 SV=1 && PF13920:Zinc finger, C3HC4 type (RING finger)	-
HaiMa18822	159.540581661557	402.174381046351	822.980635969424	180.203383553916	869.915942601246	810.352049874513	1329.15222345376	854.632715237034	898.91032054238	360.310009442918	456.513157176065	293.528046450061	HaiMa18822	GWHBAVH00000019	23949715	23965757	+	3046	protein_coding	- && - && PF00261:Tropomyosin|PF12718:Tropomyosin like	-
HaiMa22778	25.1220573285973	21.154568355143	21.718599909097	18.3240427843366	20.9997098590826	17.8229246815435	41.4470905402912	28.5376900161897	21.7147973201208	9.2030529709603	11.1333690679135	10.7282231614377	HaiMa22778	GWHBAVH00000023	2530489	2532946	+	1905	protein_coding	- && sp|A5A6L1|CCN1_PANTR CCN family member 1 OS=Pan troglodytes OX=9598 GN=CCN1 PE=2 SV=1 && PF00093:von Willebrand factor type C domain|PF00007:Cystine-knot domain|PF00219:Insulin-like growth factor binding protein	-
HaiMa20692	4.3136861521077	4.1194820132376	2.71755919079759	3.76589638311928	2.44290033351362	4.50336945715376	2.07283304430646	1.80543791959467	2.11378280758812	5.81201032012585	10.0715825791119	5.36182126542355	HaiMa20692	GWHBAVH00000021	7091736	7099370	+	1671	protein_coding	- && sp|Q9Z238|CCNE2_MOUSE G1/S-specific cyclin-E2 OS=Mus musculus OX=10090 GN=Ccne2 PE=1 SV=1 && PF02984:Cyclin, C-terminal domain|PF00134:Cyclin, N-terminal domain	-
HaiMa15569	9.00197070942464	20.7593854074414	15.7385027333595	3.63076294439795	20.6075287356249	27.8991555261709	27.683110407325	16.2659399005413	30.6284681988562	8.5765803661649	6.44432164514418	8.90644739451739	HaiMa15569	GWHBAVH00000014	784748	792924	+	3728	protein_coding	- && - && PF07654:Immunoglobulin C1-set domain	-
HaiMa07155	11.3086875828662	9.57668732474887	7.23013530189001	11.3628165167529	7.85498724639342	9.90293511714219	6.68762057816126	10.3753731073075	7.64771313012307	23.9475700186706	22.9250531264098	17.8615462412466	HaiMa07155	GWHBAVH00000006	10769370	10770855	-	977	protein_coding	- && sp|Q63ZK1|MI40B_XENLA Mitochondrial intermembrane space import and assembly protein 40-B OS=Xenopus laevis OX=8355 GN=chchd4-b PE=2 SV=1 && PF06747:CHCH domain	-
HaiMa12685	0.38888904499683	0.502729452147473	0.609986084736756	0.195375229499189	0.153534046348896	0.379061573791252	1.11030389057447	1.92899200684253	2.2354451466817	0.237194493675753	0.11765608394598	0	HaiMa12685	GWHBAVH00000011	8533829	8538769	+	2127	protein_coding	- && - && -	-
HaiMa21783	1.05433581559049	1.33021022635606	1.18731677166331	3.05591072515523	2.40946764123479	1.90606138878013	3.29578126036068	2.77462475173727	4.00933520071879	0.995520918420687	0.815860556024174	0.482301981483454	HaiMa21783	GWHBAVH00000022	5243123	5245159	+	1457	protein_coding	- && - && PF00001:7 transmembrane receptor (rhodopsin family)	-
HaiMa05620	21.0225431728632	27.2671102134886	21.323571504033	18.5280353975088	25.2035293975022	25.894919395996	34.6519786677081	36.3130524719039	52.4346022263044	16.7544030595514	18.4023125889605	13.2756031096044	HaiMa05620	GWHBAVH00000005	1360995	1374164	-	2951	protein_coding	- && sp|O95810|CAVN2_HUMAN Caveolae-associated protein 2 OS=Homo sapiens OX=9606 GN=CAVIN2 PE=1 SV=3 && PF15237:PTRF/SDPR family	-
HaiMa13304	1.93504444488832	9.92259512019676	2.51807938328011	1.29620434542974	3.74339806128063	0.586800558554581	0.515636763155434	0.658708900358666	0.593236659637177	4.26852983883683	5.05426645767722	5.24222588571272	HaiMa13304	GWHBAVH00000012	11941415	11942316	+	458	protein_coding	- && - && -	-
HaiMa09186	20.5199683169713	19.5365091696173	16.166014810405	12.9590798950972	13.5106617639585	20.6284194177124	11.5273962065461	12.0872545347905	10.8710537144073	32.7507556068389	41.3458017870798	21.676896714505	HaiMa09186	GWHBAVH00000008	2801658	2805775	+	1837	protein_coding	- && sp|Q8BH64|EHD2_MOUSE EH domain-containing protein 2 OS=Mus musculus OX=10090 GN=Ehd2 PE=1 SV=1 && -	-
HaiMa06844	0.593692087966478	0.124360990965491	0.160952785291537	0.132563064430254	0.273455735881737	0.333401136109661	0.0878904493953066	0.0224554280881481	0.0758380322238073	0.774512407219706	0.88478513593392	0.675602704306636	HaiMa06844	GWHBAVH00000006	5941345	5952868	-	2687	protein_coding	- && sp|P55103|INHBC_HUMAN Inhibin beta C chain OS=Homo sapiens OX=9606 GN=INHBC PE=2 SV=1 && PF00019:Transforming growth factor beta like domain|PF00688:TGF-beta propeptide	-
HaiMa23165	7.73779116193217	26.4853552032676	23.0206887338043	11.9079150518603	38.8334807086985	25.3402231467473	30.0471801070672	20.3573761168879	36.6083916572549	10.4697435871762	8.13266175482929	4.96073651986864	HaiMa23165	GWHBAVH00000023	12460866	12468257	-	2054	protein_coding	- && sp|Q0P483|S2542_DANRE Mitochondrial coenzyme A transporter SLC25A42 OS=Danio rerio OX=7955 GN=slc25a42 PE=2 SV=1 && PF00153:Mitochondrial carrier protein	-
HaiMa06496	6.55170093168379	5.34118653705132	4.36848620281171	7.09705330949881	4.2955022327912	4.89241464692548	4.53501646041266	5.20395385803168	3.82265267476163	8.84115225059714	10.3751861717818	9.57466332632656	HaiMa06496	GWHBAVH00000006	129337	137019	-	3003	protein_coding	- && sp|Q9HBU6|EKI1_HUMAN Ethanolamine kinase 1 OS=Homo sapiens OX=9606 GN=ETNK1 PE=1 SV=1 && -	-
HaiMa19484	9.84722617509832	14.3516569503374	21.0233398510314	6.65966527475602	10.4668883520545	6.60401397843371	26.4924913890436	24.9473328531992	20.2470531094438	8.2872677123323	7.41940396671848	9.38453508308484	HaiMa19484	GWHBAVH00000020	9755527	9757170	-	312	protein_coding	- && - && -	-
HaiMa14501	13.4107833990632	15.2410386124776	13.8140513918677	11.1232096666161	7.95438688681831	11.5098353669378	12.4739194695674	14.0831116589744	14.4723703513521	27.8859395294378	31.6167343525329	24.8282243808415	HaiMa14501	GWHBAVH00000012	33650329	33652126	-	934	protein_coding	- && sp|Q7TQK4|EXOS3_MOUSE Exosome complex component RRP40 OS=Mus musculus OX=10090 GN=Exosc3 PE=1 SV=3 && PF15985:KH domain	-
HaiMa09625	17.3236064772886	22.6223759460533	24.4848705229107	15.9913610711254	18.9751337109355	22.3161394779347	20.9233393596015	18.6263092201062	18.2160422454145	40.0633585711797	45.0398427574708	34.2702192717028	HaiMa09625	GWHBAVH00000008	8493330	8495320	+	839	protein_coding	- && sp|Q6PFL6|CCD43_DANRE Coiled-coil domain-containing protein 43 OS=Danio rerio OX=7955 GN=ccdc43 PE=2 SV=1 && -	-
HaiMa06687	3.86488208960017	3.64310489168194	2.40768341866867	2.06562835840926	1.249908170642	1.870248126778	1.42431050235558	1.51159253293162	1.43382727327524	3.33533092307523	6.76285041740572	4.18379161839073	HaiMa06687	GWHBAVH00000006	2474932	2486695	+	4311	protein_coding	- && sp|Q9P2N4|ATS9_HUMAN A disintegrin and metalloproteinase with thrombospondin motifs 9 OS=Homo sapiens OX=9606 GN=ADAMTS9 PE=1 SV=4 && PF05986:ADAM-TS Spacer 1|PF00090:Thrombospondin type 1 domain	-
HaiMa07090	6.12681114109815	9.93878244437147	8.0539574808269	7.30146489563054	9.84425994526028	8.78565595117785	12.0865146750566	11.1071876024787	15.1795145602178	5.22154409857091	5.58244542833481	5.46053205348885	HaiMa07090	GWHBAVH00000006	9941539	9945485	-	1244	protein_coding	- && sp|Q0P5L5|SUMF1_BOVIN Formylglycine-generating enzyme OS=Bos taurus OX=9913 GN=SUMF1 PE=2 SV=1 && PF03781:Sulfatase-modifying factor enzyme 1	-
HaiMa20163	28.3336544963795	25.8914761972764	41.188584197939	15.0228225031095	51.3783584907275	87.4677703525206	14.1304006874692	5.33522725593742	9.68562025299556	47.4906393821381	33.408243527767	34.6443344637029	HaiMa20163	GWHBAVH00000020	24294148	24310378	+	3766	protein_coding	- && sp|A7Z064|HMDH_BOVIN 3-hydroxy-3-methylglutaryl-coenzyme A reductase OS=Bos taurus OX=9913 GN=HMGCR PE=2 SV=2 && PF12349:Sterol-sensing domain of SREBP cleavage-activation|PF00368:Hydroxymethylglutaryl-coenzyme A reductase	-
HaiMa14602	6.4242609051649	7.96816684245958	8.86626639273436	10.0189739405182	9.93958919074195	8.12356642271026	13.2522833260007	8.78975404688508	9.66699309913805	3.04465570558132	2.33759967036375	4.32681436173262	HaiMa14602	GWHBAVH00000013	1140516	1154098	+	2382	protein_coding	- && sp|Q8BH16|FBXL2_MOUSE F-box/LRR-repeat protein 2 OS=Mus musculus OX=10090 GN=Fbxl2 PE=1 SV=1 && PF12937:F-box-like	-
HaiMa10398	4.90211259371707	2.22860425159499	4.23495169006201	3.39369864985242	3.07898541836935	3.76974904283549	2.12504847845876	1.98810322653707	1.91453649246543	4.93196702786425	4.71897113984605	7.39258461931993	HaiMa10398	GWHBAVH00000009	7365290	7370169	+	2519	protein_coding	- && sp|Q7M730|SCN4B_RAT Sodium channel subunit beta-4 OS=Rattus norvegicus OX=10116 GN=Scn4b PE=1 SV=1 && PF07686:Immunoglobulin V-set domain	-
HaiMa18918	15.9618379396855	27.7215018087136	48.8921847337132	26.0559700439902	55.649391437856	72.45726797199	79.7675356451109	54.8707251774747	68.0385245401416	32.973657604156	27.0953012423451	29.5961557293576	HaiMa18918	GWHBAVH00000020	307373	311886	+	1203	protein_coding	- && sp|Q2KJJ9|F16P2_BOVIN Fructose-1,6-bisphosphatase isozyme 2 OS=Bos taurus OX=9913 GN=FBP2 PE=2 SV=1 && PF00316:Fructose-1-6-bisphosphatase, N-terminal domain	-
HaiMa12491	5.14456558377541	7.02783701107983	6.56589620837876	7.63449600265974	7.81966997178942	10.020546443761	9.49075569424737	7.88068210194675	9.2811935002044	3.59038667817379	3.31046630169036	4.23605216556767	HaiMa12491	GWHBAVH00000011	5605190	5609646	+	1493	protein_coding	- && sp|Q3U034|METL4_MOUSE N(6)-adenine-specific methyltransferase METTL4 OS=Mus musculus OX=10090 GN=Mettl4 PE=1 SV=1 && PF05063:MT-A70	-
HaiMa00262	0.79020950787826	1.65016287765073	1.63144083500067	1.03829701990905	1.38589355031833	2.67280007500752	3.68496382283816	2.60718609203689	3.24952704225642	0.681247842657849	1.06203680404479	0.994065568060098	HaiMa00262	GWHBAVH00000001	7699245	7717899	-	1944	protein_coding	- && sp|A6NK59|ASB14_HUMAN Ankyrin repeat and SOCS box protein 14 OS=Homo sapiens OX=9606 GN=ASB14 PE=2 SV=2 && PF12796:Ankyrin repeats (3 copies)|PF07525:SOCS box	-
HaiMa23390	18.5537408742257	21.7797317421124	18.2086309067651	25.3538655412823	24.3272982172734	17.8169520605093	29.0601317168702	24.4635200233971	26.7815510143601	11.6182265914828	14.2765558986154	13.8532240986423	HaiMa23390	GWHBAVH00000023	16487287	16491048	+	1433	protein_coding	- && sp|Q9QZC7|PKHB2_MOUSE Pleckstrin homology domain-containing family B member 2 OS=Mus musculus OX=10090 GN=Plekhb2 PE=1 SV=1 && PF00169:PH domain	-
HaiMa08407	20.7248109283532	43.0723101109887	72.5848052011363	43.3599175875055	74.7303489855687	92.8693568645372	122.937008974664	60.449586893339	81.7065889940654	31.2787474979498	28.5821040188864	29.7079394101217	HaiMa08407	GWHBAVH00000007	11898426	11917042	+	4855	protein_coding	- && sp|P52179|MYOM1_HUMAN Myomesin-1 OS=Homo sapiens OX=9606 GN=MYOM1 PE=1 SV=2 && PF07679:Immunoglobulin I-set domain|PF00041:Fibronectin type III domain	-
HaiMa11160	65.7260909788068	139.302199185747	260.368470879646	100.912221537746	303.734011756037	274.302964422498	507.929288016339	297.717375272724	309.754796497917	152.679322594254	129.866095415961	109.233558189701	HaiMa11160	GWHBAVH00000010	1327133	1346929	-	4634	protein_coding	- && - && PF00261:Tropomyosin	-
HaiMa14111	14.9832304154437	18.1930457260993	19.1506726037967	14.7639369329213	25.2662475494398	17.1557982907785	25.4169605528199	18.8703309333729	25.7717708269733	11.293829781474	11.3268780854916	10.3723034032025	HaiMa14111	GWHBAVH00000012	28449667	28463294	+	3060	protein_coding	- && sp|Q5HYK7|SH319_HUMAN SH3 domain-containing protein 19 OS=Homo sapiens OX=9606 GN=SH3D19 PE=1 SV=2 && PF00018:SH3 domain|PF14604:Variant SH3 domain	-
HaiMa12657	35.0458707977465	38.2430932755396	31.0543843085023	26.6374955483306	32.2982848842111	34.8461881458762	33.392942110504	28.6134538379179	33.2519898059163	60.4243437638279	82.428131714848	60.5324069983972	HaiMa12657	GWHBAVH00000011	8125153	8129236	+	1959	protein_coding	- && sp|Q6DIS2|CDV3_XENTR Protein CDV3 homolog OS=Xenopus tropicalis OX=8364 GN=cdv3 PE=2 SV=1 && PF15359:Carnitine deficiency-associated protein 3	-
HaiMa10217	14.4511241270923	11.0662708564532	9.82909395632636	13.4601843234123	7.28944010232368	9.74381057348802	8.22135570749665	10.5786938465393	8.6744810696514	17.2675473587969	22.3102961680861	18.9811362836316	HaiMa10217	GWHBAVH00000009	3985005	3992645	+	1848	protein_coding	- && sp|P83571|RUVB2_DANRE RuvB-like 2 OS=Danio rerio OX=7955 GN=ruvbl2 PE=1 SV=1 && PF06068:TIP49 P-loop domain|PF17856:TIP49 AAA-lid domain	-
HaiMa14692	12.5912284024848	15.8931377470506	14.562081778657	8.2714091099114	17.8122708618149	16.5099440242849	24.5035771255289	17.5587013032782	20.5841661921257	6.55003806522527	9.86595442490844	5.54442374180379	HaiMa14692	GWHBAVH00000013	3234345	3248033	-	3158	protein_coding	- && sp|P37173|TGFR2_HUMAN TGF-beta receptor type-2 OS=Homo sapiens OX=9606 GN=TGFBR2 PE=1 SV=2 && PF08917:Transforming growth factor beta receptor 2 ectodomain|PF07714:Protein tyrosine kinase	-
HaiMa10868	13.8426484323337	12.1841933188835	8.05238418764983	22.3371506012652	12.540777634533	18.1393755284452	28.8865928496029	30.1454627740247	15.7035128498682	6.70269959878014	6.74658149474026	9.22232605154789	HaiMa10868	GWHBAVH00000009	13906589	13909425	-	1289	protein_coding	- && - && PF04749:PLAC8 family	-
HaiMa09412	4.69507553242712	10.8697509419407	15.6044014214435	10.3719932488789	14.0364354231748	17.0321059263294	30.4592680159979	16.5799940965139	22.2971512124604	8.65287032277464	9.1069216762732	7.21936637241931	HaiMa09412	GWHBAVH00000008	5559533	5574835	-	5386	protein_coding	- && sp|Q8K4L3|SVIL_MOUSE Supervillin OS=Mus musculus OX=10090 GN=Svil PE=1 SV=1 && PF00626:Gelsolin repeat	-
HaiMa23862	44.0250408421448	65.5928273781289	53.1748821016951	43.3004329465032	73.7726468186975	60.3597883162448	101.19128552593	67.4395817785558	84.2932113907355	35.0680737753703	38.558673822477	26.3219249077368	HaiMa23862	GWHBAVH00000024	20517	23912	+	1079	protein_coding	- && sp|Q8QZY6|TSN14_MOUSE Tetraspanin-14 OS=Mus musculus OX=10090 GN=Tspan14 PE=1 SV=1 && PF00335:Tetraspanin family	-
HaiMa10386	1.67792666322674	0.891471382483001	2.01600750968828	1.45605467477577	0.983635290915967	2.92962619652436	0.779075970034329	0.571183380379855	0.204595173278484	3.25632113628438	4.79187815387819	2.16700383261043	HaiMa10386	GWHBAVH00000009	7251639	7256438	+	2324	protein_coding	- && sp|O75298|RTN2_HUMAN Reticulon-2 OS=Homo sapiens OX=9606 GN=RTN2 PE=1 SV=1 && PF02453:Reticulon	-
HaiMa08104	118.320510258361	196.580574652544	202.574570394766	167.796323652818	288.101442461505	264.207396999385	351.459061716807	255.407931912032	251.781477346262	123.802598341577	118.178747491127	143.46442099457	HaiMa08104	GWHBAVH00000007	8274578	8282419	-	2305	protein_coding	- && sp|Q9BZE4|GTPB4_HUMAN GTP-binding protein 4 OS=Homo sapiens OX=9606 GN=GTPBP4 PE=1 SV=3 && PF08155:NOGCT (NUC087) domain|PF06858:Nucleolar GTP-binding protein 1 (NOG1)|PF17835:NOG1 N-terminal helical domain	-
HaiMa13946	6.74320922859993	12.3493167528536	13.5150041899487	7.86440285939745	17.0826444137064	17.1623217709863	21.3379740426971	17.1339492826446	24.7799224679221	10.1108181368381	8.03296513494153	8.4338408768419	HaiMa13946	GWHBAVH00000012	25815257	25819780	+	1472	protein_coding	- && sp|O34678|YTBE_BACSU Uncharacterized oxidoreductase YtbE OS=Bacillus subtilis (strain 168) OX=224308 GN=ytbE PE=1 SV=1 && PF00248:Aldo/keto reductase family	-
HaiMa06081	0.610559333591152	1.58047694531751	2.29189260242904	1.36853625723353	1.5737773702632	1.79810679899429	1.92421048063051	1.67871282555635	1.70083968374117	0.56396738280442	0.783288598213695	0.686607797334761	HaiMa06081	GWHBAVH00000005	9053121	9068760	+	5032	protein_coding	- && sp|P81122|IRS2_MOUSE Insulin receptor substrate 2 OS=Mus musculus OX=10090 GN=Irs2 PE=1 SV=2 && PF02174:PTB domain (IRS-1 type)	-
HaiMa12755	2.57709775932325	4.87889065685578	6.28797256465323	2.67120458403437	6.82221979089835	5.47051870581477	6.72269124268214	4.01697502964362	5.17706574367485	1.56357238031506	1.92459261559431	1.80141709253265	HaiMa12755	GWHBAVH00000011	9456669	9460322	+	2178	protein_coding	- && sp|Q924I3|ACKR4_MOUSE Atypical chemokine receptor 4 OS=Mus musculus OX=10090 GN=Ackr4 PE=1 SV=1 && PF00001:7 transmembrane receptor (rhodopsin family)	-
HaiMa19306	11.4215851319681	17.4290303451323	19.016856959474	9.45527882274696	19.1076387363038	19.4418261655573	27.8512812643688	21.8976461750114	16.7646155602149	8.43410268773799	6.5035741465927	9.11321077393498	HaiMa19306	GWHBAVH00000020	5665905	5675406	-	1645	protein_coding	- && sp|Q8R2N1|AQP3_MOUSE Aquaporin-3 OS=Mus musculus OX=10090 GN=Aqp3 PE=1 SV=1 && PF00230:Major intrinsic protein	-
HaiMa21761	3.98214220181939	5.11169348809566	5.24019851969236	3.93376669012472	6.39902988762864	6.27535167566952	9.44885006884827	6.60265259138764	7.79305416551397	3.24752582234819	3.62447340539797	2.66078753131917	HaiMa21761	GWHBAVH00000022	4907337	4925534	-	2641	protein_coding	- && sp|Q9HBW0|LPAR2_HUMAN Lysophosphatidic acid receptor 2 OS=Homo sapiens OX=9606 GN=LPAR2 PE=1 SV=2 && PF00001:7 transmembrane receptor (rhodopsin family)	-
HaiMa10486	36.5250581617741	35.4342021949229	34.4274827090715	28.133627186908	28.5228561557888	31.8991668290067	21.9548725912057	26.0968579107049	25.3517983318364	54.128831463798	58.2247584284615	41.0484183320973	HaiMa10486	GWHBAVH00000009	8270733	8278358	+	2682	protein_coding	- && sp|Q9NY33|DPP3_HUMAN Dipeptidyl peptidase 3 OS=Homo sapiens OX=9606 GN=DPP3 PE=1 SV=2 && PF03571:Peptidase family M49	-
novel.288	6.27327119271194	7.84648657749697	7.57962460610363	5.75782042569149	8.66844291085924	6.81375594978419	14.9082810144368	10.1948904417124	14.9096513206924	4.8931807416632	5.71663524872444	3.58710559990502	-	GWHBAVH00000009	8365840	8375252	+	1959	-	- && sp|P97447|FHL1_MOUSE Four and a half LIM domains protein 1 OS=Mus musculus OX=10090 GN=Fhl1 PE=1 SV=3 && -	-
HaiMa15223	145.280854606659	231.854923621709	221.645259554603	155.253035535004	204.92917194714	280.25949514803	254.542725912122	182.693017038551	188.160310351616	97.7535810026283	69.7273962228101	93.0325582278734	HaiMa15223	GWHBAVH00000013	9883852	9886867	+	2227	protein_coding	- && sp|Q9H3M7|TXNIP_HUMAN Thioredoxin-interacting protein OS=Homo sapiens OX=9606 GN=TXNIP PE=1 SV=1 && PF00339:Arrestin (or S-antigen), N-terminal domain|PF02752:Arrestin (or S-antigen), C-terminal domain	-
HaiMa13970	0.429384862286264	0.466266952638521	0.754325815252953	1.12174428382103	1.28158528310621	1.0937689480965	2.12820080327932	1.03486232008674	1.3229694867461	0.238323580836782	0.363741992082993	0.306415982712817	HaiMa13970	GWHBAVH00000012	25974072	25978630	-	3440	protein_coding	- && sp|Q5RGB8|KLH26_DANRE Kelch-like protein 26 OS=Danio rerio OX=7955 GN=klhl26 PE=4 SV=1 && PF07707:BTB And C-terminal Kelch|PF01344:Kelch motif|PF00651:BTB/POZ domain	-
HaiMa24619	3.32710843899163	4.27997710666349	5.83643905638812	6.64236744287354	5.25848457878337	6.3306212632874	11.2416532155286	8.48325906302177	8.27507279422863	3.0638422351113	3.89151719759604	4.28904684754193	HaiMa24619	GWHBAVH00000024	15200110	15204969	+	2717	protein_coding	- && sp|Q9JLV1|BAG3_MOUSE BAG family molecular chaperone regulator 3 OS=Mus musculus OX=10090 GN=Bag3 PE=1 SV=2 && PF00397:WW domain|PF02179:BAG domain	-
HaiMa17751	16.1436705847524	24.3788213811419	21.3570436581906	24.186212934352	27.3850663802181	24.0395499264177	34.1617463086751	26.3951238859584	33.5118601363316	14.5871505716279	16.4825197306985	14.6091831683343	HaiMa17751	GWHBAVH00000019	972291	976698	-	1431	protein_coding	- && sp|Q9NRM2|ZN277_HUMAN Zinc finger protein 277 OS=Homo sapiens OX=9606 GN=ZNF277 PE=1 SV=2 && PF12756:C2H2 type zinc-finger (2 copies)	-
HaiMa21910	61.4219813401203	53.1558254819046	81.5543195330738	20.6606647525302	106.762261190956	200.712961775951	36.2737690697141	12.5722390897134	19.5812402135805	185.989600924463	107.839313703613	74.7409885374384	HaiMa21910	GWHBAVH00000022	7708707	7712789	+	1339	protein_coding	- && sp|Q7ZW77|MSMO1_DANRE Methylsterol monooxygenase 1 OS=Danio rerio OX=7955 GN=msmo1 PE=2 SV=1 && PF04116:Fatty acid hydroxylase superfamily	-
HaiMa22079	10.0406388155998	15.1526805146532	10.8335473381428	11.3814711359036	15.3383265688519	15.1475724030639	20.2011306792824	13.8864386473391	19.8672221635324	8.02437985900947	7.50656616624902	8.00129788808873	HaiMa22079	GWHBAVH00000022	9894023	9903304	+	2342	protein_coding	- && sp|Q5U3Q6|CIP4_DANRE Cdc42-interacting protein 4 homolog OS=Danio rerio OX=7955 GN=trip10 PE=2 SV=1 && PF00018:SH3 domain|PF00611:Fes/CIP4, and EFC/F-BAR homology domain	-
HaiMa22572	27.4589627851072	28.9520923807487	21.3298025310756	25.4977102287346	19.1608139832508	21.2743326807073	19.4245502726346	24.0119558738908	24.8262387998256	49.3748502681804	47.9963969590475	40.0898981463967	HaiMa22572	GWHBAVH00000022	19036070	19043227	+	1078	protein_coding	- && sp|Q9JJW6|ALRF2_MOUSE Aly/REF export factor 2 OS=Mus musculus OX=10090 GN=Alyref2 PE=1 SV=1 && PF13865:C-terminal duplication domain of Friend of PRMT1|PF00076:RNA recognition motif. (a.k.a. RRM, RBD, or RNP domain)	-
HaiMa05873	7.23690113782362	12.2178421471398	10.7395280095632	7.16301004637117	9.99999241825172	12.6925568713558	13.2400186790478	13.1264908546062	12.9766452316704	5.41866918150626	4.34628457084907	6.53040115909582	HaiMa05873	GWHBAVH00000005	5285739	5288211	+	1094	protein_coding	- && sp|Q503V1|CYBR1_DANRE Plasma membrane ascorbate-dependent reductase CYBRD1 OS=Danio rerio OX=7955 GN=cybrd1 PE=2 SV=1 && PF03188:Eukaryotic cytochrome b561	-
HaiMa00227	9.44652881903562	11.7201971614491	12.9780378729552	11.6722804556329	14.3468360904791	16.5491703798623	23.7550656879256	24.8564527015285	17.9536869232579	10.3100810395184	11.3997814385909	8.98320005014744	HaiMa00227	GWHBAVH00000001	6326242	6334596	-	2777	protein_coding	- && - && -	-
HaiMa13268	38.4634925865438	33.4015241168218	29.6202398535798	37.6332251117866	24.6913046712456	27.2083953134838	22.765403474947	29.9497857270637	26.491273192431	54.3089266929425	68.9776634042662	48.4785599760594	HaiMa13268	GWHBAVH00000012	11282986	11288698	-	2341	protein_coding	- && sp|Q08E38|PRP19_BOVIN Pre-mRNA-processing factor 19 OS=Bos taurus OX=9913 GN=PRPF19 PE=2 SV=1 && PF08606:Prp19/Pso4-like|PF04564:U-box domain|PF00400:WD domain, G-beta repeat	-
HaiMa00861	14.9414908074021	17.3870820279297	18.9684269332614	14.0223020023178	14.7073889475724	14.8349810015069	31.1244263405041	27.8064787714435	22.9615841024736	9.60668147973922	13.5193108396785	7.84301376186336	HaiMa00861	GWHBAVH00000001	18681809	18690667	+	2337	protein_coding	- && sp|Q92052|CXG1_DANRE Gap junction gamma-1 protein OS=Danio rerio OX=7955 GN=gjc1 PE=2 SV=1 && PF00029:Connexin	-
HaiMa02478	12.7844160514638	12.4445041842143	11.9926244076327	14.3297625222337	8.65683852151819	10.5416696894128	8.00777966321042	10.012943137952	11.7991447430897	22.8607311771898	29.2862474936062	20.1676894982074	HaiMa02478	GWHBAVH00000002	15502165	15509140	-	2320	protein_coding	- && sp|P53041|PPP5_HUMAN Serine/threonine-protein phosphatase 5 OS=Homo sapiens OX=9606 GN=PPP5C PE=1 SV=1 && PF00515:Tetratricopeptide repeat|PF00149:Calcineurin-like phosphoesterase|PF08321:PPP5 TPR repeat region	-
HaiMa15704	5.07601804098561	8.31700854032619	8.83355927681636	8.06299696111604	7.89083042283125	11.2617764808974	22.1790040716433	14.1410611410163	18.1506808304088	7.927828878839	6.95590498062941	7.43553966052327	HaiMa15704	GWHBAVH00000014	1726360	1729503	+	1583	protein_coding	- && sp|Q3UZZ6|ST1D1_MOUSE Sulfotransferase 1 family member D1 OS=Mus musculus OX=10090 GN=Sult1d1 PE=1 SV=1 && PF00685:Sulfotransferase domain	-
HaiMa07977	0.310474813718286	0.737500539906436	1.40145077604653	0.748706156855688	2.96020983240974	2.11840243682079	4.50895401825986	2.12434485721556	3.39092578308113	0.927900372133024	0.69040256195679	0.523127420711319	HaiMa07977	GWHBAVH00000007	6251245	6256906	+	1903	protein_coding	- && sp|Q08DP0|PGM1_BOVIN Phosphoglucomutase-1 OS=Bos taurus OX=9913 GN=PGM1 PE=2 SV=1 && PF02879:Phosphoglucomutase/phosphomannomutase, alpha/beta/alpha domain II|PF02878:Phosphoglucomutase/phosphomannomutase, alpha/beta/alpha domain I|PF02880:Phosphoglucomutase/phosphomannomutase, alpha/beta/alpha domain III	-
HaiMa05421	10.5457708236751	11.8369921569148	11.6779532771731	17.5245641045035	15.0205835774381	13.40698283028	19.5990741134558	19.2197088100257	16.7871041946758	8.60096001363853	7.41600835849573	10.2110613674733	HaiMa05421	GWHBAVH00000004	20222644	20227226	-	2185	protein_coding	- && sp|Q5TZE1|BTB6B_DANRE BTB/POZ domain-containing protein 6-B OS=Danio rerio OX=7955 GN=btbd6b PE=2 SV=1 && PF00651:BTB/POZ domain|PF07707:BTB And C-terminal Kelch|PF08005:PHR domain	-
HaiMa15534	0.912987857293884	4.60297088785754	5.63274346812875	2.30649977652099	6.05554547308267	5.02308186738569	14.562432100523	8.97740255494558	7.52729579675172	2.53370058567317	3.48036046464575	3.46444717663233	HaiMa15534	GWHBAVH00000014	598289	602063	-	2265	protein_coding	- && sp|P16390|KCNA3_MOUSE Potassium voltage-gated channel subfamily A member 3 OS=Mus musculus OX=10090 GN=Kcna3 PE=1 SV=3 && PF00520:Ion transport protein|PF02214:BTB/POZ domain	-
HaiMa24395	6.99243399956523	7.48023374171768	6.94348839116633	5.11965041095792	5.69245083953937	8.71192462284641	3.39437216014797	4.26239047340343	5.17231614207515	11.4556780084368	12.7423158033917	9.50920303538123	HaiMa24395	GWHBAVH00000024	10060975	10064016	+	1090	protein_coding	- && sp|E3TDS3|MTG1_ICTPU Mitochondrial ribosome-associated GTPase 1 OS=Ictalurus punctatus OX=7998 GN=mtg1 PE=2 SV=1 && PF01926:50S ribosome-binding GTPase	-
HaiMa09691	5.30437249965296	7.78216813100085	7.43225119305033	7.65163827377683	8.92616238663209	7.72420788573209	16.7237426277097	11.0485097477403	10.7473389867247	2.91496219761256	0.834181635176997	3.12317327565064	HaiMa09691	GWHBAVH00000008	9545726	9547552	-	1125	protein_coding	- && - && -	-
HaiMa04194	2.17430046262329	5.31456276215758	3.06260601100301	2.66368939650496	4.2223578284832	3.76996992237537	4.5784761396223	4.23428848066405	6.4661005309188	2.41962856106298	1.91380480208793	2.04625135528828	HaiMa04194	GWHBAVH00000003	19483194	19503571	-	17228	protein_coding	- && sp|P51857|AK1D1_HUMAN Aldo-keto reductase family 1 member D1 OS=Homo sapiens OX=9606 GN=AKR1D1 PE=1 SV=1 && PF00248:Aldo/keto reductase family	-
HaiMa10871	3.18012403388444	8.01474292841977	8.98447870606602	5.32557611611408	5.39652600587513	4.31428625959015	5.12910072056595	15.4975108538397	26.9393304645437	2.67977702575245	1.29971642874603	2.10128513588393	HaiMa10871	GWHBAVH00000009	13917882	13919556	-	1059	protein_coding	- && sp|P40744|B910_XENLA Maternal B9.10 protein OS=Xenopus laevis OX=8355 PE=2 SV=1 && PF07742:BTG family	-
HaiMa23104	10.6627939871463	13.4619882610801	11.8659341490484	12.7169839619969	11.7704333431386	13.6942130350343	12.4359144504573	12.5857852716382	12.8489115979187	6.80292543316699	5.34157718844166	6.67626189100931	HaiMa23104	GWHBAVH00000023	11103345	11115762	+	1956	protein_coding	- && sp|Q9R1K5|FZR1_MOUSE Fizzy-related protein homolog OS=Mus musculus OX=10090 GN=Fzr1 PE=1 SV=1 && PF00400:WD domain, G-beta repeat|PF12894:Anaphase-promoting complex subunit 4 WD40 domain	-
HaiMa18250	97.9732915656006	256.382151577442	323.114422320233	429.677517059592	286.389871016099	537.44918755192	409.267589505341	312.662855061547	553.057964977084	184.145014893143	136.632233600635	109.916965503472	HaiMa18250	GWHBAVH00000019	10458304	10470488	+	5960	protein_coding	- && sp|Q90339|MYSS_CYPCA Myosin heavy chain, fast skeletal muscle OS=Cyprinus carpio OX=7962 PE=2 SV=2 && PF00063:Myosin head (motor domain)|PF01576:Myosin tail|PF02736:Myosin N-terminal SH3-like domain	-
HaiMa21631	53.3170888235875	38.8511827156086	39.3024732878849	48.9120051337304	32.6797869141798	39.1537900272331	26.8896914013829	32.5158092488788	27.958060651741	59.9421015502963	71.6782663889711	50.2352702885991	HaiMa21631	GWHBAVH00000022	2853816	2861317	+	1414	protein_coding	- && sp|Q9JMD0|ZN207_MOUSE BUB3-interacting and GLEBS motif-containing protein ZNF207 OS=Mus musculus OX=10090 GN=Znf207 PE=1 SV=1 && -	-
HaiMa13698	6.86096026285954	6.20467965593965	8.97853596165784	3.35187277357752	10.3834213145556	12.4626237370007	4.19262511322366	2.17749684919496	1.77919201908065	18.794419112394	7.21047571733318	14.6398747296124	HaiMa13698	GWHBAVH00000012	21331366	21344797	+	3436	protein_coding	- && sp|Q5PR34|CTR2_DANRE Cationic amino acid transporter 2 OS=Danio rerio OX=7955 GN=slc7a2 PE=2 SV=1 && PF13520:Amino acid permease|PF13906:C-terminus of AA_permease	-
HaiMa14337	9.0164822151357	10.2348226841932	9.72170102576288	8.10263535263476	11.6255014635662	8.56857043446241	23.011271863461	15.5302392239103	13.0303268767647	6.47245589852435	6.7236563824046	5.82133653944822	HaiMa14337	GWHBAVH00000012	31551920	31559392	+	1861	protein_coding	- && sp|O43508|TNF12_HUMAN Tumor necrosis factor ligand superfamily member 12 OS=Homo sapiens OX=9606 GN=TNFSF12 PE=1 SV=1 && PF00229:TNF(Tumour Necrosis Factor) family	-
novel.272	0.517518455917576	0.780514996144288	1.68362095991576	1.64665258597513	1.78777509078887	1.96171281618977	5.74602524392187	4.84463567884228	4.66058844355834	1.01270795046197	1.00467131243945	1.53878975260159	-	GWHBAVH00000008	1356658	1357490	-	685	-	- && - && -	-
HaiMa11049	7.13103525309556	10.1435803212857	10.1529687035105	8.61150108448989	8.23047395479392	10.2855790987939	14.1304592227804	10.3238186087129	11.7172131272835	3.76159348061795	3.29374434500018	5.73951963636441	HaiMa11049	GWHBAVH00000009	15314553	15321908	-	3571	protein_coding	- && sp|Q8IUR6|CRERF_HUMAN CREB3 regulatory factor OS=Homo sapiens OX=9606 GN=CREBRF PE=1 SV=2 && -	-
HaiMa13957	42.8395029634029	92.1281843279484	39.6340839127826	13.6722063199147	15.0238774296267	18.3118415626221	12.2309608415249	3.42412492182035	14.1464880803067	70.0480426381149	36.4695938023662	266.56671077919	HaiMa13957	GWHBAVH00000012	25887919	25897313	-	1815	protein_coding	- && sp|Q5HZT0|DXO_XENLA Decapping and exoribonuclease protein OS=Xenopus laevis OX=8355 GN=dxo PE=2 SV=1 && PF08652:RAI1 like PD-(D/E)XK nuclease	-
HaiMa06325	29.2052826000587	25.9785346817732	31.11528914953	18.5903344759383	23.3262083274358	31.8091259301495	20.7395226881161	17.7078136126854	19.3018390492354	49.0607252935194	47.3113109081364	32.6745030197145	HaiMa06325	GWHBAVH00000005	15739595	15744610	-	1932	protein_coding	- && sp|Q99KV1|DJB11_MOUSE DnaJ homolog subfamily B member 11 OS=Mus musculus OX=10090 GN=Dnajb11 PE=1 SV=1 && PF01556:DnaJ C terminal domain|PF00226:DnaJ domain	-
HaiMa16080	12.6219178123218	13.6265613290482	10.5254764919017	13.0676185621513	11.1269419928601	11.6765588700446	10.1327690158635	12.7267262068215	13.518993991602	28.2407048204445	25.5803670711389	22.0112773111532	HaiMa16080	GWHBAVH00000014	4825986	4828440	+	1849	protein_coding	- && sp|Q5XH94|TIM23_XENTR Mitochondrial import inner membrane translocase subunit Tim23 OS=Xenopus tropicalis OX=8364 GN=timm23 PE=2 SV=1 && -	-
HaiMa23420	4.83731686776738	5.95306658298705	6.66285920849014	4.0337630258951	6.2137882687371	5.35573503790968	3.06187957415611	3.44787058702022	4.48488339023424	8.25208328290331	8.3968943708993	7.35332963609821	HaiMa23420	GWHBAVH00000023	16860773	16879539	-	4165	protein_coding	- && sp|Q6YGZ4|CLOCK_TYTAL Circadian locomoter output cycles protein kaput OS=Tyto alba OX=56313 GN=CLOCK PE=2 SV=1 && PF00989:PAS fold|PF14598:PAS domain|PF00010:Helix-loop-helix DNA-binding domain	-
HaiMa00398	15.5939540041667	48.1694973259608	36.9743000931795	11.3182266840819	29.1637121872921	17.2257525876406	14.8956819749507	10.7891112674056	17.1235176459776	29.3500951405947	36.1410598216611	41.5857311160003	HaiMa00398	GWHBAVH00000001	10295121	10314956	+	4899	protein_coding	- && sp|Q1LXK4|M10B1_DANRE Putative helicase mov-10-B.1 OS=Danio rerio OX=7955 GN=mov10b.1 PE=2 SV=2 && PF13087:AAA domain|PF13086:AAA domain	-
HaiMa10143	961.348834727363	2103.9694398676	3683.32831582589	1951.01719346775	3353.52276568293	4608.99628496572	5436.95856898456	4021.31330245112	4183.33082169822	2266.92254268862	1315.53617384503	1603.02650062427	HaiMa10143	GWHBAVH00000009	2101694	2107305	-	1472	protein_coding	- && sp|P05123|KCRM_CANLF Creatine kinase M-type OS=Canis lupus familiaris OX=9615 GN=CKM PE=1 SV=3 && PF02807:ATP:guanido phosphotransferase, N-terminal domain|PF00217:ATP:guanido phosphotransferase, C-terminal catalytic domain	-
HaiMa04946	17.9074676574854	25.4474974427399	24.3938439204763	22.0189669720136	33.7899547563938	31.8010656093673	35.1372827985052	24.7037018659312	30.6000383644592	14.0543967539728	15.2176401450627	14.5419959109808	HaiMa04946	GWHBAVH00000004	13346104	13355738	-	3141	protein_coding	- && sp|O00471|EXOC5_HUMAN Exocyst complex component 5 OS=Homo sapiens OX=9606 GN=EXOC5 PE=1 SV=1 && PF07393:Exocyst complex component Sec10	-
HaiMa00887	17.5469941312369	11.3143879372925	15.6156145972818	10.4763810036498	12.7675014016022	12.5958662219817	9.37418264686306	6.66571824391642	6.33452487711576	17.9149053503531	17.5034525315116	19.4918274735728	HaiMa00887	GWHBAVH00000001	19273299	19277217	-	697	protein_coding	- && sp|Q8N2G4|LYPD1_HUMAN Ly6/PLAUR domain-containing protein 1 OS=Homo sapiens OX=9606 GN=LYPD1 PE=1 SV=2 && -	-
HaiMa11889	6.14710765530643	9.76902099107935	8.45995103205734	5.38532224994151	11.3722786944592	9.0124089225296	11.5407163078374	8.92355156227933	10.805017663598	5.25985927995354	4.81465539649664	5.03521056908421	HaiMa11889	GWHBAVH00000010	11627162	11631629	+	2326	protein_coding	- && sp|Q9CPU9|COPT2_MOUSE Probable low affinity copper uptake protein 2 OS=Mus musculus OX=10090 GN=Slc31a2 PE=1 SV=1 && PF04145:Ctr copper transporter family	-
HaiMa09702	8.33282568165052	18.3594280427366	15.2045178361291	8.00867977958677	21.2064241269661	15.5570514527956	20.6021148916177	12.9939984227534	21.1757258912604	7.73412877189611	7.56533381424318	6.07570960081042	HaiMa09702	GWHBAVH00000008	9620224	9627872	-	4077	protein_coding	- && sp|Q6TLK4|RHG27_RAT Rho GTPase-activating protein 27 OS=Rattus norvegicus OX=10116 GN=Arhgap27 PE=1 SV=1 && PF00018:SH3 domain	-
HaiMa22967	11.7531409186657	9.77322272053788	6.74296983240453	8.87300656330628	6.32064999840196	10.5960616989175	4.4015789072795	8.75870350734975	8.61851667565365	25.022201866913	29.6672662187948	18.2604889100541	HaiMa22967	GWHBAVH00000023	7599249	7601735	+	930	protein_coding	- && sp|P52434|RPAB3_HUMAN DNA-directed RNA polymerases I, II, and III subunit RPABC3 OS=Homo sapiens OX=9606 GN=POLR2H PE=1 SV=4 && PF03870:RNA polymerase Rpb8	-
HaiMa09900	1.98887678986315	3.45212541642023	3.26305382647631	3.13541524717475	2.70085813193467	3.53556134564207	3.33522916218587	3.43186190176418	4.45478381933582	0.805229188701625	0.653595593435256	1.39346457089752	HaiMa09900	GWHBAVH00000008	12112491	12114640	+	1723	protein_coding	- && sp|A2RRV9|NARFL_DANRE Cytosolic Fe-S cluster assembly factor narfl OS=Danio rerio OX=7955 GN=narfl PE=2 SV=1 && PF13837:Myb/SANT-like DNA-binding domain	-
HaiMa12380	36.3904413667993	36.5376894605088	37.1124820939215	28.4711060216836	47.7420492238002	131.928467723345	32.904643382979	22.3395767273196	32.3880530775825	123.247736249868	67.1097682279072	73.959228737834	HaiMa12380	GWHBAVH00000011	3944598	3947784	+	1445	protein_coding	- && sp|Q4R4W5|IDI1_MACFA Isopentenyl-diphosphate Delta-isomerase 1 OS=Macaca fascicularis OX=9541 GN=IDI1 PE=2 SV=2 && PF00293:NUDIX domain	-
HaiMa23344	1.94914167589575	2.7214928489915	1.78342323331282	2.99890906393137	3.9558363606837	3.62495540922901	7.5474337765782	4.92965517564295	5.30449898224804	2.60058086622849	2.3703228164501	2.03750833865739	HaiMa23344	GWHBAVH00000023	15830900	15839013	+	3880	protein_coding	- && sp|Q8K4C0|FMO5_RAT Flavin-containing monooxygenase 5 OS=Rattus norvegicus OX=10116 GN=Fmo5 PE=1 SV=3 && PF00743:Flavin-binding monooxygenase-like	-
HaiMa19183	351.617089747395	470.169195471381	418.270474500639	379.217273432048	583.815383893275	469.781506374553	919.19169565486	654.646762140605	685.708244145436	296.15912348185	280.091273502908	388.42816621574	HaiMa19183	GWHBAVH00000020	2936913	2941529	+	1537	protein_coding	- && sp|Q5ZKA5|MTDC_CHICK Bifunctional methylenetetrahydrofolate dehydrogenase/cyclohydrolase, mitochondrial OS=Gallus gallus OX=9031 GN=MTHFD2 PE=2 SV=1 && PF02882:Tetrahydrofolate dehydrogenase/cyclohydrolase, NAD(P)-binding domain|PF00763:Tetrahydrofolate dehydrogenase/cyclohydrolase, catalytic domain	-
HaiMa00286	4.01699877964351	2.12990215617455	3.82861308497132	4.49871035071742	3.41137536799964	2.85504237766995	1.28227518014149	1.70928428534997	0.914012997904163	5.13623929935885	3.5889896839237	5.51587348169531	HaiMa00286	GWHBAVH00000001	8213784	8220496	-	1412	protein_coding	- && sp|Q00756|PPR3A_RABIT Protein phosphatase 1 regulatory subunit 3A OS=Oryctolagus cuniculus OX=9986 GN=PPP1R3A PE=1 SV=1 && PF03370:Carbohydrate/starch-binding module (family 21)	-
HaiMa24893	6.38196587706779	7.17350017261347	9.49967685815238	8.95332017839094	11.2035525050931	11.0763920649628	14.1718373967788	12.8299668073392	15.4124657435493	5.9551005127987	4.93028547964665	7.28015509651919	HaiMa24893	GWHBAVH00000015	439271	441946	-	1472	protein_coding	- && sp|Q32PA8|AAMDC_BOVIN Mth938 domain-containing protein OS=Bos taurus OX=9913 GN=AAMDC PE=2 SV=1 && PF04430:Protein of unknown function (DUF498/DUF598)	-
HaiMa04535	1.2853955745891	6.32305011580461	5.06912375722169	0.645774054614049	12.7842727906374	5.82426398054013	10.0765484937807	6.9144938220599	16.6678040988118	2.6004163974158	3.78262226424176	2.01469563696158	HaiMa04535	GWHBAVH00000004	3802794	3807786	-	3953	protein_coding	- && sp|P79747|IOD2_FUNHE Type II iodothyronine deiodinase OS=Fundulus heteroclitus OX=8078 GN=dio2 PE=2 SV=4 && PF00837:Iodothyronine deiodinase	-
HaiMa00127	12.3639272044116	18.3987499921941	14.0945498241661	10.306523809398	18.7549916869391	15.0149623931643	30.4388682524502	23.4638534373975	19.7651671318408	9.8590754402975	12.2183796233043	10.5539111625875	HaiMa00127	GWHBAVH00000001	3343617	3357128	+	8162	protein_coding	- && sp|Q6ZJ05|URH1_ORYSJ Probable uridine nucleosidase 1 OS=Oryza sativa subsp. japonica OX=39947 GN=URH1 PE=2 SV=1 && PF01156:Inosine-uridine preferring nucleoside hydrolase	-
HaiMa13654	7.38098394385748	8.22851488990703	7.33787614877698	8.02245392171382	6.03119080177844	6.45656830793989	5.20075678233649	5.16404040623524	5.67066549937266	13.5218490715655	12.0430276610012	9.10925538731435	HaiMa13654	GWHBAVH00000012	20037079	20047924	-	3330	protein_coding	- && sp|Q7TN98|CPEB4_MOUSE Cytoplasmic polyadenylation element-binding protein 4 OS=Mus musculus OX=10090 GN=Cpeb4 PE=1 SV=1 && PF16366:Cytoplasmic polyadenylation element-binding protein ZZ domain|PF16367:RNA recognition motif	-
HaiMa23156	1.58461110863651	2.56059756876838	1.65701200796306	4.54913095943925	1.25121423978583	1.02971132497317	13.5725079037465	9.24716249392396	6.76653461969301	1.44974910358715	1.19853683215086	0.22436589623927	HaiMa23156	GWHBAVH00000023	12271718	12272498	+	261	protein_coding	- && sp|Q3T0B7|RS27L_BOVIN 40S ribosomal protein S27-like OS=Bos taurus OX=9913 GN=RPS27L PE=3 SV=3 && -	-
HaiMa19329	1.5065601021769	1.85231697740728	1.35849266063047	1.25050667560195	0.814607053563445	0.595908327756093	0.698186659350151	0.936505868979993	0.527138783480263	3.91528693607349	3.12124503184298	3.18117011862974	HaiMa19329	GWHBAVH00000020	6449287	6450188	+	902	protein_coding	- && - && -	-
HaiMa10233	26.712456031623	31.1577545388992	27.6476118771533	25.1086817442847	23.5756864913656	35.8862155880781	23.650606383174	22.0876590473792	26.1861929217628	56.6258467929789	54.8686316185939	39.6849496802715	HaiMa10233	GWHBAVH00000009	4306961	4310227	+	2057	protein_coding	- && sp|O35796|C1QBP_RAT Complement component 1 Q subcomponent-binding protein, mitochondrial OS=Rattus norvegicus OX=10116 GN=C1qbp PE=1 SV=2 && PF02330:Mitochondrial glycoprotein	-
HaiMa16335	19.9292595317191	18.6915990336578	15.970039725033	17.6358485317278	15.3306376637842	16.9112053669215	11.575400680155	16.2759017651066	16.2306072584142	28.3208811472732	32.8824206414778	30.1088332740165	HaiMa16335	GWHBAVH00000014	7857278	7863112	-	2013	protein_coding	- && sp|Q6P2U9|CSN3_DANRE COP9 signalosome complex subunit 3 OS=Danio rerio OX=7955 GN=cops3 PE=2 SV=1 && PF01399:PCI domain	-
HaiMa08735	2.63636006399331	4.73867065965962	4.89051496360003	2.14095561260407	5.53926157408851	5.0377808344042	5.43729931547399	4.75768206002331	6.85068679229545	1.96593422145971	2.14154209519767	2.32663045825135	HaiMa08735	GWHBAVH00000007	16954025	16958370	-	1636	protein_coding	- && sp|Q8BFW4|TRI65_MOUSE Tripartite motif-containing protein 65 OS=Mus musculus OX=10090 GN=Trim65 PE=1 SV=1 && PF00622:SPRY domain|PF00643:B-box zinc finger|PF15227:zinc finger of C3HC4-type, RING|PF13765:SPRY-associated domain	-
HaiMa15133	6.20769138078198	6.897020763429	6.11238589497415	7.59886835464733	4.70256359881105	7.5729089683827	9.00563044429386	8.20593199710812	6.21292798726951	3.83429642916729	3.25330837719029	3.4354906032157	HaiMa15133	GWHBAVH00000013	9239055	9253967	+	3750	protein_coding	- && sp|Q1L8T5|CING_DANRE Cingulin OS=Danio rerio OX=7955 GN=cgn PE=2 SV=1 && PF01576:Myosin tail	-
HaiMa07717	5.66984233691876	10.3326840050308	5.48971990452348	7.23426157144643	6.40449208076207	7.40286371065061	12.0508984875763	11.189823715872	9.98449377227125	4.29873244290987	4.5266901375751	6.04326892875087	HaiMa07717	GWHBAVH00000006	19962328	19966519	+	2626	protein_coding	- && sp|B3F209|BHE40_SHEEP Class E basic helix-loop-helix protein 40 OS=Ovis aries OX=9940 GN=BHLHE40 PE=2 SV=1 && PF00010:Helix-loop-helix DNA-binding domain|PF07527:Hairy Orange	-
HaiMa16586	1.66702106035372	1.13471874283399	1.18783557424768	1.91216841789463	2.81312325147353	1.92367044530569	3.16454628727053	3.37469480677135	3.34115922923994	1.71635090503332	1.3434385884873	1.56451095737181	HaiMa16586	GWHBAVH00000018	2729943	2736860	+	4005	protein_coding	- && - && -	-
HaiMa05446	43.6774008334538	80.5142784410201	59.0288467026085	51.1930665164542	70.0798432432943	75.4492031783597	109.09083926706	73.2859514418607	98.5256103006451	43.3363462810742	32.8243069463138	43.6828451498177	HaiMa05446	GWHBAVH00000004	20402642	20408580	-	2535	protein_coding	- && sp|Q9NWN3|FBX34_HUMAN F-box only protein 34 OS=Homo sapiens OX=9606 GN=FBXO34 PE=1 SV=2 && PF00337:Galactoside-binding lectin	-
HaiMa04674	0.120660361573703	0.166813606079737	0.0817790133269722	0.161650535114179	0.648391313844085	0.203278614188033	2.05420076510073	0.355974839367869	1.24846230991718	0.0715499047039266	0.14196419931535	0.119590535572055	HaiMa04674	GWHBAVH00000004	7189838	7194244	-	4407	protein_coding	- && - && -	-
HaiMa19682	4.94807390487552	5.17008092504553	3.45308836648797	4.76109011308523	4.2588126985329	3.91019903780622	3.88295098367651	4.04678210311191	3.80846146539963	6.80322290483905	8.76956385454881	7.83425517823117	HaiMa19682	GWHBAVH00000020	13022481	13031936	+	2818	protein_coding	- && sp|Q8BH64|EHD2_MOUSE EH domain-containing protein 2 OS=Mus musculus OX=10090 GN=Ehd2 PE=1 SV=1 && PF00350:Dynamin family	-
HaiMa19734	18.8977701611345	21.9988995170452	25.0986554115143	20.7069351016022	25.6435651333143	27.8542732713742	27.395311908038	22.9362360733811	23.23451432413	13.6807674183242	10.1853528030981	12.5990593548518	HaiMa19734	GWHBAVH00000020	13710109	13733586	-	5043	protein_coding	- && sp|Q7SXB3|P3IP1_DANRE Phosphoinositide-3-kinase-interacting protein 1 OS=Danio rerio OX=7955 GN=pik3ip1 PE=2 SV=1 && PF00051:Kringle domain|PF10350:Putative death-receptor fusion protein (DUF2428)	-
HaiMa14232	1.41535055116092	3.71286647471415	3.34316107722823	6.68701383464362	2.53830044745542	5.66183780520417	4.7344670791662	3.75188771829162	5.50467380582295	1.99285083199518	1.30739476461227	1.37295461276691	HaiMa14232	GWHBAVH00000012	30095595	30101043	+	1962	protein_coding	- && sp|P04758|ACHB_BOVIN Acetylcholine receptor subunit beta OS=Bos taurus OX=9913 GN=CHRNB1 PE=2 SV=1 && PF02932:Neurotransmitter-gated ion-channel transmembrane region|PF02931:Neurotransmitter-gated ion-channel ligand binding domain	-
HaiMa06970	6.1915015334862	46.3356884909943	14.1940545618798	3.74447588558562	11.981689080035	12.9472071588507	17.2805966039456	60.9071005423766	34.4603912964085	9.47449019956661	4.31901839916573	2.5593423912707	HaiMa06970	GWHBAVH00000006	8049180	8062931	+	4027	protein_coding	- && sp|Q13451|FKBP5_HUMAN Peptidyl-prolyl cis-trans isomerase FKBP5 OS=Homo sapiens OX=9606 GN=FKBP5 PE=1 SV=2 && PF00254:FKBP-type peptidyl-prolyl cis-trans isomerase	-
HaiMa07134	6.45270976525505	10.2450342598546	9.53242551284709	7.70958459085111	13.1962604298778	9.28580423199596	12.3176707949331	9.8246510968507	13.0024376523893	4.48311016484564	6.11225225139619	4.13963097993804	HaiMa07134	GWHBAVH00000006	10512986	10525631	+	2518	protein_coding	- && sp|P0CF65|CRBN_CHICK Protein cereblon OS=Gallus gallus OX=9031 GN=CRBN PE=1 SV=1 && PF03226:Yippee zinc-binding/DNA-binding /Mis18, centromere assembly|PF02190:ATP-dependent protease La (LON) substrate-binding domain	-
HaiMa23354	11.7639967975914	10.3276167023252	10.1747431246766	8.64470071920782	5.94419721865563	8.78544194353039	5.02969312213131	7.53101004891489	5.85391479442866	19.6782437760306	15.5247027943416	14.0090331736558	HaiMa23354	GWHBAVH00000023	15913979	15915852	-	673	protein_coding	- && sp|A5WVX0|ITPA_DANRE Inosine triphosphate pyrophosphatase OS=Danio rerio OX=7955 GN=itpa PE=2 SV=1 && PF01725:Ham1 family	-
HaiMa11736	22.5386709441716	18.8754273803958	18.7291340308836	26.2123221433816	19.9223650862829	18.9088036886949	13.1769092926563	16.0983940654554	12.3419698013483	32.6897813546659	30.8047209939914	23.4414412917762	HaiMa11736	GWHBAVH00000010	9500156	9522878	+	5311	protein_coding	- && sp|Q13423|NNTM_HUMAN NAD(P) transhydrogenase, mitochondrial OS=Homo sapiens OX=9606 GN=NNT PE=1 SV=3 && PF12769:4TM region of pyridine nucleotide transhydrogenase, mitoch|PF02233:NAD(P) transhydrogenase beta subunit|PF01262:Alanine dehydrogenase/PNT, C-terminal domain|PF05222:Alanine dehydrogenase/PNT, N-terminal domain	-
HaiMa08376	6.34207534040879	5.4421781270332	4.26877368615284	4.8342584766996	6.39636002562937	3.64750304009621	3.25371781085495	4.09447925972481	3.35228118585844	7.85869548008653	7.6033520417891	7.33348444197732	HaiMa08376	GWHBAVH00000007	11558633	11578741	+	1621	protein_coding	- && sp|Q76KB1|HS2ST_CHICK Heparan sulfate 2-O-sulfotransferase 1 OS=Gallus gallus OX=9031 GN=HS2ST1 PE=1 SV=1 && PF03567:Sulfotransferase family	-
HaiMa06491	163.485131337116	164.803363522796	134.084342644366	121.498483157024	98.0285995122525	135.822245413397	101.29274536624	135.813970434954	114.670094752341	299.271863340495	227.830253048341	221.854445723301	HaiMa06491	GWHBAVH00000006	93658	95319	-	279	protein_coding	- && sp|Q7ZUG0|RUXE_DANRE Small nuclear ribonucleoprotein E OS=Danio rerio OX=7955 GN=snrpe PE=3 SV=1 && -	-
HaiMa02608	29.8284909381619	31.1448216908061	29.5318149807553	25.1297527505024	20.7671194526783	27.1363924321085	19.871205746456	27.4155923375685	27.8297108320473	68.8194491949417	54.4242775571788	50.1451243165751	HaiMa02608	GWHBAVH00000002	18588772	18590461	+	515	protein_coding	- && sp|Q66L32|TIM8A_XENLA Mitochondrial import inner membrane translocase subunit Tim8 A OS=Xenopus laevis OX=8355 GN=timm8a PE=3 SV=1 && PF02953:Tim10/DDP family zinc finger	-
HaiMa22279	18.9028746833881	35.6077027250238	50.6414304909548	42.0335312422966	46.937431419001	70.5733019029041	73.1265777931694	47.4747389751361	56.5464218653294	26.7464724893788	26.3330488853703	28.3382784155197	HaiMa22279	GWHBAVH00000022	13563816	13575141	-	3110	protein_coding	- && sp|Q7TQ48|SRCA_MOUSE Sarcalumenin OS=Mus musculus OX=10090 GN=Srl PE=1 SV=2 && PF16880:N-terminal EH-domain containing protein|PF00350:Dynamin family	-
HaiMa05438	10.2578562962732	14.4703537025748	13.2657298544485	12.3064571827156	14.4362480165987	14.8709472746126	15.7188579908506	13.2336572551127	17.7576141092838	8.1421955468906	7.19958287778062	7.7719302894975	HaiMa05438	GWHBAVH00000004	20345016	20350124	-	2494	protein_coding	- && sp|Q8CDJ3|BAKOR_MOUSE Beclin 1-associated autophagy-related key regulator OS=Mus musculus OX=10090 GN=Atg14 PE=1 SV=1 && PF10186:Vacuolar sorting 38 and autophagy-related subunit 14	-
HaiMa14450	115.842485881269	237.0090868414	476.002695182926	242.821120615035	481.693848704835	490.884895854062	691.723310245232	390.000666048671	456.159726143336	220.635700213454	194.117165713136	152.349767245532	HaiMa14450	GWHBAVH00000012	33265665	33275877	+	3203	protein_coding	- && sp|Q0III9|ACTN3_BOVIN Alpha-actinin-3 OS=Bos taurus OX=9913 GN=ACTN3 PE=2 SV=1 && PF00307:Calponin homology (CH) domain|PF08726:Ca2+ insensitive EF hand|PF00435:Spectrin repeat	-
HaiMa03419	26.8560713866318	31.181094939684	30.5417440558647	22.4871814472281	26.147533942797	33.9804737241147	61.6520889324726	54.7894377764994	30.2009840630704	13.1795373053377	19.6124208897413	11.1978979123054	HaiMa03419	GWHBAVH00000003	8200114	8203942	-	1914	protein_coding	- && sp|P29279|CCN2_HUMAN CCN family member 2 OS=Homo sapiens OX=9606 GN=CCN2 PE=1 SV=2 && PF00007:Cystine-knot domain|PF00219:Insulin-like growth factor binding protein|PF00093:von Willebrand factor type C domain	-
HaiMa16519	14.7490640696313	12.9393852769891	18.5601630022163	7.00141433167752	18.7354729784736	26.7213883835421	10.2123951362244	5.42594867564238	4.4393633765527	40.720495828962	18.5385083296706	25.3230265593295	HaiMa16519	GWHBAVH00000018	1371071	1382524	-	2035	protein_coding	- && sp|P16930|FAAA_HUMAN Fumarylacetoacetase OS=Homo sapiens OX=9606 GN=FAH PE=1 SV=2 && PF01557:Fumarylacetoacetate (FAA) hydrolase family|PF09298:Fumarylacetoacetase N-terminal	-
HaiMa06568	21.8217276911586	30.8775947799572	33.5033971463724	24.9875679780433	31.9170801748573	35.3969546687119	42.0208627977455	33.553667420026	40.755358517074	19.2488290387776	21.711974964363	16.5680533525369	HaiMa06568	GWHBAVH00000006	1115038	1120167	+	1435	protein_coding	- && sp|O75030|MITF_HUMAN Microphthalmia-associated transcription factor OS=Homo sapiens OX=9606 GN=MITF PE=1 SV=2 && PF00010:Helix-loop-helix DNA-binding domain|PF11851:Domain of unknown function (DUF3371)|PF15951:MITF/TFEB/TFEC/TFE3 N-terminus	-
HaiMa20332	26.1363475308636	33.5526681307696	24.0407330236654	33.6605079526279	31.8159108316283	29.3549068184277	43.9434761457051	35.4824013746156	47.6552319699354	12.8785055682319	18.5238110327484	20.5934808952534	HaiMa20332	GWHBAVH00000021	2073506	2079422	-	1709	protein_coding	- && - && PF00059:Lectin C-type domain	-
HaiMa04220	8.78171180894618	10.092286279663	8.48504424767293	8.36491063489994	6.69831071471551	6.81739911706376	3.41652785163273	4.19709573538876	6.34026088702004	12.635313307988	18.5979853264788	11.7327890223053	HaiMa04220	GWHBAVH00000003	19676508	19679740	-	1682	protein_coding	- && sp|O43913|ORC5_HUMAN Origin recognition complex subunit 5 OS=Homo sapiens OX=9606 GN=ORC5 PE=1 SV=1 && PF13191:AAA ATPase domain|PF14630:Origin recognition complex (ORC) subunit 5 C-terminus	-
HaiMa23841	18.2580525792927	14.2848311333226	12.4894136527688	12.8393084222639	6.09215263863679	8.49772309711208	7.59991778994775	10.9126848364478	8.84865499000554	17.2814738212169	19.5972898904883	18.2196080108835	HaiMa23841	GWHBAVH00000023	22427744	22434105	-	2372	protein_coding	- && sp|A0A0R4IVA4|CC14A_DANRE Dual specificity protein phosphatase CDC14AB OS=Danio rerio OX=7955 GN=cdc14ab PE=3 SV=1 && PF00782:Dual specificity phosphatase, catalytic domain|PF14671:Dual specificity protein phosphatase, N-terminal half	-
HaiMa23808	1.1103697170734	9.65124935266942	8.91197111107731	1.5267261469216	0.807534412918153	1.15193225375337	3.19242569684561	19.6351284913639	29.8980127598054	0.748535145472296	2.28966769299324	1.56390353194672	HaiMa23808	GWHBAVH00000023	22217539	22219202	-	1011	protein_coding	- && - && -	-
HaiMa16380	1.88131171331482	4.25605692282207	7.00950303368541	3.32082645124298	4.56687813639556	7.55535176998388	9.01018295778833	8.67160222940326	7.65770505699469	4.07040142035548	3.55352761972989	2.82214452619033	HaiMa16380	GWHBAVH00000014	9042373	9048215	-	1162	protein_coding	- && sp|A8E5C5|DS7CA_DANRE Dehydrogenase/reductase SDR family member 7C-A OS=Danio rerio OX=7955 GN=dhrs7ca PE=2 SV=1 && PF00106:short chain dehydrogenase	-
HaiMa18415	3.43207508163951	3.94477568612665	3.03897658237448	4.19011615823679	2.34573362942983	4.00082404559376	2.23721726158569	2.44968943955996	2.20620304277311	4.68746173311609	4.94334682307418	4.1697581990651	HaiMa18415	GWHBAVH00000019	14864673	14872251	-	3202	protein_coding	- && sp|P36423|THAS_MOUSE Thromboxane-A synthase OS=Mus musculus OX=10090 GN=Tbxas1 PE=1 SV=2 && PF00067:Cytochrome P450	-
HaiMa12501	7.36457236152799	8.52894687743725	8.42771914821149	7.75261532895256	8.58748242985973	9.18341566455794	16.6423022927917	13.7241231173287	10.7877676062874	6.01502647687985	6.92466184304185	5.42008138852979	HaiMa12501	GWHBAVH00000011	5673237	5682862	-	6731	protein_coding	- && sp|O55023|IMPA1_MOUSE Inositol monophosphatase 1 OS=Mus musculus OX=10090 GN=Impa1 PE=1 SV=1 && -	-
HaiMa23801	26.1378396508968	25.9600190047065	34.7206273344862	29.1225897623617	45.9333042594208	40.0111298770789	84.3326078766891	54.2690844419425	48.5818531841294	19.3445134723732	28.2802039902491	20.1968213996194	HaiMa23801	GWHBAVH00000023	22190877	22199964	+	2595	protein_coding	- && sp|Q7Z5L7|PODN_HUMAN Podocan OS=Homo sapiens OX=9606 GN=PODN PE=1 SV=2 && PF13855:Leucine rich repeat	-
HaiMa21197	36.4762255909919	29.7093167787531	25.8446855704609	35.2215388858734	25.2015311809313	20.9519250164791	16.3803715337047	16.238788598799	17.5216502652941	37.9035220277064	27.7044416669918	38.1668961136583	HaiMa21197	GWHBAVH00000021	17068982	17071521	-	1163	protein_coding	- && sp|Q5XHI2|K1143_XENLA Uncharacterized protein KIAA1143 homolog OS=Xenopus laevis OX=8355 PE=2 SV=1 && PF15377:Domain of unknown function (DUF4604)	-
HaiMa15558	107.675276867897	53.3582039169868	17.2741842605842	96.9752944750397	20.0561791226551	78.9399523096923	51.184119926465	53.7722807671962	35.1870919106024	98.3429271763094	112.514285305415	93.0775480139039	HaiMa15558	GWHBAVH00000014	725443	728620	+	1498	protein_coding	- && sp|P18915|CAH6_BOVIN Carbonic anhydrase 6 OS=Bos taurus OX=9913 GN=CA6 PE=1 SV=2 && PF00194:Eukaryotic-type carbonic anhydrase	-
HaiMa11818	12.6995629394067	10.203849607823	9.6002628571807	10.8961168965952	9.72451565356013	8.73052482354081	9.80277506421104	9.93106200484438	11.2167337553759	20.7937349094093	25.0322236760612	17.6597947469282	HaiMa11818	GWHBAVH00000010	10372247	10376300	-	1847	protein_coding	- && sp|Q5F1R6|DJC21_HUMAN DnaJ homolog subfamily C member 21 OS=Homo sapiens OX=9606 GN=DNAJC21 PE=1 SV=2 && PF00226:DnaJ domain|PF12171:Zinc-finger double-stranded RNA-binding	-
HaiMa02436	3.4781995320233	5.38656535219978	6.99521297292935	3.60791651220838	5.68968850857504	6.53021153143319	15.3679188704961	10.0606422072129	6.19216121525971	3.09560529524935	3.5368405837411	2.05827690770413	HaiMa02436	GWHBAVH00000002	14908906	14933926	-	11551	protein_coding	- && sp|Q63425|PRAX_RAT Periaxin OS=Rattus norvegicus OX=10116 GN=Prx PE=1 SV=2 && -	-
HaiMa23443	1.25245826005859	4.61969561369963	4.71675722266721	1.03959172478614	1.58016249960049	1.32106743259231	2.82958644039397	13.6802607162415	14.3989745912858	0.988100886730595	1.72986975036704	0.431775107232807	HaiMa23443	GWHBAVH00000023	17317749	17319482	-	1085	protein_coding	- && sp|Q7T3T9|ZAR1_TAKRU Zygote arrest protein 1 OS=Takifugu rubripes OX=31033 GN=zar1 PE=2 SV=1 && PF13695:Zinc-binding domain	-
HaiMa01108	6.79315892658956	8.26516363066801	5.36247509243699	5.92705613410998	6.73116993925361	6.66476924250752	6.08467987182451	6.91794968023702	8.22545077961344	14.0345518293637	16.4418409252278	12.8623440458559	HaiMa01108	GWHBAVH00000001	23977984	23989222	+	3105	protein_coding	- && sp|Q12894|IFRD2_HUMAN Interferon-related developmental regulator 2 OS=Homo sapiens OX=9606 GN=IFRD2 PE=1 SV=3 && PF05004:Interferon-related developmental regulator (IFRD)|PF04836:Interferon-related protein conserved region	-
HaiMa19968	73.1827945285716	79.2359459035587	56.4262801196513	56.6676972470149	48.449005932616	53.8414209467033	46.5166861792038	54.0144625106734	61.6647785643439	148.105050468732	179.238459300815	95.676757071305	HaiMa19968	GWHBAVH00000020	18901605	18904851	-	792	protein_coding	- && sp|Q3T0M7|RANG_BOVIN Ran-specific GTPase-activating protein OS=Bos taurus OX=9913 GN=RANBP1 PE=2 SV=1 && PF00638:RanBP1 domain	-
HaiMa15623	29.6471307178891	29.1727927804159	24.9578455753192	29.0019277622711	24.8130905512652	26.2221948732842	19.4292423189174	22.9843387296389	19.7437993835902	46.5342847785524	50.6634537223765	33.8635756111788	HaiMa15623	GWHBAVH00000014	1205075	1209416	-	1961	protein_coding	- && sp|F1QGH9|PS11B_DANRE 26S proteasome non-ATPase regulatory subunit 11B OS=Danio rerio OX=7955 GN=psmd11b PE=2 SV=1 && PF01399:PCI domain|PF18503:26S proteasome subunit RPN6 C-terminal helix domain|PF18055:26S proteasome regulatory subunit RPN6 N-terminal domain	-
HaiMa21899	201.618460469457	266.603393924708	353.041028990719	167.983350575764	451.541138887415	388.382883278116	572.546931453337	381.608638094844	418.530067800423	159.72823947169	232.826354970294	148.794183188325	HaiMa21899	GWHBAVH00000022	7642595	7650820	+	1479	protein_coding	- && sp|P17153|ANXA5_CHICK Annexin A5 OS=Gallus gallus OX=9031 GN=ANXA5 PE=1 SV=2 && PF00191:Annexin	-
HaiMa05155	1.20999882071638	1.53559112940225	1.47616429380726	1.21579046945453	0.856381774259006	2.01364627236262	0.707777135440126	0.331526017982713	0.576790788203679	5.79609981274302	2.40629317839518	1.98903392929798	HaiMa05155	GWHBAVH00000004	16867947	16872582	+	2002	protein_coding	- && sp|Q9QYF1|RDH11_MOUSE Retinol dehydrogenase 11 OS=Mus musculus OX=10090 GN=Rdh11 PE=1 SV=2 && PF00106:short chain dehydrogenase	-
HaiMa00347	0.428435945463532	0.853856723812024	0.995580419149079	0.471485378962601	0.930309758915343	0.185604044073203	1.27757791939271	1.56261400050554	0.562919316534172	0.130657636752847	0.216034608557579	0.121324928698445	HaiMa00347	GWHBAVH00000001	9285187	9296264	+	2896	protein_coding	- && sp|P29279|CCN2_HUMAN CCN family member 2 OS=Homo sapiens OX=9606 GN=CCN2 PE=1 SV=2 && PF00219:Insulin-like growth factor binding protein|PF00093:von Willebrand factor type C domain	-
HaiMa15085	10.1218500126509	11.1829763142785	8.90231351688523	8.92012861779176	7.85284702656703	8.66786027111737	9.14000646084965	8.27626306246885	9.39437689209732	15.6852621426522	22.4331714639232	17.997797049495	HaiMa15085	GWHBAVH00000013	8896334	8900635	+	1757	protein_coding	- && sp|P18031|PTN1_HUMAN Tyrosine-protein phosphatase non-receptor type 1 OS=Homo sapiens OX=9606 GN=PTPN1 PE=1 SV=1 && PF00102:Protein-tyrosine phosphatase	-
HaiMa01999	28.2406201446472	66.7738835944705	51.9125549541382	22.5058236701896	50.7969480567454	48.544486622278	66.1442928359265	54.5019612222842	55.4608397782002	28.6456901892725	34.0642176799933	24.0963741231789	HaiMa01999	GWHBAVH00000002	5932391	5935009	+	2316	protein_coding	- && sp|P47973|TTP_RAT mRNA decay activator protein ZFP36 OS=Rattus norvegicus OX=10116 GN=Zfp36 PE=1 SV=1 && PF00642:Zinc finger C-x8-C-x5-C-x3-H type (and similar)	-
HaiMa08351	19.7279605634679	53.7268045383987	105.253388649582	49.3665848087766	113.694181720156	124.946337222064	215.636033696614	120.675470545708	148.650446313871	56.5457649088619	71.9042570687446	63.4913495291908	HaiMa08351	GWHBAVH00000007	11380887	11387098	+	2351	protein_coding	- && sp|Q9GKY8|JPH1_RABIT Junctophilin-1 OS=Oryctolagus cuniculus OX=9986 GN=JPH1 PE=2 SV=1 && PF02493:MORN repeat	-
HaiMa23798	72.9517977730756	72.9560354565214	61.1868999982245	69.0060015626258	50.0088405219222	61.3555645115043	46.5742136169718	60.8227652991629	60.3904428187083	128.257345333829	133.375182666161	95.0885754142024	HaiMa23798	GWHBAVH00000023	22182439	22184260	+	622	protein_coding	- && sp|Q566Y8|MGN_DANRE Protein mago nashi homolog OS=Danio rerio OX=7955 GN=magoh PE=2 SV=1 && PF02792:Mago nashi protein	-
HaiMa04994	16.2103991168824	16.2680144938284	14.549177720727	12.8055409989185	12.9721731298996	15.3101189611485	11.8171720085737	12.123286301936	10.2908064615861	25.0799898619867	26.7882116331089	18.6633045051871	HaiMa04994	GWHBAVH00000004	14001973	14008054	+	2165	protein_coding	- && sp|P17248|SYWC_BOVIN Tryptophan--tRNA ligase, cytoplasmic OS=Bos taurus OX=9913 GN=WARS1 PE=1 SV=3 && PF00458:WHEP-TRS domain|PF00579:tRNA synthetases class I (W and Y)	-
HaiMa24711	23.4452023078887	35.6871721905164	33.9213087404796	26.2112680060698	46.1953201046707	32.9154508044088	51.8215473238575	38.3715481205503	61.0415274788795	21.8580971704955	25.1327228724484	19.8126902341968	HaiMa24711	GWHBAVH00000024	17446169	17449544	+	3266	protein_coding	- && sp|Q805B4|TISDB_XENLA mRNA decay activator protein ZFP36L2-B OS=Xenopus laevis OX=8355 GN=zfp36l2-B PE=1 SV=1 && PF00642:Zinc finger C-x8-C-x5-C-x3-H type (and similar)|PF04553:Tis11B like protein, N terminus	-
HaiMa19025	0.085960267289898	0.048616583325549	0.122347273623849	0.259115146065054	0.494918338664072	0.152059698571451	0.839889431871023	0.438926299269063	1.02118987554906	0.168211674603892	0.0758530827331169	0.0567987380392332	HaiMa19025	GWHBAVH00000020	1039038	1043161	-	4124	protein_coding	- && - && -	-
novel.208	11.1965545431147	12.1777690497184	12.3986044269306	10.3847508490989	7.85474362046307	12.9284309650057	8.03270875936016	11.2583529372089	9.60463988376137	19.9488435325231	22.4353515583318	19.7190149419268	-	GWHBAVH00000006	1689505	1690549	-	686	-	- && sp|Q7ZWF0|RAE1L_DANRE mRNA export factor OS=Danio rerio OX=7955 GN=rae1 PE=2 SV=2 && -	-
HaiMa13993	134.035584992295	332.711328968247	477.481389841189	283.828067593612	548.26223007832	652.507624915376	757.161160089777	516.522634964652	623.46063969013	292.275365277783	128.120890563713	147.72471715201	HaiMa13993	GWHBAVH00000012	26167293	26174790	+	3511	protein_coding	- && sp|B5DGQ7|ENOB_SALSA Beta-enolase OS=Salmo salar OX=8030 GN=ENO3 PE=1 SV=1 && PF03952:Enolase, N-terminal domain|PF00113:Enolase, C-terminal TIM barrel domain	-
HaiMa04162	9.81291528250216	16.9213566164673	9.54369633854685	10.7562378713431	12.5165020293558	11.8614133810498	15.1772480949211	16.678723571358	11.9126193110302	6.51881957553733	6.24909587327716	6.66530881998611	HaiMa04162	GWHBAVH00000003	18906951	18910011	+	861	protein_coding	- && - && -	-
HaiMa00510	71.247577619829	31.2941602868764	42.1644575163542	74.3601328909853	42.8790594254334	35.4240886208908	18.2652246887673	26.9294467417592	24.0054516008598	62.9463192721361	41.5046254757182	66.8157868145146	HaiMa00510	GWHBAVH00000001	12234866	12238638	+	2142	protein_coding	- && sp|P36220|TBA_TORMA Tubulin alpha chain OS=Torpedo marmorata OX=7788 PE=2 SV=1 && PF00091:Tubulin/FtsZ family, GTPase domain|PF03953:Tubulin C-terminal domain	-
HaiMa06051	68.773845369614	58.7378045757546	52.4263691945047	53.9430912070282	53.7874921432637	65.3442692577093	43.8002206621111	35.5345416728018	27.5462976828205	95.1853090513323	69.2745994610655	83.1990666294648	HaiMa06051	GWHBAVH00000005	8671021	8675698	+	1445	protein_coding	- && sp|O95563|MPC2_HUMAN Mitochondrial pyruvate carrier 2 OS=Homo sapiens OX=9606 GN=MPC2 PE=1 SV=1 && PF03650:Mitochondrial pyruvate carriers	-
HaiMa15753	62.4990000781148	117.510168832558	214.156573158319	108.984000416197	194.815442242668	184.679296084856	400.429049604517	225.654223981688	238.616859214357	113.794605376214	108.736037869474	117.947330232424	HaiMa15753	GWHBAVH00000014	2058233	2063789	-	1626	protein_coding	- && sp|O75112|LDB3_HUMAN LIM domain-binding protein 3 OS=Homo sapiens OX=9606 GN=LDB3 PE=1 SV=2 && PF00595:PDZ domain|PF15936:Domain of unknown function (DUF4749)	-
HaiMa08242	21.8380066930657	23.6924096147463	19.1487576024625	16.2986611616089	14.2174845958427	21.6102144393859	14.2683175048537	15.3591836123257	17.8036883792934	37.7095778605647	61.1739375507965	30.8276349259718	HaiMa08242	GWHBAVH00000007	9718361	9723053	-	2251	protein_coding	- && sp|Q5R698|ANM5_PONAB Protein arginine N-methyltransferase 5 OS=Pongo abelii OX=9601 GN=PRMT5 PE=2 SV=3 && PF17286:PRMT5 oligomerisation domain|PF17285:PRMT5 TIM barrel domain|PF05185:PRMT5 arginine-N-methyltransferase	-
HaiMa03464	6.3439329440762	6.67985279666533	7.63242196047905	5.96305308322538	4.76681050926817	4.69866295838822	5.9595465184486	5.64266796960384	5.94895139165603	2.24671657220927	1.45496796833197	2.72369762411393	HaiMa03464	GWHBAVH00000003	8762755	8772561	+	2021	protein_coding	- && sp|Q4R372|FBX25_MACFA F-box only protein 25 OS=Macaca fascicularis OX=9541 GN=FBXO25 PE=2 SV=1 && -	-
HaiMa23732	3.97558820733783	26.7049650789999	4.77548802294945	4.08680080214842	3.7609285165612	5.61064757660071	13.0793453494799	8.05752365444942	9.24660049171021	3.03569358103613	4.63074432571081	3.09165056401752	HaiMa23732	GWHBAVH00000023	21439961	21443501	+	1932	protein_coding	- && sp|P24591|IBP1_BOVIN Insulin-like growth factor-binding protein 1 OS=Bos taurus OX=9913 GN=IGFBP1 PE=2 SV=2 && PF00086:Thyroglobulin type-1 repeat|PF00219:Insulin-like growth factor binding protein	-
HaiMa11819	13.7751549833472	19.0947418699585	12.0356252526445	12.2623977197946	12.2689797046902	14.4598979939183	13.1444325153166	15.2243636309984	15.6266680770476	30.5765265483835	46.0424928506784	27.6319713511298	HaiMa11819	GWHBAVH00000010	10376622	10379699	+	1617	protein_coding	- && sp|Q8UVY2|BRX1_XENLA Ribosome biogenesis protein BRX1 homolog OS=Xenopus laevis OX=8355 GN=brix1 PE=2 SV=1 && PF04427:Brix domain	-
HaiMa07342	2.89082945437191	13.4104083226344	10.8179472790354	3.32894349648686	23.8776250168694	12.7063773503836	13.8918610308935	12.5054019779362	18.5964527593026	5.68582193787285	7.42921522257688	6.24548806496932	HaiMa07342	GWHBAVH00000006	13766174	13772188	+	1819	protein_coding	- && sp|Q7T3B2|HRG1A_DANRE Heme transporter hrg1-A OS=Danio rerio OX=7955 GN=slc48a1b PE=2 SV=1 && PF16954:Haem-transporter, endosomal/lysosomal, haem-responsive gene	-
HaiMa15629	23.8447086587624	24.6929487513409	29.0495785979595	30.0315114106861	31.6253316367778	30.6461429775694	44.1785511599198	26.3071176706685	29.3116608675062	12.3378591962629	11.7853218720506	15.2208870861258	HaiMa15629	GWHBAVH00000014	1238588	1242754	-	1789	protein_coding	- && sp|Q64536|PDK2_RAT [Pyruvate dehydrogenase (acetyl-transferring)] kinase isozyme 2, mitochondrial OS=Rattus norvegicus OX=10116 GN=Pdk2 PE=1 SV=1 && PF10436:Mitochondrial branched-chain alpha-ketoacid dehydrogenase kinase|PF02518:Histidine kinase-, DNA gyrase B-, and HSP90-like ATPase	-
HaiMa13168	59.0833570505899	112.87114083131	192.823594171092	62.5072256355332	201.987685442759	224.104411412256	357.782798296538	198.571806030238	178.834800688678	56.056965338703	84.5436466762719	90.2869734647416	HaiMa13168	GWHBAVH00000012	8516242	8518462	+	945	protein_coding	- && sp|Q9BXW4|MLP3C_HUMAN Microtubule-associated proteins 1A/1B light chain 3C OS=Homo sapiens OX=9606 GN=MAP1LC3C PE=1 SV=1 && PF02991:Autophagy protein Atg8 ubiquitin like	-
HaiMa17610	15.8440762727425	23.8290935995137	28.9669902538127	19.4996709592278	26.1131223560695	26.6070464498967	36.5298712726228	33.084061587812	38.5166122314919	16.2974604285274	13.1688224429627	20.419061233362	HaiMa17610	GWHBAVH00000018	27779941	27787524	-	2670	protein_coding	- && sp|Q6NVM2|KTNB1_XENTR Katanin p80 WD40 repeat-containing subunit B1 OS=Xenopus tropicalis OX=8364 GN=katnb1 PE=2 SV=1 && PF00400:WD domain, G-beta repeat|PF13925:con80 domain of Katanin	-
HaiMa03654	0.996752387706287	0.602611836210149	0.377382315949703	0.81157925362771	0.926127817537808	0.781718021576492	1.92336412178746	1.45667016510962	1.81767160343747	0.733729912810249	0.491337350562367	0.510990391958546	HaiMa03654	GWHBAVH00000003	12346691	12350128	+	3438	protein_coding	- && - && -	-
HaiMa04869	1.99853787497178	1.48800814400875	2.22212014940711	2.38938940181723	2.72663449941767	2.62751643809789	3.53913822024475	2.80310180993562	2.9665643108125	1.14760165072008	0.361639437215461	0.814893476707174	HaiMa04869	GWHBAVH00000004	11886543	11900191	+	4671	protein_coding	- && - && PF15185:Bcl-2-modifying factor, apoptosis	-
HaiMa12923	0.272094407469822	0.571586023080994	0.995842413996223	0.390566835662383	0.483404975206728	0.235749698085963	1.13937632139345	1.86570628804219	2.36845833487382	0.165958121068529	0.329282224411973	0.346733875175029	HaiMa12923	GWHBAVH00000012	1814279	1836658	+	1520	protein_coding	- && - && -	-
HaiMa23915	6.67751817882203	8.36590085504261	14.0757125182871	4.54376181345708	15.7677159294899	13.2647147721329	39.6981293407864	19.810458147525	21.4271734692771	10.4204605632299	5.90729484138217	7.0790810566652	HaiMa23915	GWHBAVH00000024	593577	597849	-	1398	protein_coding	- && sp|Q62232|SIX2_MOUSE Homeobox protein SIX2 OS=Mus musculus OX=10090 GN=Six2 PE=1 SV=2 && PF00046:Homeodomain|PF16878:Transcriptional regulator, SIX1, N-terminal SD domain	-
HaiMa01773	2.83650540605606	4.89591354489333	3.46045626485174	3.73677458985091	3.80336647159648	3.47252933667162	6.18678543066225	6.5659128710858	3.67165392045712	2.10811667303266	1.80215271468715	2.06166087941909	HaiMa01773	GWHBAVH00000002	1063876	1072402	-	2812	protein_coding	- && sp|Q3ULZ2|FHDC1_MOUSE FH2 domain-containing protein 1 OS=Mus musculus OX=10090 GN=Fhdc1 PE=1 SV=3 && PF02181:Formin Homology 2 Domain	-
novel.626	0.553374381597744	0.818542608978767	0.259654259172886	0.962347678649388	0.441147671898551	0.258169698192121	2.0133857185745	0.999832789103485	1.63941463775454	0.43163459442175	0.315522592556141	0.189854283237048	-	GWHBAVH00000020	23982046	23984821	-	2776	-	- && - && -	-
HaiMa19171	8.52131797462029	19.1646662768062	27.5325381131576	8.12731078423988	33.1166450620497	27.4558746976509	44.0391560680774	26.4126311588774	25.5247174937919	10.0191956358893	14.2398329835848	8.87465082200726	HaiMa19171	GWHBAVH00000020	2818601	2826567	-	1775	protein_coding	- && sp|O57611|K1C18_SCYST Keratin, type I cytoskeletal 18 OS=Scyliorhinus stellaris OX=68454 GN=krt18 PE=1 SV=1 && PF00038:Intermediate filament protein	-
HaiMa19561	4.48700346859869	3.57103801456136	3.130351129641	4.54897580490449	2.61743606402673	2.70913818582641	2.50588367845433	3.32008456935667	2.65648084922568	5.4632598381768	6.97048092149946	5.39258687175353	HaiMa19561	GWHBAVH00000020	10751669	10766273	-	4398	protein_coding	- && sp|E7F1C4|SMRDB_DANRE SWI/SNF-related matrix-associated actin-dependent regulator of chromatin subfamily A containing DEAD/H box 1B OS=Danio rerio OX=7955 GN=smarcad1b PE=3 SV=1 && PF00176:SNF2 family N-terminal domain|PF00271:Helicase conserved C-terminal domain	-
HaiMa14931	55.5821210772216	55.9405215523598	53.6595721912039	64.2034016075527	50.1945445860748	56.7370940060218	36.7362547261405	50.5049191543147	36.4785616356527	95.2968410757951	80.6375580671097	84.3690558491734	HaiMa14931	GWHBAVH00000013	7299343	7299684	+	270	protein_coding	- && - && -	-
HaiMa03680	8.72371714840925	6.12996746832	6.288861010088	3.7186855762396	6.57517281712955	8.81819899775683	5.81158392120151	3.10462619972178	4.40680610363589	11.2866373165174	18.1952370088942	16.1136876218552	HaiMa03680	GWHBAVH00000003	12837300	12839571	-	447	protein_coding	- && - && -	-
HaiMa06832	1.12838241582028	1.70181253801221	1.68250450039327	0.976313490525809	3.16172213668957	2.28120662763287	3.59149439914522	3.23295027191418	3.35123637673553	1.27131844468411	0.531044011783765	1.08731165100569	HaiMa06832	GWHBAVH00000006	5671304	5684853	-	1885	protein_coding	- && sp|Q7TQM4|SOAT2_RAT Sterol O-acyltransferase 2 OS=Rattus norvegicus OX=10116 GN=Soat2 PE=2 SV=1 && PF03062:MBOAT, membrane-bound O-acyltransferase family	-
HaiMa01328	334.094896281625	487.970846510182	567.915334311672	327.782945753284	659.661544993315	613.663925379722	994.300375795483	740.502477921093	513.571827620764	310.733314390676	311.254891082144	250.788126128817	HaiMa01328	GWHBAVH00000001	29277029	29281843	-	1801	protein_coding	- && sp|Q7ZTS4|K1C18_DANRE Keratin, type I cytoskeletal 18 OS=Danio rerio OX=7955 GN=krt18 PE=1 SV=2 && PF00038:Intermediate filament protein	-
HaiMa19485	2.23339150363055	6.20086978251229	7.43093013880343	4.08014838630119	5.33055963496385	3.69422207309963	10.0091415675051	5.59834657170809	10.2705370833405	1.73372057748566	0.859981067192781	1.40864774030634	HaiMa19485	GWHBAVH00000020	9757576	9758546	+	291	protein_coding	- && - && -	-
HaiMa18610	0.194566488640801	0	0.474731211941119	0.0651659264771485	0.537706229282274	0.196673732761067	1.72822274076245	2.38436714579883	7.53071937472462	0.138450243701517	0.480730360557545	0.0642804598446206	HaiMa18610	GWHBAVH00000019	20066741	20068799	+	911	protein_coding	- && sp|P86178|CSL2_ONCKE L-rhamnose-binding lectin CSL2 OS=Oncorhynchus keta OX=8018 PE=1 SV=1 && PF02140:Galactose binding lectin domain	-
HaiMa18376	4.44999496410501	10.395418210006	9.2349762564147	3.52357472697459	6.81740186074054	12.5044805067454	4.35009156309189	3.23546595200321	5.00475135289489	8.10565820953616	12.8046710270722	12.1529537256053	HaiMa18376	GWHBAVH00000019	14110894	14115641	+	2443	protein_coding	- && sp|Q91WM2|HDHD5_MOUSE Haloacid dehalogenase-like hydrolase domain-containing 5 OS=Mus musculus OX=10090 GN=Hdhd5 PE=1 SV=1 && PF13344:Haloacid dehalogenase-like hydrolase	-
HaiMa16643	198.431714551871	477.032568886147	994.640894870832	324.250648610031	1233.72384249111	956.141319501079	2057.46881177248	1279.92084485686	1069.87795989836	599.478694394667	550.642441182177	559.320492602316	HaiMa16643	GWHBAVH00000018	4231597	4241087	-	1364	protein_coding	- && sp|P12620|TNNT3_CHICK Troponin T, fast skeletal muscle isoforms OS=Gallus gallus OX=9031 GN=TNNT3 PE=1 SV=3 && PF00992:Troponin	-
HaiMa17881	3.06041006730109	6.02668181402876	9.38239689694062	7.71154615298181	10.1887826228937	13.7526984369203	21.5921626007106	13.6674848551499	14.638823085172	7.10867314077756	6.34703418069454	3.81909775555105	HaiMa17881	GWHBAVH00000019	2756734	2760831	+	3726	protein_coding	- && - && -	-
HaiMa00503	0.979605276513121	1.45537750456501	1.62318288382128	0.998985106014945	1.25260757412857	1.46315328581934	4.90907635538625	3.61339567830503	2.31965663423089	0.593030256923918	1.30050589003095	0.912954326122819	HaiMa00503	GWHBAVH00000001	12087272	12102136	-	4041	protein_coding	- && sp|Q8N2E2|VWDE_HUMAN von Willebrand factor D and EGF domain-containing protein OS=Homo sapiens OX=9606 GN=VWDE PE=2 SV=4 && -	-
HaiMa09568	18.6159861305144	13.9631305333816	11.962733279056	14.9540703851592	11.2799019207651	13.1320724831035	10.3457499168575	10.9289073998851	9.44205862863973	20.9328137206235	25.1941125704257	17.5629162720876	HaiMa09568	GWHBAVH00000008	7616161	7618464	+	1187	protein_coding	- && sp|Q6NY34|AS1BB_DANRE Histone chaperone asf1b-B OS=Danio rerio OX=7955 GN=asf1bb PE=2 SV=1 && PF04729:ASF1 like histone chaperone	-
HaiMa23830	7.83032442839143	23.8109130547072	11.9099520572354	25.6469981311381	32.6004839275006	26.3666357687192	37.8021209807961	24.3012565470702	32.9690507797329	13.350916658766	13.4603318929163	14.0099317550163	HaiMa23830	GWHBAVH00000023	22391134	22392490	+	581	protein_coding	- && - && -	-
HaiMa07330	19.569351473199	19.1438360338709	17.9436958230737	18.046881371986	12.7179342136125	17.9386551876905	14.2630390076213	16.3893787885731	13.9713872714309	27.526157322056	37.2051065053987	25.6485645595628	HaiMa07330	GWHBAVH00000006	13555330	13563003	+	3306	protein_coding	- && sp|Q9UMR2|DD19B_HUMAN ATP-dependent RNA helicase DDX19B OS=Homo sapiens OX=9606 GN=DDX19B PE=1 SV=1 && PF00270:DEAD/DEAH box helicase|PF00271:Helicase conserved C-terminal domain	-
HaiMa13785	10.2421863004082	12.9483378757876	10.3881473402008	8.0311799083044	12.0436813220173	12.3019352991696	7.81318809849933	7.83447140524479	9.88176605784483	16.5912993095431	19.6920171866222	15.6052505615446	HaiMa13785	GWHBAVH00000012	23463498	23465699	+	1471	protein_coding	- && sp|Q9DAR7|DCPS_MOUSE m7GpppX diphosphatase OS=Mus musculus OX=10090 GN=Dcps PE=1 SV=1 && PF05652:Scavenger mRNA decapping enzyme (DcpS) N-terminal|PF11969:Scavenger mRNA decapping enzyme C-term binding	-
HaiMa13322	1.58456134538843	1.19001084197257	1.15670293059721	1.20063456361899	1.14861962307004	1.73301162980756	0.934471197066036	1.00806064645788	1.17962677615917	2.28744211716789	2.61312119175032	2.07256085422518	HaiMa13322	GWHBAVH00000012	12212706	12219385	-	4549	protein_coding	- && sp|Q8R1K4|AT2L2_MOUSE 5-phosphohydroxy-L-lysine phospho-lyase OS=Mus musculus OX=10090 GN=Phykpl PE=1 SV=1 && PF00202:Aminotransferase class-III	-
HaiMa21879	5.58896620748823	6.45300725138854	5.97001056923048	5.58983886158124	5.74766314606935	7.34174299531874	10.6379116002337	8.35101610685749	6.60305503437047	3.53257848813263	3.89999914440859	3.9439592776375	HaiMa21879	GWHBAVH00000022	7432338	7449697	+	4588	protein_coding	- && sp|Q05DH4|FHI1A_HUMAN FHF complex subunit HOOK interacting protein 1A OS=Homo sapiens OX=9606 GN=FHIP1A PE=1 SV=2 && PF10257:Retinoic acid induced 16-like protein	-
HaiMa09964	4.65223283862913	5.26233043660273	6.8816556767718	6.36900721777005	7.87489119715598	5.29044598066925	9.22022141256478	6.77017895778084	6.41816669560221	2.79319278570063	1.6626159559384	2.76659050008422	HaiMa09964	GWHBAVH00000008	13118298	13120553	+	1016	protein_coding	- && sp|Q8K274|KT3K_MOUSE Ketosamine-3-kinase OS=Mus musculus OX=10090 GN=Fn3krp PE=1 SV=2 && PF03881:Fructosamine kinase	-
novel.45	3.80556621160553	3.6457591279809	3.50569941086632	2.78979978309483	3.56830429721372	3.79771613544986	2.35411425290746	2.63717344439354	3.25900007859175	5.92715366340049	6.0445958119135	5.21512461613532	-	GWHBAVH00000001	23876138	23884364	-	3043	-	- && sp|Q9NQQ7|S35C2_HUMAN Solute carrier family 35 member C2 OS=Homo sapiens OX=9606 GN=SLC35C2 PE=1 SV=2 && -	-
HaiMa07474	34.8354880855922	50.6680650496705	46.2919943014117	50.32732653821	61.0266809969976	61.4633141438404	77.4874545848103	59.3547897107647	80.4382075994882	36.8664111802232	28.0673896046396	37.3151694235984	HaiMa07474	GWHBAVH00000006	15891486	15899388	-	1596	protein_coding	- && sp|Q9DD48|MKRN2_SERQU Probable E3 ubiquitin-protein ligase makorin-2 OS=Seriola quinqueradiata OX=8161 GN=mkrn2 PE=2 SV=1 && PF00097:Zinc finger, C3HC4 type (RING finger)|PF15663:Zinc-finger containing family	-
HaiMa09613	33.9151339584467	17.9682368282153	22.3450976898763	75.8062026542839	6.15853301746943	23.6791028942777	52.8799471411618	27.4671779973439	21.6874184928493	6.5124671309183	4.47964623569737	11.7461520117785	HaiMa09613	GWHBAVH00000008	8261762	8276015	-	9916	protein_coding	- && sp|Q90339|MYSS_CYPCA Myosin heavy chain, fast skeletal muscle OS=Cyprinus carpio OX=7962 PE=2 SV=2 && PF00063:Myosin head (motor domain)|PF01576:Myosin tail|PF02736:Myosin N-terminal SH3-like domain	-
HaiMa08131	2.43495047238795	3.48334381991364	5.24218344337406	3.5979490315565	5.64070128645265	5.64656246567107	8.11060169278426	5.55838530998411	10.7034274893326	1.75815027653205	2.50254490553099	2.62630479997894	HaiMa08131	GWHBAVH00000007	8658105	8659772	-	825	protein_coding	- && sp|Q4G0W2|DUS28_HUMAN Dual specificity phosphatase 28 OS=Homo sapiens OX=9606 GN=DUSP28 PE=1 SV=1 && PF00782:Dual specificity phosphatase, catalytic domain	-
HaiMa06837	7.71932788806212	8.58889510597812	6.74868133752276	7.22791968140738	3.95275014733337	7.23950479063552	5.77302685774165	4.85451341105908	6.94006639041192	12.6622087958017	17.9962289397387	11.5701395157492	HaiMa06837	GWHBAVH00000006	5768073	5783804	-	2809	protein_coding	- && sp|Q6PF21|SYMC_XENLA Methionine--tRNA ligase, cytoplasmic OS=Xenopus laevis OX=8355 GN=mars1 PE=2 SV=1 && PF18485:Glutathione S-transferase, N-terminal domain|PF00458:WHEP-TRS domain|PF09334:tRNA synthetases class I (M)	-
HaiMa03810	9.98336294249599	14.0130766948889	15.5564410747592	12.7669159184263	22.5737499942927	17.6830380300116	18.9848321000792	9.26846931994682	17.2161652721895	5.42486761342287	4.70908987599918	5.12732939838958	HaiMa03810	GWHBAVH00000003	14505680	14517606	+	1302	protein_coding	- && sp|Q2KJ34|HBP1_BOVIN HMG box-containing protein 1 OS=Bos taurus OX=9913 GN=HBP1 PE=2 SV=1 && PF08517:Ataxin-1 and HBP1 module (AXH)	-
HaiMa17099	6.44229138763799	8.27188719513918	5.38121974295274	5.2484816423	4.17030443574982	5.01604956831234	2.93848795872861	3.61552244758751	4.73744344255445	10.46938166505	12.8445944316301	8.1684173344006	HaiMa17099	GWHBAVH00000018	15895024	15896525	+	1018	protein_coding	- && sp|Q9H081|MIS12_HUMAN Protein MIS12 homolog OS=Homo sapiens OX=9606 GN=MIS12 PE=1 SV=1 && PF05859:Mis12 protein	-
HaiMa13479	7.83758818018029	9.43371175718186	9.19388040132567	9.59147127034833	13.1904154232524	8.07482809430492	11.6474277010722	14.4687426419598	13.8623668425422	5.8988515821977	5.00083378231108	6.07505005786635	HaiMa13479	GWHBAVH00000012	15306382	15329154	-	588	protein_coding	- && - && -	-
HaiMa00235	15.1775401319065	17.2488205303362	18.8869286995391	23.4590631410018	21.7875960988788	19.0554234029302	33.7748060525182	30.3240478935583	22.7720308809471	12.4029216048189	15.7118931285229	12.9876286557408	HaiMa00235	GWHBAVH00000001	6707906	6711428	-	3305	protein_coding	- && sp|Q98UK5|MAFB_DANRE Transcription factor MafB OS=Danio rerio OX=7955 GN=mafb PE=2 SV=1 && PF03131:bZIP Maf transcription factor|PF08383:Maf N-terminal region	-
HaiMa03897	7.97675646722189	9.73441482893539	9.24024136552997	11.4029547352333	10.5007675477426	9.46211735418278	13.3436018931041	10.6644634319567	11.5716520491408	5.45230385827355	5.2225170515766	6.7338435723941	HaiMa03897	GWHBAVH00000003	15712193	15718711	-	2348	protein_coding	- && sp|Q5NU14|MKRN1_TAKRU Probable E3 ubiquitin-protein ligase makorin-1 OS=Takifugu rubripes OX=31033 GN=mkrn1 PE=2 SV=1 && PF18044:CCCH-type zinc finger|PF15815:E3 ubiquitin-protein ligase makorin-1, C-terminal	-
HaiMa03265	19.6107796901852	19.7335994046411	26.3744744538847	12.7686109417824	20.9849160417824	30.4008187409631	9.19730222261312	8.65171987449311	12.1566257924004	45.6821100967816	25.8826670394137	20.8363591478285	HaiMa03265	GWHBAVH00000003	5906755	5910090	+	1883	protein_coding	- && sp|Q8CAY6|THIC_MOUSE Acetyl-CoA acetyltransferase, cytosolic OS=Mus musculus OX=10090 GN=Acat2 PE=1 SV=2 && PF02803:Thiolase, C-terminal domain|PF00108:Thiolase, N-terminal domain	-
HaiMa09721	744.712891535435	1783.06699581672	1748.82151995094	720.045546521964	3423.50984218999	3236.60236614001	2699.24004963975	1582.45767042271	2206.82719081342	876.170368243928	357.585860945873	677.988865255825	HaiMa09721	GWHBAVH00000008	9741419	9741855	+	225	protein_coding	- && sp|O54842|NUPR1_RAT Nuclear protein 1 OS=Rattus norvegicus OX=10116 GN=Nupr1 PE=2 SV=1 && -	-
HaiMa21291	8.74445343619979	6.62710947484745	7.11199036471567	5.18392212464764	4.9540861790632	6.54097830308563	4.03894265788844	5.56643142379066	3.85369694907377	12.2270280218915	9.69165145950581	8.92692904084897	HaiMa21291	GWHBAVH00000021	20368605	20376088	+	2027	protein_coding	- && sp|B5X4H8|RFT2_SALSA Riboflavin transporter 2 OS=Salmo salar OX=8030 GN=rft2 PE=2 SV=1 && PF06237:Protein of unknown function (DUF1011)	-
HaiMa04736	1.97218437999187	1.87760535494585	4.77191803016456	3.41830178505737	4.11047370665663	5.43240750749407	4.75169915094724	3.67565063275521	3.49547581161738	1.36828893142453	1.00937138053406	1.87325239933844	HaiMa04736	GWHBAVH00000004	8813613	8820637	-	3595	protein_coding	- && sp|B2RYM0|ANGE1_RAT Protein angel homolog 1 OS=Rattus norvegicus OX=10116 GN=Angel1 PE=1 SV=2 && PF03372:Endonuclease/Exonuclease/phosphatase family	-
HaiMa00417	0.681611879975342	1.61208885215696	1.81428477851436	0.747135719190548	2.97540648959033	2.0669821457773	6.52220568589055	2.94253244906943	5.57438700220424	0.892884280106504	1.8864228115893	1.02870645714109	HaiMa00417	GWHBAVH00000001	10628896	10632981	-	3814	protein_coding	- && sp|O42504|HXC6A_TAKRU Homeobox protein Hox-C6a OS=Takifugu rubripes OX=31033 GN=hoxc6a PE=3 SV=1 && -	-
HaiMa05072	14.8218989539258	16.3036092311892	13.668507941242	19.319653725743	18.3845078965864	20.6155834750925	19.1650514073939	18.3545900879397	22.7089528527236	10.1525392780095	7.13688732318098	10.439495856573	HaiMa05072	GWHBAVH00000004	15966916	15969583	-	2025	protein_coding	- && sp|Q3ZBE7|YPEL5_BOVIN Protein yippee-like 5 OS=Bos taurus OX=9913 GN=YPEL5 PE=2 SV=1 && PF03226:Yippee zinc-binding/DNA-binding /Mis18, centromere assembly	-
HaiMa18350	7.26115873043094	6.33115709770203	7.96202148815317	10.4335915908697	7.80881937515933	7.32341691969307	8.33562473342382	9.95329868619498	6.80746661404431	2.99865807636625	2.41421440685369	4.26237757306929	HaiMa18350	GWHBAVH00000019	13418526	13433840	-	5468	protein_coding	- && sp|Q8N2M4|TM86A_HUMAN Lysoplasmalogenase-like protein TMEM86A OS=Homo sapiens OX=9606 GN=TMEM86A PE=1 SV=1 && -	-
HaiMa19062	5.97995189542334	11.6043954000611	10.1348879905232	6.38635953101279	11.2319227370592	12.3790023285866	16.8891352896802	10.7876557002981	14.7172127978323	6.15352596786217	7.07158522547773	5.21711899455277	HaiMa19062	GWHBAVH00000020	1682275	1692254	-	3300	protein_coding	- && sp|A2BHJ4|CNO6L_DANRE CCR4-NOT transcription complex subunit 6-like OS=Danio rerio OX=7955 GN=cnot6l PE=2 SV=1 && PF13855:Leucine rich repeat|PF03372:Endonuclease/Exonuclease/phosphatase family	-
HaiMa04855	0	0	0	0.120418172455745	0.662407538710144	0	3.83223752576371	0.734333492164549	3.30672280057396	0	0	0	HaiMa04855	GWHBAVH00000004	11679733	11680225	+	493	protein_coding	- && - && -	-
HaiMa13106	10.9264725918588	12.8953311437703	15.5896038610668	15.2490960109019	22.5184356210787	18.4394648422717	11.4015662993125	8.44581665058658	12.9908736949928	23.7390690700747	21.7870403986993	22.071879179226	HaiMa13106	GWHBAVH00000012	7128497	7144417	+	4115	protein_coding	- && sp|Q9H9B4|SFXN1_HUMAN Sideroflexin-1 OS=Homo sapiens OX=9606 GN=SFXN1 PE=1 SV=4 && -	-
HaiMa21322	3.46319168732721	3.6956202468953	3.06112901802865	2.94138898930166	2.4739917923038	2.95247686477046	1.93275394568281	1.70830128620334	2.02830251412114	3.78021838257843	6.0058863581091	3.89878548428517	HaiMa21322	GWHBAVH00000021	21876647	21901609	-	4521	protein_coding	- && sp|Q6PL18|ATAD2_HUMAN ATPase family AAA domain-containing protein 2 OS=Homo sapiens OX=9606 GN=ATAD2 PE=1 SV=1 && PF17862:AAA+ lid domain|PF00439:Bromodomain|PF00004:ATPase family associated with various cellular activities (AAA)	-
HaiMa15198	5.91518727332925	11.7026336431462	5.40530511604186	3.90113917028063	5.01779471751759	6.78725841261791	11.6848432946363	13.2710364786447	6.30156297132958	4.19289632510206	3.19226833716748	2.69369167811963	HaiMa15198	GWHBAVH00000013	9720396	9724740	+	2587	protein_coding	- && sp|O19113|CCN2_PIG CCN family member 2 OS=Sus scrofa OX=9823 GN=CCN2 PE=2 SV=1 && PF00219:Insulin-like growth factor binding protein|PF00093:von Willebrand factor type C domain|PF00007:Cystine-knot domain	-
HaiMa23836	11.6896104272135	15.6659011255681	18.7563068901367	9.95819441637251	25.809320826808	29.0910057552098	26.0708904508094	21.6696812700357	37.3955977791074	9.76476170416117	12.1090882525693	9.94881809582259	HaiMa23836	GWHBAVH00000023	22413358	22413822	+	465	protein_coding	- && - && -	-
HaiMa02050	0.310965037108368	0.571586023080994	0.853579211996763	0.351510152096145	0.644539966942305	1.17874849042982	1.8126441476714	1.42905162488338	2.45783412109547	0.37340577240419	0.493923336617959	0.385259861305588	HaiMa02050	GWHBAVH00000002	6914208	6922356	+	1520	protein_coding	- && - && -	-
HaiMa14788	12.9316241649783	13.516212294261	18.758644640032	5.05048529951667	18.9739672145248	24.4574358091656	9.19319599543787	4.24650727751717	2.99439989104566	36.7995768689543	17.6368448968686	20.3576912326705	HaiMa14788	GWHBAVH00000013	4860540	4887456	-	2586	protein_coding	- && sp|Q02745|SIA4A_PIG CMP-N-acetylneuraminate-beta-galactosamide-alpha-2,3-sialyltransferase 1 OS=Sus scrofa OX=9823 GN=ST3GAL1 PE=1 SV=1 && PF00777:Glycosyltransferase family 29 (sialyltransferase)	-
HaiMa07889	18.6033170307398	26.2853838303131	21.2325682940281	20.0926605133083	25.6613882614769	25.7992675634392	36.9204973640586	28.2657300729661	23.5485340855648	14.1487719015199	10.8104997976174	13.9090855906136	HaiMa07889	GWHBAVH00000007	4290924	4298369	+	1823	protein_coding	- && sp|F7DKV7|SIR5_XENTR NAD-dependent protein deacylase sirtuin-5, mitochondrial OS=Xenopus tropicalis OX=8364 GN=sirt5 PE=3 SV=1 && PF02146:Sir2 family	-
HaiMa13507	26.3051776145983	23.4455834032649	24.9507769660592	24.7358995919509	25.3584158711139	27.3035518634058	21.0563697793438	23.9803819674163	20.4251796763891	52.2593999420689	43.6414080990763	35.0469728375568	HaiMa13507	GWHBAVH00000012	16004730	16019541	-	1716	protein_coding	- && sp|Q6PC64|ELOV6_DANRE Elongation of very long chain fatty acids protein 6 OS=Danio rerio OX=7955 GN=elovl6 PE=2 SV=1 && PF01151:GNS1/SUR4 family	-
HaiMa11784	5.72342504961005	6.47399966529889	7.23306731940956	5.6623460168758	6.04302913202075	7.07600435089612	12.1619919308385	9.29195128394669	6.84992364544298	3.5087817350604	3.60525594934917	4.07269242353846	HaiMa11784	GWHBAVH00000010	9951389	9955840	+	2013	protein_coding	- && sp|Q02084|A33_PLEWA Zinc-binding protein A33 OS=Pleurodeles waltl OX=8319 PE=1 SV=2 && PF15227:zinc finger of C3HC4-type, RING|PF13765:SPRY-associated domain|PF00643:B-box zinc finger|PF00622:SPRY domain	-
HaiMa18515	6.26283584736253	9.59033410418664	7.60444235754449	4.1853142109581	10.5726039244103	10.1230920358113	16.9642776288927	12.7010932749357	10.9699840008458	2.27030709621747	5.91226233931697	3.45501043618852	HaiMa18515	GWHBAVH00000019	17385346	17401074	+	2000	protein_coding	- && sp|Q9CXD9|LRC17_MOUSE Leucine-rich repeat-containing protein 17 OS=Mus musculus OX=10090 GN=Lrrc17 PE=2 SV=1 && PF13855:Leucine rich repeat	-
HaiMa15843	9.4469324281431	14.3081195854838	8.59490781366207	10.7792212855981	9.07130323844725	12.3816508100433	19.8401375698668	15.3705883892907	16.1990584891713	6.4944045209473	6.95151362647498	6.98270447808069	HaiMa15843	GWHBAVH00000014	3088522	3088890	-	369	protein_coding	- && sp|Q8TDM6|DLG5_HUMAN Disks large homolog 5 OS=Homo sapiens OX=9606 GN=DLG5 PE=1 SV=4 && -	-
HaiMa15320	4.61979667198351	4.77079757549477	4.77481091768304	6.77880369942757	4.14876300560564	4.79628696105925	6.98865099956069	6.52472485179832	6.27685119326786	2.89949820717429	2.5263894804022	3.87916825866316	HaiMa15320	GWHBAVH00000013	10461434	10483384	+	6612	protein_coding	- && sp|Q1LY51|ZN704_DANRE Zinc finger protein 704 OS=Danio rerio OX=7955 GN=znf704 PE=3 SV=2 && PF15997:Domain of unknown function (DUF4772)	-
HaiMa03538	3.07370065581103	5.23274192600281	4.73463100015721	3.89951123362337	5.62010852240111	4.33095609305584	5.83268363829946	6.62668768892614	7.78128232328091	2.68428321938482	3.02462074762022	3.44648653645104	HaiMa03538	GWHBAVH00000003	10025812	10030091	+	1903	protein_coding	- && sp|P18847|ATF3_HUMAN Cyclic AMP-dependent transcription factor ATF-3 OS=Homo sapiens OX=9606 GN=ATF3 PE=1 SV=2 && PF00170:bZIP transcription factor	-
HaiMa09664	1.4877104293314	2.36967120328621	2.40760609070687	1.43381781807403	1.8040053202873	1.70330974053887	2.62941186007833	2.26344022349349	1.39620961004022	0.550919559148353	0.610847291946157	0.331014639312921	HaiMa09664	GWHBAVH00000008	9059390	9070055	-	1946	protein_coding	- && sp|Q90596|MAFK_CHICK Transcription factor MafK OS=Gallus gallus OX=9031 GN=MAFK PE=2 SV=1 && PF03131:bZIP Maf transcription factor	-
HaiMa07653	8.40099195489591	30.6744186647812	16.5356509075352	5.16788117790735	12.2360285787777	6.6608644856034	6.32658020883407	3.57892999529876	6.27616632134279	10.2525239237891	25.7676407357305	42.6305324624368	HaiMa07653	GWHBAVH00000006	18268552	18292132	+	5985	protein_coding	- && sp|Q8R151|ZNFX1_MOUSE NFX1-type zinc finger-containing protein 1 OS=Mus musculus OX=10090 GN=Znfx1 PE=1 SV=3 && PF13086:AAA domain|PF13087:AAA domain	-
HaiMa17044	7.46770052617905	7.6254261136465	5.20593323131845	6.15784208051641	5.48878317347461	5.43773026242075	4.89924257639654	6.04999957979825	6.96739705727927	16.8865416620094	18.4109623284358	10.3710829817154	HaiMa17044	GWHBAVH00000018	14283939	14288045	+	2603	protein_coding	- && sp|Q32KL5|EMC8_BOVIN ER membrane protein complex subunit 8 OS=Bos taurus OX=9913 GN=EMC8 PE=2 SV=1 && PF03665:Uncharacterised protein family (UPF0172)	-
HaiMa21933	3.38630019023911	4.08764683743123	3.17546719490099	4.18965621831162	3.45702788086249	3.67842129434386	5.35353583782507	4.33564564834878	6.01394298049211	2.64340480264842	1.87316235443936	1.77832524517105	HaiMa21933	GWHBAVH00000022	8220039	8225505	+	2338	protein_coding	- && sp|Q8NFZ5|TNIP2_HUMAN TNFAIP3-interacting protein 2 OS=Homo sapiens OX=9606 GN=TNIP2 PE=1 SV=1 && PF16516:Leucine zipper of domain CC2 of NEMO, NF-kappa-B essential modulator|PF12180:TSG101 and ALIX binding domain of CEP55	-
HaiMa18387	2.20000088312493	4.76964567724915	4.67655998298179	3.50000768274262	5.50419556160791	4.64982197183936	8.52713387961189	15.7269583616691	12.8953250032867	5.07003230231923	5.2592269523853	3.35333660943448	HaiMa18387	GWHBAVH00000019	14205954	14229261	+	3545	protein_coding	- && - && -	-
HaiMa02783	2.96876835262437	2.58738470972666	3.08744741516676	1.41813724184496	8.20452302785427	5.46069317148046	12.7742566151736	9.39360129041958	6.37851574814174	3.58436732653775	2.98903633691922	3.13539326993345	HaiMa02783	GWHBAVH00000003	419485	428112	-	1214	protein_coding	- && - && -	-
HaiMa13437	13.714355482728	13.1678989143708	9.33830249022099	6.40930191856219	8.4836884537705	8.46280967488072	8.07390213761329	8.0613168583165	7.51673278992369	21.6171091032853	20.1790901626824	13.7508135112148	HaiMa13437	GWHBAVH00000012	14220085	14225126	+	741	protein_coding	- && - && PF03980:Nnf1	-
HaiMa10272	11.4574644175672	11.9792484372853	11.0311145309994	9.0853870199367	8.90014657357089	9.01483122240664	8.58169472488457	10.3725247219581	7.76089112222409	16.7906476368285	21.9694062723502	17.6783392961357	HaiMa10272	GWHBAVH00000009	5021884	5024215	-	954	protein_coding	- && sp|Q5BIN4|TIM22_BOVIN Mitochondrial import inner membrane translocase subunit Tim22 OS=Bos taurus OX=9913 GN=TIMM22 PE=2 SV=1 && PF02466:Tim17/Tim22/Tim23/Pmp24 family	-
novel.52	4.04834800015579	5.84642377479066	4.18683115354752	1.85817030642585	2.07216668077291	2.91186826127044	1.88746092056314	0.998768691815899	2.99832091819031	8.32587652326944	6.37687004419013	6.32710476877709	-	GWHBAVH00000001	29065139	29081597	-	9968	-	- && sp|Q5EAC2|GSHB_BOVIN Glutathione synthetase OS=Bos taurus OX=9913 GN=GSS PE=2 SV=1 && PF03917:Eukaryotic glutathione synthase, ATP binding domain|PF03199:Eukaryotic glutathione synthase	-
HaiMa04109	13.9656256089925	16.9046341020566	11.6308801867272	13.77357025687	12.283644376528	14.0647879189532	12.8053918879046	14.6042054410963	15.1669890687178	27.887912433548	41.2816227874879	25.3085318047027	HaiMa04109	GWHBAVH00000003	18421498	18427965	+	2293	protein_coding	- && sp|Q6NWJ4|DNJC2_DANRE DnaJ homolog subfamily C member 2 OS=Danio rerio OX=7955 GN=dnajc2 PE=2 SV=1 && PF00249:Myb-like DNA-binding domain|PF00226:DnaJ domain|PF16717:Ribosome-associated complex head domain	-
HaiMa00957	16.3422051416525	22.3956945868396	18.2756085027203	16.5256861103672	13.0279355020253	20.8078368275164	11.7243366147257	12.4098888149841	15.2953029895638	43.1608815573259	25.957247690348	29.5912361555994	HaiMa00957	GWHBAVH00000001	20687651	20688214	-	564	protein_coding	- && sp|Q13405|RM49_HUMAN 39S ribosomal protein L49, mitochondrial OS=Homo sapiens OX=9606 GN=MRPL49 PE=1 SV=1 && PF05046:Mitochondrial large subunit ribosomal protein (Img2)	-
HaiMa06670	6.00933289659846	14.1660136266017	16.0793896003493	2.63849595647477	25.0507527892505	25.3441000215833	27.1821371966314	22.1238362667131	33.9627987642284	10.9418884266891	6.14941590034325	3.10315293414005	HaiMa06670	GWHBAVH00000006	2350816	2354051	+	1170	protein_coding	- && sp|Q5XI33|CIDEC_RAT Cell death activator CIDE-3 OS=Rattus norvegicus OX=10116 GN=Cidec PE=1 SV=1 && PF02017:CIDE-N domain	-
novel.456	4.75646812337436	6.41738899897246	11.5356000845343	8.92507725335184	7.52275874769389	9.99249447755246	16.034252790265	16.3865818393783	10.4754316266	5.56627723234697	4.91527976110597	6.64545235059028	-	GWHBAVH00000014	646924	649209	-	1031	-	- && sp|Q8MKH6|TNNT1_BOVIN Troponin T, slow skeletal muscle OS=Bos taurus OX=9913 GN=TNNT1 PE=2 SV=3 && PF00992:Troponin	-
HaiMa20218	51.0160586236563	50.9275885244276	50.0529674030872	46.9756928011511	64.5224458888126	59.61646949062	74.8817675984723	57.8661635419112	73.4241260670087	31.0194935393823	27.6004017945835	39.7504010863857	HaiMa20218	GWHBAVH00000021	727223	731361	+	3076	protein_coding	- && sp|B5X392|PNRC2_SALSA Proline-rich nuclear receptor coactivator 2 OS=Salmo salar OX=8030 GN=pnrc2 PE=2 SV=1 && -	-
HaiMa01344	11.1491430972868	16.4267566026716	12.5187058041512	12.4155188336523	18.7913354945479	18.304603961963	16.6524231588274	17.5501585769599	19.8796670651192	10.5359470611054	8.08364114617132	6.86244127950579	HaiMa01344	GWHBAVH00000001	29742719	29747276	+	1664	protein_coding	- && sp|Q0VD50|NMNA1_BOVIN Nicotinamide/nicotinic acid mononucleotide adenylyltransferase 1 OS=Bos taurus OX=9913 GN=NMNAT1 PE=2 SV=1 && PF01467:Cytidylyltransferase-like	-
HaiMa19420	61.8213662797636	56.5623512221087	41.6071673706823	46.9137451773196	31.3291838674178	42.2432792342653	31.4882183366918	43.2175160775481	40.3687900758552	87.161744886398	128.026535106128	69.1287743329988	HaiMa19420	GWHBAVH00000020	8697296	8700217	-	1230	protein_coding	- && sp|Q6B6N4|PCNA_HAPBU Proliferating cell nuclear antigen OS=Haplochromis burtoni OX=8153 GN=pcna PE=2 SV=1 && PF00705:Proliferating cell nuclear antigen, N-terminal domain|PF02747:Proliferating cell nuclear antigen, C-terminal domain	-
HaiMa19033	10.5438145218898	13.0726327646688	14.0219979162598	15.2074083664985	18.2009428321257	16.8991852175661	19.1949884019223	16.4586855594226	20.5669681691201	8.68567529665193	5.93449153642799	9.75991648640823	HaiMa19033	GWHBAVH00000020	1123520	1126856	-	1866	protein_coding	- && sp|Q9Y6U7|RN215_HUMAN RING finger protein 215 OS=Homo sapiens OX=9606 GN=RNF215 PE=4 SV=2 && PF13639:Ring finger domain	-
HaiMa04320	10.7621938325822	15.3091697697045	22.4794181926654	19.8251294613686	25.2360818703445	24.9716837512583	50.1870637243041	29.3639944428148	37.1184957975191	17.5210248149258	16.0006321006811	17.1853543284134	HaiMa04320	GWHBAVH00000003	20420902	20422850	-	1087	protein_coding	- && sp|Q29RH7|TSN12_BOVIN Tetraspanin-12 OS=Bos taurus OX=9913 GN=TSPAN12 PE=2 SV=1 && PF00335:Tetraspanin family	-
HaiMa13813	12.822765303133	8.2563241140555	7.70137133584169	11.2488464922328	6.06520358430405	8.59955075655809	4.66540797559499	8.25992369344576	6.18020879015174	14.6868781266155	17.5470594377799	13.7844563397352	HaiMa13813	GWHBAVH00000012	24536999	24540222	+	1198	protein_coding	- && sp|Q8VE80|THOC3_MOUSE THO complex subunit 3 OS=Mus musculus OX=10090 GN=Thoc3 PE=2 SV=1 && PF08662:Eukaryotic translation initiation factor eIF2A	-
HaiMa19065	14.0638013689291	17.5185396348447	15.0685035318738	10.786817562208	16.190105193725	38.7685810899945	14.8930762403272	7.15172114598463	11.567921689151	34.6020791013282	28.2361383837997	26.9057157192876	HaiMa19065	GWHBAVH00000020	1921306	1946232	-	3071	protein_coding	- && sp|A3QK15|AACS_DANRE Acetoacetyl-CoA synthetase OS=Danio rerio OX=7955 GN=aacs PE=2 SV=1 && PF00501:AMP-binding enzyme	-
HaiMa10930	18.2468259381309	34.6153397488734	30.0436104537816	18.4863851309418	45.1704381770886	33.9963154368066	51.5384086450982	34.1226223694059	42.361576350368	18.2185137350785	23.3143072395622	16.0162732084648	HaiMa10930	GWHBAVH00000009	14539711	14551500	+	3510	protein_coding	- && sp|Q90413|FGFR4_DANRE Fibroblast growth factor receptor 4 OS=Danio rerio OX=7955 GN=fgfr4 PE=1 SV=1 && PF13927:Immunoglobulin domain|PF07679:Immunoglobulin I-set domain|PF07714:Protein tyrosine kinase	-
HaiMa18599	0.154668473954424	0.127237689756982	0.651842182094942	0.381457947062927	0.155434039307045	0.213195824066316	0.52455385139658	0.80412022257968	1.18004964768618	0.0750405592646846	0.163779116854122	0.209041523983042	HaiMa18599	GWHBAVH00000019	19696180	19715206	+	4202	protein_coding	- && sp|Q587J7|TDR12_HUMAN Putative ATP-dependent RNA helicase TDRD12 OS=Homo sapiens OX=9606 GN=TDRD12 PE=2 SV=2 && PF00567:Tudor domain|PF00270:DEAD/DEAH box helicase	-
HaiMa01711	42.4033011432676	54.0049237521242	56.0091526457813	47.3999160605026	49.7377452043577	51.8777190400916	75.0442323119109	58.5925040025332	58.9206975849433	30.8575099951222	26.4655999349617	37.263531701044	HaiMa01711	GWHBAVH00000001	35913705	35922465	-	3319	protein_coding	- && sp|O14595|CTDS2_HUMAN Carboxy-terminal domain RNA polymerase II polypeptide A small phosphatase 2 OS=Homo sapiens OX=9606 GN=CTDSP2 PE=1 SV=2 && PF03031:NLI interacting factor-like phosphatase	-
HaiMa24026	7.80790199980641	8.17852267637975	8.32495551357692	8.51158543526074	8.92679297686445	10.5737409843914	13.025086694305	10.5951490251029	15.4443429572306	6.91832659660767	6.25183195081964	6.10613167578328	HaiMa24026	GWHBAVH00000024	1906736	1912839	-	2762	protein_coding	- && sp|Q14746|COG2_HUMAN Conserved oligomeric Golgi complex subunit 2 OS=Homo sapiens OX=9606 GN=COG2 PE=1 SV=1 && PF12022:Domain of unknown function (DUF3510)|PF06148:COG (conserved oligomeric Golgi) complex component, COG2	-
HaiMa06520	3.27980570463227	4.3459087364616	4.2870750800789	4.66078488742866	6.99231304343436	5.18611944877448	5.61843705452471	5.21555364372805	7.05650537369376	2.65059203673288	2.03418598585985	2.50770257065525	HaiMa06520	GWHBAVH00000006	609065	611117	-	1261	protein_coding	- && - && -	-
HaiMa17320	0.835978665725364	1.32896482613095	1.35063904205479	0.839980070273516	1.18638076770515	1.40458137521197	3.28127705420594	1.82282259524109	1.92217752088176	0.675255987827589	0.789521815320485	0.40308641702948	HaiMa17320	GWHBAVH00000018	22144048	22178363	-	2615	protein_coding	- && sp|A8WGB1|CCBE1_DANRE Collagen and calcium-binding EGF domain-containing protein 1 OS=Danio rerio OX=7955 GN=ccbe1 PE=1 SV=2 && PF07645:Calcium-binding EGF domain	-
HaiMa06778	1.12625537648856	1.36313016208529	1.16789971396177	1.14296264984539	1.18276237420852	1.07583830960312	2.4759607441642	1.97828640238865	1.81273039534578	0.985752011531711	0.942151389329719	0.680924406028481	HaiMa06778	GWHBAVH00000006	4351634	4368132	-	5246	protein_coding	- && sp|Q99PW8|KIF17_MOUSE Kinesin-like protein KIF17 OS=Mus musculus OX=10090 GN=Kif17 PE=1 SV=1 && PF00225:Kinesin motor domain|PF00640:Phosphotyrosine interaction domain (PTB/PID)	-
HaiMa21563	0.287743621999626	0.836944854689738	1.10326564815908	0.137676621105478	0.321871381141565	0.373962879153058	0.310354656611643	1.93103141643178	3.18204329794718	0.131627266710197	0.261165400623596	0.0950641216208594	HaiMa21563	GWHBAVH00000022	1845702	1854555	-	4312	protein_coding	- && sp|I6M4H4|ZP1_RABIT Zona pellucida sperm-binding protein 1 OS=Oryctolagus cuniculus OX=9986 GN=ZP1 PE=1 SV=1 && -	-
HaiMa02271	26.7632864950849	24.757194113545	20.3373575526292	29.5121596667115	20.214554817346	22.0093384163172	16.5449131855459	21.0197676622322	21.9682594693761	45.210050140607	44.6111052017641	32.5954984382924	HaiMa02271	GWHBAVH00000002	11476916	11479215	-	1042	protein_coding	- && sp|P09012|SNRPA_HUMAN U1 small nuclear ribonucleoprotein A OS=Homo sapiens OX=9606 GN=SNRPA PE=1 SV=3 && PF00076:RNA recognition motif. (a.k.a. RRM, RBD, or RNP domain)	-
HaiMa07528	5.96231551631783	102.800761462683	76.3006548841181	11.98170817444	117.749885931954	177.160807171277	92.3854910916644	44.501585483633	53.0034043837085	27.2369806670609	16.2125002185563	14.2021376114512	HaiMa07528	GWHBAVH00000006	16545571	16550512	+	2408	protein_coding	- && sp|Q5R5J1|PCKGC_PONAB Phosphoenolpyruvate carboxykinase, cytosolic [GTP] OS=Pongo abelii OX=9601 GN=PCK1 PE=2 SV=1 && PF17297:Phosphoenolpyruvate carboxykinase N-terminal domain|PF00821:Phosphoenolpyruvate carboxykinase C-terminal P-loop domain	-
HaiMa23195	704.019375789263	994.644955870048	1226.83292236745	811.475674557854	1595.38114937899	1571.10621914188	1671.45276892343	1144.96586871529	1242.77319646647	735.274730196111	604.814043208334	678.545132541474	HaiMa23195	GWHBAVH00000023	13362505	13376353	+	3867	protein_coding	- && sp|Q90705|EF2_CHICK Elongation factor 2 OS=Gallus gallus OX=9031 GN=EEF2 PE=1 SV=3 && PF00505:HMG (high mobility group) box|PF14492:Elongation Factor G, domain II|PF03764:Elongation factor G, domain IV|PF00679:Elongation factor G C-terminus|PF00009:Elongation factor Tu GTP binding domain|PF03144:Elongation factor Tu domain 2	-
HaiMa18975	0.887670628764872	2.44995636372364	2.77230855178436	1.85519246939632	1.12846140045588	1.45360090286177	1.98693685417827	10.04420232607	7.83756894559116	1.02327543399225	0.526376632773946	1.37248825590116	HaiMa18975	GWHBAVH00000020	647831	653494	+	1664	protein_coding	- && sp|Q3UV31|RN223_MOUSE RING finger protein 223 OS=Mus musculus OX=10090 GN=Rnf223 PE=2 SV=2 && PF13639:Ring finger domain	-
HaiMa00563	13.7933572526193	16.8307513357446	12.1458370988101	10.7673915870845	11.7059832231433	10.1002566728986	7.42828680124164	9.39079948486818	10.9879643060739	20.6349399063884	22.0429430251274	16.3263308871902	HaiMa00563	GWHBAVH00000001	13497675	13501612	-	1632	protein_coding	- && sp|P49642|PRI1_HUMAN DNA primase small subunit OS=Homo sapiens OX=9606 GN=PRIM1 PE=1 SV=1 && PF01896:DNA primase small subunit	-
HaiMa24894	27.1767934989918	34.2490005915561	30.648198477994	27.1121041196817	53.0885522202828	39.4432139225452	73.1419244828669	40.819032195743	55.8469643721498	24.5800965141655	25.9860716076299	23.0549208340352	HaiMa24894	GWHBAVH00000015	442467	446004	-	1524	protein_coding	- && - && PF13873:Myb/SANT-like DNA-binding domain	-
HaiMa24891	10.4753195203208	16.2563342946944	25.0916402113931	14.18369853359	25.8605693403085	36.8992878798765	34.1264204135498	26.0919936315044	51.8437533568545	15.748977153941	11.7687246908755	13.8643570412329	HaiMa24891	GWHBAVH00000015	429137	430957	+	925	protein_coding	- && sp|Q9BQ13|KCD14_HUMAN BTB/POZ domain-containing protein KCTD14 OS=Homo sapiens OX=9606 GN=KCTD14 PE=1 SV=2 && PF02214:BTB/POZ domain	-
HaiMa20418	2.48355744496456	4.38386644002393	4.43866268799744	3.38553999234413	3.71595554346032	4.70110776798997	3.64622608584182	3.84481418873874	4.8375392081846	2.22877091105687	1.79231797116343	1.77167961921949	HaiMa20418	GWHBAVH00000021	3041688	3052438	+	3735	protein_coding	- && sp|O75618|DEDD_HUMAN Death effector domain-containing protein OS=Homo sapiens OX=9606 GN=DEDD PE=1 SV=1 && PF01335:Death effector domain	-
HaiMa00383	2.41237267743372	1.8787999028674	0.241231667825948	5.28493918992687	0.54646405050887	4.85701185213249	2.10764513632475	0.726960665937998	1.2275710396709	4.22115702851679	5.0251905733554	7.13375421898112	HaiMa00383	GWHBAVH00000001	9826637	9833088	+	1494	protein_coding	- && sp|Q2KJ93|CDC42_BOVIN Cell division control protein 42 homolog OS=Bos taurus OX=9913 GN=CDC42 PE=1 SV=1 && PF00071:Ras family	-
HaiMa04025	111.394174069112	161.393318223246	188.612977877159	128.904310661625	300.68526991154	275.279644476664	324.187656845523	182.886377301659	224.945247456925	100.111883397052	108.431162100843	112.084628974656	HaiMa04025	GWHBAVH00000003	17468299	17497967	+	1675	protein_coding	- && sp|Q66X93|SND1_RAT Staphylococcal nuclease domain-containing protein 1 OS=Rattus norvegicus OX=10116 GN=Snd1 PE=1 SV=1 && PF00565:Staphylococcal nuclease homologue|PF00567:Tudor domain	-
HaiMa06799	0.378739468273012	0.428407670159325	0.616068567063191	1.14165690424389	0.523344417602726	1.33994486518945	3.19591959613859	4.12565711267376	2.75766314752282	0.269504641051457	0	0.500508537764525	HaiMa06799	GWHBAVH00000006	4953895	4955824	+	468	protein_coding	- && - && -	-
HaiMa13819	0.326314709288726	0.20762318567611	0.0497618380023426	0.45083034119952	0.0281814736437781	0.0309233294002989	0.679328148444335	1.47876396422942	0.750300007218024	0	0.172768029377355	0.0606415245962541	HaiMa13819	GWHBAVH00000012	24592548	24595444	+	2897	protein_coding	- && - && -	-
HaiMa23457	18.3248381512236	33.212250262646	33.8812693871879	28.7488912211832	38.209986940424	31.5593453701676	37.6819668673863	29.9544695923102	36.6177586676249	17.0305044442709	11.8140444778874	18.63797249841	HaiMa23457	GWHBAVH00000023	17424159	17428991	+	1970	protein_coding	- && sp|Q6DG88|ATG4B_DANRE Cysteine protease ATG4B OS=Danio rerio OX=7955 GN=atg4b PE=2 SV=2 && PF03416:Peptidase family C54	-
HaiMa11255	5.98749238403436	11.3413976960351	8.19597643306636	7.30095669165381	13.6303264737095	10.2787192308727	14.0620693362073	11.8353991208518	19.4839828018761	5.22103906817446	7.73717078316006	5.21020619027083	HaiMa11255	GWHBAVH00000010	4155618	4174881	-	2911	protein_coding	- && sp|Q6DBW1|RG1BB_DANRE Ras-GEF domain-containing family member 1B-B OS=Danio rerio OX=7955 GN=rasgef1bb PE=2 SV=1 && PF00617:RasGEF domain|PF00618:RasGEF N-terminal motif	-
HaiMa01850	0.157032178207548	3.33047823313229	4.02307101468242	0.118337858512988	0.108493992220632	0	0.366142073682463	5.85336169424363	10.606322537666	0.167612188720374	0.498846160570962	0.272369762411393	HaiMa01850	GWHBAVH00000002	2871525	2875235	-	1505	protein_coding	- && sp|Q9H8S5|CCNP_HUMAN Cyclin-P OS=Homo sapiens OX=9606 GN=CCNP PE=2 SV=2 && PF00134:Cyclin, N-terminal domain|PF02984:Cyclin, C-terminal domain	-
HaiMa17823	24.8408420339796	75.3596752091955	55.1501950337173	26.7706065334749	60.8473690534179	35.159904133451	25.0529037605098	15.9510027157519	27.1426129422303	40.5892897222409	90.0763494212477	119.113652858524	HaiMa17823	GWHBAVH00000019	1701406	1707007	+	1967	protein_coding	- && - && PF00929:Exonuclease	-
HaiMa08081	11.4585904582962	67.8779498240923	46.0875294396636	11.7233172611549	90.6717991879341	63.2071134979365	80.0325549390917	32.119178271509	124.427344563491	20.575454323183	20.6333563549462	17.479123162022	HaiMa08081	GWHBAVH00000007	8019100	8021079	+	1980	protein_coding	- && sp|O93274|FZD8_XENLA Frizzled-8 OS=Xenopus laevis OX=8355 GN=fzd8 PE=1 SV=1 && PF01392:Fz domain|PF01534:Frizzled/Smoothened family membrane region	-
HaiMa08549	4.95145871426537	4.87922195854466	5.18827924344219	6.34866893383132	4.40739411842296	4.0071388271064	10.2802152410279	8.99637184016843	7.08940683716027	4.47446985544146	4.11729753095073	4.00432563298394	HaiMa08549	GWHBAVH00000007	14270545	14273916	+	1945	protein_coding	- && sp|Q7ZWX9|MIDNB_XENLA Midnolin-B OS=Xenopus laevis OX=8355 GN=midn-b PE=2 SV=1 && -	-
HaiMa16577	2.40815942780855	1.75304833551879	1.71619100824746	3.59359316105825	2.27331691326705	1.91606090373337	3.14500970069864	3.87154959983202	3.0426720442529	1.34882831247787	1.61584820373268	1.53606433805456	HaiMa16577	GWHBAVH00000018	2677768	2681308	+	2478	protein_coding	- && - && PF00096:Zinc finger, C2H2 type	-
HaiMa15357	15.2691806682699	61.5554178702609	50.0961019006647	14.3007549057919	52.885330620907	26.5369531948046	20.3441086756966	11.5219831863817	22.9627019984864	42.3405975546631	86.1621820544661	49.2737484151865	HaiMa15357	GWHBAVH00000013	10731986	10734942	-	1482	protein_coding	- && sp|Q5XJA0|TYDP2_DANRE Tyrosyl-DNA phosphodiesterase 2 OS=Danio rerio OX=7955 GN=tdp2 PE=1 SV=3 && PF03372:Endonuclease/Exonuclease/phosphatase family|PF14555:UBA-like domain	-
HaiMa12583	1.43695281170365	6.73587519952523	4.62739845475312	3.34292350313658	7.78136550800197	8.57769387908743	5.43316650748134	5.42034869891982	7.21821095558754	3.19189392361863	2.26183123034955	1.74498068643933	HaiMa12583	GWHBAVH00000011	7247574	7260198	-	4564	protein_coding	- && sp|A2AQW0|M3K15_MOUSE Mitogen-activated protein kinase kinase kinase 15 OS=Mus musculus OX=10090 GN=Map3k15 PE=1 SV=1 && PF00069:Protein kinase domain|PF13281:Domain of unknown function (DUF4071)	-
HaiMa23633	4.56242139386794	1.11816055995252	1.48427330443024	2.21572536885429	0.105073010483945	0.691775175850702	0	0.310618971803623	0	0.568144918973341	7.24675165694303	7.00905199410012	HaiMa23633	GWHBAVH00000023	20080402	20081178	-	777	protein_coding	- && sp|A5LHX3|PSB11_HUMAN Proteasome subunit beta type-11 OS=Homo sapiens OX=9606 GN=PSMB11 PE=1 SV=1 && PF00227:Proteasome subunit	-
HaiMa18370	3.6067247538749	6.51912993357613	8.30122346720577	5.19313788790109	7.2444832030142	7.6674288213232	20.2622424476195	9.34114718509883	11.0288257786922	4.92130060714227	4.56726257145367	3.79586431000648	HaiMa18370	GWHBAVH00000019	13997257	13998845	-	1589	protein_coding	- && sp|Q61743|KCJ11_MOUSE ATP-sensitive inward rectifier potassium channel 11 OS=Mus musculus OX=10090 GN=Kcnj11 PE=1 SV=1 && PF17655:Inward rectifier potassium channel C-terminal domain|PF01007:Inward rectifier potassium channel transmembrane domain	-
HaiMa12930	0.218943091240937	0.353793523265509	0.267104370791293	0.219991060426033	0.302536847020739	0.663943035371797	1.7085984010116	0.862423955726338	0.683211409762137	0.0333849052440661	0.132479878535256	0.155001320588802	HaiMa12930	GWHBAVH00000012	2384083	2385971	+	1889	protein_coding	- && - && -	-
HaiMa09371	454.984715086677	931.60174724194	1833.98770279662	626.108390542189	2095.04325989957	2051.94883830408	4522.8618327325	2389.57860417957	2488.81196313003	1159.89876686201	1265.19229141778	1277.43971008257	HaiMa09371	GWHBAVH00000008	5030625	5035167	-	1654	protein_coding	- && sp|P02609|MLRS_CHICK Myosin regulatory light chain 2, skeletal muscle isoform OS=Gallus gallus OX=9031 GN=MYLPF PE=1 SV=2 && -	-
HaiMa20361	1.77736507910261	3.32253345710645	2.73894955084458	1.5414898795744	4.03296698758073	3.14880375720897	6.25676282655925	3.28628577166905	5.0331190062251	1.97699319651617	1.80281496519411	1.7430629823731	HaiMa20361	GWHBAVH00000021	2358781	2370152	+	3158	protein_coding	- && sp|Q6RFZ7|PKHG5_RAT Pleckstrin homology domain-containing family G member 5 OS=Rattus norvegicus OX=10116 GN=Plekhg5 PE=1 SV=1 && -	-
HaiMa08499	1.31973134305441	52.4777313075577	1.23848835646724	0.918033386917767	0.841667310783766	1.07748143798739	3.78724275527221	5.18365423306304	2.80105556818378	0.86686028874283	0.752483433793683	0.301853087208502	HaiMa08499	GWHBAVH00000007	13633348	13637593	+	582	protein_coding	- && - && -	-
HaiMa02767	13.7509752639077	13.7914698843532	17.9501064183027	14.5536898762883	18.2411311047752	16.4713869741054	38.535814139745	24.8559638711291	29.8788314962257	15.2645421519665	12.0856028215131	15.128249138746	HaiMa02767	GWHBAVH00000003	294907	301423	+	1289	protein_coding	- && sp|P97875|JDP2_MOUSE Jun dimerization protein 2 OS=Mus musculus OX=10090 GN=Jdp2 PE=1 SV=2 && PF00170:bZIP transcription factor	-
HaiMa09939	3.96193528377043	3.42880378312936	3.56831793794026	4.43509558840381	3.30682071248527	4.59616423091086	5.49130720318096	5.34947517945644	5.19682789371631	2.15700744215081	3.06905259566694	2.05564397643522	HaiMa09939	GWHBAVH00000008	12810748	12819447	-	2222	protein_coding	- && sp|Q5ZJA3|CDR2_CHICK Cerebellar degeneration-related protein 2 OS=Gallus gallus OX=9031 GN=CDR2 PE=2 SV=1 && -	-
HaiMa07052	8.88746835634225	7.79388196325911	5.52275100794901	10.1340541877559	4.41555267493996	6.00597259011113	3.06012262708695	5.37090826654135	4.51561718780726	10.4810734488913	14.5218098743489	8.97362462299619	HaiMa07052	GWHBAVH00000006	9403509	9407319	-	1775	protein_coding	- && sp|P43450|CDK2_CARAU Cyclin-dependent kinase 2 OS=Carassius auratus OX=7957 GN=cdk2 PE=1 SV=1 && PF12330:Haspin like kinase domain|PF00069:Protein kinase domain	-
HaiMa12318	2.43434486588433	3.23456269711513	3.26811184442085	2.10419815168665	4.95020919795079	3.17528290728953	5.45293453563618	3.6801893230474	5.75619943071305	1.90621922436396	2.54396882264306	1.72791612497764	HaiMa12318	GWHBAVH00000011	2412961	2424412	-	5558	protein_coding	- && - && -	-
HaiMa22147	5.29414560980396	5.08820354367854	4.53798090907015	4.74581593342497	5.61809849174698	6.21716480516013	8.92089348191782	9.84132314699255	7.14064114574406	4.39509589148982	3.7006886597164	4.74992128855358	HaiMa22147	GWHBAVH00000022	10625636	10639895	-	3415	protein_coding	- && sp|D3YY23|LONF1_MOUSE LON peptidase N-terminal domain and RING finger protein 1 OS=Mus musculus OX=10090 GN=Lonrf1 PE=1 SV=2 && PF13923:Zinc finger, C3HC4 type (RING finger)|PF15227:zinc finger of C3HC4-type, RING|PF02190:ATP-dependent protease La (LON) substrate-binding domain	-
HaiMa18455	6.69623510767388	8.15069671443253	11.3880663577763	6.36261882944177	13.6781954590199	12.3051613278747	14.6919158546622	8.23209631224953	9.79032326557368	4.56423166351081	4.93264163701828	4.11196974234877	HaiMa18455	GWHBAVH00000019	16099101	16107717	+	3247	protein_coding	- && sp|P12617|DCMC_ANSAN Malonyl-CoA decarboxylase, mitochondrial OS=Anser anser anser OX=8844 GN=MLYCD PE=1 SV=2 && PF17408:Malonyl-CoA decarboxylase N-terminal domain|PF05292:Malonyl-CoA decarboxylase C-terminal domain	-
HaiMa18939	7.26577365791496	8.46467938565169	8.04132797163371	5.81421145047919	8.35655401421024	9.16958693144372	17.3034484048279	13.0628086673189	10.3789112571096	5.8977458930539	6.7953861113001	5.54116024375607	HaiMa18939	GWHBAVH00000020	454654	482123	+	2716	protein_coding	- && sp|Q90Y90|KREM1_XENLA Kremen protein 1 OS=Xenopus laevis OX=8355 GN=kremen1 PE=1 SV=1 && -	-
novel.194	0.429920477499095	0.764186654878795	1.94810871206468	0.555400656118649	1.69733324627911	0.279370744093553	3.60052392623295	2.57156668002807	2.33008806490548	0.589996646626162	0.520279606139499	0.0608726599983882	-	GWHBAVH00000006	1945699	1948306	+	962	-	- && - && -	-
HaiMa00989	99.0155569882299	68.9824985026201	77.3824607718751	53.3613061542225	26.6508633074381	62.8123908233635	39.0888227627899	13.7320363034771	24.6718262287268	81.4758996215976	76.2269425247946	95.5798717979289	HaiMa00989	GWHBAVH00000001	21319190	21320188	-	435	protein_coding	- && sp|Q805E9|ANF_OREMO Natriuretic peptides A OS=Oreochromis mossambicus OX=8127 GN=nppa PE=2 SV=1 && PF00212:Atrial natriuretic peptide	-
HaiMa16366	5.18426648586633	8.97212717580821	6.07167196132239	6.49398756178273	11.5573550472876	7.83441962460577	9.39396978748922	9.03565968403075	13.4698903551605	4.99864501539546	5.50794103952054	4.57308751425153	HaiMa16366	GWHBAVH00000014	8358526	8367044	+	3419	protein_coding	- && sp|Q90595|MAFF_CHICK Transcription factor MafF OS=Gallus gallus OX=9031 GN=MAFF PE=2 SV=1 && PF03131:bZIP Maf transcription factor	-
HaiMa12176	8.6751044564658	10.2891125115386	11.3540163496457	12.1863533841458	8.96138723341974	13.0258849576792	16.7204010412227	13.8910110428594	13.3139980900396	5.12423792208743	5.52950050402429	8.18079956380334	HaiMa12176	GWHBAVH00000011	320815	327141	+	1403	protein_coding	- && sp|Q9PTJ6|CTDSL_CHICK CTD small phosphatase-like protein OS=Gallus gallus OX=9031 GN=NFI1 PE=2 SV=2 && PF03031:NLI interacting factor-like phosphatase	-
HaiMa03545	8.22611819253111	4.39482154149838	5.55718993146796	8.45395643197017	6.84975958821527	8.69440609902518	3.96280298795101	5.39071829875383	4.83642576506472	10.3533782921482	8.08645462671579	10.3574623937394	HaiMa03545	GWHBAVH00000003	10096996	10101680	-	2205	protein_coding	- && sp|Q5RGT6|ANGE2_DANRE Protein angel homolog 2 OS=Danio rerio OX=7955 GN=angel2 PE=2 SV=1 && PF03372:Endonuclease/Exonuclease/phosphatase family	-
HaiMa16712	6.08523198365357	7.42350967609014	5.69734308366701	6.00771309850018	7.74863117942814	7.40282285486701	11.6902367477539	10.2610280344254	8.70423824616152	4.79589157051928	5.95665628711718	4.1728026175422	HaiMa16712	GWHBAVH00000018	5851789	5880147	+	3340	protein_coding	- && sp|P84023|SMAD3_CHICK Mothers against decapentaplegic homolog 3 OS=Gallus gallus OX=9031 GN=SMAD3 PE=2 SV=1 && PF03165:MH1 domain|PF03166:MH2 domain	-
HaiMa12460	43.8798433615918	50.2667573832188	45.1840067975814	40.2908677265198	32.7817848891881	46.9927023241925	31.4669329254683	40.1617102289342	45.7939134306315	78.5814320895462	98.0605135357907	67.1890420217991	HaiMa12460	GWHBAVH00000011	5277403	5283638	-	2219	protein_coding	- && sp|Q9UG63|ABCF2_HUMAN ATP-binding cassette sub-family F member 2 OS=Homo sapiens OX=9606 GN=ABCF2 PE=1 SV=2 && PF00005:ABC transporter|PF12848:ABC transporter	-
novel.438	2.92257247442757	5.62886441487412	12.3345492785272	5.79375616110937	5.07532139744676	4.91040146548035	19.0486882317554	27.4665760165865	11.0787739284381	4.21551377045728	6.98404076242773	2.27035490459229	-	GWHBAVH00000013	10040845	10044881	-	1496	-	- && - && -	-
HaiMa06947	23.2840815962916	21.6187594734587	18.8189220904377	16.5718342093859	13.5399255233966	11.1797229568516	13.7017698837822	16.2485855250378	13.0497453379794	35.3117460230869	29.278542613971	24.616144044537	HaiMa06947	GWHBAVH00000006	7857383	7858768	+	609	protein_coding	- && sp|Q9D0W5|PPIL1_MOUSE Peptidyl-prolyl cis-trans isomerase-like 1 OS=Mus musculus OX=10090 GN=Ppil1 PE=1 SV=1 && PF00160:Cyclophilin type peptidyl-prolyl cis-trans isomerase/CLD	-
HaiMa01338	2.02582748875192	4.83883896421634	4.17507453005074	2.39124675149885	5.76166663746916	6.76956356754167	7.70434103777247	4.19793164847751	4.28492035008074	2.43523101754352	1.62448820432271	1.59849497713477	HaiMa01338	GWHBAVH00000001	29553051	29570657	+	6008	protein_coding	- && sp|Q9UIH9|KLF15_HUMAN Krueppel-like factor 15 OS=Homo sapiens OX=9606 GN=KLF15 PE=1 SV=1 && -	-
HaiMa02427	11.0270781592115	14.3595538659164	12.9129533120555	11.7638010962642	12.3685338510395	13.9847372747076	8.38899826078339	9.90567658569317	10.212316218276	23.8669956831618	22.2360340828431	15.0109314623905	HaiMa02427	GWHBAVH00000002	14804241	14809903	-	1736	protein_coding	- && sp|Q2KHV4|PARL_BOVIN Presenilins-associated rhomboid-like protein, mitochondrial OS=Bos taurus OX=9913 GN=PARL PE=2 SV=1 && PF01694:Rhomboid family	-
HaiMa02751	40.9758257377596	68.9715245130396	61.8843260116818	46.5403948972836	94.0230047483957	82.2718334136728	124.506985770082	71.5050993662814	107.505044927163	40.8740487062376	50.1257455127909	44.4038424240881	HaiMa02751	GWHBAVH00000003	211390	219369	+	2842	protein_coding	- && sp|Q9NUB1|ACS2L_HUMAN Acetyl-coenzyme A synthetase 2-like, mitochondrial OS=Homo sapiens OX=9606 GN=ACSS1 PE=1 SV=2 && PF00501:AMP-binding enzyme|PF13193:AMP-binding enzyme C-terminal domain|PF16177:Acetyl-coenzyme A synthetase N-terminus	-
HaiMa19808	6.078013584287	5.42845587023144	3.97011696164232	4.52943690770743	4.37428895981704	5.1262675456069	3.76225497700508	4.08631040424814	5.18249308189683	12.6912080496512	16.2643965409831	7.24149825888241	HaiMa19808	GWHBAVH00000020	14730970	14744554	-	4666	protein_coding	- && sp|A9C3P0|MLEC_DANRE Malectin OS=Danio rerio OX=7955 GN=mlec PE=3 SV=1 && PF11721:Malectin domain	-
HaiMa06801	6.12520092707152	8.74484605952567	7.18982570897058	4.32479723882807	8.82984237892008	7.07843587752642	9.99170839627445	8.28397037929346	12.7515131252637	5.07127842077157	5.15374196011566	3.72457446189073	HaiMa06801	GWHBAVH00000006	4975825	4997505	+	3569	protein_coding	- && sp|P29317|EPHA2_HUMAN Ephrin type-A receptor 2 OS=Homo sapiens OX=9606 GN=EPHA2 PE=1 SV=2 && PF01404:Ephrin receptor ligand binding domain|PF14575:Ephrin type-A receptor 2 transmembrane domain|PF00536:SAM domain (Sterile alpha motif)|PF00041:Fibronectin type III domain|PF07714:Protein tyrosine kinase	-
HaiMa24759	3.99948878496301	3.97562317907853	2.32873918349886	6.48461121610529	2.51205320449308	4.22656894619757	6.8628168169713	6.34319781073591	3.79686673364194	1.39064394782552	1.70044717939926	2.46250200580146	HaiMa24759	GWHBAVH00000024	19523733	19542619	-	1950	protein_coding	- && sp|Q95LN5|EDAD_MACFA Ectodysplasin-A receptor-associated adapter protein OS=Macaca fascicularis OX=9541 GN=EDARADD PE=2 SV=1 && -	-
HaiMa06941	2.28151445335167	4.21220004854388	6.04665966421142	4.18962240758477	5.47177146074115	6.36199806641214	8.00133377619	4.17784585111638	4.91427980343473	2.09933708408924	2.02713912676168	2.13132663617969	HaiMa06941	GWHBAVH00000006	7812830	7817669	+	2253	protein_coding	- && sp|Q3ZB90|KBTBC_DANRE Kelch repeat and BTB domain-containing protein 12 OS=Danio rerio OX=7955 GN=kbtbd12 PE=2 SV=1 && PF00651:BTB/POZ domain|PF07646:Kelch motif|PF07707:BTB And C-terminal Kelch|PF01344:Kelch motif	-
HaiMa23023	11.9969362554065	20.0037761357298	22.2572188939152	23.6402853122864	52.6526880236859	25.0234477010971	73.0059559805204	46.1499563843921	47.0941281128385	26.9374212713862	25.1110173976874	25.4753843269635	HaiMa23023	GWHBAVH00000023	9713520	9717695	-	1901	protein_coding	- && sp|Q6DG85|URIC_DANRE Uricase OS=Danio rerio OX=7955 GN=uox PE=1 SV=1 && PF01014:Uricase	-
HaiMa11625	20.8206540571414	29.1402958487215	21.948598655871	18.7561417349118	25.6771699958907	31.8894016195766	38.3192935798555	28.4221354859261	28.8404609949273	15.9125249178931	17.3067347827108	11.8877038547817	HaiMa11625	GWHBAVH00000010	8460525	8487889	-	1399	protein_coding	- && sp|Q62920|PDLI5_RAT PDZ and LIM domain protein 5 OS=Rattus norvegicus OX=10116 GN=Pdlim5 PE=1 SV=2 && PF00595:PDZ domain|PF15936:Domain of unknown function (DUF4749)	-
HaiMa08126	6.90820790129974	8.43106294873551	8.2060333132817	10.6554644396096	7.11748407939707	9.923248830203	15.5018921042175	18.0703781535111	11.5647683997167	7.50300920687256	6.60928526332544	5.88598040411081	HaiMa08126	GWHBAVH00000007	8632500	8639091	-	975	protein_coding	- && - && PF01108:Tissue factor	-
HaiMa13194	2.07170233757969	3.06442924143636	3.69391887951847	0.56043575609545	1.37629347852369	4.28895944326317	0.743147432086456	0.895097893461082	0.870253778179823	2.2112828538868	2.57341940723854	2.56666718118625	HaiMa13194	GWHBAVH00000012	8935824	8939695	+	1483	protein_coding	- && - && -	-
HaiMa10195	4.77462515147166	8.42235143356303	7.41585135568091	4.58613617212106	9.06807386741185	9.24870656072379	10.6212484421558	6.68032597716537	11.8247124212942	4.08603191637574	4.32087675038281	3.94010156482269	HaiMa10195	GWHBAVH00000009	3170269	3183918	+	2809	protein_coding	- && sp|Q9ERK0|RIPK4_MOUSE Receptor-interacting serine/threonine-protein kinase 4 OS=Mus musculus OX=10090 GN=Ripk4 PE=1 SV=2 && PF00069:Protein kinase domain	-
HaiMa03536	4.09065988008298	5.59277057178495	5.64142257978996	4.75358166752001	5.35758487472411	5.55523370444587	6.39811781374683	6.50238086323951	7.27920310660162	2.88553313453288	3.84195635707648	2.99672330407477	HaiMa03536	GWHBAVH00000003	10006755	10010115	-	1661	protein_coding	- && sp|Q5RIV4|ADAT2_DANRE tRNA-specific adenosine deaminase 2 OS=Danio rerio OX=7955 GN=adat2 PE=2 SV=2 && PF00383:Cytidine and deoxycytidylate deaminase zinc-binding region	-
HaiMa17402	6.0676665164625	7.75216893796984	7.40238131226351	6.84235006075097	6.66524645041433	6.48638253174826	6.39768012012579	6.17419751406742	5.94694001265026	9.73800810880129	15.0226652068262	12.5252862481648	HaiMa17402	GWHBAVH00000018	24760569	24766974	+	2707	protein_coding	- && sp|Q02127|PYRD_HUMAN Dihydroorotate dehydrogenase (quinone), mitochondrial OS=Homo sapiens OX=9606 GN=DHODH PE=1 SV=3 && PF01180:Dihydroorotate dehydrogenase	-
HaiMa09622	95.1217532598709	119.867044010429	98.474470363278	112.266087027701	82.9120880020319	127.965131763964	209.213732828331	154.975344953927	112.246345293394	64.3724695331372	66.5225240707797	74.9610183250691	HaiMa09622	GWHBAVH00000008	8360520	8363607	-	964	protein_coding	- && sp|P58691|ACTPA_HETCR DELTA-stichotoxin-Hcr4a OS=Heteractis crispa OX=175771 PE=1 SV=2 && PF06369:Sea anemone cytotoxic protein	-
HaiMa02863	18.4622761690313	10.8851876482054	6.36073275445594	6.36431418663639	2.2936232076529	6.17613824699524	2.27939532943995	0.727963024663869	1.38145820550808	5.03251841103015	4.80926847581361	5.0363995105664	HaiMa02863	GWHBAVH00000003	1007235	1013036	+	5802	protein_coding	- && sp|Q02566|MYH6_MOUSE Myosin-6 OS=Mus musculus OX=10090 GN=Myh6 PE=1 SV=2 && PF01576:Myosin tail|PF02736:Myosin N-terminal SH3-like domain|PF00063:Myosin head (motor domain)	-
HaiMa09984	3.36320647826435	5.08948312149278	3.54855494628398	4.5209613408058	3.89368246696428	4.68597861426253	5.81320953908157	5.0590870344162	4.75479182699197	1.45532506167787	1.87690867914824	2.52256303033321	HaiMa09984	GWHBAVH00000008	13500132	13505351	-	1300	protein_coding	- && sp|P46098|5HT3A_HUMAN 5-hydroxytryptamine receptor 3A OS=Homo sapiens OX=9606 GN=HTR3A PE=1 SV=1 && PF02931:Neurotransmitter-gated ion-channel ligand binding domain|PF02932:Neurotransmitter-gated ion-channel transmembrane region	-
HaiMa01372	7.67104359496609	6.49238806213827	6.76994685021373	6.28647171950134	6.54035951722302	7.42416176292812	8.15475267697475	6.75049248218392	8.44378974801258	3.77455395063781	2.44839223031922	3.88239771835024	HaiMa01372	GWHBAVH00000001	30708511	30711268	-	2172	protein_coding	- && sp|Q9NTX9|F217B_HUMAN Protein FAM217B OS=Homo sapiens OX=9606 GN=FAM217B PE=1 SV=1 && PF15344:FAM217 family	-
HaiMa21456	18.7619306743253	34.8088397855856	26.4503633211418	26.7957393006373	38.0686601164688	46.4753290555056	51.0893506466397	36.7367683107494	57.7524895095268	25.6735419612858	23.3446353127891	21.0066756284916	HaiMa21456	GWHBAVH00000022	253727	256479	-	1943	protein_coding	- && sp|Q5R868|PGAP4_PONAB Post-GPI attachment to proteins factor 4 OS=Pongo abelii OX=9601 GN=PGAP4 PE=2 SV=1 && -	-
HaiMa15825	6.65628584606566	21.6298120983148	16.3844318311268	8.22429273057222	19.6304157660029	13.7658303006565	37.2606405277932	22.5545913300994	18.1982194015332	11.523254568779	6.82421680051246	5.36173756020835	HaiMa15825	GWHBAVH00000014	2837076	2844110	-	2512	protein_coding	- && sp|Q15746|MYLK_HUMAN Myosin light chain kinase, smooth muscle OS=Homo sapiens OX=9606 GN=MYLK PE=1 SV=4 && PF07679:Immunoglobulin I-set domain|PF00041:Fibronectin type III domain|PF00069:Protein kinase domain	-
HaiMa19008	3.88960076339574	9.78112049541126	7.21584554501435	4.29581020117015	11.4156280688403	10.0892661868563	9.72228721766736	9.55292761936913	5.98691338390097	3.98010553683392	2.85927328705935	3.40906767370734	HaiMa19008	GWHBAVH00000020	940094	950809	+	1838	protein_coding	- && sp|Q11005|MMP11_XENLA Stromelysin-3 OS=Xenopus laevis OX=8355 GN=mmp11 PE=1 SV=1 && PF00413:Matrixin|PF00045:Hemopexin	-
HaiMa02935	9.26573460038293	8.15177266665216	7.39640113138208	7.87334345192011	5.03180712064886	6.88002668438028	4.16591465570947	4.98433695703471	5.47963839371222	10.8871526341503	18.7953316154352	9.22137317592879	HaiMa02935	GWHBAVH00000003	1513490	1519043	+	3099	protein_coding	- && sp|Q7ZXZ0|MCM3Z_XENLA Zygotic DNA replication licensing factor mcm3 OS=Xenopus laevis OX=8355 GN=zmcm3 PE=1 SV=1 && PF00493:MCM P-loop domain|PF17855:MCM AAA-lid domain|PF17207:MCM OB domain|PF14551:MCM N-terminal domain	-
HaiMa12929	0	0.19663581182745	0.212078035590712	0.109169104488198	0.510448472042085	0.0329477327225693	0.723800531829069	0.687925632018561	0.224836475820563	0.0231938528893126	0.0230097913344152	0.0215371456117872	HaiMa12929	GWHBAVH00000012	2376479	2383978	+	2719	protein_coding	- && - && -	-
HaiMa17570	2.64404818252326	2.20815396363175	1.65805153870834	2.75601992944196	2.35603484361177	2.84753294885931	4.83978261762202	3.30583158542194	5.08518693333072	1.6616634957677	1.46531278450163	2.08178896196913	HaiMa17570	GWHBAVH00000018	27497696	27500293	-	2391	protein_coding	- && - && -	-
HaiMa12277	1.31435434116778	3.06783458715788	6.84658404349569	2.47358995919509	6.80347742883544	3.79596971494347	14.0651822725689	5.51817564818826	5.27670602269085	2.58313346634913	1.81151732215344	2.17116786244251	HaiMa12277	GWHBAVH00000011	1809824	1817603	+	2832	protein_coding	- && sp|O42115|ARX_DANRE Aristaless-related homeobox protein OS=Danio rerio OX=7955 GN=arx PE=2 SV=1 && PF00046:Homeodomain|PF03826:OAR domain	-
HaiMa05238	5.04488434586318	4.11524609266346	4.9118570236048	5.60517921788051	3.88770138790596	6.17826794983903	10.922637313015	10.1058275826455	6.1344956716997	3.00305171457338	3.23604944680732	3.94242931963288	HaiMa05238	GWHBAVH00000004	17737694	17741412	+	1218	protein_coding	- && sp|B7ZAP0|RBG10_HUMAN Rab GTPase-activating protein 1-like, isoform 10 OS=Homo sapiens OX=9606 GN=RABGAP1L PE=1 SV=1 && -	-
HaiMa05511	4.40621645801009	3.39821677346719	4.78206443654038	2.12740715134648	2.09540515483745	4.85884123512765	8.31044987578549	6.04838314841682	6.08534408850581	1.92398906459108	2.60555522851895	3.40297330276704	HaiMa05511	GWHBAVH00000005	162656	166720	+	2065	protein_coding	- && sp|Q62312|TGFR2_MOUSE TGF-beta receptor type-2 OS=Mus musculus OX=10090 GN=Tgfbr2 PE=1 SV=1 && PF08917:Transforming growth factor beta receptor 2 ectodomain|PF00069:Protein kinase domain	-
HaiMa00658	4.11097791775949	13.445623253091	37.4396232575926	10.0224421647646	59.6240028391144	32.4708969273093	87.7644920468474	46.3760910268698	33.8895241174879	19.1845439630027	17.1763127955134	8.78076628874268	HaiMa00658	GWHBAVH00000001	15403843	15412097	-	1854	protein_coding	- && sp|P19237|TNNI1_HUMAN Troponin I, slow skeletal muscle OS=Homo sapiens OX=9606 GN=TNNI1 PE=1 SV=3 && PF00992:Troponin	-
novel.162	1.48982585794454	5.63212525626844	5.30914564064343	3.03330739521734	2.60040013205654	3.86397978946469	5.74602524392187	4.20402269651603	2.97484368737767	1.4646602589326	1.4945523656124	0.816024868803874	-	GWHBAVH00000004	20832590	20842008	+	1507	-	- && sp|Q8WXH0|SYNE2_HUMAN Nesprin-2 OS=Homo sapiens OX=9606 GN=SYNE2 PE=1 SV=3 && PF00307:Calponin homology (CH) domain	-
HaiMa23286	2.98832008203851	3.3802108079045	2.52592563858387	2.14473117849286	2.35958754757298	3.49536402075431	1.13758014222153	1.91825169942599	2.30672188138545	5.10345204673163	6.89375177191973	3.89268345411658	HaiMa23286	GWHBAVH00000023	15118293	15129756	-	2768	protein_coding	- && sp|Q5TYP4|CA112_DANRE Uncharacterized protein C1orf112 homolog OS=Danio rerio OX=7955 GN=si:dkey-97o5.1 PE=2 SV=1 && PF14868:Domain of unknown function (DUF4487)	-
HaiMa14423	2.94469660613549	2.78546147068325	2.55252775140973	2.05039051120689	2.53420115244876	2.81992643819526	1.45693811161464	1.802570056971	1.35613623745243	3.19823694696914	3.44637851315475	2.57723239192243	HaiMa14423	GWHBAVH00000012	33022695	33048290	+	6862	protein_coding	- && sp|Q5VW36|FOCAD_HUMAN Focadhesin OS=Homo sapiens OX=9606 GN=FOCAD PE=1 SV=1 && PF11229:Focadhesin|PF12530:Protein of unknown function (DUF3730)	-
HaiMa05639	2.44349498067004	1.59075505016018	2.31616852526346	2.11958913492469	1.11738159497684	1.70587106737597	0.819761709152197	1.07713898136603	0.646717977063557	2.88957728203817	1.78700023007271	2.42182991659163	HaiMa05639	GWHBAVH00000005	1719689	1726242	+	3361	protein_coding	- && sp|Q98TB4|GDF8_OREMO Growth/differentiation factor 8 OS=Oreochromis mossambicus OX=8127 GN=gdf-8 PE=2 SV=1 && PF00019:Transforming growth factor beta like domain|PF00688:TGF-beta propeptide	-
HaiMa13134	9.52045723475873	17.0625361582379	10.5157102855127	8.53665844213697	9.27469568773979	10.4448745160956	9.03697745985775	8.09914593049667	11.331086224478	18.6835603085162	25.9419266365582	16.9288596275458	HaiMa13134	GWHBAVH00000012	7549858	7574394	+	3345	protein_coding	- && sp|H2LNR5|ABCB7_ORYLA Iron-sulfur clusters transporter ABCB7, mitochondrial OS=Oryzias latipes OX=8090 GN=abcb7 PE=1 SV=2 && PF00664:ABC transporter transmembrane region|PF00005:ABC transporter	-
HaiMa16161	36.9677518426627	44.3500197254846	35.4007693848036	33.0417154182391	38.8984140701857	37.8064653444278	30.9585999854631	29.7444737797677	37.2240583397537	61.0198067654781	83.5712243681909	54.6197161165965	HaiMa16161	GWHBAVH00000014	5450778	5453931	-	1635	protein_coding	- && sp|Q13442|HAP28_HUMAN 28 kDa heat- and acid-stable phosphoprotein OS=Homo sapiens OX=9606 GN=PDAP1 PE=1 SV=1 && PF10252:Casein kinase substrate phosphoprotein PP28	-
HaiMa18266	2.5155461417895	2.7248675481034	3.94014915586454	2.44190587348287	3.04886125441588	3.39397905597327	5.90794643156405	4.72426070871704	3.24739010374184	1.45628775189847	2.16709643632487	1.0353294053776	HaiMa18266	GWHBAVH00000019	10960964	10987322	-	5543	protein_coding	- && sp|Q8VIG0|ZCH14_MOUSE Zinc finger CCHC domain-containing protein 14 OS=Mus musculus OX=10090 GN=Zcchc14 PE=2 SV=1 && -	-
HaiMa23289	2.91170548093256	7.54771624223204	2.81215692932541	2.49898616000819	4.48442762763075	4.13893207111906	5.49589026410432	7.06211685945106	7.00875005298758	2.49277958032092	3.50073658499587	3.12637981905479	HaiMa23289	GWHBAVH00000023	15136282	15139484	+	1948	protein_coding	- && sp|Q95LG1|LYAM2_HORSE E-selectin OS=Equus caballus OX=9796 GN=SELE PE=2 SV=1 && PF00084:Sushi repeat (SCR repeat)|PF00059:Lectin C-type domain	-
HaiMa07745	1.30476104484813	1.72831965494466	1.20430082374477	0.552002640901302	1.36405620395073	1.36661527729623	0.8577714569417	0.657464789403463	0.779619672344629	2.25392491028419	1.99970899032696	1.33573170568016	HaiMa07745	GWHBAVH00000007	233062	239944	+	6883	protein_coding	- && - && PF13843:Transposase IS4	-
HaiMa06925	4.87200288747003	10.7883290019996	9.92296603930082	3.21514837463513	15.1758909523709	12.7710108984094	13.2851235644848	6.72527517541592	11.0835968014638	4.73751869018127	3.36645628451933	3.56022110824954	HaiMa06925	GWHBAVH00000006	7518641	7536044	-	2862	protein_coding	- && sp|O62807|PPARG_PIG Peroxisome proliferator-activated receptor gamma OS=Sus scrofa OX=9823 GN=PPARG PE=2 SV=1 && PF12577:PPAR gamma N-terminal region|PF00104:Ligand-binding domain of nuclear hormone receptor|PF00105:Zinc finger, C4 type (two domains)	-
HaiMa19922	31.8920748459206	43.1478446306014	40.9330345879518	45.4129450026825	64.3896995199126	48.3562209190777	53.9264469142067	48.2922092895505	58.4556784569712	20.3922555479388	16.0519075601121	30.7116788123401	HaiMa19922	GWHBAVH00000020	17198528	17203529	-	2740	protein_coding	- && sp|Q3T013|BNI3L_BOVIN BCL2/adenovirus E1B 19 kDa protein-interacting protein 3-like OS=Bos taurus OX=9913 GN=BNIP3L PE=2 SV=1 && PF06553:BNIP3	-
HaiMa15294	5.37910152296119	8.47253230793801	8.2558615903358	6.94493979732896	9.07130323844725	6.92824859181656	10.2880008515623	7.17673503245398	10.6393495884024	3.95115174193501	4.93036869542939	3.92689738219656	HaiMa15294	GWHBAVH00000013	10206626	10209615	-	2043	protein_coding	- && - && -	-
HaiMa15567	92.3393604103694	210.165107280249	319.356184233388	246.499523313692	332.779410607154	434.647153505077	601.73019435611	388.529242677131	381.200807108307	233.902642571223	129.463192900275	109.290041179808	HaiMa15567	GWHBAVH00000014	776740	782442	+	4271	protein_coding	- && sp|B5DGM7|ALDOA_SALSA Fructose-bisphosphate aldolase A OS=Salmo salar OX=8030 PE=1 SV=1 && PF00089:Trypsin	-
HaiMa05814	16.8602547920326	27.7872991357797	24.2820680349256	15.2905479080253	42.6566352610876	34.6839273725326	48.3394357539975	26.5180152977587	40.7109264009475	19.1564251441081	14.7584669919397	12.1380482222624	HaiMa05814	GWHBAVH00000005	4428910	4433955	-	2446	protein_coding	- && sp|P49259|PLA2R_BOVIN Secretory phospholipase A2 receptor OS=Bos taurus OX=9913 GN=PLA2R1 PE=1 SV=1 && PF00059:Lectin C-type domain	-
HaiMa14071	14.3742260033575	11.4195567733275	11.6125666595491	12.8489815292933	9.89798018125123	11.2254453474293	7.62224976010237	11.3900362760798	10.8327234463609	24.4764597435976	22.1950687309095	17.3439036666522	HaiMa14071	GWHBAVH00000012	26957152	26960799	-	1229	protein_coding	- && sp|Q9H8G2|CAAP1_HUMAN Caspase activity and apoptosis inhibitor 1 OS=Homo sapiens OX=9606 GN=CAAP1 PE=1 SV=2 && PF15335:Caspase activity and apoptosis inhibitor 1	-
HaiMa16821	3.59687210497023	23.0623612556259	20.8087472393785	6.71459600586377	42.743539065878	32.4641157460382	26.837122965588	11.793020992131	43.4845702857599	6.324594335114	8.01840725899068	7.523985602787	HaiMa16821	GWHBAVH00000018	9021918	9041783	-	3121	protein_coding	- && sp|Q1RPR6|ITB6_PIG Integrin beta-6 OS=Sus scrofa OX=9823 GN=ITGB6 PE=2 SV=1 && PF00362:Integrin beta chain VWA domain|PF17205:Integrin plexin domain|PF08725:Integrin beta cytoplasmic domain	-
HaiMa11711	6.94488582875355	10.4351089341966	10.6223190826264	8.01963902560094	6.01570635812818	6.91532447718825	5.8004612725485	6.35134055503724	6.19672117803465	12.0596234643131	12.8420067520669	13.4584111549419	HaiMa11711	GWHBAVH00000010	9198763	9207002	-	570	protein_coding	- && sp|Q5ZJU4|URM1_CHICK Ubiquitin-related modifier 1 OS=Gallus gallus OX=9031 GN=URM1 PE=3 SV=1 && PF09138:Urm1 (Ubiquitin related modifier)	-
HaiMa09771	16.9463892315645	12.1747482077836	13.2239834278913	17.7945076134345	10.8644678320938	10.7640753622196	7.8822251973308	13.4083856161897	10.794377901809	24.1990097465041	23.6028137084964	20.0872699778402	HaiMa09771	GWHBAVH00000008	10111807	10116416	+	1548	protein_coding	- && sp|Q15546|PAQRB_HUMAN Monocyte to macrophage differentiation factor OS=Homo sapiens OX=9606 GN=MMD PE=1 SV=2 && PF03006:Haemolysin-III related	-
HaiMa16024	16.6452202012591	23.3727987916432	23.3702076095774	17.4818379629817	21.6125038905082	22.0834629148163	32.692685704762	27.8425493669514	31.4264148856612	10.9510191850199	18.0815327114868	14.8976503016577	HaiMa16024	GWHBAVH00000014	4381625	4384932	+	1647	protein_coding	- && sp|Q9D8Z1|ASCC1_MOUSE Activating signal cointegrator 1 complex subunit 1 OS=Mus musculus OX=10090 GN=Ascc1 PE=1 SV=1 && PF00013:KH domain|PF10469:AKAP7 2'5' RNA ligase-like domain	-
HaiMa00373	2.71511930502211	5.87530519075645	4.10445681692749	5.27830984299772	5.21985081453108	5.99619112214647	6.92048754652568	7.47440476906481	8.48221747358351	3.90606726510943	3.50006280493845	2.92504989602644	HaiMa00373	GWHBAVH00000001	9736618	9740323	+	1001	protein_coding	- && - && PF04134:Protein of unknown function, DUF393	-
HaiMa21526	5.78070964789761	29.8067222201321	9.61677553541461	3.99797513099893	18.7765603245624	6.60218976596522	11.4029761447995	15.4102729222918	20.1964292524255	4.0066128339289	5.48524772813337	7.14321714888328	HaiMa21526	GWHBAVH00000022	822386	823677	+	787	protein_coding	- && sp|O46675|GROG_BOVIN Growth-regulated protein homolog gamma OS=Bos taurus OX=9913 PE=3 SV=1 && PF00048:Small cytokines (intecrine/chemokine), interleukin-8 like	-
novel.714	4.6774324331717	7.84343042783363	6.90766880819602	11.8732318041365	12.6998245338261	9.51839406022076	16.1267784884099	11.3552265687107	16.7927171667574	4.86118996296565	4.4315899368778	7.72660055173985	-	GWHBAVH00000023	10704044	10705483	-	1440	-	- && - && -	-
HaiMa23100	5.12408593313341	5.7960627296637	5.31208633741742	3.55326766125419	2.29368050125234	4.7053950326441	3.91038542047679	2.6532880331711	2.95929924085703	7.31810444288341	9.9602509981944	5.88933071370399	HaiMa23100	GWHBAVH00000023	11022533	11036356	-	2456	protein_coding	- && sp|P33072|LYOX_BOVIN Protein-lysine 6-oxidase OS=Bos taurus OX=9913 GN=LOX PE=1 SV=3 && PF01186:Lysyl oxidase	-
HaiMa08947	0.774804621279465	1.9566432657231	2.92364835988725	0.959562802103129	3.18699034177836	3.49706170018336	6.36198372920352	2.8521954764539	2.87943216116361	1.48091937251148	1.04940507627481	0.964383330770439	HaiMa08947	GWHBAVH00000008	742229	750233	-	3279	protein_coding	- && sp|E7FCP8|NAGS_DANRE N-acetylglutamate synthase, mitochondrial OS=Danio rerio OX=7955 GN=nags PE=1 SV=1 && PF04768:NAT, N-acetyltransferase, of N-acetylglutamate synthase	-
HaiMa22915	7.7913476068803	8.86897885182502	10.3337294314787	5.8435654960797	9.62297497144373	9.26740192475855	12.6841255682285	9.98693549343787	8.82961790234067	4.46786314650948	6.13215026485912	4.34453962717859	HaiMa22915	GWHBAVH00000023	6081693	6112953	+	4785	protein_coding	- && sp|Q63ZY3|KANK2_HUMAN KN motif and ankyrin repeat domain-containing protein 2 OS=Homo sapiens OX=9606 GN=KANK2 PE=1 SV=1 && PF12075:KN motif|PF12796:Ankyrin repeats (3 copies)	-
HaiMa07437	2.57216338884034	2.76544537426985	2.05055235985429	1.91916462351344	2.60408963655425	2.16239378244366	1.59476967869021	1.58646631536383	1.96164441138216	3.12602150460979	4.20686428084951	4.29099776557603	HaiMa07437	GWHBAVH00000006	15612007	15615332	+	2320	protein_coding	- && sp|Q6ZSB9|ZBT49_HUMAN Zinc finger and BTB domain-containing protein 49 OS=Homo sapiens OX=9606 GN=ZBTB49 PE=1 SV=3 && PF00651:BTB/POZ domain	-
HaiMa10329	62.872194550342	84.1017297472393	61.3709904549291	49.6414167811038	56.5012601709	71.3266324647131	64.9257073323217	59.3033740967477	64.087262176055	127.089148560745	178.95182221297	99.1979321361416	HaiMa10329	GWHBAVH00000009	5878679	5882702	-	1575	protein_coding	- && sp|P07222|NPM_XENLA Nucleophosmin OS=Xenopus laevis OX=8355 GN=npm1 PE=1 SV=1 && PF16276:Nucleophosmin C-terminal domain|PF03066:Nucleoplasmin/nucleophosmin domain	-
HaiMa00135	0.85157892797693	1.07792897652991	0.791544514442205	1.07975512288818	1.34481914859616	0.860801917513606	1.32371542424322	2.02920317664368	1.91142724685431	0.519402218306445	0.751450512127528	0.602877476854318	HaiMa00135	GWHBAVH00000001	3446157	3449070	+	2914	protein_coding	- && - && PF09004:Domain of unknown function (DUF1891)	-
HaiMa04703	6.29549160596029	8.60623408497843	7.72139270719199	7.54339228581889	8.46654968921743	8.52460161853858	9.41955249388217	9.69529421478335	8.32136949778815	5.31822491674875	3.56487878280768	4.47120960402976	HaiMa04703	GWHBAVH00000004	8096099	8102824	-	1755	protein_coding	- && - && -	-
HaiMa18476	0.175451691315783	2.57998739445616	2.78259922940791	0.264437233945133	0.42427030736613	0.0665069675372427	0.233765540732679	6.31597674348358	8.92563530997538	0.140454534534612	0.464466389296769	0.21737007764829	HaiMa18476	GWHBAVH00000019	16780726	16784024	-	1347	protein_coding	- && - && PF00100:Zona pellucida-like domain	-
HaiMa17780	33.733061974183	35.4150340665042	23.0409644081633	27.2982850881428	16.1887873178443	25.5738048556158	13.4565035626888	18.6685984348488	21.829080915128	43.9831574195978	50.585629928041	32.1326481244825	HaiMa17780	GWHBAVH00000019	1201702	1203153	-	585	protein_coding	- && sp|Q5E9B2|PAF15_BOVIN PCNA-associated factor OS=Bos taurus OX=9913 GN=PCLAF PE=3 SV=1 && PF15715:PCNA-associated factor histone like domain	-
HaiMa12458	14.8944446121257	12.8280313451682	8.42567206821072	13.9721608573781	7.28029017750905	8.90226370387371	7.65796104945696	9.29365221645159	8.09991434962768	15.0238970584475	21.2526531922382	13.8895045813372	HaiMa12458	GWHBAVH00000011	5264219	5272227	-	3824	protein_coding	- && sp|Q08BS4|EZH2_DANRE Histone-lysine N-methyltransferase EZH2 OS=Danio rerio OX=7955 GN=ezh2 PE=2 SV=1 && PF00856:SET domain|PF18264:CXC domain|PF11616:WD repeat binding protein EZH2|PF18118:Polycomb repressive complex 2 tri-helical domain	-
HaiMa15358	7.71943358449918	10.4855827074842	11.3895289358064	7.126590837212	11.1681874041185	11.1543436157479	4.746967588446	5.49137400864052	6.82669321894038	12.8874681620385	11.2481778277635	10.1359266693017	HaiMa15358	GWHBAVH00000013	10735186	10737800	+	1791	protein_coding	- && sp|Q9NPJ3|ACO13_HUMAN Acyl-coenzyme A thioesterase 13 OS=Homo sapiens OX=9606 GN=ACOT13 PE=1 SV=1 && PF03061:Thioesterase superfamily	-
HaiMa09565	9.2253680335758	9.55399645263016	10.8545210611848	16.8087389871189	6.57213086810474	16.723340831608	20.1035120539601	18.9680736145751	11.0773875219898	6.30203218936148	6.38227101167689	7.80251477608764	HaiMa09565	GWHBAVH00000008	7597872	7603195	-	1441	protein_coding	- && sp|Q02084|A33_PLEWA Zinc-binding protein A33 OS=Pleurodeles waltl OX=8319 PE=1 SV=2 && PF00622:SPRY domain|PF00643:B-box zinc finger|PF13765:SPRY-associated domain|PF13920:Zinc finger, C3HC4 type (RING finger)	-
HaiMa22484	0	0.384531625689612	0.124418910839574	0.0341577439704731	0.140923583105912	0	0.362350038396914	1.35395378345299	1.13339604621706	0	0.0719949627598099	0	HaiMa22484	GWHBAVH00000022	16419370	16427126	+	1738	protein_coding	- && sp|Q8VC66|ADIP_MOUSE Afadin- and alpha-actinin-binding protein OS=Mus musculus OX=10090 GN=Ssx2ip PE=1 SV=1 && -	-
novel.736	3.2926204659601	5.1346336855779	3.93890559014512	3.37262096424815	5.26756456143028	3.913961577583	6.00546298589686	4.33373967670572	7.38701209426203	2.84910113972916	2.29335070133538	2.80401225715286	-	GWHBAVH00000024	238342	254702	-	7393	-	- && sp|Q60769|TNAP3_MOUSE Tumor necrosis factor alpha-induced protein 3 OS=Mus musculus OX=10090 GN=Tnfaip3 PE=1 SV=2 && PF01754:A20-like zinc finger	-
HaiMa02342	12.5973524041798	6.12121229615035	8.55003268072833	14.8861089436245	7.60028109167202	7.26363934643237	3.54597053341124	5.07344320612585	5.50748088068568	11.7416616587824	10.1454523197202	17.3216535839858	HaiMa02342	GWHBAVH00000002	12828150	12828815	-	666	protein_coding	- && sp|O73737|MAP6_CHICK Microtubule-associated protein 6 homolog OS=Gallus gallus OX=9031 GN=MAP6 PE=2 SV=1 && -	-
HaiMa22787	3.88963623098771	3.49028565993724	4.53316801075147	5.96063310505563	4.77419453262891	4.41499618482429	6.65896489282744	6.76830057308585	4.64662050029163	2.45854840626713	2.80719454279865	3.12288611370915	HaiMa22787	GWHBAVH00000023	2854043	2882023	-	2719	protein_coding	- && sp|Q8VDU0|GPSM2_MOUSE G-protein-signaling modulator 2 OS=Mus musculus OX=10090 GN=Gpsm2 PE=1 SV=2 && PF02188:GoLoco motif|PF13424:Tetratricopeptide repeat	-
HaiMa11269	6.257300543036	10.8346132076791	16.7942047992411	10.9059624107241	19.9531720927149	21.6390374609739	29.4039676321246	21.8002326627378	21.8025950519038	13.6917139882769	8.00202749833739	10.2091509316075	HaiMa11269	GWHBAVH00000010	4450723	4455179	-	2455	protein_coding	- && sp|P32856|STX2_HUMAN Syntaxin-2 OS=Homo sapiens OX=9606 GN=STX2 PE=1 SV=3 && PF00804:Syntaxin	-
HaiMa15414	1.53590585253193	1.99607644547685	3.54818694072401	2.03578642659419	2.39325865306379	2.22971229937498	5.66021623861994	4.63879712551254	3.38125208935902	1.88355124133087	1.97241509423765	1.45750965228442	HaiMa15414	GWHBAVH00000013	11179985	11183020	-	1808	protein_coding	- && sp|Q2KJ93|CDC42_BOVIN Cell division control protein 42 homolog OS=Bos taurus OX=9913 GN=CDC42 PE=1 SV=1 && PF00071:Ras family	-
HaiMa02146	4.66927069983459	5.79688096476187	6.39105826510041	4.89759368944719	4.50068129062514	5.9400926240935	7.40470824417194	8.07139326895924	5.08001770259083	2.82013645979211	3.23189106920926	3.34109708555533	HaiMa02146	GWHBAVH00000002	8685108	8690108	-	2594	protein_coding	- && sp|Q5PQP4|BORG1_RAT Cdc42 effector protein 2 OS=Rattus norvegicus OX=10116 GN=Cdc42ep2 PE=1 SV=1 && PF00786:P21-Rho-binding domain|PF14957:Cdc42 effector	-
HaiMa06047	1.46142579277077	1.94372949994549	0.979614329252423	1.37160193442729	1.39805081168785	1.53407115307909	1.86156224197621	1.8040638434395	2.08632577350248	0.651382241975959	1.02033633006156	0.652606538639964	HaiMa06047	GWHBAVH00000005	8653132	8663409	-	3679	protein_coding	- && sp|Q08BN9|NXPE3_DANRE NXPE family member 3 OS=Danio rerio OX=7955 GN=nxpe3 PE=2 SV=1 && PF06312:Neurexophilin	-
HaiMa24551	0.248249399372226	0.229749567954046	0.234026046579199	0.113380746792747	0	0.35929766820588	0.105241371446163	0.207425369539986	0.0778368191693545	0.626304903039367	1.15902815047988	0.424992543716783	HaiMa24551	GWHBAVH00000024	13620116	13625351	-	5236	protein_coding	- && - && -	-
HaiMa13488	3.79707981045177	3.08072971959794	3.22565375910845	3.85520480854363	2.08774273724694	2.35115109396633	1.74816824547582	1.86778992096317	2.33122844815026	5.30485245676656	7.22049884418851	3.48756100557387	HaiMa13488	GWHBAVH00000012	15531619	15540753	+	2972	protein_coding	- && sp|P33611|DPOA2_MOUSE DNA polymerase alpha subunit B OS=Mus musculus OX=10090 GN=Pola2 PE=1 SV=2 && PF08418:DNA polymerase alpha subunit B N-terminal|PF04042:DNA polymerase alpha/epsilon subunit B	-
HaiMa18495	17.0050078467711	14.7878037670183	13.462588374556	15.7897744853948	11.8154696804515	14.4462256308239	10.4607216458391	13.9174608814707	13.0055542930583	25.6942060967662	34.0849783265065	20.105547495577	HaiMa18495	GWHBAVH00000019	16950500	16978846	+	4899	protein_coding	- && sp|Q1LVE8|SF3B3_DANRE Splicing factor 3B subunit 3 OS=Danio rerio OX=7955 GN=sf3b3 PE=2 SV=1 && PF03178:CPSF A subunit region|PF10433:Mono-functional DNA-alkylating methyl methanesulfonate N-term	-
HaiMa05185	0.0606231859743381	0.425154831292939	0.473334848160186	0.158374731637363	0.0502616842680229	0.0919196442362671	0.161544317343997	0.458135892693534	0.766654599643981	0.0517661284679178	0.0513553233230247	0.0480685400520824	HaiMa05185	GWHBAVH00000004	17228517	17234473	+	4873	protein_coding	- && sp|F1R237|TDRD6_DANRE Tudor domain-containing 6 OS=Danio rerio OX=7955 GN=tdrd6 PE=1 SV=2 && PF00567:Tudor domain	-
HaiMa22821	2.63225590131901	3.69985029075371	0.81071599776107	3.34725933128591	0.882484364125894	1.02068668584107	0.908402442520689	0.890171087139678	0.456409215061205	1.7963039396988	1.92826824082325	3.06227002816314	HaiMa22821	GWHBAVH00000023	4149363	4157155	+	6846	protein_coding	- && sp|Q6DK99|CNFNB_XENLA Cornifelin homolog B OS=Xenopus laevis OX=8355 GN=cnfn-b PE=3 SV=1 && -	-
HaiMa23408	21.3922499665929	30.2223673045205	28.6899793378748	26.6416605260303	33.7827844742173	36.7165638161863	57.3923191358422	43.9603499845078	46.2764046216038	22.9888786425962	29.5250987622991	18.5774962086115	HaiMa23408	GWHBAVH00000023	16747736	16759339	-	2030	protein_coding	- && sp|P38024|PUR6_CHICK Multifunctional protein ADE2 OS=Gallus gallus OX=9031 GN=AIRC PE=2 SV=1 && PF01259:SAICAR synthetase|PF13837:Myb/SANT-like DNA-binding domain	-
HaiMa01271	0.0579248598535195	1.29731922704718	1.41333377149791	0.139685080048664	0	0.122959646452679	0.200660214890683	3.57294040243174	5.75369767299869	0.12365507060008	0.392556063612705	0.0574112734494602	HaiMa01271	GWHBAVH00000001	28006900	28014034	-	5100	protein_coding	- && sp|C0HK23|SML_SCONI L-rhamnose-binding lectin SML OS=Scomberomorus niphonius OX=321164 PE=1 SV=1 && PF02140:Galactose binding lectin domain	-
novel.662	393.350947212944	592.963036010905	655.416159477587	485.418374943247	837.38538583109	590.542258291035	1456.11501461341	1322.81417439721	1108.46161795527	713.807341423567	333.900572550355	491.409128446806	-	GWHBAVH00000022	6499887	6500710	+	549	-	- && - && -	-
HaiMa23349	10.3395874838532	26.4541736323383	27.3303418063408	6.43133389390725	19.7300845436228	23.5160323840748	65.1084514565972	45.3790050697921	20.8022142430899	12.4814336886956	13.816133332619	6.70994258440566	HaiMa23349	GWHBAVH00000023	15896671	15897150	-	480	protein_coding	- && sp|Q594P2|MYOC_FELCA Myocilin OS=Felis catus OX=9685 GN=MYOC PE=2 SV=1 && -	-
HaiMa21380	6.14172110712993	2.77886056319562	3.25933572980053	5.92427366526559	1.82463323975004	2.60746027820649	1.18653629387222	2.28932155661036	1.65930513712966	4.81830594744699	3.73950966912765	6.48293828982834	HaiMa21380	GWHBAVH00000021	23501656	23507395	-	1924	protein_coding	- && sp|Q6GM21|PLD3A_XENLA PRELI domain containing protein 3A OS=Xenopus laevis OX=8355 GN=prelid3a PE=2 SV=1 && PF04707:PRELI-like family	-
HaiMa14974	0.203035591239141	2.44972633383201	5.531914658887	0.476017311735138	1.8703718017417	2.15496287597478	0.180344893108201	0.0691153897741739	1.08929938762703	4.33430144371415	3.36825917983839	5.36627710592893	HaiMa14974	GWHBAVH00000013	7635906	7637494	+	873	protein_coding	- && - && PF01442:Apolipoprotein A1/A4/E domain	-
HaiMa15156	0.183109577636126	7.73258141841293	8.71215146128927	0.551958090068327	0.168681258566168	0.277639107249998	0.243968633807013	14.0871158798192	21.2618347635562	0.195446547539383	0.969477623526985	0.362972100734191	HaiMa15156	GWHBAVH00000013	9392009	9393778	+	968	protein_coding	- && - && -	-
HaiMa11017	9.87715695374603	14.4903360289756	13.5104398521608	11.4281359816916	19.4385069395298	17.7445238812626	19.4608036326059	17.1170880206677	26.5302105848228	11.181575532986	9.57153699937132	10.0862358826103	HaiMa11017	GWHBAVH00000009	15163574	15168651	-	1974	protein_coding	- && sp|Q69Z61|PWP2A_MOUSE PWWP domain-containing protein 2A OS=Mus musculus OX=10090 GN=Pwwp2a PE=2 SV=2 && -	-
HaiMa23795	95.0018736716534	292.130624104106	331.663362734836	99.8698324934936	524.197445948598	458.283911995081	480.646152143776	239.490306083001	470.915899164796	186.275196771147	126.677555308886	133.532425672521	HaiMa23795	GWHBAVH00000023	22169536	22174245	-	1816	protein_coding	- && sp|Q19A30|AL9A1_ORYLA 4-trimethylaminobutyraldehyde dehydrogenase OS=Oryzias latipes OX=8090 GN=aldh9A1 PE=2 SV=1 && PF00171:Aldehyde dehydrogenase family	-
HaiMa22625	17.9458794779829	54.1315112201315	24.3634966497934	11.2814196269832	37.8960051176254	16.0471367700258	39.1150375755634	34.962052214177	27.0855965222507	14.1452155527568	18.3208116137004	10.5808440413398	HaiMa22625	GWHBAVH00000022	20700280	20701330	-	642	protein_coding	- && - && -	-
HaiMa20314	64.4545713279162	98.8920687335052	107.061515708909	67.1709407660587	175.044434658541	147.971677632194	164.267208945259	103.460228593733	139.271225142262	69.6791999227585	58.0135409918548	70.1075959079618	HaiMa20314	GWHBAVH00000021	1883153	1885659	+	715	protein_coding	- && sp|A0JME6|ISOC2_DANRE Isochorismatase domain-containing protein 2 OS=Danio rerio OX=7955 GN=isoc2 PE=2 SV=1 && PF00857:Isochorismatase family	-
HaiMa10145	0.501902687979527	0.567722614662954	1.66470983385618	0.330950183019466	3.18591297702833	1.16529317185045	5.72589051251232	2.33854774351915	3.69650849305379	1.32255449813571	1.42831737374346	0.948269029473165	HaiMa10145	GWHBAVH00000009	2120378	2147726	+	3767	protein_coding	- && sp|Q8K596|NAC2_MOUSE Sodium/calcium exchanger 2 OS=Mus musculus OX=10090 GN=Slc8a2 PE=1 SV=1 && PF01699:Sodium/calcium exchanger protein|PF16494:C-terminal extension of sodium/calcium exchanger domain|PF03160:Calx-beta domain	-
HaiMa13703	16.5569484249254	14.3668691228862	12.5897927706752	11.622549366813	11.909350124948	14.9594722048406	12.843083294716	10.1914025029005	13.9501707016216	22.6352861480415	26.4184203079087	24.8400177753883	HaiMa13703	GWHBAVH00000012	21380602	21388660	+	521	protein_coding	- && sp|Q5XK67|RPAC2_XENLA DNA-directed RNA polymerases I and III subunit RPAC2 OS=Xenopus laevis OX=8355 GN=polr1d PE=3 SV=1 && PF13656:RNA polymerase Rpb3/Rpb11 dimerisation domain	-
HaiMa14046	4.02280167052889	5.91825332811578	6.11204867849534	4.38922729601536	3.8535987441524	7.40927622555884	7.79313674373012	8.06519435560285	5.64627982797113	3.02939427347314	2.14294780966522	3.69360247981866	HaiMa14046	GWHBAVH00000012	26626936	26638927	+	2394	protein_coding	- && sp|Q18PD9|DOK7_TAKRU Protein Dok-7 OS=Takifugu rubripes OX=31033 GN=dok7 PE=2 SV=1 && PF02174:PTB domain (IRS-1 type)	-
HaiMa15109	146.681038298768	174.50208920406	250.822107568748	199.839384127109	295.219737401702	289.990533519254	496.067939339047	315.606180951691	253.190374889606	150.252758497004	133.252967734182	163.334869233148	HaiMa15109	GWHBAVH00000013	9022741	9026623	+	1409	protein_coding	- && - && PF00261:Tropomyosin	-
HaiMa14483	8.93168110602655	13.1311076486911	9.98753254072236	6.95909249431858	16.6405685982823	14.4736006966785	21.0626817265318	13.6192560287486	14.3248939224485	8.94798726204598	7.23855132367458	6.17483423540806	HaiMa14483	GWHBAVH00000012	33485112	33516537	-	7217	protein_coding	- && sp|P84770|IRS1B_XENLA Insulin receptor substrate 1-B OS=Xenopus laevis OX=8355 GN=irs1-b PE=2 SV=1 && PF00169:PH domain|PF02174:PTB domain (IRS-1 type)	-
HaiMa02437	8.1945076967089	16.9513493664769	15.0928487158125	10.3161916916674	19.1217001885456	15.1806011741053	17.2055159556937	11.5921391026098	17.1921776798954	6.4663660772519	8.30580203400734	5.37243109343573	HaiMa02437	GWHBAVH00000002	14935701	14944015	-	1853	protein_coding	- && sp|Q6PB03|PLD3_XENLA 5'-3' exonuclease PLD3 OS=Xenopus laevis OX=8355 GN=pld3 PE=2 SV=1 && PF00614:Phospholipase D Active site motif|PF13918:PLD-like domain	-
HaiMa11922	6.68915111389254	12.2355827007625	12.4987244136002	6.59623989118692	17.8333575028565	18.5127014599659	21.6017659464679	9.24365978085808	10.6062275602094	5.25534050050341	3.73907172333124	4.58420319816144	HaiMa11922	GWHBAVH00000010	12084280	12091825	+	2376	protein_coding	- && sp|Q95JF2|GHR_AILME Growth hormone receptor OS=Ailuropoda melanoleuca OX=9646 GN=GHR PE=2 SV=1 && PF00041:Fibronectin type III domain|PF09067:Erythropoietin receptor, ligand binding|PF12772:Growth hormone receptor binding	-
HaiMa24902	286.910364427586	391.442208334149	473.105593101717	324.857452766077	712.816124005977	682.284885157001	853.010914706866	516.843881941019	577.519198629223	340.165990699995	304.369231116339	253.779614174486	HaiMa24902	GWHBAVH00000015	489847	492303	+	896	protein_coding	- && sp|Q3ZBR1|SERP1_BOVIN Stress-associated endoplasmic reticulum protein 1 OS=Bos taurus OX=9913 GN=SERP1 PE=3 SV=1 && -	-
HaiMa15863	4.10090138911549	5.35454522445922	5.86769676341676	4.37488404094145	5.56171162562897	4.26046369548669	13.9632844809238	11.7366460213692	4.27809033276913	2.67495480488348	2.27845240970581	3.21148922946081	HaiMa15863	GWHBAVH00000014	3236427	3280884	-	2334	protein_coding	- && sp|P13674|P4HA1_HUMAN Prolyl 4-hydroxylase subunit alpha-1 OS=Homo sapiens OX=9606 GN=P4HA1 PE=1 SV=2 && PF13640:2OG-Fe(II) oxygenase superfamily|PF08336:Prolyl 4-Hydroxylase alpha-subunit, N-terminal region	-
HaiMa20473	1.77678951379237	2.818339017792	1.81881840002997	1.49800539526782	1.49568325086047	2.1676259830925	2.99317664797451	2.89904777149211	2.53576375149441	1.2643335597478	1.51381043369486	1.29547456992076	HaiMa20473	GWHBAVH00000021	4187569	4192268	-	2893	protein_coding	- && sp|Q14964|RB39A_HUMAN Ras-related protein Rab-39A OS=Homo sapiens OX=9606 GN=RAB39A PE=1 SV=2 && PF00071:Ras family	-
HaiMa14716	21.7284920904821	55.4986740323636	79.9268356653307	45.5706733585139	58.169019859101	76.2690579432327	89.982033558097	50.5270637316291	57.165576147466	31.2899966156979	29.862887567746	22.6800571526444	HaiMa14716	GWHBAVH00000013	3790083	3797126	-	1433	protein_coding	- && sp|Q9H511|KLH31_HUMAN Kelch-like protein 31 OS=Homo sapiens OX=9606 GN=KLHL31 PE=2 SV=1 && PF00651:BTB/POZ domain|PF07707:BTB And C-terminal Kelch	-
novel.524	12.8489828530093	17.266899479061	15.8093729309933	5.18626296277336	16.3890459995738	15.6523777242204	14.1931095662598	11.1030405055995	14.3931563536135	27.0777023557536	34.1890428543732	23.293183584662	-	GWHBAVH00000018	23899758	23901707	-	538	-	- && - && -	-
HaiMa10443	7.45412120928954	5.12893647902373	3.85544305573732	5.76403985840345	4.60421379486305	2.70838025242944	2.37992347893601	3.68340825793584	3.55424638230297	8.94630057294999	6.18361386541088	7.11566004299763	HaiMa10443	GWHBAVH00000009	7901079	7905071	+	1720	protein_coding	- && sp|Q9Y619|ORNT1_HUMAN Mitochondrial ornithine transporter 1 OS=Homo sapiens OX=9606 GN=SLC25A15 PE=1 SV=1 && PF00153:Mitochondrial carrier protein	-
HaiMa20298	5.4687313108755	3.37209993704825	2.9304085716678	4.10630260100732	3.19182968704109	2.35487112100124	0.929425023304003	1.01481376990431	1.25591993648071	4.00384595939444	1.74213696364098	7.78793068708271	HaiMa20298	GWHBAVH00000021	1703179	1744436	+	8978	protein_coding	- && sp|O15399|NMDE4_HUMAN Glutamate receptor ionotropic, NMDA 2D OS=Homo sapiens OX=9606 GN=GRIN2D PE=1 SV=2 && -	-
HaiMa08239	0.727179779084183	7.95124635815707	8.72353090961478	0.913325523395112	0.502410640898617	1.0107012697429	2.34143161990785	17.9466084401309	31.8379467389792	0.646811138523496	2.82338399598368	0.300305122658715	HaiMa08239	GWHBAVH00000007	9703991	9705576	-	975	protein_coding	- && - && PF00100:Zona pellucida-like domain	-
HaiMa20309	7.86208814936136	10.7392074129182	11.295408548306	7.48975445812061	12.8588433953766	15.2996231687448	16.3504560021866	12.7085854107233	13.6392434877857	6.95128703652244	8.50798799224348	5.35045620928197	HaiMa20309	GWHBAVH00000021	1848593	1860856	-	3765	protein_coding	- && sp|Q9UPT6|JIP3_HUMAN C-Jun-amino-terminal kinase-interacting protein 3 OS=Homo sapiens OX=9606 GN=MAPK8IP3 PE=1 SV=3 && PF16471:JNK-interacting protein leucine zipper II|PF09744:JNK_SAPK-associated protein-1	-
HaiMa01668	4.82585181685775	3.40792888518437	2.92743773067482	1.63417676004586	2.43156774532386	2.54686271307669	3.83656089842364	2.9134195280665	4.47524243644164	1.56521874112466	1.77865894684626	1.34771409965745	HaiMa01668	GWHBAVH00000001	35481648	35496830	+	2216	protein_coding	- && sp|O88368|MITF_RAT Microphthalmia-associated transcription factor OS=Rattus norvegicus OX=10116 GN=Mitf PE=2 SV=2 && PF00010:Helix-loop-helix DNA-binding domain|PF15951:MITF/TFEB/TFEC/TFE3 N-terminus	-
HaiMa13265	16.7989853100974	23.2545307468533	20.4942863268881	27.1978920094753	27.5055524182523	22.6512352246694	30.3440550113298	25.1171483403072	30.1183828290947	10.8345197994303	17.6628043818036	13.1984403121622	HaiMa13265	GWHBAVH00000012	11253805	11267301	+	2986	protein_coding	- && sp|Q5XIS1|SSH3_RAT Protein phosphatase Slingshot homolog 3 OS=Rattus norvegicus OX=10116 GN=Ssh3 PE=1 SV=1 && PF00782:Dual specificity phosphatase, catalytic domain|PF08766:DEK C terminal domain	-
HaiMa03262	2.28233705713867	3.29984647476773	1.86323612803631	2.17256347272901	1.80214098608711	1.92543755741426	3.33813525788339	3.4173274406641	3.90626439460774	1.63017823251166	1.32650143845311	2.02398500473293	HaiMa03262	GWHBAVH00000003	5889793	5896809	+	3443	protein_coding	- && sp|Q5HZE0|MCATL_RAT Mitochondrial basic amino acids transporter OS=Rattus norvegicus OX=10116 GN=Slc25a29 PE=2 SV=1 && PF00153:Mitochondrial carrier protein	-
HaiMa14641	8.26478266819242	11.5744979861197	9.54265075193716	6.27768709044683	8.76917823466882	11.0396028479222	10.7495166678132	11.5048637614351	6.6737889328542	4.09575246333987	4.27162119595215	3.80319809795092	HaiMa14641	GWHBAVH00000013	1709764	1724987	+	1201	protein_coding	- && sp|Q1LWG4|PCAT1_DANRE Lysophosphatidylcholine acyltransferase 1 OS=Danio rerio OX=7955 GN=lpcat1 PE=2 SV=1 && PF01553:Acyltransferase	-
HaiMa18317	1.50936246081839	0.411397947336748	1.1980059115744	0.6212525105273	0.226154374365721	0.606607410279671	0.484583230789348	0.297138739416947	0.250879399920431	0.718181342635738	2.61885277894902	1.85645687553102	HaiMa18317	GWHBAVH00000019	12020000	12025089	+	3249	protein_coding	- && sp|Q91187|RAG1_ONCMY V(D)J recombination-activating protein 1 OS=Oncorhynchus mykiss OX=8022 GN=rag1 PE=3 SV=1 && PF12940:Recombination-activation protein 1 (RAG1), recombinase|PF12560:RAG1 importin binding	-
HaiMa14184	18.0005253604906	15.8595187655665	19.2711355081549	13.8110908809774	22.5466536968039	24.7402817877363	35.4446395525715	32.9200182602669	19.0402840740389	9.73735628487056	14.1659601517752	6.91790971679091	HaiMa14184	GWHBAVH00000012	29265062	29271118	+	1930	protein_coding	- && sp|Q15113|PCOC1_HUMAN Procollagen C-endopeptidase enhancer 1 OS=Homo sapiens OX=9606 GN=PCOLCE PE=1 SV=2 && PF01759:UNC-6/NTR/C345C module|PF00431:CUB domain	-
HaiMa02394	16.474413742343	17.0992021208444	16.4353917502161	13.9036961029437	13.4927117545795	15.6367784722506	11.1662815798476	10.4784489448659	12.4865437789828	21.4579523750117	29.9133184686758	18.450253083895	HaiMa02394	GWHBAVH00000002	14411345	14438745	-	2263	protein_coding	- && sp|Q6NY74|RFA1_DANRE Replication protein A 70 kDa DNA-binding subunit OS=Danio rerio OX=7955 GN=rpa1 PE=1 SV=1 && PF16900:Replication protein A OB domain|PF08646:Replication factor-A C terminal domain|PF01336:OB-fold nucleic acid binding domain	-
HaiMa12305	6.20583176384106	9.98674642467779	7.14165895473198	2.50707114434933	2.34272422563039	3.49220992941632	2.89821175811457	1.66606632318113	1.14006146366116	5.22404177527031	9.04411870298829	5.23135751031086	HaiMa12305	GWHBAVH00000011	2251167	2256899	-	1847	protein_coding	- && sp|Q7T141|PI15A_DANRE Peptidase inhibitor 15-A OS=Danio rerio OX=7955 GN=pi15a PE=3 SV=2 && PF00188:Cysteine-rich secretory protein family	-
HaiMa20582	11.1820164238968	8.84535836623076	10.4617423738052	9.10989652491288	8.82190040005004	13.0596891573963	6.34193655758179	5.51681339131592	7.33978643370153	14.435385415705	19.0811048583485	10.7458927043446	HaiMa20582	GWHBAVH00000021	5606646	5611153	+	1564	protein_coding	- && sp|Q8BIW1|PRUN1_MOUSE Exopolyphosphatase PRUNE1 OS=Mus musculus OX=10090 GN=Prune1 PE=1 SV=1 && PF01368:DHH family|PF02833:DHHA2 domain	-
HaiMa24213	0.259966771022596	1.36336456951503	1.70108852737488	0.118732318041365	0.359223608242511	0.107501862327199	0.503811493387069	3.25823770473411	5.62423947535622	0.302707612828996	0.300305388663719	0.491899790914975	HaiMa24213	GWHBAVH00000024	5882580	5887847	+	2500	protein_coding	- && sp|Q6NV38|T41AB_DANRE Transmembrane protein 41A-B OS=Danio rerio OX=7955 GN=tmem41ab PE=2 SV=1 && PF09335:SNARE associated Golgi protein	-
HaiMa23393	3.16391021510379	4.88570335752096	5.50791987845484	4.33994483815457	6.33681291205611	5.65969491794821	5.92061867040686	4.68325382081717	4.88394037584271	2.10593066987682	3.06795141096233	2.23738157720911	HaiMa23393	GWHBAVH00000023	16522339	16550906	-	3324	protein_coding	- && sp|Q9BXW6|OSBL1_HUMAN Oxysterol-binding protein-related protein 1 OS=Homo sapiens OX=9606 GN=OSBPL1A PE=1 SV=2 && PF01237:Oxysterol-binding protein|PF12796:Ankyrin repeats (3 copies)	-
HaiMa17891	1.50461400128832	2.15824495208517	3.27213240398833	1.96097849505483	4.51974879937398	2.479744010131	4.29992278449012	4.21996709142122	2.4317338845766	1.45469842235747	1.75487555656353	1.31837218454527	HaiMa17891	GWHBAVH00000019	2874776	2881702	+	5419	protein_coding	- && sp|Q90352|AVT_CATCO [Arg8]-vasotocin receptor OS=Catostomus commersonii OX=7971 PE=2 SV=1 && PF00001:7 transmembrane receptor (rhodopsin family)|PF08983:Domain of unknown function (DUF1856)	-
HaiMa08415	6.90510579824988	10.5002637198613	10.9071508379925	6.44120914036379	12.1700323871892	10.729419614112	16.9809290772565	14.4919351299256	10.0379424551068	3.32984871377679	6.88884705160656	2.69607480532462	HaiMa08415	GWHBAVH00000007	12075740	12093152	+	3106	protein_coding	- && sp|A5PMY6|COL12_DANRE Collectin-12 OS=Danio rerio OX=7955 GN=colec12 PE=2 SV=1 && PF00059:Lectin C-type domain|PF01391:Collagen triple helix repeat (20 copies)	-
HaiMa23936	2.13852414092772	3.33858110170228	3.60076689555719	3.03667759274205	6.27637582725949	5.25235941173872	9.30141059152952	5.25225275632679	6.15658272543296	1.96190994454928	3.42481093114098	2.38231883126208	HaiMa23936	GWHBAVH00000024	777849	783485	+	3343	protein_coding	- && sp|P58467|SETD4_MOUSE SET domain-containing protein 4 OS=Mus musculus OX=10090 GN=Setd4 PE=1 SV=2 && PF09273:Rubisco LSMT substrate-binding|PF00856:SET domain	-
HaiMa07975	2.26751354821205	3.74389321405716	5.06411794262806	2.24161912736714	3.61336034289124	4.10354782431277	7.94271059870128	4.4632369948041	3.32164791380259	1.79569666126765	1.83953703207555	1.75805366607539	HaiMa07975	GWHBAVH00000007	6223220	6237568	-	3231	protein_coding	- && sp|Q6P9J5|KANK4_MOUSE KN motif and ankyrin repeat domain-containing protein 4 OS=Mus musculus OX=10090 GN=Kank4 PE=1 SV=1 && PF12075:KN motif|PF12796:Ankyrin repeats (3 copies)	-
HaiMa23464	1.66834812163828	1.91409574614146	3.12569681413363	2.34686711739688	2.30533321509551	3.46920088187815	3.00084372006593	2.3731057640594	1.60292353990106	0.877656703190162	1.05997263041853	0.696855674906921	HaiMa23464	GWHBAVH00000023	17497754	17524544	-	4958	protein_coding	- && sp|Q5ZQU0|SNED1_RAT Sushi, nidogen and EGF-like domain-containing protein 1 OS=Rattus norvegicus OX=10116 GN=Sned1 PE=2 SV=2 && PF06119:Nidogen-like|PF00008:EGF-like domain|PF00041:Fibronectin type III domain	-
HaiMa15636	2.98153936142123	3.01870050574873	2.74295253799975	2.72078524962425	1.72901080918121	2.9496016163568	1.81041625943091	1.83688671247603	2.11284122027628	3.99628473532655	6.49030301029091	3.37172495427207	HaiMa15636	GWHBAVH00000014	1303392	1318110	+	6044	protein_coding	- && sp|A0JP70|WDR90_XENTR WD repeat-containing protein 90 OS=Xenopus tropicalis OX=8364 GN=wdr90 PE=2 SV=1 && PF00400:WD domain, G-beta repeat|PF05018:Protein of unknown function (DUF667)	-
HaiMa18622	0.207674365731423	5.52036034729028	3.80035267204183	0.208668397260746	0.430448484073947	0.629770722479198	1.10679150568337	6.7866696967709	15.6384064608573	0.110833191574764	0.989582783382202	0.308749554930313	HaiMa18622	GWHBAVH00000019	20404766	20406039	+	569	protein_coding	- && - && -	-
HaiMa22592	1.79040475910878	0.573806637001277	1.38335396422371	2.03883778454868	1.40192868230548	2.17175479448887	2.06740827463128	2.28552027548689	2.40141001363231	0.987367003124883	0.758346941069997	0.946416144136556	HaiMa22592	GWHBAVH00000022	19367447	19369426	+	1980	protein_coding	- && - && -	-
HaiMa13818	0.272660149683233	0.284692637038784	0.0255875123700367	0.653301714462602	0.028981799483857	0.25441216974843	1.06190299680004	2.16333378152582	0.699269552121138	0	0.244302395818609	0.062363683619222	HaiMa13818	GWHBAVH00000012	24589678	24592494	-	2817	protein_coding	- && - && -	-
HaiMa01936	6.58769137846298	8.73235146492003	6.62407870866245	5.06784284322897	3.12912550733895	4.56508343941721	8.33148634126319	7.72617341908494	6.09436981309324	2.91149525986077	4.27808743650224	3.18812602996785	HaiMa01936	GWHBAVH00000002	4618140	4623650	+	2296	protein_coding	- && sp|P26022|PTX3_HUMAN Pentraxin-related protein PTX3 OS=Homo sapiens OX=9606 GN=PTX3 PE=1 SV=3 && PF00354:Pentaxin family	-
HaiMa16444	0	0.0482887258272071	0.260404705008646	0	0.530907198203921	0.32364481673651	1.1944591493326	0.566756183921315	1.1288213462099	0	0.0904098593038653	0	HaiMa16444	GWHBAVH00000014	10665320	10668139	-	1384	protein_coding	- && sp|Q7LHG5|YI31B_YEAST Transposon Ty3-I Gag-Pol polyprotein OS=Saccharomyces cerevisiae (strain ATCC 204508 / S288c) OX=559292 GN=TY3B-I PE=1 SV=2 && PF17919:RNase H-like domain found in reverse transcriptase|PF00078:Reverse transcriptase (RNA-dependent DNA polymerase)	-
HaiMa06777	1.5025299988255	0.383774549478247	0.798261117043732	2.3132834729142	1.5069228103245	0.771649955178829	2.22793997665272	3.61333443389527	2.17317334176359	0.827748462753613	0.615884718342328	1.15293517148711	HaiMa06777	GWHBAVH00000006	4346007	4350401	+	2438	protein_coding	- && sp|A5D7K1|SARG_BOVIN Specifically androgen-regulated gene protein OS=Bos taurus OX=9913 GN=SARG PE=2 SV=1 && PF15385:Specifically androgen-regulated gene protein	-
HaiMa21600	5.15408008313657	22.0757560927419	15.1444727802262	4.48403967071111	34.2200439186531	16.4397794782286	26.0866489677646	9.17903845108308	17.6317508478122	6.50767696019784	5.02505692466994	2.92797494592247	HaiMa21600	GWHBAVH00000022	2352932	2355734	+	1880	protein_coding	- && sp|O73688|HMOX_TAKRU Heme oxygenase OS=Takifugu rubripes OX=31033 GN=hmox PE=3 SV=1 && PF01126:Heme oxygenase	-
HaiMa11588	26.0373972423077	21.3471368685354	18.7723318635736	25.0604660677101	10.2255048433391	19.0568245013425	14.4503586468914	21.5920325032081	11.4334670458767	45.1353299446814	34.8266686654412	31.7439828464491	HaiMa11588	GWHBAVH00000010	7678706	7681419	+	1509	protein_coding	- && sp|Q6PCS6|MTFP1_DANRE Mitochondrial fission process protein 1 OS=Danio rerio OX=7955 GN=mtfp1 PE=2 SV=1 && PF10558:Mitochondrial 18 KDa protein (MTP18)	-
HaiMa17664	25.3688676097564	40.5731706657282	70.2375184697557	37.2837270182778	66.1697399292818	80.2374980587816	152.063531257955	55.7638743354669	70.3354743909692	29.3085406317189	34.7146764661031	21.8146392511324	HaiMa17664	GWHBAVH00000019	235468	264985	-	9076	protein_coding	- && sp|Q14315|FLNC_HUMAN Filamin-C OS=Homo sapiens OX=9606 GN=FLNC PE=1 SV=3 && PF00630:Filamin/ABP280 repeat|PF00307:Calponin homology (CH) domain	-
HaiMa00145	8.20117478256859	17.4480600548291	14.9439384781949	7.7845760794988	21.5075080916286	17.4619091198935	18.7385587561825	10.7987795556259	17.0516119017095	6.70498256413902	7.20608766359337	7.02160559979045	HaiMa00145	GWHBAVH00000001	3589113	3604712	-	1693	protein_coding	- && sp|Q6GLT5|MKRN1_XENLA Probable E3 ubiquitin-protein ligase makorin-1 OS=Xenopus laevis OX=8355 GN=mkrn1 PE=2 SV=1 && PF00642:Zinc finger C-x8-C-x5-C-x3-H type (and similar)|PF13639:Ring finger domain|PF18044:CCCH-type zinc finger	-
HaiMa10046	15.0976481089074	15.3489830643683	9.51258630841308	11.0259366707157	6.2077226274946	5.93231166109116	6.24318445519482	6.42110831900267	9.85333924883035	15.4270201043135	14.544238855766	22.7832765346476	HaiMa10046	GWHBAVH00000008	14627774	14640383	+	6418	protein_coding	- && sp|O15403|MOT7_HUMAN Monocarboxylate transporter 7 OS=Homo sapiens OX=9606 GN=SLC16A6 PE=1 SV=2 && PF07690:Major Facilitator Superfamily	-
HaiMa12189	7.965372667001	7.10579171046752	6.91246913398351	7.42592677117638	5.33309419021986	5.85196609842293	4.59522296782855	5.61866332631161	5.14516339861139	8.8526375074498	12.8692371792421	9.68530975857607	HaiMa12189	GWHBAVH00000011	391989	395967	-	1439	protein_coding	- && sp|C3KJE6|FEN1_ANOFI Flap endonuclease 1 OS=Anoplopoma fimbria OX=229290 GN=fen1 PE=2 SV=1 && PF00752:XPG N-terminal domain|PF00867:XPG I-region	-
HaiMa07676	6.58428936623099	6.25838255780207	5.10057785247783	4.85494436058969	4.42802598758103	5.08659941802425	4.16952043653229	3.78389187304337	4.89294558467697	9.64666739329693	12.45970450847	7.02217720081406	HaiMa07676	GWHBAVH00000006	18949374	18957092	+	2360	protein_coding	- && sp|Q03237|MYBB_CHICK Myb-related protein B OS=Gallus gallus OX=9031 GN=MYBL2 PE=1 SV=1 && PF13921:Myb-like DNA-binding domain|PF00249:Myb-like DNA-binding domain|PF09316:C-myb, C-terminal	-
HaiMa05872	5.75647770427146	4.11455734854754	4.6100193610664	5.14530368081227	3.85516832189838	4.49798587143093	2.96437201914463	3.89508392675924	3.53229347577749	5.95584314940494	7.36702549894808	8.01561581131196	HaiMa05872	GWHBAVH00000005	5278607	5284556	+	1673	protein_coding	- && sp|A8WHR0|DCA17_DANRE DDB1- and CUL4-associated factor 17 OS=Danio rerio OX=7955 GN=dcaf17 PE=3 SV=1 && PF15802:DDB1- and CUL4-associated factor 17	-
HaiMa17394	13.9708334373257	25.1611691086969	31.3267204121049	20.5468080098002	35.2666386139369	25.7985534867123	104.094143180411	46.8673557997861	36.340643327642	20.8269768844257	16.6120054825538	19.494047196102	HaiMa17394	GWHBAVH00000018	24580522	24584777	+	757	protein_coding	- && sp|P50462|CSRP3_MOUSE Cysteine and glycine-rich protein 3 OS=Mus musculus OX=10090 GN=Csrp3 PE=1 SV=1 && PF00412:LIM domain	-
HaiMa18477	10.7267633289077	9.3315718106742	8.09356430283964	9.43625422275518	6.84564261887926	9.11198796612242	7.77734886004692	6.88505692322393	8.34521559135615	14.7141870375013	21.0522142526896	12.5957361873442	HaiMa18477	GWHBAVH00000019	16787807	16814019	-	2743	protein_coding	- && sp|Q7ZU29|NUP93_DANRE Nuclear pore complex protein Nup93 OS=Danio rerio OX=7955 GN=dye PE=2 SV=1 && PF04097:Nup93/Nic96	-
HaiMa21537	4.38437070648097	5.82573148245269	4.86548206272033	5.38727325936455	8.28460997592657	6.88806449123762	8.19932372870943	6.33856405414423	8.2591696592491	3.80583442593452	3.21627921475262	4.26696393549721	HaiMa21537	GWHBAVH00000022	1170110	1175515	-	2237	protein_coding	- && sp|Q91880|SUH_XENLA Suppressor of hairless protein homolog OS=Xenopus laevis OX=8355 GN=rbpj PE=1 SV=1 && PF09271:LAG1, DNA binding|PF09270:Beta-trefoil DNA-binding domain	-
HaiMa14216	10.4498472792906	7.23596976712952	6.64086285235769	10.5797122666313	5.76488336269849	7.77165447220841	5.29391700347879	9.08920827244065	7.30873947851586	14.24985400002	14.7678759556385	19.2966741560459	HaiMa14216	GWHBAVH00000012	29635381	29640729	-	1487	protein_coding	- && sp|O94766|B3GA3_HUMAN Galactosylgalactosylxylosylprotein 3-beta-glucuronosyltransferase 3 OS=Homo sapiens OX=9606 GN=B3GAT3 PE=1 SV=2 && PF03360:Glycosyltransferase family 43	-
HaiMa07508	19.4290864590978	21.441601076481	15.9332023176478	18.6356988622826	12.8735865696391	18.4976802438462	11.8682833133562	13.4694216031535	15.4601232539277	24.2059528952539	37.7295553856457	23.820451672217	HaiMa07508	GWHBAVH00000006	16120839	16129150	+	2746	protein_coding	- && sp|Q6DIH3|MCM2_XENTR DNA replication licensing factor mcm2 OS=Xenopus tropicalis OX=8364 GN=mcm2 PE=2 SV=1 && PF17855:MCM AAA-lid domain|PF14551:MCM N-terminal domain|PF17207:MCM OB domain|PF00493:MCM P-loop domain|PF12619:Mini-chromosome maintenance protein 2	-
HaiMa17411	1.30198887117561	1.42194886265648	1.01328298891206	0.834554667084059	1.17871797399277	1.25936198901544	0.927179681266572	0.664815472231292	0.9290735224257	3.09090695090398	2.59097069436624	1.62418063109681	HaiMa17411	GWHBAVH00000018	24930590	24953462	-	2632	protein_coding	- && sp|Q3URE1|ACSF3_MOUSE Malonate--CoA ligase ACSF3, mitochondrial OS=Mus musculus OX=10090 GN=Acsf3 PE=1 SV=2 && PF00501:AMP-binding enzyme|PF13193:AMP-binding enzyme C-terminal domain	-
HaiMa02803	22.7291647967705	43.3435525876656	27.2344569920937	27.1611925440272	20.5073683765214	24.3935624278077	39.4225846985759	26.873376554242	44.4832013365777	16.7061589314156	15.2859932884017	19.7464484479626	HaiMa02803	GWHBAVH00000003	535765	540134	+	1895	protein_coding	- && sp|Q2KIR8|TDH_BOVIN L-threonine 3-dehydrogenase, mitochondrial OS=Bos taurus OX=9913 GN=TDH PE=2 SV=1 && PF01370:NAD dependent epimerase/dehydratase family	-
HaiMa16944	0.263796815599352	0.483877856002326	0.808910592278819	0.293714555309276	0.729031972584273	0.713479235911181	1.3678965368902	0.997498459319533	1.13933366193502	0.426160108161975	0.528472738588058	0.607712912632635	HaiMa16944	GWHBAVH00000018	12124915	12147451	+	8287	protein_coding	- && sp|Q7Z442|PK1L2_HUMAN Polycystic kidney disease protein 1-like 2 OS=Homo sapiens OX=9606 GN=PKD1L2 PE=1 SV=5 && PF01825:GPCR proteolysis site, GPS, motif|PF00059:Lectin C-type domain|PF02140:Galactose binding lectin domain|PF01477:PLAT/LH2 domain|PF08016:Polycystin cation channel|PF02010:REJ domain	-
HaiMa05512	10.3865743678985	8.80751248414612	8.87854855498506	9.74053697397466	11.1888808420647	14.8915319934233	19.2235535289179	12.1512492465302	17.2697704311766	5.68647702087477	8.30490565994798	8.05350678739737	HaiMa05512	GWHBAVH00000005	166565	172009	-	4181	protein_coding	- && sp|Q8BZT9|LACC1_MOUSE Purine nucleoside phosphorylase LACC1 OS=Mus musculus OX=10090 GN=Lacc1 PE=1 SV=1 && -	-
HaiMa16133	3.28056777790712	5.47246948712775	6.50862792920321	5.39389666929362	3.93785120951103	3.71804908030134	6.75504403465206	11.1335473386253	17.5242708149692	2.40513620213729	4.56156530733355	3.74412948777523	HaiMa16133	GWHBAVH00000014	5279692	5286318	-	1783	protein_coding	- && sp|Q8N7A1|KLDC1_HUMAN Kelch domain-containing protein 1 OS=Homo sapiens OX=9606 GN=KLHDC1 PE=2 SV=2 && PF13418:Galactose oxidase, central domain	-
HaiMa08340	5.16885052102862	9.17547462142002	9.66590337978454	5.91387024727103	11.0002585247837	5.83503084151464	12.1147200177885	8.97745358785117	10.5835541487506	4.47005973606037	6.03263538849265	5.19780992954308	HaiMa08340	GWHBAVH00000007	11297444	11300215	-	1566	protein_coding	- && sp|Q9H0Y0|ATG10_HUMAN Ubiquitin-like-conjugating enzyme ATG10 OS=Homo sapiens OX=9606 GN=ATG10 PE=1 SV=1 && PF03987:Autophagocytosis associated protein, active-site domain	-
HaiMa20678	5.40396558389542	4.16913805837977	3.17801224228939	4.26032942315403	2.71883807193611	3.94980263397308	2.91694330276578	5.03757827324952	4.01436458188816	10.0275446322926	11.7967055818886	7.11393537517748	HaiMa20678	GWHBAVH00000021	6983626	6986650	-	2132	protein_coding	- && sp|Q2YDK1|I20L2_BOVIN Interferon-stimulated 20 kDa exonuclease-like 2 OS=Bos taurus OX=9913 GN=ISG20L2 PE=2 SV=1 && PF00929:Exonuclease	-
HaiMa22959	1.65029690746107	1.43475034133691	1.31447870853303	2.27488051648967	1.01769468464574	1.26146768274068	0.835906073111625	0.766060812559317	1.03487752467178	1.77604305003162	1.80527535313581	1.91954036159276	HaiMa22959	GWHBAVH00000023	7435723	7446931	-	4332	protein_coding	- && sp|Q8NAG6|ANKL1_HUMAN Ankyrin repeat and LEM domain-containing protein 1 OS=Homo sapiens OX=9606 GN=ANKLE1 PE=1 SV=2 && PF03020:LEM domain	-
HaiMa03314	6.76819435954164	7.76812985775928	6.40480505959787	4.31987180193725	3.50957481199292	4.75462527503823	4.55611228334698	4.41955073444294	4.40439753426593	7.23934512749461	11.5391119563389	8.01606973667535	HaiMa03314	GWHBAVH00000003	6618187	6646864	-	4164	protein_coding	- && sp|Q0VCR7|C1TM_BOVIN Monofunctional C1-tetrahydrofolate synthase, mitochondrial OS=Bos taurus OX=9913 GN=MTHFD1L PE=2 SV=2 && PF00763:Tetrahydrofolate dehydrogenase/cyclohydrolase, catalytic domain|PF01268:Formate--tetrahydrofolate ligase|PF02882:Tetrahydrofolate dehydrogenase/cyclohydrolase, NAD(P)-binding domain	-
HaiMa14082	3.94436875998375	7.94728999246881	6.71677537859298	3.94260652745143	8.40262580918758	7.88072878094036	9.1420939885736	6.60861843217975	10.2974827963863	4.18819208176419	4.52476825756647	3.11530018585631	HaiMa14082	GWHBAVH00000012	27696860	27718981	-	2876	protein_coding	- && sp|Q70EK8|UBP53_HUMAN Inactive ubiquitin carboxyl-terminal hydrolase 53 OS=Homo sapiens OX=9606 GN=USP53 PE=1 SV=2 && PF00443:Ubiquitin carboxyl-terminal hydrolase	-
HaiMa09860	9.24608736789755	9.45485765072556	8.17186299857366	9.00271694451238	6.68481212484412	7.68242475448734	6.5600454868108	7.51298351023422	7.17431214205599	13.7188830507327	17.944604942761	11.093393448214	HaiMa09860	GWHBAVH00000008	11462428	11469144	+	2064	protein_coding	- && sp|Q6DBY0|NUP85_DANRE Nuclear pore complex protein Nup85 OS=Danio rerio OX=7955 GN=nup85 PE=2 SV=1 && PF07575:Nup85 Nucleoporin	-
HaiMa20688	1.36524964669505	1.54428959567757	1.41750289766752	2.97706402168613	3.45191185179851	2.24622868677776	2.90267499416407	3.4410901138894	3.00555741276357	1.64326281136685	1.16883857436305	1.32435444948312	HaiMa20688	GWHBAVH00000021	7054969	7060503	+	2034	protein_coding	- && sp|P47745|AA1R_CAVPO Adenosine receptor A1 OS=Cavia porcellus OX=10141 GN=ADORA1 PE=2 SV=1 && PF00001:7 transmembrane receptor (rhodopsin family)	-
HaiMa10083	1.72284231536883	1.26097351971424	1.82363692900395	2.3166039755069	2.24059634019966	2.11285106775156	3.37566663129201	3.1048577327369	2.94188908678136	1.00058798551609	1.34141557972287	1.65734430901272	HaiMa10083	GWHBAVH00000008	15970309	15979493	+	2332	protein_coding	- && - && PF00096:Zinc finger, C2H2 type	-
HaiMa23485	7.18825963241312	25.7382078597252	14.2267352639927	9.61290102304264	13.5057214954913	11.0559902174581	10.9554195088271	6.57509675402214	11.6528815015996	18.2430463238482	24.9980689141115	36.1864387189718	HaiMa23485	GWHBAVH00000023	17860724	17878281	+	2285	protein_coding	- && sp|Q5T0D9|TPRGL_HUMAN Tumor protein p63-regulated gene 1-like protein OS=Homo sapiens OX=9606 GN=TPRG1L PE=1 SV=1 && PF12456:Inositol phosphatase	-
HaiMa24365	26.4320281542113	33.7981300604414	25.7310834920763	19.9019274520136	22.4187814588628	26.137466526922	22.6073878790322	22.7819824256771	25.1806562920137	40.1185718756965	72.3705062783705	44.6231421964386	HaiMa24365	GWHBAVH00000024	9659071	9662049	+	874	protein_coding	- && sp|P16039|NPM_CHICK Nucleophosmin OS=Gallus gallus OX=9031 GN=NPM1 PE=2 SV=1 && PF03066:Nucleoplasmin/nucleophosmin domain	-
HaiMa21183	1.64791810293575	7.77920777930067	7.93443161566843	1.76619290504075	15.7879134086773	4.3976217389334	9.36800843040292	7.27014735158224	27.1045616020952	3.56479772142738	4.21123677855252	2.13418776274007	HaiMa21183	GWHBAVH00000021	16865300	16875940	+	2689	protein_coding	- && sp|Q8VDB9|S620A_MOUSE Sodium- and chloride-dependent transporter XTRP3A OS=Mus musculus OX=10090 GN=Slc6a20a PE=2 SV=1 && PF00209:Sodium:neurotransmitter symporter family	-
HaiMa14818	34.7056569761733	64.0601025149105	59.1775091599785	39.0476625999553	89.0559124228034	62.4507756651446	92.811730163005	80.3236202897413	80.9045568462301	31.9789538487325	53.0395016067264	28.9262406731028	HaiMa14818	GWHBAVH00000013	5469215	5474637	+	1905	protein_coding	- && sp|P25782|CYSP2_HOMAM Digestive cysteine proteinase 2 OS=Homarus americanus OX=6706 GN=LCP2 PE=2 SV=1 && PF00112:Papain family cysteine protease|PF08246:Cathepsin propeptide inhibitor domain (I29)	-
HaiMa03410	0.997481096653068	1.44316364741539	1.89609795728636	1.35187955367082	1.57064967732832	1.40690828853814	2.03987280155247	2.53480081436802	2.26685347071803	1.13896661023867	0.982546095614838	0.942653889146614	HaiMa03410	GWHBAVH00000003	7903685	7921568	+	2547	protein_coding	- && sp|P70365|NCOA1_MOUSE Nuclear receptor coactivator 1 OS=Mus musculus OX=10090 GN=Ncoa1 PE=1 SV=2 && PF00989:PAS fold|PF08832:Steroid receptor coactivator|PF14598:PAS domain	-
HaiMa08459	171.186082255798	289.041153004091	526.832962451657	177.642315576707	567.41449845012	443.351762076635	837.410329036445	563.737248929633	466.830039654959	310.059320769547	298.430540257545	260.303722140791	HaiMa08459	GWHBAVH00000007	12646539	12661052	+	1822	protein_coding	- && - && PF00261:Tropomyosin	-
HaiMa03337	36.7975293911569	29.8983458226981	20.5491291776998	22.9132543588598	24.707365399455	21.2174728277367	15.8822153891209	10.5855675917287	12.810529358437	35.4043991612861	44.1786984419396	24.6566311235576	HaiMa03337	GWHBAVH00000003	7107213	7107931	+	228	protein_coding	- && - && -	-
HaiMa08214	6.45827625994515	8.64504184422702	14.1063528219672	9.91797406073451	11.0674229486736	18.0024996180393	27.5052217451771	15.6676505911372	17.2488868186821	9.75310924389368	8.9589913085835	8.30175235263937	HaiMa08214	GWHBAVH00000007	9539575	9543331	-	2095	protein_coding	- && sp|B3DIV9|KL40A_DANRE Kelch-like protein 40a OS=Danio rerio OX=7955 GN=klhl40a PE=2 SV=2 && PF07707:BTB And C-terminal Kelch|PF01344:Kelch motif|PF00651:BTB/POZ domain	-
HaiMa08961	3.06071161114531	5.5218237145257	4.11210619287621	3.07536168041567	5.67476937014995	6.22688382878858	6.45250375751882	7.00313386445582	6.28033393541797	3.88722890791334	2.62562088449153	2.99517437091085	HaiMa08961	GWHBAVH00000008	848936	850460	-	1525	protein_coding	- && - && -	-
HaiMa13031	11.350385310861	12.7000853247232	7.70949356352909	8.93882975908508	10.1734241926511	9.95387614140733	10.3816296177567	10.651521283889	12.4142317393649	25.8019209619731	28.7155983448779	17.0874550322786	HaiMa13031	GWHBAVH00000012	5293568	5295706	-	963	protein_coding	- && sp|Q7SY07|EIF1A_DANRE Probable RNA-binding protein EIF1AD OS=Danio rerio OX=7955 GN=eif1ad PE=2 SV=1 && PF01176:Translation initiation factor 1A / IF-1	-
HaiMa15571	1.74757210936934	6.07559968589588	5.07914903006338	2.40150186556044	3.65771992259269	3.77978854782453	4.38287510558564	6.08888846598612	7.12051718327885	2.5236606840173	2.93904795342918	1.7575491193445	HaiMa15571	GWHBAVH00000014	794105	797003	+	2299	protein_coding	- && - && -	-
HaiMa03066	6.35602063687356	7.37710794414672	8.09130278911805	12.7728873477614	11.9140409230869	7.45842356339314	13.9178514163582	8.9744620284226	14.2967815190858	5.54539203420753	3.68709843424819	5.69708876288002	HaiMa03066	GWHBAVH00000003	3411686	3413215	+	1069	protein_coding	- && sp|Q3ZBE7|YPEL5_BOVIN Protein yippee-like 5 OS=Bos taurus OX=9913 GN=YPEL5 PE=2 SV=1 && PF03226:Yippee zinc-binding/DNA-binding /Mis18, centromere assembly	-
HaiMa10331	0.091696881092483	0.207444169306326	0.447470392217651	0	1.81613779269482	1.1122800033854	2.44347271107283	1.15493854376389	2.63549912810877	0.587249636890189	0.453125047561225	0.605892384050175	HaiMa10331	GWHBAVH00000009	5901944	5905277	-	1933	protein_coding	- && sp|Q76MS7|HRH2_GORGO Histamine H2 receptor OS=Gorilla gorilla gorilla OX=9595 GN=HRH2 PE=3 SV=1 && PF00001:7 transmembrane receptor (rhodopsin family)	-
HaiMa10163	5.89262204626894	23.4325322991933	15.368125331833	6.76290020758659	16.1401645386202	15.248491110241	20.0639689091288	14.8704702179551	39.8340272740019	4.22104476370221	10.0667531106799	3.27061031193467	HaiMa10163	GWHBAVH00000009	2601629	2605463	+	2256	protein_coding	- && sp|Q10835|MMP13_XENLA Collagenase 3 (Fragment) OS=Xenopus laevis OX=8355 GN=mmp13 PE=2 SV=1 && PF00045:Hemopexin|PF00413:Matrixin	-
HaiMa00714	9.63488706620132	12.7358325491138	13.269718399619	5.77659930093431	14.2597952794136	16.6371929792094	10.9275151235824	5.70850271718913	8.0741748005524	29.6112231327556	16.8466466349425	18.4833351033704	HaiMa00714	GWHBAVH00000001	16249529	16262648	-	3710	protein_coding	- && sp|P70266|F261_MOUSE 6-phosphofructo-2-kinase/fructose-2,6-bisphosphatase 1 OS=Mus musculus OX=10090 GN=Pfkfb1 PE=1 SV=2 && PF00300:Histidine phosphatase superfamily (branch 1)|PF01591:6-phosphofructo-2-kinase	-
HaiMa14401	2.61076936011763	4.12376491419286	5.25105258335588	3.55677027572161	7.10140040541661	5.72387503434032	6.40857946840513	4.29954403417231	6.98995500044031	2.4477501534988	3.18795529367005	2.51768546305435	HaiMa14401	GWHBAVH00000012	32734551	32813342	-	5024	protein_coding	- && sp|Q8BZ05|ARAP2_MOUSE Arf-GAP with Rho-GAP domain, ANK repeat and PH domain-containing protein 2 OS=Mus musculus OX=10090 GN=Arap2 PE=1 SV=2 && PF00620:RhoGAP domain|PF01412:Putative GTPase activating protein for Arf|PF00169:PH domain|PF00788:Ras association (RalGDS/AF-6) domain	-
HaiMa16829	0.930032053365389	0.615319124707602	0.449563548938004	0.299740036635461	0.63043806290367	0.585348225719825	0.163660178465134	0.179203252963629	0.161391381118994	0.412061150024621	1.18921052831886	0.904393805690338	HaiMa16829	GWHBAVH00000018	9199431	9208424	-	3367	protein_coding	- && sp|Q9Z2B1|I18RA_MOUSE Interleukin-18 receptor accessory protein OS=Mus musculus OX=10090 GN=Il18rap PE=2 SV=1 && PF01582:TIR domain	-
HaiMa03844	2.42608412711592	2.33157468649848	1.64678038086851	3.28080965257861	1.15946883010718	1.65949154564988	1.21519829950185	0.931425366978293	1.21632746423294	2.68689221019872	4.75166754214745	2.22377843994112	HaiMa03844	GWHBAVH00000003	15040258	15047782	+	3239	protein_coding	- && sp|Q5RIX9|E2F7_DANRE Transcription factor E2F7 OS=Danio rerio OX=7955 GN=e2f7 PE=1 SV=2 && PF02319:E2F/DP family winged-helix DNA-binding domain	-
HaiMa21670	8.97331863714357	10.394667349154	7.78174074736908	4.69823673859928	7.09603318286587	7.25367094842721	11.0554471973518	9.43984696400549	8.60722347455742	4.18311640936685	5.98160893476644	4.07184072991963	HaiMa21670	GWHBAVH00000022	3615988	3641579	+	2186	protein_coding	- && sp|Q4KSH7|MP2K7_RAT Dual specificity mitogen-activated protein kinase kinase 7 OS=Rattus norvegicus OX=10116 GN=Map2k7 PE=1 SV=1 && PF00069:Protein kinase domain	-
HaiMa23806	5.51048337817034	6.82799593182725	7.39210755487392	4.9854707846316	6.85613592286667	8.32057757950458	11.8507323267929	6.98180450719168	11.6977131966576	5.10077166225331	4.30972323127435	4.05655971610002	HaiMa23806	GWHBAVH00000023	22208944	22213184	+	2584	protein_coding	- && - && -	-
HaiMa18246	0.509339284918878	1.23457382779904	0.710148003412742	0	0.703808009879528	2.64782912135959	0.387785940107042	0.222922667264238	0.167304427409992	2.56294930812728	1.00163435258322	2.95682198972466	HaiMa18246	GWHBAVH00000019	10390358	10391169	-	812	protein_coding	- && - && -	-
HaiMa16289	0.066385794438865	1.53937947097699	1.01235986441564	0	0	0	0.176900103015123	2.84739874321333	12.4403060642005	0	0	0	HaiMa16289	GWHBAVH00000014	7044189	7046301	-	1780	protein_coding	- && - && -	-
HaiMa05992	7.701741142535	7.28053705376908	5.57043003235628	4.80899053519493	4.18090791716144	6.67298959200491	3.73812647851788	4.10116822618094	4.99638938989579	11.3327454368398	17.3011135228749	7.52440488896277	HaiMa05992	GWHBAVH00000005	7869604	7874019	-	1074	protein_coding	- && sp|Q28GD9|RNH2B_XENTR Ribonuclease H2 subunit B OS=Xenopus tropicalis OX=8364 GN=rnaseh2b PE=2 SV=1 && PF17745:Ydr279p protein triple barrel domain|PF09468:Ydr279p protein family (RNase H2 complex component) wHTH domain	-
HaiMa10781	6.24237588626374	8.64323828106601	8.30321105474354	5.6009768404672	11.1067370039646	7.91385912302703	14.909615749529	12.1741508271376	9.1687555674454	4.99164497008946	6.80904444261082	4.8834069769449	HaiMa10781	GWHBAVH00000009	12930627	12937429	-	2830	protein_coding	- && sp|P46936|YAP1_CHICK Transcriptional coactivator YAP1 OS=Gallus gallus OX=9031 GN=YAP1 PE=1 SV=1 && PF00397:WW domain	-
HaiMa16929	1.1994365717037	1.33663193089709	1.58250876128924	1.0177055832117	2.43083644675383	1.77822629413412	3.0186073969385	2.5405362220149	4.6373265079578	1.22334843530515	1.71226756694226	1.21521967680391	HaiMa16929	GWHBAVH00000018	11772598	11804000	-	6650	protein_coding	- && sp|Q9Y6F6|IRAG1_HUMAN Inositol 1,4,5-triphosphate receptor associated 1 OS=Homo sapiens OX=9606 GN=IRAG1 PE=1 SV=4 && PF14662:Coiled-coil region of CCDC155 or KASH|PF05781:MRVI1 protein|PF14658:EF-hand domain	-
HaiMa05011	4.5786854502937	3.39751451746936	2.77058982360594	3.53326178920366	2.12582307757784	3.77667216276583	2.00095621792369	2.28183623784506	1.72656509526765	4.14432307293263	6.67138443507952	4.17504177037922	HaiMa05011	GWHBAVH00000004	14237509	14242833	+	1613	protein_coding	- && sp|A7YWS7|DPOE2_BOVIN DNA polymerase epsilon subunit 2 OS=Bos taurus OX=9913 GN=POLE2 PE=2 SV=1 && PF12213:DNA polymerases epsilon N terminal|PF04042:DNA polymerase alpha/epsilon subunit B	-
HaiMa22643	3.72776066260003	3.68488004400022	5.13132487390572	2.75948226603674	3.3390601116395	4.91441372308176	8.45004184146986	6.51890104706712	4.1623865598817	2.46481631514398	3.06530311921196	1.79013543594925	HaiMa22643	GWHBAVH00000022	21620052	21653128	-	7164	protein_coding	- && sp|A6QPB3|COHA1_BOVIN Collagen alpha-1(XVII) chain OS=Bos taurus OX=9913 GN=COL17A1 PE=2 SV=1 && PF01391:Collagen triple helix repeat (20 copies)	-
HaiMa12392	1.65106273293631	1.20433015450378	1.60010496198575	1.28686111222685	1.08741921818942	1.16982090980238	0.493416845181904	0.898211258958649	0.674111440606256	1.92700393384873	1.96072988158605	1.42231219624335	HaiMa12392	GWHBAVH00000011	4099645	4107293	-	3829	protein_coding	- && sp|Q5XJ13|ANKS6_DANRE Ankyrin repeat and SAM domain-containing protein 6 OS=Danio rerio OX=7955 GN=anks6 PE=2 SV=1 && PF12796:Ankyrin repeats (3 copies)|PF00536:SAM domain (Sterile alpha motif)	-
HaiMa23027	0.416079979229506	0.96743703918608	1.04341190407533	1.11485744639779	1.21376592627111	0.981368070279596	1.63231178779799	1.6288355766146	1.24902311574236	0.444113281732682	0.489543213132041	0.664407460342345	HaiMa23027	GWHBAVH00000023	9733447	9740272	+	2556	protein_coding	- && sp|Q6AY22|SPAT1_RAT Spermatogenesis-associated protein 1 OS=Rattus norvegicus OX=10116 GN=Spata1 PE=2 SV=1 && PF15743:Spermatogenesis-associated C-terminus	-
HaiMa23064	0.727963187743976	1.26150925743201	2.65115886998752	1.29354522265264	2.61138572832941	2.45765769259802	5.90547430567964	2.48294394968408	2.92299396987593	1.28608478380855	1.46574158402367	1.325727913121	HaiMa23064	GWHBAVH00000023	10270580	10303195	+	16476	protein_coding	- && sp|A2AAJ9|OBSCN_MOUSE Obscurin OS=Mus musculus OX=10090 GN=Obscn PE=1 SV=3 && PF07679:Immunoglobulin I-set domain|PF00621:RhoGEF domain|PF00069:Protein kinase domain	-
HaiMa12673	1.51089929135702	2.11595410395302	1.36927465733528	0.867503541461504	2.1275365364405	2.29089453327568	6.55685014073831	2.92430816349194	2.76268260770879	1.27479764698037	1.20373263234869	1.48324108317553	HaiMa12673	GWHBAVH00000011	8302368	8319366	+	4106	protein_coding	- && sp|O75762|TRPA1_HUMAN Transient receptor potential cation channel subfamily A member 1 OS=Homo sapiens OX=9606 GN=TRPA1 PE=1 SV=3 && PF12796:Ankyrin repeats (3 copies)|PF00520:Ion transport protein	-
HaiMa06540	14.7094568554359	11.7403446895948	18.8165075335692	14.9592852537949	20.0788687850633	20.0356071331387	33.7543708085996	26.988998323785	20.0415155533527	11.1738029228686	14.6304807000726	8.14125258858685	HaiMa06540	GWHBAVH00000006	841318	848577	-	2647	protein_coding	- && sp|Q9R1J8|P3H1_RAT Prolyl 3-hydroxylase 1 OS=Rattus norvegicus OX=10116 GN=P3h1 PE=1 SV=1 && -	-
HaiMa19015	2.72083558843074	2.72325232920703	4.16426587376595	5.9813517740626	3.30394940724914	3.50038625123451	4.10849625241514	4.84992122762542	6.74895694114725	2.20011463878178	1.53658911308071	2.64768038648864	HaiMa19015	GWHBAVH00000020	999063	1010449	+	3583	protein_coding	- && sp|A7MBL8|PKN2_DANRE Serine/threonine-protein kinase N2 OS=Danio rerio OX=7955 GN=pkn2 PE=2 SV=1 && -	-
HaiMa16085	25.9078072981554	21.5104883716709	30.7339292222671	13.545624556663	28.0464576225033	32.6022750100014	16.9081095912447	14.0749592797097	14.8059619851703	37.2194669481159	40.2735875491762	22.2443985694046	HaiMa16085	GWHBAVH00000014	4837588	4840465	-	1569	protein_coding	- && sp|Q6NWG1|LRC59_DANRE Leucine-rich repeat-containing protein 59 OS=Danio rerio OX=7955 GN=lrrc59 PE=2 SV=1 && PF13855:Leucine rich repeat	-
HaiMa08759	15.4930642899772	16.6292310127907	14.5935286097913	12.2129584656818	8.75260841261263	13.1408469885656	9.63692303314183	10.3585970732824	10.8986018490063	18.5925990615419	31.429099818648	17.5826963431346	HaiMa08759	GWHBAVH00000007	17184518	17191193	+	2761	protein_coding	- && sp|P97311|MCM6_MOUSE DNA replication licensing factor MCM6 OS=Mus musculus OX=10090 GN=Mcm6 PE=1 SV=1 && PF00493:MCM P-loop domain|PF17855:MCM AAA-lid domain|PF14551:MCM N-terminal domain|PF18263:MCM6 C-terminal winged-helix domain|PF17207:MCM OB domain	-
HaiMa11219	2.70933357951801	1.74318846688304	3.00207076663565	2.84717800940588	1.75167361651127	3.37309517539066	3.84164211932715	5.93985277822793	3.61488771028598	1.83063606832849	2.32935658539643	1.9831887517607	HaiMa11219	GWHBAVH00000010	3042039	3087246	+	4754	protein_coding	- && sp|O14795|UN13B_HUMAN Protein unc-13 homolog B OS=Homo sapiens OX=9606 GN=UNC13B PE=1 SV=2 && PF00168:C2 domain|PF00130:Phorbol esters/diacylglycerol binding domain (C1 domain)|PF06292:Domain of Unknown Function (DUF1041)	-
HaiMa11417	2.0223723346878	22.1196514731202	13.355704282005	4.61830091391446	22.2869218177976	15.5348047163067	19.2625946684855	16.6248809492955	30.6097530022154	6.4580478455974	11.4154276100954	5.20160754183681	HaiMa11417	GWHBAVH00000010	6299720	6309421	+	3535	protein_coding	- && sp|Q6P6Z8|ODO1_XENLA 2-oxoglutarate dehydrogenase, mitochondrial OS=Xenopus laevis OX=8355 GN=ogdh PE=2 SV=1 && PF16870:2-oxoglutarate dehydrogenase C-terminal|PF00676:Dehydrogenase E1 component|PF02779:Transketolase, pyrimidine binding domain|PF16078:2-oxoglutarate dehydrogenase N-terminus	-
HaiMa20825	5.66129727836663	4.54082276175842	3.51609865104358	6.55027306267691	3.41359146255158	4.05785194614863	2.46858854555946	4.94054626798629	2.84009467017938	8.13021317847914	8.35634913287062	8.09358928141171	HaiMa20825	GWHBAVH00000021	9484930	9487990	-	1722	protein_coding	- && sp|Q6GLK2|THEM4_XENLA Acyl-coenzyme A thioesterase THEM4 OS=Xenopus laevis OX=8355 GN=them4 PE=2 SV=2 && PF03061:Thioesterase superfamily	-
HaiMa18254	0.163584475718657	0.0854017278011773	0.143279896755574	0.143294718635752	0.121714916375588	0.152636465039329	0.212365521935661	0.244160933590279	0.22664369472082	0.0268624532185323	0.07106474245438	0.0831456750226458	HaiMa18254	GWHBAVH00000019	10529092	10582503	+	14086	protein_coding	- && sp|Q4G0P3|HYDIN_HUMAN Hydrocephalus-inducing protein homolog OS=Homo sapiens OX=9606 GN=HYDIN PE=1 SV=3 && PF17213:Hydin Adenylate kinase-like domain|PF15780:Abnormal spindle-like microcephaly-assoc'd, ASPM-SPD-2-Hydin	-
HaiMa07036	2.25640051832888	0.7490465366173	1.64566261064825	1.89754846184829	0.542244776395352	0.892501970337893	0.0980330583334117	0.500935950791646	0.140982975360018	1.02096278714637	1.55824713918493	1.67729573489955	HaiMa07036	GWHBAVH00000006	9244378	9247328	+	2409	protein_coding	- && - && PF15498:Nephrin and CD2AP-binding protein, Dendrin	-
HaiMa23835	15.284428944937	23.4235915567502	24.2271748730344	25.2106637287645	44.2462593285598	41.3660388185328	36.3858990283748	33.0640719019533	52.4321371742608	19.7934103968891	22.7398609867443	17.1307574490225	HaiMa23835	GWHBAVH00000023	22410771	22413088	-	2157	protein_coding	- && sp|Q5TC79|ZBT37_HUMAN Zinc finger and BTB domain-containing protein 37 OS=Homo sapiens OX=9606 GN=ZBTB37 PE=2 SV=1 && -	-
HaiMa14231	4.74391917924444	7.05906945042261	10.4297842553605	9.27835203242952	8.76360338621997	14.462823899752	19.0632837504231	16.295592737924	12.3951820307403	8.42118108539232	5.93669411896038	3.67096901764432	HaiMa14231	GWHBAVH00000012	30089312	30094945	+	2329	protein_coding	- && sp|P49579|ACHB_XENLA Acetylcholine receptor subunit beta (Fragment) OS=Xenopus laevis OX=8355 GN=chrnb1 PE=2 SV=1 && PF02931:Neurotransmitter-gated ion-channel ligand binding domain|PF02932:Neurotransmitter-gated ion-channel transmembrane region	-
HaiMa22035	0.11114250761962	4.32469323014108	4.39313905948672	0.0446697961028459	4.36159726814732	3.2355714771166	0.444246872695991	0.363206833847126	1.91663649910995	4.98248986503709	4.68403344808754	4.40628283810755	HaiMa22035	GWHBAVH00000022	9381260	9390380	+	2658	protein_coding	- && sp|Q5MB13|ABCG2_MACMU Broad substrate specificity ATP-binding cassette transporter ABCG2 OS=Macaca mulatta OX=9544 GN=ABCG2 PE=2 SV=1 && PF01061:ABC-2 type transporter|PF00005:ABC transporter	-
novel.774	1.24448394991212	1.20658850331734	0.578375304685202	0.297723967004425	1.14642347847979	0.628981140329651	0.394787090480088	0.242077172609243	0.817559849891154	2.08737696910667	2.19631573955829	2.52563535957204	-	GWHBAVH00000157	4635	5901	-	997	-	- && - && -	-
HaiMa10570	2.39527123178067	2.64487978604154	2.29598526779052	2.03426510157743	1.30027850473882	2.03208957906144	0.835835911446936	1.16482114426359	1.5080007173306	2.70883381010504	4.19707700131284	2.71318141707102	HaiMa10570	GWHBAVH00000009	9954164	9958236	-	2072	protein_coding	- && sp|O14757|CHK1_HUMAN Serine/threonine-protein kinase Chk1 OS=Homo sapiens OX=9606 GN=CHEK1 PE=1 SV=2 && PF00069:Protein kinase domain	-
HaiMa20839	4.12233434854979	9.83880472420326	10.108553630996	4.69088959294768	9.42731984906135	10.6101756672144	10.8887829849104	5.97799295918035	11.1135898276107	3.1900549348948	3.84133877004583	4.57607805956137	HaiMa20839	GWHBAVH00000021	9630853	9642012	+	5733	protein_coding	- && sp|P08183|MDR1_HUMAN ATP-dependent translocase ABCB1 OS=Homo sapiens OX=9606 GN=ABCB1 PE=1 SV=3 && PF00005:ABC transporter|PF00664:ABC transporter transmembrane region	-
HaiMa01272	1.15204317368838	8.47029984064314	9.73783031699185	1.98438414553813	3.75233574069475	7.36143207672325	6.79759588048361	15.9668101696967	17.123305226533	2.98632162145598	5.4024298099903	3.01769005568611	HaiMa01272	GWHBAVH00000001	28014505	28016870	+	718	protein_coding	- && sp|C0HK23|SML_SCONI L-rhamnose-binding lectin SML OS=Scomberomorus niphonius OX=321164 PE=1 SV=1 && PF02140:Galactose binding lectin domain	-
HaiMa19153	320.083599335126	273.83309277372	285.465435035221	220.222979337448	102.254244920517	271.119933316946	123.146992504884	64.4199912896641	98.749919839225	176.912452492194	229.916151180591	301.01128569467	HaiMa19153	GWHBAVH00000020	2657481	2658086	+	606	protein_coding	- && sp|P85100|MYL3_BOVIN Myosin light chain 3 OS=Bos taurus OX=9913 GN=MYL3 PE=1 SV=1 && -	-
HaiMa23145	0.420166101612729	0.611057604710828	0.854317907932193	0.623213995814816	0.663529122758079	0.576401225933171	0.746418992065164	0.776442241912782	1.05810277220082	0.256271260437687	0.296610469670114	0.158644087825125	HaiMa23145	GWHBAVH00000023	12172296	12185942	+	2953	protein_coding	- && sp|Q99MU5|SPAT6_RAT Spermatogenesis-associated protein 6 OS=Rattus norvegicus OX=10116 GN=Spata6 PE=1 SV=2 && PF14909:Spermatogenesis-assoc protein 6	-
HaiMa16830	1.65948412054926	3.91604028180504	2.47829616784209	1.6099297361541	1.58143785270751	0.997797753642284	0.838669253519637	0.905796510149379	0.657875036595223	1.55751495704992	2.90852676671883	2.60894619878806	HaiMa16830	GWHBAVH00000018	9209552	9234284	-	2065	protein_coding	- && sp|Q63621|IL1AP_RAT Interleukin-1 receptor accessory protein OS=Rattus norvegicus OX=10116 GN=Il1rap PE=2 SV=1 && PF01582:TIR domain	-
novel.277	4.52047161326661	3.99195442449132	7.15962638071557	4.86085328894177	4.76700029241892	6.37315291201516	12.3628239778287	10.4072469564587	7.52196214241299	4.952012122622	4.66077994150906	4.79480460943009	-	GWHBAVH00000008	3604558	3610198	-	1490	-	- && - && -	-
HaiMa03373	13.8442552498615	15.8447604354499	12.5009632851678	16.5392804651716	14.9124191613589	13.8013614765085	10.4573418830342	10.353153838331	15.790821565656	22.2818680261196	25.7988370104325	25.0120368996698	HaiMa03373	GWHBAVH00000003	7548470	7550421	+	1084	protein_coding	- && sp|Q7T312|CCD25_DANRE Coiled-coil domain-containing protein 25 OS=Danio rerio OX=7955 GN=ccdc25 PE=1 SV=1 && PF05670:NFACT protein RNA binding domain	-
HaiMa04394	24.1762027247606	42.6979644592127	35.2314211789262	29.4293779760647	53.6864148390796	52.4014152636588	63.4978761864378	43.7061800373877	72.7515080366217	31.1277860414433	23.7287243980636	30.9064022069594	HaiMa04394	GWHBAVH00000003	20851905	20854299	+	1872	protein_coding	- && sp|Q9BY84|DUS16_HUMAN Dual specificity protein phosphatase 16 OS=Homo sapiens OX=9606 GN=DUSP16 PE=1 SV=1 && PF00782:Dual specificity phosphatase, catalytic domain|PF00581:Rhodanese-like domain	-
HaiMa21373	7.1600118508345	7.49905706293252	7.31152829905067	6.87453726541114	7.6218490405625	6.99630612093531	5.79451055567489	4.3330510070272	4.45113879674806	8.77462597031987	14.6580839394881	10.1454069041838	HaiMa21373	GWHBAVH00000021	23410531	23415870	+	1114	protein_coding	- && sp|Q7ZXH2|NSE2_XENLA E3 SUMO-protein ligase NSE2 OS=Xenopus laevis OX=8355 GN=nsmce2 PE=2 SV=1 && PF11789:Zinc-finger of the MIZ type in Nse subunit	-
HaiMa02217	10.9824828240304	9.92800507332148	1.4642970512218	6.58786477705387	1.24390648775051	3.93554727073926	3.07845709995591	4.01434399225183	1.17291534584435	7.20640901541859	9.4369710124772	10.4389965060314	HaiMa02217	GWHBAVH00000002	10556126	10563835	+	3938	protein_coding	- && sp|Q8TCY9|URGCP_HUMAN Up-regulator of cell proliferation OS=Homo sapiens OX=9606 GN=URGCP PE=1 SV=2 && -	-
HaiMa00100	19.8180341960906	55.9280959106114	82.3389873067043	59.4508226815788	58.3554401711179	113.833617766608	80.6515118834833	65.0876539651834	77.2251659293863	44.483024727022	20.4857497971305	26.8745675298874	HaiMa00100	GWHBAVH00000001	2786988	2807259	+	3506	protein_coding	- && sp|P08237|PFKAM_HUMAN ATP-dependent 6-phosphofructokinase, muscle type OS=Homo sapiens OX=9606 GN=PFKM PE=1 SV=2 && PF00365:Phosphofructokinase	-
HaiMa03855	14.1383348105946	17.0445822422331	14.0256466656395	12.5984858878904	12.8529170569939	18.5036790739512	11.451162524836	14.3245127190591	16.6819792418754	26.1310885339892	39.437145000575	24.7808458899232	HaiMa03855	GWHBAVH00000003	15172825	15177011	+	1588	protein_coding	- && sp|Q5RGE6|HSP7E_DANRE Heat shock 70 kDa protein 14 OS=Danio rerio OX=7955 GN=hspa14 PE=2 SV=1 && PF00012:Hsp70 protein	-
HaiMa09041	12.9436404711787	11.5208498433269	9.83693840481505	11.1814952345419	7.5582127541412	8.97278779067804	5.84278592440611	8.6678310846877	10.842074625452	17.4143445794814	30.2082934526387	17.1519043121077	HaiMa09041	GWHBAVH00000008	1565896	1570864	+	2506	protein_coding	- && sp|Q561P5|MCM5_XENTR DNA replication licensing factor mcm5 OS=Xenopus tropicalis OX=8364 GN=mcm5 PE=2 SV=1 && PF17207:MCM OB domain|PF14551:MCM N-terminal domain|PF00493:MCM P-loop domain|PF17855:MCM AAA-lid domain	-
HaiMa15775	1.0731588566202	0.831742035707912	0.994039998722544	0.758800552568424	0.466838007225842	0.662922124452961	0.609005231873454	0.487085653060374	0.205627439541241	1.44243452687884	1.45203160512646	1.35910037853112	HaiMa15775	GWHBAVH00000014	2274248	2283130	+	2973	protein_coding	- && sp|Q03350|TSP2_MOUSE Thrombospondin-2 OS=Mus musculus OX=10090 GN=Thbs2 PE=1 SV=2 && PF00090:Thrombospondin type 1 domain|PF05735:Thrombospondin C-terminal region|PF02412:Thrombospondin type 3 repeat|PF00093:von Willebrand factor type C domain	-
HaiMa00414	0.460075321295577	2.64313486335183	3.32336168605297	0.790737773841055	5.15279765921635	3.94687506836541	7.630085693266	4.00602996483702	6.84823647213129	1.77044667680894	3.17946278981396	1.82398439254187	HaiMa00414	GWHBAVH00000001	10607116	10620293	-	4880	protein_coding	- && sp|Q9PVS4|HXC4_ORYLA Homeobox protein Hox-C4 OS=Oryzias latipes OX=8090 GN=hoxc4 PE=2 SV=1 && PF00046:Homeodomain	-
HaiMa10159	41.1314856262036	28.599609205895	38.4266340611267	38.6524240702272	46.1591523719319	58.9256173579806	72.9380683508513	63.5611201288326	52.843620113958	26.9873578957404	37.0786077405468	18.3466877524135	HaiMa10159	GWHBAVH00000009	2557054	2561412	+	1797	protein_coding	- && sp|P13731|SERPH_CHICK Serpin H1 OS=Gallus gallus OX=9031 GN=SERPINH1 PE=1 SV=2 && PF00079:Serpin (serine protease inhibitor)	-
HaiMa04772	6.25588486418011	14.2789356483439	12.1597180554945	6.11122225212906	12.3491691145248	7.1329141845253	5.87096507853235	5.57743771429741	6.692669168245	8.70443371974136	15.693480132374	16.7435878210104	HaiMa04772	GWHBAVH00000004	9723401	9754932	-	4760	protein_coding	- && sp|Q5RFV4|R1441_DANRE Probable E3 ubiquitin-protein ligase RNF144A-A OS=Danio rerio OX=7955 GN=rnf144aa PE=3 SV=1 && -	-
HaiMa14096	1.13268611962271	1.21197195806731	1.53123363533789	1.93785907684092	0.972932523501855	1.02117485803039	2.20254376966497	1.50062761300362	2.39323348804925	0.816892305777732	0.486245771800063	0.697859313535926	HaiMa14096	GWHBAVH00000012	28196997	28203019	-	1930	protein_coding	- && sp|Q5RF65|GBA3_PONAB Cytosolic beta-glucosidase OS=Pongo abelii OX=9601 GN=GBA3 PE=2 SV=1 && PF00232:Glycosyl hydrolase family 1	-
HaiMa05759	2.9950088827488	6.42907639573199	4.89944852354517	3.18032994753655	5.03206510289441	4.5927734961217	9.06918730895502	5.63059511186769	9.11674206459125	2.10697983199906	3.71201217266262	1.18063505883971	HaiMa05759	GWHBAVH00000005	3516617	3520967	+	1736	protein_coding	- && sp|Q6AXL5|HBAP1_DANRE HSPB1-associated protein 1 homolog OS=Danio rerio OX=7955 GN=hspbap1 PE=2 SV=2 && PF13621:Cupin-like domain	-
HaiMa19363	13.8405507907363	30.4330559708106	47.3892670705105	19.2866044484953	47.0910381526462	44.1632782857547	76.0810712643449	42.0751130878668	47.6741053790573	25.0027527210176	28.2060736407265	20.855353941958	HaiMa19363	GWHBAVH00000020	7269121	7286592	-	2207	protein_coding	- && sp|Q8BZF8|PGM5_MOUSE Phosphoglucomutase-like protein 5 OS=Mus musculus OX=10090 GN=Pgm5 PE=1 SV=2 && PF02880:Phosphoglucomutase/phosphomannomutase, alpha/beta/alpha domain III|PF02879:Phosphoglucomutase/phosphomannomutase, alpha/beta/alpha domain II|PF02878:Phosphoglucomutase/phosphomannomutase, alpha/beta/alpha domain I	-
HaiMa13622	2.60226998020616	2.54214281151599	3.17469567892023	4.39749326079128	3.14635292504702	3.58698239329994	5.20075678233649	3.77488333789125	4.28359624053331	2.27257967589337	1.40909059996114	2.02232503772423	HaiMa13622	GWHBAVH00000012	19177727	19185284	+	1998	protein_coding	- && sp|Q1KMD3|HNRL2_HUMAN Heterogeneous nuclear ribonucleoprotein U-like protein 2 OS=Homo sapiens OX=9606 GN=HNRNPUL2 PE=1 SV=1 && PF13671:AAA domain|PF02037:SAP domain|PF00622:SPRY domain	-
HaiMa01383	441.428824582565	472.341049846578	449.802640512095	312.638202822232	265.86519708293	337.953359201733	180.47798472434	108.664385855067	237.031732081437	497.887069484528	324.527170597091	623.804377249531	HaiMa01383	GWHBAVH00000001	30971881	30981228	+	2351	protein_coding	- && sp|P43090|HEM0_OPSTA 5-aminolevulinate synthase, erythroid-specific, mitochondrial OS=Opsanus tau OX=8068 GN=alas2 PE=2 SV=1 && PF09029:5-aminolevulinate synthase presequence|PF00155:Aminotransferase class I and II	-
HaiMa19489	55.4859183860029	51.382393628397	74.2372159976269	55.9965627914382	91.8364135904722	80.0624464872329	122.670819629527	100.998768434024	73.3932926855461	41.0664997624477	55.2677615875781	48.2254696975466	HaiMa19489	GWHBAVH00000020	9788492	9790168	-	969	protein_coding	- && sp|Q4RSM6|GPX8_TETNG Probable glutathione peroxidase 8 OS=Tetraodon nigroviridis OX=99883 GN=gpx8 PE=3 SV=1 && PF00255:Glutathione peroxidase	-
HaiMa15757	128.369655054409	480.480905555959	434.988645869269	162.171608849009	827.78239560569	777.375801806597	760.606930372976	316.4674344311	656.035594807879	259.979610944727	210.511431590812	167.268630390848	HaiMa15757	GWHBAVH00000014	2087422	2094881	-	2270	protein_coding	- && sp|P82264|DHE3_CHAAC Glutamate dehydrogenase, mitochondrial OS=Chaenocephalus aceratus OX=36190 GN=glud1 PE=1 SV=1 && PF02812:Glu/Leu/Phe/Val dehydrogenase, dimerisation domain|PF00208:Glutamate/Leucine/Phenylalanine/Valine dehydrogenase	-
HaiMa13614	6.99671333493828	12.6042046115296	18.9684269332614	14.0604060838458	15.3973436547328	16.895395029494	31.7644307782418	20.3772176140778	30.9836058901732	11.8936653432446	9.60406487868253	12.0714756542418	HaiMa13614	GWHBAVH00000012	18935956	18939708	+	228	protein_coding	- && - && -	-
HaiMa21926	36.9418395131682	68.7324952489748	47.2620505804196	32.5269673676193	97.2856532937666	67.0545548448098	80.3310959313059	58.8624114064018	103.922096817489	37.448234704186	43.4885859955672	28.0816758785578	HaiMa21926	GWHBAVH00000022	8121474	8127082	+	2004	protein_coding	- && sp|Q13510|ASAH1_HUMAN Acid ceramidase OS=Homo sapiens OX=9606 GN=ASAH1 PE=1 SV=5 && PF02275:Linear amide C-N hydrolases, choloylglycine hydrolase family|PF15508:beta subunit of N-acylethanolamine-hydrolyzing acid amidase	-
HaiMa07435	9.10588670452983	13.5277024256275	8.03733203720437	6.40884671246002	8.05980138586471	9.3529674254843	10.9023483232509	10.1134272190295	8.82839797422413	18.4086216963656	30.3486891064927	17.176898475369	HaiMa07435	GWHBAVH00000006	15607666	15610956	-	1408	protein_coding	- && sp|Q08288|LYAR_MOUSE Cell growth-regulating nucleolar protein OS=Mus musculus OX=10090 GN=Lyar PE=1 SV=2 && PF08790:LYAR-type C2HC zinc finger	-
HaiMa24216	8.87568526838311	14.8109685947199	12.5076885578769	7.77028556344081	16.7574000329472	12.3473466067433	20.6070640577259	16.87183078527	14.8850342625572	6.84731523813731	10.6082096887903	5.89369275183204	HaiMa24216	GWHBAVH00000024	5896252	5909146	-	2017	protein_coding	- && sp|Q8K1I7|WIPF1_MOUSE WAS/WASL-interacting protein family member 1 OS=Mus musculus OX=10090 GN=Wipf1 PE=1 SV=1 && PF02205:WH2 motif	-
HaiMa13574	1.6973421374918	3.38416199807949	2.84420387751809	1.43338814536859	4.22536559295883	3.1143415291526	4.02138267937295	2.92718277536536	5.42888466720842	1.65661303503461	2.13300971436103	1.21753485343523	HaiMa13574	GWHBAVH00000012	17924680	17947942	+	8946	protein_coding	- && sp|Q91XL2|LNX2_MOUSE Ligand of Numb protein X 2 OS=Mus musculus OX=10090 GN=Lnx2 PE=1 SV=2 && PF00595:PDZ domain|PF13445:RING-type zinc-finger	-
HaiMa09956	0.614869373279554	1.56172226552309	0.961521584753212	0.791923218724333	1.90780578042273	2.26292945769175	1.71293524537349	1.13597060731295	2.01784651125217	0.715959349169812	0.337381881776884	0.65927912689645	HaiMa09956	GWHBAVH00000008	13063889	13078710	-	10570	protein_coding	- && sp|O15553|MEFV_HUMAN Pyrin OS=Homo sapiens OX=9606 GN=MEFV PE=1 SV=1 && PF13445:RING-type zinc-finger|PF13765:SPRY-associated domain|PF00622:SPRY domain	-
HaiMa12496	9.36019180476888	6.45591156731594	7.57564377056375	7.56987344545021	4.47956937354543	6.85386680215914	4.62346327973064	6.7611836279473	5.03930244415135	10.5756620272882	14.6980999088374	9.95601990885539	HaiMa12496	GWHBAVH00000011	5643702	5646593	-	1294	protein_coding	- && sp|P07607|TYSY_MOUSE Thymidylate synthase OS=Mus musculus OX=10090 GN=Tyms PE=1 SV=1 && PF00303:Thymidylate synthase	-
HaiMa24537	1.86089313545165	1.71025739189589	1.8800399529325	1.05176265981524	0.723204293616365	1.2785244453284	0.658587243754627	0.593875347173758	0.601703127712707	2.11041232697381	2.06287535273839	1.26802064587194	HaiMa24537	GWHBAVH00000024	13367197	13403347	-	2032	protein_coding	- && sp|Q7T2B3|SLX4I_DANRE Protein SLX4IP OS=Danio rerio OX=7955 GN=slx4ip PE=2 SV=1 && PF15744:Uncharacterized protein family UPF0492	-
HaiMa05745	6.64840766771076	14.8109434816701	24.8534218832696	14.9532768792937	22.0491658979084	25.5297232549056	40.4282566790632	20.0150185471318	26.0259616016516	10.349762586409	14.8166186299628	10.9419951998598	HaiMa05745	GWHBAVH00000005	3281589	3343768	-	19791	protein_coding	- && sp|P20929|NEBU_HUMAN Nebulin OS=Homo sapiens OX=9606 GN=NEB PE=1 SV=5 && PF00880:Nebulin repeat|PF14604:Variant SH3 domain	-
HaiMa16384	12.058606396104	19.347448266559	18.3739907558269	9.76752076850476	15.3675891530976	9.40215802271455	9.69214504276574	6.17122091834316	11.6456410408006	15.8372688549709	24.0953323007872	28.6667730571917	HaiMa16384	GWHBAVH00000014	9106881	9149635	-	10843	protein_coding	- && sp|F4JTS8|NOV_ARATH Protein NO VEIN OS=Arabidopsis thaliana OX=3702 GN=NOV PE=1 SV=1 && PF13020:Domain of unknown function (DUF3883)	-
HaiMa11268	100.599537091945	210.275023275274	375.050522777981	260.494017166246	396.166253626125	532.098842374464	686.907620103269	487.04675975184	484.551707340048	303.088487680601	131.812324582846	113.03819651854	HaiMa11268	GWHBAVH00000010	4448605	4451171	+	861	protein_coding	- && sp|P15259|PGAM2_HUMAN Phosphoglycerate mutase 2 OS=Homo sapiens OX=9606 GN=PGAM2 PE=1 SV=3 && PF00300:Histidine phosphatase superfamily (branch 1)	-
HaiMa06516	0.166525809049013	56.9613156571704	88.7388775673748	0.133858306698269	64.7059025813481	103.118565798638	27.4678792987771	4.79572754987169	25.3859476670613	115.641190404538	45.8118071066059	166.600784127065	HaiMa06516	GWHBAVH00000006	506199	510261	-	1774	protein_coding	- && sp|Q6RY07|CHIA_RAT Acidic mammalian chitinase OS=Rattus norvegicus OX=10116 GN=Chia PE=2 SV=1 && PF01607:Chitin binding Peritrophin-A domain|PF00704:Glycosyl hydrolases family 18	-
HaiMa00481	5.55204317086564	7.34331637951233	10.4000032242299	4.0851296995364	7.97388697541645	7.82169179591164	10.3096830292165	9.10758268269492	7.51378233851593	3.42967837324751	5.4393086644449	4.18127387763993	HaiMa00481	GWHBAVH00000001	11830559	11843279	-	2703	protein_coding	- && sp|Q8VI24|SATB2_MOUSE DNA-binding protein SATB2 OS=Mus musculus OX=10090 GN=Satb2 PE=1 SV=1 && PF02376:CUT domain|PF16557:CUT1-like DNA-binding domain of SATB|PF16534:Ubiquitin-like oligomerisation domain of SATB	-
HaiMa09143	1.5697669764713	1.8700757653874	1.38537069518223	1.99677018752436	1.10763227784319	1.92437854175314	2.44750142526576	2.02944898176077	1.61270497241107	0.909063987085383	0.972583167073237	0.61240855284981	HaiMa09143	GWHBAVH00000008	2501216	2511326	-	3538	protein_coding	- && sp|Q9BXL7|CAR11_HUMAN Caspase recruitment domain-containing protein 11 OS=Homo sapiens OX=9606 GN=CARD11 PE=1 SV=3 && PF00619:Caspase recruitment domain	-
HaiMa06735	3.37331480391097	24.9159126445453	15.5707589815174	3.61711152107267	41.0817563363681	24.6196212189474	36.324819406303	21.8521836309867	64.7420373545623	6.28759954214468	17.2469807613821	5.88838591595827	HaiMa06735	GWHBAVH00000006	3402670	3410618	+	2347	protein_coding	- && sp|P97350|PKP1_MOUSE Plakophilin-1 OS=Mus musculus OX=10090 GN=Pkp1 PE=1 SV=1 && PF00514:Armadillo/beta-catenin-like repeat	-
HaiMa08815	0	2.50697821796938	2.9092126777984	0.140945296820233	0.0387662531557575	0	0.261654235941171	5.15707139084221	10.4823452976013	0.0898348803504856	0.59414646380128	0.389284418261297	HaiMa08815	GWHBAVH00000007	17808967	17814543	-	2106	protein_coding	- && - && -	-
HaiMa14436	0.0730325797905932	3.19425842571205	5.99924372227913	0.391371464495639	0.16819474484142	0.258382446192279	0.843318579268632	11.187466367031	18.0799077063795	0.285828160719592	1.7786938450931	0.554951988102322	HaiMa14436	GWHBAVH00000012	33169383	33176200	-	2427	protein_coding	- && - && PF00100:Zona pellucida-like domain	-
HaiMa19616	31.4759550954035	56.3891595847211	44.406442338403	14.5765122595425	24.5411150111564	55.7239316130571	19.6801364604324	14.3661274459176	38.3092283679838	78.7362621414707	56.9775849027145	71.9793840872607	HaiMa19616	GWHBAVH00000020	12132960	12134785	+	672	protein_coding	- && sp|P07307|ASGR2_HUMAN Asialoglycoprotein receptor 2 OS=Homo sapiens OX=9606 GN=ASGR2 PE=1 SV=2 && PF00059:Lectin C-type domain	-
HaiMa03797	1.43827337487912	0.826356680616441	0.779845682263915	0.802865365426538	1.16721173817733	0.311539400098143	1.42962351412724	2.56458689335932	1.78475294897027	0.852875969942593	0.531839141438194	0.633564903290797	HaiMa03797	GWHBAVH00000003	14322160	14327704	+	2588	protein_coding	- && sp|Q9BQI4|CCDC3_HUMAN Coiled-coil domain-containing protein 3 OS=Homo sapiens OX=9606 GN=CCDC3 PE=2 SV=1 && -	-
HaiMa10589	61.0664996670445	160.88489268025	264.082718702419	164.670630993867	264.82335305395	329.380895080238	410.813178148343	255.728363345727	276.755216540195	169.397724823605	82.2767447396	63.6593282769355	HaiMa10589	GWHBAVH00000009	10189689	10199951	+	3307	protein_coding	- && sp|P11217|PYGM_HUMAN Glycogen phosphorylase, muscle form OS=Homo sapiens OX=9606 GN=PYGM PE=1 SV=6 && PF00343:Carbohydrate phosphorylase	-
HaiMa22590	6.14800364371217	9.37056776951666	6.54695088331438	6.64859100143443	9.86324241005772	8.4528948184967	17.6322915730153	11.5993177155927	11.0813364574643	4.0596810215529	7.28253808487854	4.38938043039524	HaiMa22590	GWHBAVH00000022	19308702	19322226	+	1134	protein_coding	- && - && PF04103:CD20-like family	-
novel.590	0	1.31642631764945	2.37735300455351	0	0.0747977362767066	0.0410375104318213	0.0360607172889279	2.95746114255399	7.31219212972393	0	0.0286594698297182	0.0268252399992897	-	GWHBAVH00000019	24475599	24477821	-	2183	-	- && - && -	-
HaiMa07893	0.0974169118723659	0.440768979685768	1.24788167293838	0	0	0.295415944839789	0.324486998523205	1.74098988833461	3.07989106683027	0.207960712303515	0.103155189840519	0.0965531721656215	HaiMa07893	GWHBAVH00000007	4354976	4358668	+	1213	protein_coding	- && - && -	-
HaiMa20651	1.34615638723254	6.0490521217253	11.1134616226961	1.7046462640146	22.6527769072461	16.2449495453867	4.84018337416377	2.52348830417054	25.0586942192996	1.96829232228592	1.56213789358988	0.749356883787898	HaiMa20651	GWHBAVH00000021	6478928	6490035	+	3204	protein_coding	- && sp|Q9DD78|TLR21_CHICK Toll-like receptor 2 type-1 OS=Gallus gallus OX=9031 GN=TLR2-1 PE=2 SV=1 && PF01582:TIR domain|PF13855:Leucine rich repeat	-
HaiMa16100	31.5768651850631	33.7955232527958	40.0842737906434	32.4237047492221	51.4899541773227	41.8338508997002	89.9863057757555	59.287824396302	45.7339960631939	28.9118377250706	32.5037570737912	26.1396626919357	HaiMa16100	GWHBAVH00000014	4941984	4951128	+	2816	protein_coding	- && sp|O00418|EF2K_HUMAN Eukaryotic elongation factor 2 kinase OS=Homo sapiens OX=9606 GN=EEF2K PE=1 SV=2 && PF02816:Alpha-kinase family	-
HaiMa02415	3.0465925709748	5.26598906726549	4.21789238527562	2.68282758030893	3.26377712113311	3.78893199588912	6.97812486314289	4.82422217129422	4.60445823338901	2.33841338608726	2.7910770238396	1.73032123107817	HaiMa02415	GWHBAVH00000002	14658625	14670269	-	1726	protein_coding	- && sp|O15484|CAN5_HUMAN Calpain-5 OS=Homo sapiens OX=9606 GN=CAPN5 PE=1 SV=2 && PF01067:Calpain large subunit, domain III|PF00648:Calpain family cysteine protease	-
HaiMa02275	40.5509997148459	79.2846890687406	58.2012602796964	30.2976360219424	116.039434904237	71.5937178369546	107.649938982324	78.4515481394455	115.881350648961	45.1110594515262	58.9367459635922	32.735123619009	HaiMa02275	GWHBAVH00000002	11516336	11523081	-	966	protein_coding	- && - && PF06907:Latexin	-
HaiMa10322	58.4544389980112	90.2681055638368	109.292239678387	46.587163229122	132.963525764727	86.6181474989999	148.270217921886	120.318653660593	89.0946039728664	42.1421745634691	58.3458503255821	20.1893482374075	HaiMa10322	GWHBAVH00000009	5713044	5719054	+	1691	protein_coding	- && sp|Q9UKZ9|PCOC2_HUMAN Procollagen C-endopeptidase enhancer 2 OS=Homo sapiens OX=9606 GN=PCOLCE2 PE=1 SV=1 && PF01759:UNC-6/NTR/C345C module|PF00431:CUB domain	-
HaiMa15049	0.262010452552505	0.555695093222184	0.559379330847842	0.361988774516355	0.31679163194134	0.297954163878046	0.523639994512614	1.43820544164785	1.20488864795489	0.209747514432509	0.208083002122865	0.0649218391557089	HaiMa15049	GWHBAVH00000013	8675919	8680118	-	1804	protein_coding	- && sp|Q5XHB4|ZNT8_XENTR Zinc transporter 8 OS=Xenopus tropicalis OX=8364 GN=slc30a8 PE=2 SV=1 && PF01545:Cation efflux family	-
HaiMa08217	10.6438557083647	18.8229814987755	19.3023280815248	12.5402672987509	34.6442243904294	30.6668858199313	32.9034191608128	22.666197932087	36.1252241537111	10.1800078908628	17.9255323289439	10.9442659027364	HaiMa08217	GWHBAVH00000007	9564838	9572784	-	2670	protein_coding	- && sp|P10895|PLCD1_BOVIN 1-phosphatidylinositol 4,5-bisphosphate phosphodiesterase delta-1 OS=Bos taurus OX=9913 GN=PLCD1 PE=2 SV=2 && PF00387:Phosphatidylinositol-specific phospholipase C, Y domain|PF00169:PH domain|PF14788:EF hand|PF00388:Phosphatidylinositol-specific phospholipase C, X domain|PF00168:C2 domain	-
HaiMa15963	9.4726034401761	8.89877236602684	8.09594453890649	7.15190140375973	8.28249426119097	9.33175888256937	5.34786316859576	5.73864330040729	6.64489541039251	13.938076979596	20.4011812950896	9.54774438887762	HaiMa15963	GWHBAVH00000014	3810052	3811728	-	1104	protein_coding	- && - && -	-
HaiMa09464	19.5212599300316	15.7633570996187	14.6469140886044	16.2399260386351	11.7949734319006	13.9835703456391	10.4334391787719	14.6864776496425	13.2480515280062	23.7876781699922	32.9913072894671	20.4149006907911	HaiMa09464	GWHBAVH00000008	6140805	6151988	+	3184	protein_coding	- && sp|Q15029|U5S1_HUMAN 116 kDa U5 small nuclear ribonucleoprotein component OS=Homo sapiens OX=9606 GN=EFTUD2 PE=1 SV=1 && PF00009:Elongation factor Tu GTP binding domain|PF14492:Elongation Factor G, domain II|PF00679:Elongation factor G C-terminus|PF03764:Elongation factor G, domain IV|PF16004:116 kDa U5 small nuclear ribonucleoprotein component N-terminus|PF03144:Elongation factor Tu domain 2	-
HaiMa07056	3.28240872503277	2.73149207611129	2.87543897270242	3.03659501598693	1.49856331031618	2.60905564058915	1.69540088939604	2.51038056690777	2.02812601528921	4.32157221774142	6.06343479313676	3.52560859861443	HaiMa07056	GWHBAVH00000006	9429318	9439404	+	4086	protein_coding	- && sp|Q9UNS1|TIM_HUMAN Protein timeless homolog OS=Homo sapiens OX=9606 GN=TIMELESS PE=1 SV=2 && PF04821:Timeless protein|PF05029:Timeless protein C terminal region	-
HaiMa07314	17.2236751422854	25.988132545032	20.0368203711473	13.2577210931144	18.8273222340912	21.8249486244704	18.1536709046779	14.6368478069494	19.2709269406606	31.3514847140911	55.2357647030266	30.6667651806143	HaiMa07314	GWHBAVH00000006	13260545	13264925	-	1921	protein_coding	- && sp|Q6DRP2|GNL3_DANRE Guanine nucleotide-binding protein-like 3 OS=Danio rerio OX=7955 GN=gnl3 PE=2 SV=1 && PF08701:GNL3L/Grn1 putative GTPase|PF01926:50S ribosome-binding GTPase	-
HaiMa16307	1.00499891133501	2.27359057180347	1.3873952376432	1.0098093298057	2.22925043773838	1.844630583054	2.85423644278429	2.13369789013225	1.67229537335055	1.01625205739368	0.644119660107574	0.471831235690282	HaiMa16307	GWHBAVH00000014	7376410	7380330	-	2234	protein_coding	- && sp|Q9QXP7|C1QT1_MOUSE Complement C1q tumor necrosis factor-related protein 1 OS=Mus musculus OX=10090 GN=C1qtnf1 PE=2 SV=1 && PF01391:Collagen triple helix repeat (20 copies)|PF00386:C1q domain	-
HaiMa00420	0	1.08614072597021	1.28125991981908	0.603008217579302	1.57561488448398	1.27393437665548	3.07845709995591	2.57408317060423	2.3458306916887	0.800712112824288	0.826132142506422	0.148703653932071	HaiMa00420	GWHBAVH00000001	10651243	10655493	-	1969	protein_coding	- && sp|Q1KKV1|HXCAA_TAKRU Homeobox protein Hox-C10a OS=Takifugu rubripes OX=31033 GN=hoxc10a PE=3 SV=1 && -	-
HaiMa19040	2.80681031119192	6.19105051128107	0.171211454504497	1.97417155888255	2.32708016568243	3.40465122176403	0	1.00324025394294	0.161343462062843	4.79346972017413	2.08050051528705	12.1013691351665	HaiMa19040	GWHBAVH00000020	1206823	1207706	-	421	protein_coding	- && - && PF00048:Small cytokines (intecrine/chemokine), interleukin-8 like	-
HaiMa04164	15.7429169669309	34.0415622850196	35.1722741465547	17.8193767846992	60.8490790264383	59.8191208241237	55.386579872592	23.5023388328719	55.568881017127	17.3097250514173	15.7329602140124	17.9532332157686	HaiMa04164	GWHBAVH00000003	18912313	18916193	-	1869	protein_coding	- && sp|Q9H4E7|DEFI6_HUMAN Differentially expressed in FDCP 6 homolog OS=Homo sapiens OX=9606 GN=DEF6 PE=1 SV=1 && PF00169:PH domain	-
HaiMa15751	8.39852888492481	13.4526822070905	12.717896586963	9.11736736450836	13.8774708588174	13.1794861037322	20.110517178255	11.8756178767645	11.9511240184263	6.23745184652194	7.1519051723674	6.78149266799141	HaiMa15751	GWHBAVH00000014	2032923	2052987	-	2012	protein_coding	- && sp|Q9PUQ1|ETV4_DANRE ETS translocation variant 4 OS=Danio rerio OX=7955 GN=etv4 PE=1 SV=2 && PF00178:Ets-domain|PF04621:PEA3 subfamily ETS-domain transcription factor N terminal domain	-
HaiMa15386	110.721250407813	41.5659929730193	68.85693191627	129.1093295775	71.021666818087	36.7807862298344	24.6401708528991	39.9798815019316	27.6120315156328	116.130207157466	45.0152894592465	160.91959865395	HaiMa15386	GWHBAVH00000013	10981958	10982804	+	246	protein_coding	- && sp|A3KQS5|AF1Q_DANRE Protein AF1q OS=Danio rerio OX=7955 GN=mllt11 PE=3 SV=1 && -	-
HaiMa03907	33.4197367100827	71.0892079077508	68.6012567891349	34.6111583479653	114.109289385564	79.0353138409428	75.5291723616595	49.3884165167761	121.426840369403	29.3406268869804	35.5090831190208	29.2797494592247	HaiMa03907	GWHBAVH00000003	15915819	15916995	+	518	protein_coding	- && sp|O42197|B2MG_ICTPU Beta-2-microglobulin OS=Ictalurus punctatus OX=7998 GN=b2m PE=3 SV=1 && PF07654:Immunoglobulin C1-set domain	-
HaiMa16781	4.13437794404559	7.62259270086197	7.15467546101684	4.15416710779743	5.25990178530187	5.08126352964566	11.0412602829799	12.1642659890402	5.90475292941578	2.60498998915212	4.87934541537717	3.23124238791691	HaiMa16781	GWHBAVH00000018	8161828	8188111	+	3244	protein_coding	- && sp|P70057|KCNQ1_XENLA Potassium voltage-gated channel subfamily KQT member 1 OS=Xenopus laevis OX=8355 GN=kcnq1 PE=1 SV=2 && -	-
HaiMa20955	0.214848571093054	1.45814392461501	1.83476420518092	0.43175388378678	2.6719111356881	2.60610575338665	4.48468564189247	1.97468951802067	3.70503259246128	0.840854480080545	0.758346941069997	0.141962421620483	HaiMa20955	GWHBAVH00000021	11283646	11285975	-	825	protein_coding	- && sp|Q1KKZ6|HXADB_TAKRU Homeobox protein Hox-A13b OS=Takifugu rubripes OX=31033 GN=hoxa13b PE=3 SV=1 && PF12284:Hox protein A13 N terminal|PF00046:Homeodomain	-
novel.591	0.229085980809478	151.119031313092	157.193901394831	1.08813544909252	268.49394886585	124.288370966942	69.7580022016596	67.2924195993336	475.23975514358	17.0719838042437	47.655970575013	22.8499701454788	-	GWHBAVH00000020	885958	894630	+	2837	-	- && sp|Q66S17|NATT3_THANI Natterin-3 OS=Thalassophryne nattereri OX=289382 PE=1 SV=1 && -	-
HaiMa04532	2.56884161089521	2.40473510806074	2.75568301324292	2.53663498064384	0.91801044766895	2.48473819721787	1.35725079037465	2.21630361946764	1.73123711841644	3.59285647410728	5.53411354671396	4.2141768337115	HaiMa04532	GWHBAVH00000004	3629804	3668343	+	1334	protein_coding	- && sp|Q86TW2|ADCK1_HUMAN AarF domain-containing protein kinase 1 OS=Homo sapiens OX=9606 GN=ADCK1 PE=1 SV=2 && PF03109:ABC1 family	-
HaiMa06763	8.3070492428015	13.3823268770056	12.0680085317674	10.8636516148027	16.6607792173446	17.4878279035264	21.9286215123189	16.1575061161798	14.7239917995816	8.42868502787325	10.6245768743801	6.94298250649879	HaiMa06763	GWHBAVH00000006	4003547	4016546	-	4175	protein_coding	- && sp|Q9Y2J8|PADI2_HUMAN Protein-arginine deiminase type-2 OS=Homo sapiens OX=9606 GN=PADI2 PE=1 SV=2 && PF03068:Protein-arginine deiminase (PAD)|PF08526:Protein-arginine deiminase (PAD) N-terminal domain|PF08527:Protein-arginine deiminase (PAD) middle domain	-
HaiMa01747	47.0548631055914	30.9770012154128	31.8407269007755	41.2750631859545	25.5065069291039	29.2498665102815	15.8247448106934	28.507841633397	23.569573534202	47.8834865577238	40.534178047333	57.2098561776913	HaiMa01747	GWHBAVH00000002	545029	548563	-	781	protein_coding	- && sp|P07746|HMGT_ONCMY High mobility group-T protein OS=Oncorhynchus mykiss OX=8022 PE=2 SV=2 && PF00505:HMG (high mobility group) box|PF09011:HMG-box domain	-
HaiMa14798	0.295189716240457	0.333901135696814	0.387824870426405	0.581797484637739	0.282388763379795	0.757443303612087	0.907615824462678	0.857992392427206	1.46188834035111	0.315078062289981	0.276511014734881	0.49512258885699	HaiMa14798	GWHBAVH00000013	5144928	5167409	-	5204	protein_coding	- && sp|Q63ZI0|KCNK9_XENLA Potassium channel subfamily K member 9 OS=Xenopus laevis OX=8355 GN=kcnk9 PE=2 SV=1 && PF07885:Ion channel	-
HaiMa06503	0.880685584210267	2.18940529221473	4.46293995854818	3.47153460612344	2.43387300648265	4.88644828759996	2.05021569022686	1.27494968881214	1.29064198416068	4.59680888987522	3.78148677371391	2.61863115556702	HaiMa06503	GWHBAVH00000006	209762	233636	-	6105	protein_coding	- && sp|P22316|CAC1S_CYPCA Dihydropyridine-sensitive L-type skeletal muscle calcium channel subunit alpha-1 OS=Cyprinus carpio OX=7962 PE=2 SV=1 && PF08763:Voltage gated calcium channel IQ domain|PF00520:Ion transport protein|PF16905:Voltage-dependent L-type calcium channel, IQ-associated	-
HaiMa05816	3.9831476663319	9.70828168107439	9.95005123882797	4.28808532252119	13.497749762505	9.13104368349003	15.2892231891642	10.9440836048675	22.0785449430377	4.96009665216052	8.23469832478095	4.27681733674069	HaiMa05816	GWHBAVH00000005	4462664	4468498	+	1246	protein_coding	- && sp|P70347|TANK_MOUSE TRAF family member-associated NF-kappa-B activator OS=Mus musculus OX=10090 GN=Tank PE=1 SV=1 && PF12845:TBD domain	-
HaiMa21701	13.0034799600102	10.662038607591	10.3494158263857	9.64323395259813	10.1534130156224	10.9463764818305	9.33343672597736	9.53852522805086	10.3686281941553	19.8247144913841	25.1797030922716	13.9498153696234	HaiMa21701	GWHBAVH00000022	4056635	4062478	-	2758	protein_coding	- && sp|Q13724|MOGS_HUMAN Mannosyl-oligosaccharide glucosidase OS=Homo sapiens OX=9606 GN=MOGS PE=1 SV=5 && PF03200:Glycosyl hydrolase family 63 C-terminal domain|PF16923:Glycosyl hydrolase family 63 N-terminal domain	-
HaiMa22343	3.90907297972866	2.33733517060733	2.76097587488834	4.25135400708292	2.583364328769	2.4549378098944	1.81158561210339	3.22471166560445	2.6738312426039	4.74532183875887	7.1609536282416	5.0624487331468	HaiMa22343	GWHBAVH00000022	14260529	14270378	+	6605	protein_coding	- && - && PF15477:Small acidic protein family	-
HaiMa20581	13.2887595621113	24.9770848417354	23.667763820053	10.5078770758141	32.4910150941904	29.264059197018	29.4203618337467	18.604701913332	27.9130555796195	12.6199270192472	14.2478599469352	9.34179154110551	HaiMa20581	GWHBAVH00000021	5594123	5605555	+	3548	protein_coding	- && sp|Q12965|MYO1E_HUMAN Unconventional myosin-Ie OS=Homo sapiens OX=9606 GN=MYO1E PE=1 SV=2 && PF06017:Unconventional myosin tail, actin- and lipid-binding|PF14604:Variant SH3 domain|PF00063:Myosin head (motor domain)	-
HaiMa08684	2.45253578992948	2.45956748667301	1.86924398929794	1.8748812631489	1.02715972136817	2.01650332306669	3.04533436498303	2.8299451326193	2.04637198990215	1.06869984844198	1.60639222795981	1.17279379894875	HaiMa08684	GWHBAVH00000007	16346643	16368042	+	11684	protein_coding	- && sp|Q6B959|APLD1_RAT Apolipoprotein L domain-containing protein 1 OS=Rattus norvegicus OX=10116 GN=Apold1 PE=1 SV=1 && -	-
novel.281	46.6068715008207	134.341686455647	130.012358411599	47.5732874994841	210.1687423397	153.825281852287	148.836443187054	96.581214159255	246.922764348793	61.1646939063666	73.2343724892699	52.8521771964482	-	GWHBAVH00000008	9553788	9563950	-	2955	-	- && sp|Q9DGM7|MVP_ICTPU Major vault protein (Fragment) OS=Ictalurus punctatus OX=7998 GN=mvp PE=2 SV=2 && PF17795:Major Vault Protein Repeat domain|PF11978:Shoulder domain|PF17794:Major Vault Protein repeat domain|PF17796:Major Vault Protein repeat domain|PF01505:Major Vault Protein repeat domain	-
HaiMa15647	5.11519336332928	6.17607166513735	5.81969052018545	3.11845582404362	3.01788492952233	5.1415449718748	4.0585495424238	4.6955436010003	4.55920839441976	9.26330446197682	16.6146585410983	8.03199352869783	HaiMa15647	GWHBAVH00000014	1368331	1370130	+	1028	protein_coding	- && sp|Q9BRJ6|CG050_HUMAN Uncharacterized protein C7orf50 OS=Homo sapiens OX=9606 GN=C7orf50 PE=1 SV=1 && PF10180:Uncharacterised conserved protein (DUF2373)	-
HaiMa21142	2.40725614859444	2.43631981686032	3.16863572144617	2.16417020018213	3.18046764721828	2.75350254948151	4.58593601579768	3.51502889545217	3.49581345393058	1.75804099659442	1.63228893945463	2.23940900081275	HaiMa21142	GWHBAVH00000021	15702659	15709245	+	2798	protein_coding	- && sp|Q13322|GRB10_HUMAN Growth factor receptor-bound protein 10 OS=Homo sapiens OX=9606 GN=GRB10 PE=1 SV=2 && PF00017:SH2 domain|PF08947:BPS (Between PH and SH2)	-
HaiMa20386	12.3457761001233	7.84509664967838	9.3916285671178	10.3932686627576	12.1523993767178	11.274902866104	15.4646655203398	15.4799514455567	9.53534003223193	7.02125362552129	7.01600931562743	5.17326755269884	HaiMa20386	GWHBAVH00000021	2572618	2586155	-	2479	protein_coding	- && sp|Q8CG70|P3H3_MOUSE Prolyl 3-hydroxylase 3 OS=Mus musculus OX=10090 GN=P3h3 PE=1 SV=1 && PF13640:2OG-Fe(II) oxygenase superfamily	-
novel.709	0.214264214145385	0.666498242967725	0.9802360246563	0	0	0.0812192976180108	0.0713694885237802	1.64109887414834	5.17293761776098	0	0.113442652109292	0.0530911141599723	-	GWHBAVH00000023	3264870	3267013	-	1103	-	- && - && -	-
HaiMa09906	16.2809855635473	36.5087305989133	25.7708972817413	16.0177295361308	39.141603356458	29.3467727617354	43.3367796224888	25.2411034126911	38.6884150472123	14.4784153897716	20.7031467532585	14.4538872103614	HaiMa09906	GWHBAVH00000008	12176215	12198466	-	3306	protein_coding	- && sp|Q3UIA2|RHG17_MOUSE Rho GTPase-activating protein 17 OS=Mus musculus OX=10090 GN=Arhgap17 PE=1 SV=1 && PF00620:RhoGAP domain|PF03114:BAR domain	-
HaiMa00362	2.72514011911455	3.21368815573884	1.98060905367911	1.57299930673054	2.48370324193011	2.81326430689432	0.463516462267299	0.769765023108047	0.999886126522916	1.60909346040929	3.99081007996846	4.0802006115897	HaiMa00362	GWHBAVH00000001	9526836	9534010	+	1019	protein_coding	- && - && PF07686:Immunoglobulin V-set domain	-
HaiMa11334	1.69463892315645	4.50724720883903	1.84390754839611	2.11693280228789	2.46823832301937	2.43059766243667	4.51575224208371	5.33217195434522	4.84430618032405	1.27105909779617	1.98845622338703	2.58751274290823	HaiMa11334	GWHBAVH00000010	5618774	5621715	+	1290	protein_coding	- && sp|Q95L14|PTGES_BOVIN Prostaglandin E synthase OS=Bos taurus OX=9913 GN=PTGES PE=2 SV=1 && PF01124:MAPEG family	-
HaiMa19942	7.8098690354228	9.98633051819667	7.92998603810895	5.65391990673164	6.36778675605287	7.94348736407875	4.84732425133803	5.20152890283223	6.69217709639968	11.7533230897958	14.0742468004001	9.03874039135344	HaiMa19942	GWHBAVH00000020	17943739	17948716	+	1218	protein_coding	- && sp|Q99LZ3|SLD5_MOUSE DNA replication complex GINS protein SLD5 OS=Mus musculus OX=10090 GN=Gins4 PE=1 SV=1 && PF16922:DNA replication complex GINS protein SLD5 C-terminus	-
HaiMa18000	2.3749192539943	6.68315965448546	4.87600151166778	2.21168043410385	5.6028637649233	4.4792442636333	4.86215136081271	5.32391781819298	5.12771667616781	2.59675648260168	2.51481228251889	2.12421711763003	HaiMa18000	GWHBAVH00000019	5427414	5431186	-	1020	protein_coding	- && - && PF00193:Extracellular link domain	-
HaiMa22167	1.58023837579587	2.97912020259382	2.78466653938518	1.49959094108707	2.66882324102906	2.99503702620354	3.74302743972563	4.93101848440856	5.6520556635863	1.49929476388804	2.27757615845131	2.2188220243989	HaiMa22167	GWHBAVH00000022	11148715	11150638	-	1346	protein_coding	- && sp|Q01703|MSXC_DANRE Homeobox protein MSH-C OS=Danio rerio OX=7955 GN=msxc PE=2 SV=1 && PF00046:Homeodomain	-
[truncated: 751 more rows]
