# Supplementary material for: Transcriptomic Analysis of Hippocampus abdominalis Larvae Under High Temperature Stress
Source: Genes (Basel). 2024 Oct 21;15(10):1345. doi: 10.3390/genes15101345 (PMC11507362; doi:10.3390/genes15101345)
Supplement: Supplementary file 1 [file genes-15-01345-s001.zip › Excel S5 Principal component analysis diagram.xls]

sample	A21_1	A21_2	A21_3	B24_1	B24_2	B24_3	C27_1	C27_2	C27_3	D18_1	D18_2	D18_3
A21_1	1	0.857	0.874	0.952	0.806	0.859	0.814	0.877	0.788	0.902	0.858	0.932
A21_2	0.857	1	0.954	0.799	0.939	0.952	0.929	0.881	0.909	0.926	0.933	0.89
A21_3	0.874	0.954	1	0.822	0.943	0.962	0.926	0.894	0.904	0.938	0.923	0.902
B24_1	0.952	0.799	0.822	1	0.749	0.803	0.769	0.889	0.781	0.854	0.806	0.903
B24_2	0.806	0.939	0.943	0.749	1	0.953	0.925	0.827	0.89	0.908	0.886	0.864
B24_3	0.859	0.952	0.962	0.803	0.953	1	0.942	0.868	0.885	0.936	0.915	0.893
C27_1	0.814	0.929	0.926	0.769	0.925	0.942	1	0.883	0.908	0.885	0.886	0.835
C27_2	0.877	0.881	0.894	0.889	0.827	0.868	0.883	1	0.902	0.863	0.872	0.861
C27_3	0.788	0.909	0.904	0.781	0.89	0.885	0.908	0.902	1	0.869	0.887	0.838
D18_1	0.902	0.926	0.938	0.854	0.908	0.936	0.885	0.863	0.869	1	0.936	0.954
D18_2	0.858	0.933	0.923	0.806	0.886	0.915	0.886	0.872	0.887	0.936	1	0.898
D18_3	0.932	0.89	0.902	0.903	0.864	0.893	0.835	0.861	0.838	0.954	0.898	1
