# Supplementary material for: Transcriptomic Analysis of Hippocampus abdominalis Larvae Under High Temperature Stress
Source: Genes (Basel). 2024 Oct 21;15(10):1345. doi: 10.3390/genes15101345 (PMC11507362; doi:10.3390/genes15101345)
Supplement: Supplementary file 1 [file genes-15-01345-s001.zip › Excel S6 Venn diagram of differentially expressed genes in the transcriptome.xls]

gene_id	gene_name	gene_chr	gene_start	gene_end	gene_strand	gene_length	gene_biotype	gene_description	Family
HaiMa00002	HaiMa00002	GWHBAVH00000001	12996	63432	-	9805	protein_coding	- && sp|O43399|TPD54_HUMAN Tumor protein D54 OS=Homo sapiens OX=9606 GN=TPD52L2 PE=1 SV=2 && PF00078:Reverse transcriptase (RNA-dependent DNA polymerase)	-
HaiMa00005	HaiMa00005	GWHBAVH00000001	83152	205267	-	9044	protein_coding	- && sp|Q61001|LAMA5_MOUSE Laminin subunit alpha-5 OS=Mus musculus OX=10090 GN=Lama5 PE=1 SV=4 && PF00052:Laminin B (Domain IV)|PF00054:Laminin G domain|PF06009:Laminin Domain II|PF00053:Laminin EGF domain|PF06008:Laminin Domain I|PF02210:Laminin G domain	-
HaiMa00006	HaiMa00006	GWHBAVH00000001	205721	251675	-	2721	protein_coding	- && sp|O15230|LAMA5_HUMAN Laminin subunit alpha-5 OS=Homo sapiens OX=9606 GN=LAMA5 PE=1 SV=8 && PF00053:Laminin EGF domain|PF00055:Laminin N-terminal (Domain VI)	-
HaiMa00008	HaiMa00008	GWHBAVH00000001	336736	347721	-	451	protein_coding	- && sp|Q90YQ2|RS21_ICTPU 40S ribosomal protein S21 OS=Ictalurus punctatus OX=7998 GN=rps21 PE=3 SV=1 && PF01249:Ribosomal protein S21e	-
HaiMa00013	HaiMa00013	GWHBAVH00000001	443946	452856	-	2289	protein_coding	- && - && -	-
HaiMa00014	HaiMa00014	GWHBAVH00000001	452875	462401	+	2570	protein_coding	- && sp|Q9BV94|EDEM2_HUMAN ER degradation-enhancing alpha-mannosidase-like protein 2 OS=Homo sapiens OX=9606 GN=EDEM2 PE=1 SV=2 && PF01532:Glycosyl hydrolase family 47	-
HaiMa00015	HaiMa00015	GWHBAVH00000001	487041	488481	+	374	protein_coding	- && - && -	-
HaiMa00017	HaiMa00017	GWHBAVH00000001	508466	516274	+	1481	protein_coding	- && sp|Q9ET66|PI16_MOUSE Peptidase inhibitor 16 OS=Mus musculus OX=10090 GN=Pi16 PE=1 SV=2 && PF00188:Cysteine-rich secretory protein family	-
HaiMa00020	HaiMa00020	GWHBAVH00000001	567227	606084	-	1358	protein_coding	- && sp|Q2QDE6|DNSL1_CRIGR Deoxyribonuclease-1-like 1 OS=Cricetulus griseus OX=10029 GN=DNASE1L1 PE=2 SV=1 && -	-
HaiMa00022	HaiMa00022	GWHBAVH00000001	610426	620280	+	2384	protein_coding	- && sp|Q9D8V0|HM13_MOUSE Minor histocompatibility antigen H13 OS=Mus musculus OX=10090 GN=Hm13 PE=1 SV=1 && PF04258:Signal peptide peptidase	-
HaiMa00023	HaiMa00023	GWHBAVH00000001	625219	636945	+	1094	protein_coding	- && sp|Q9NV56|MRGBP_HUMAN MRG/MORF4L-binding protein OS=Homo sapiens OX=9606 GN=MRGBP PE=1 SV=1 && PF07904:Chromatin modification-related protein EAF7	-
HaiMa00024	HaiMa00024	GWHBAVH00000001	640297	668443	+	3787	protein_coding	- && sp|B8Y466|SRPK3_PIG SRSF protein kinase 3 OS=Sus scrofa OX=9823 GN=SRPK3 PE=2 SV=1 && PF00069:Protein kinase domain	-
HaiMa00025	HaiMa00025	GWHBAVH00000001	677534	699813	+	1732	protein_coding	- && sp|Q96BM9|ARL8A_HUMAN ADP-ribosylation factor-like protein 8A OS=Homo sapiens OX=9606 GN=ARL8A PE=1 SV=1 && PF00025:ADP-ribosylation factor family	-
HaiMa00026	HaiMa00026	GWHBAVH00000001	713199	723151	-	2109	protein_coding	- && sp|Q9QYC5|G37L1_RAT G-protein coupled receptor 37-like 1 OS=Rattus norvegicus OX=10116 GN=Gpr37l1 PE=1 SV=1 && PF00001:7 transmembrane receptor (rhodopsin family)	-
HaiMa00031	HaiMa00031	GWHBAVH00000001	750391	893008	+	7718	protein_coding	- && sp|Q14573|ITPR3_HUMAN Inositol 1,4,5-trisphosphate receptor type 3 OS=Homo sapiens OX=9606 GN=ITPR3 PE=1 SV=2 && PF01365:RIH domain|PF00520:Ion transport protein|PF08709:Inositol 1,4,5-trisphosphate/ryanodine receptor|PF08454:RyR and IP3R Homology associated|PF02815:MIR domain	-
HaiMa00033	HaiMa00033	GWHBAVH00000001	898702	908103	+	642	protein_coding	- && sp|Q14573|ITPR3_HUMAN Inositol 1,4,5-trisphosphate receptor type 3 OS=Homo sapiens OX=9606 GN=ITPR3 PE=1 SV=2 && -	-
HaiMa00034	HaiMa00034	GWHBAVH00000001	924112	932686	+	2689	protein_coding	- && sp|Q96HB5|CC120_HUMAN Coiled-coil domain-containing protein 120 OS=Homo sapiens OX=9606 GN=CCDC120 PE=1 SV=1 && PF11819:Domain of unknown function (DUF3338)	-
HaiMa00035	HaiMa00035	GWHBAVH00000001	936325	957640	+	3708	protein_coding	- && sp|F1RBC8|ABCD1_DANRE ATP-binding cassette sub-family D member 1 OS=Danio rerio OX=7955 GN=abcd1 PE=2 SV=1 && PF00005:ABC transporter|PF06472:ABC transporter transmembrane region 2	-
HaiMa00037	HaiMa00037	GWHBAVH00000001	980807	1042234	+	7342	protein_coding	- && sp|Q9QY40|PLXB3_MOUSE Plexin-B3 OS=Mus musculus OX=10090 GN=Plxnb3 PE=1 SV=2 && PF01833:IPT/TIG domain|PF18020:TIG domain found in plexin|PF17960:TIG domain|PF01437:Plexin repeat|PF08337:Plexin cytoplasmic RasGAP domain|PF01403:Sema domain	-
HaiMa00043	HaiMa00043	GWHBAVH00000001	1150718	1168221	-	3978	protein_coding	- && sp|O42196|DNJC5_XENLA DnaJ homolog subfamily C member 5 OS=Xenopus laevis OX=8355 GN=dnajc5 PE=2 SV=1 && PF00226:DnaJ domain	-
HaiMa00046	HaiMa00046	GWHBAVH00000001	1189666	1218892	-	5940	protein_coding	- && sp|P51611|HCFC1_MESAU Host cell factor 1 OS=Mesocricetus auratus OX=10036 GN=HCFC1 PE=1 SV=1 && -	-
HaiMa00049	HaiMa00049	GWHBAVH00000001	1240192	1250394	+	4565	protein_coding	- && sp|P51608|MECP2_HUMAN Methyl-CpG-binding protein 2 OS=Homo sapiens OX=9606 GN=MECP2 PE=1 SV=1 && -	-
HaiMa00051	HaiMa00051	GWHBAVH00000001	1263360	1275083	-	7374	protein_coding	- && sp|Q8N9I9|DTX3_HUMAN Probable E3 ubiquitin-protein ligase DTX3 OS=Homo sapiens OX=9606 GN=DTX3 PE=1 SV=2 && PF18102:Deltex C-terminal domain|PF13639:Ring finger domain	-
HaiMa00052	HaiMa00052	GWHBAVH00000001	1280542	1288524	+	1174	protein_coding	- && sp|Q3ZBF7|TEBP_BOVIN Prostaglandin E synthase 3 OS=Bos taurus OX=9913 GN=PTGES3 PE=1 SV=1 && PF04969:CS domain	-
HaiMa00053	HaiMa00053	GWHBAVH00000001	1292137	1296057	+	2471	protein_coding	- && sp|Q06019|MIP_LITPI Lens fiber major intrinsic protein OS=Lithobates pipiens OX=8404 PE=1 SV=1 && PF00230:Major intrinsic protein	-
HaiMa00054	HaiMa00054	GWHBAVH00000001	1297120	1331031	-	3854	protein_coding	- && sp|P42232|STA5B_MOUSE Signal transducer and activator of transcription 5B OS=Mus musculus OX=10090 GN=Stat5b PE=1 SV=1 && PF02864:STAT protein, DNA binding domain|PF00017:SH2 domain|PF02865:STAT protein, protein interaction domain|PF01017:STAT protein, all-alpha domain	-
HaiMa00055	HaiMa00055	GWHBAVH00000001	1350431	1373554	-	5144	protein_coding	- && sp|Q9ERZ6|FIGN_MOUSE Fidgetin OS=Mus musculus OX=10090 GN=Fign PE=1 SV=1 && -	-
HaiMa00057	HaiMa00057	GWHBAVH00000001	1435392	1493460	-	9223	protein_coding	- && sp|O88420|SCN8A_RAT Sodium channel protein type 8 subunit alpha OS=Rattus norvegicus OX=10116 GN=Scn8a PE=1 SV=1 && PF11933:Cytoplasmic domain of voltage-gated Na+ ion channel|PF06512:Sodium ion transport-associated|PF00520:Ion transport protein	-
HaiMa00061	HaiMa00061	GWHBAVH00000001	1526420	1560262	-	8110	protein_coding	- && sp|Q6NVJ5|DI2BA_DANRE Disco-interacting protein 2 homolog B-A OS=Danio rerio OX=7955 GN=dip2ba PE=2 SV=1 && -	-
HaiMa00062	HaiMa00062	GWHBAVH00000001	1593528	1617689	-	5676	protein_coding	- && sp|E9Q784|ZC3HD_MOUSE Zinc finger CCCH domain-containing protein 13 OS=Mus musculus OX=10090 GN=Zc3h13 PE=1 SV=1 && -	-
HaiMa00063	HaiMa00063	GWHBAVH00000001	1618278	1625366	-	1326	protein_coding	- && sp|Q9EQV9|CBPB2_RAT Carboxypeptidase B2 OS=Rattus norvegicus OX=10116 GN=Cpb2 PE=2 SV=1 && PF02244:Carboxypeptidase activation peptide|PF00246:Zinc carboxypeptidase	-
HaiMa00064	HaiMa00064	GWHBAVH00000001	1626000	1629156	+	2267	protein_coding	- && sp|Q7ZW24|ALG11_DANRE GDP-Man:Man(3)GlcNAc(2)-PP-Dol alpha-1,2-mannosyltransferase OS=Danio rerio OX=7955 GN=alg11 PE=2 SV=2 && PF15924:ALG11 mannosyltransferase N-terminus|PF00534:Glycosyl transferases group 1	-
HaiMa00065	HaiMa00065	GWHBAVH00000001	1629908	1643230	-	6496	protein_coding	- && sp|Q70E73|RAPH1_HUMAN Ras-associated and pleckstrin homology domains-containing protein 1 OS=Homo sapiens OX=9606 GN=RAPH1 PE=1 SV=3 && -	-
HaiMa00067	HaiMa00067	GWHBAVH00000001	1666530	1672994	-	3073	protein_coding	- && sp|Q5R776|FAKD2_PONAB FAST kinase domain-containing protein 2, mitochondrial OS=Pongo abelii OX=9601 GN=FASTKD2 PE=2 SV=1 && PF06743:FAST kinase-like protein, subdomain 1	-
HaiMa00068	HaiMa00068	GWHBAVH00000001	1673272	1679832	+	1545	protein_coding	- && sp|Q08BZ4|MDH1B_DANRE Putative malate dehydrogenase 1B OS=Danio rerio OX=7955 GN=mdh1b PE=2 SV=1 && PF02866:lactate/malate dehydrogenase, alpha/beta C-terminal domain	-
HaiMa00069	HaiMa00069	GWHBAVH00000001	1680595	1688163	-	2761	protein_coding	- && sp|Q3MHU5|RETR2_RAT Reticulophagy regulator 2 OS=Rattus norvegicus OX=10116 GN=Retreg2 PE=1 SV=2 && -	-
HaiMa00071	HaiMa00071	GWHBAVH00000001	1695583	1702518	-	2315	protein_coding	- && sp|Q5ZJH7|CNPD1_CHICK Protein CNPPD1 OS=Gallus gallus OX=9031 GN=CNPPD1 PE=2 SV=1 && -	-
HaiMa00072	HaiMa00072	GWHBAVH00000001	1704264	1712038	-	3220	protein_coding	- && sp|Q08D64|ABCB6_XENTR ATP-binding cassette sub-family B member 6 OS=Xenopus tropicalis OX=8364 GN=abcb6 PE=2 SV=1 && PF00005:ABC transporter|PF00664:ABC transporter transmembrane region|PF16185:Mitochondrial ABC-transporter N-terminal five TM region	-
HaiMa00073	HaiMa00073	GWHBAVH00000001	1726550	1779183	-	5864	protein_coding	- && sp|O60462|NRP2_HUMAN Neuropilin-2 OS=Homo sapiens OX=9606 GN=NRP2 PE=1 SV=3 && PF00629:MAM domain, meprin/A5/mu|PF00754:F5/8 type C domain|PF11980:C-terminal domain of neuropilin glycoprotein|PF00431:CUB domain	-
HaiMa00075	HaiMa00075	GWHBAVH00000001	1810236	1945987	-	4336	protein_coding	- && sp|Q8TEW8|PAR3L_HUMAN Partitioning defective 3 homolog B OS=Homo sapiens OX=9606 GN=PARD3B PE=1 SV=2 && -	-
HaiMa00077	HaiMa00077	GWHBAVH00000001	2031868	2060663	+	4480	protein_coding	- && sp|Q6Q2B2|MBN2A_TAKRU Muscleblind-like protein 2a OS=Takifugu rubripes OX=31033 GN=mbnl2a PE=2 SV=1 && PF00078:Reverse transcriptase (RNA-dependent DNA polymerase)	-
HaiMa00078	HaiMa00078	GWHBAVH00000001	2061442	2072702	+	1753	protein_coding	- && sp|P10114|RAP2A_HUMAN Ras-related protein Rap-2a OS=Homo sapiens OX=9606 GN=RAP2A PE=1 SV=1 && PF00071:Ras family	-
HaiMa00079	HaiMa00079	GWHBAVH00000001	2078548	2093289	+	1163	protein_coding	- && sp|Q9NYK5|RM39_HUMAN 39S ribosomal protein L39, mitochondrial OS=Homo sapiens OX=9606 GN=MRPL39 PE=1 SV=3 && -	-
HaiMa00080	HaiMa00080	GWHBAVH00000001	2099037	2112674	+	2125	protein_coding	- && sp|A0A0R4IGV4|JAM2A_DANRE Junctional adhesion molecule 2A OS=Danio rerio OX=7955 GN=jam2a PE=2 SV=2 && PF13927:Immunoglobulin domain|PF07686:Immunoglobulin V-set domain	-
HaiMa00081	HaiMa00081	GWHBAVH00000001	2113878	2116972	-	438	protein_coding	- && sp|P97450|ATP5J_MOUSE ATP synthase-coupling factor 6, mitochondrial OS=Mus musculus OX=10090 GN=Atp5pf PE=1 SV=1 && PF05511:Mitochondrial ATP synthase coupling factor 6	-
HaiMa00082	HaiMa00082	GWHBAVH00000001	2120353	2153039	-	4709	protein_coding	- && sp|O73683|A4_TETFL Amyloid-beta A4 protein OS=Tetraodon fluviatilis OX=47145 GN=app PE=2 SV=1 && -	-
HaiMa00083	HaiMa00083	GWHBAVH00000001	2164904	2171645	-	3977	protein_coding	- && sp|Q9WUQ1|ATS1_RAT A disintegrin and metalloproteinase with thrombospondin motifs 1 OS=Rattus norvegicus OX=10116 GN=Adamts1 PE=2 SV=1 && PF17771:ADAM cysteine-rich domain|PF01562:Reprolysin family propeptide|PF05986:ADAM-TS Spacer 1|PF00090:Thrombospondin type 1 domain|PF01421:Reprolysin (M12B) family zinc metalloprotease	-
HaiMa00084	HaiMa00084	GWHBAVH00000001	2171998	2187180	-	3083	protein_coding	- && sp|Q9UNA0|ATS5_HUMAN A disintegrin and metalloproteinase with thrombospondin motifs 5 OS=Homo sapiens OX=9606 GN=ADAMTS5 PE=1 SV=2 && PF01562:Reprolysin family propeptide|PF05986:ADAM-TS Spacer 1|PF01421:Reprolysin (M12B) family zinc metalloprotease|PF00090:Thrombospondin type 1 domain|PF17771:ADAM cysteine-rich domain	-
HaiMa00085	HaiMa00085	GWHBAVH00000001	2189412	2208006	-	3352	protein_coding	- && sp|Q9NSD5|S6A13_HUMAN Sodium- and chloride-dependent GABA transporter 2 OS=Homo sapiens OX=9606 GN=SLC6A13 PE=1 SV=3 && PF00209:Sodium:neurotransmitter symporter family	-
HaiMa00088	HaiMa00088	GWHBAVH00000001	2421643	2464874	-	5557	protein_coding	- && sp|O15550|KDM6A_HUMAN Lysine-specific demethylase 6A OS=Homo sapiens OX=9606 GN=KDM6A PE=1 SV=2 && PF02373:JmjC domain, hydroxylase	-
HaiMa00089	HaiMa00089	GWHBAVH00000001	2464372	2470691	+	2797	protein_coding	- && sp|Q4RY26|FUND1_TETNG FUN14 domain-containing protein 1 OS=Tetraodon nigroviridis OX=99883 GN=fundc1 PE=3 SV=1 && PF04930:FUN14 family	-
HaiMa00090	HaiMa00090	GWHBAVH00000001	2470692	2474389	-	1820	protein_coding	- && sp|Q6DRD4|CENPL_DANRE Centromere protein L OS=Danio rerio OX=7955 GN=cenpl PE=2 SV=1 && PF13092:Kinetochore complex Sim4 subunit Fta1	-
HaiMa00091	HaiMa00091	GWHBAVH00000001	2479606	2490413	+	1125	protein_coding	- && sp|O14936|CSKP_HUMAN Peripheral plasma membrane protein CASK OS=Homo sapiens OX=9606 GN=CASK PE=1 SV=3 && PF00069:Protein kinase domain	-
HaiMa00093	HaiMa00093	GWHBAVH00000001	2496295	2516526	+	3727	protein_coding	- && sp|O14936|CSKP_HUMAN Peripheral plasma membrane protein CASK OS=Homo sapiens OX=9606 GN=CASK PE=1 SV=3 && PF07653:Variant SH3 domain|PF00069:Protein kinase domain|PF02828:L27 domain|PF00595:PDZ domain|PF00625:Guanylate kinase	-
HaiMa00095	HaiMa00095	GWHBAVH00000001	2533091	2552605	-	4118	protein_coding	- && sp|Q9NZN1|IRPL1_HUMAN Interleukin-1 receptor accessory protein-like 1 OS=Homo sapiens OX=9606 GN=IL1RAPL1 PE=1 SV=2 && -	-
HaiMa00098	HaiMa00098	GWHBAVH00000001	2748271	2772278	-	3228	protein_coding	- && sp|Q7SYB5|DEFI6_DANRE Differentially expressed in FDCP 6 homolog OS=Danio rerio OX=7955 GN=def6 PE=2 SV=1 && PF00169:PH domain	-
HaiMa00099	HaiMa00099	GWHBAVH00000001	2775553	2786537	+	2639	protein_coding	- && - && -	-
HaiMa00100	HaiMa00100	GWHBAVH00000001	2786988	2807259	+	3506	protein_coding	- && sp|P08237|PFKAM_HUMAN ATP-dependent 6-phosphofructokinase, muscle type OS=Homo sapiens OX=9606 GN=PFKM PE=1 SV=2 && PF00365:Phosphofructokinase	-
HaiMa00102	HaiMa00102	GWHBAVH00000001	2811733	2837637	+	4382	protein_coding	- && sp|Q71RC2|LARP4_HUMAN La-related protein 4 OS=Homo sapiens OX=9606 GN=LARP4 PE=1 SV=3 && PF05383:La domain	-
HaiMa00104	HaiMa00104	GWHBAVH00000001	2848522	2885256	+	3460	protein_coding	- && sp|Q5R9C9|ATF7_PONAB Cyclic AMP-dependent transcription factor ATF-7 OS=Pongo abelii OX=9601 GN=ATF7 PE=2 SV=1 && PF00170:bZIP transcription factor	-
HaiMa00105	HaiMa00105	GWHBAVH00000001	2896309	2900152	+	479	protein_coding	- && sp|Q9IA76|RL31_PAROL 60S ribosomal protein L31 OS=Paralichthys olivaceus OX=8255 GN=rpl31 PE=2 SV=1 && PF01198:Ribosomal protein L31e	-
HaiMa00106	HaiMa00106	GWHBAVH00000001	2908092	2913482	-	1106	protein_coding	- && sp|Q6AXM1|CHSTA_DANRE Carbohydrate sulfotransferase 10 OS=Danio rerio OX=7955 GN=chst10 PE=2 SV=1 && PF03567:Sulfotransferase family	-
HaiMa00107	HaiMa00107	GWHBAVH00000001	2913888	2916936	-	1984	protein_coding	- && sp|Q6AXM1|CHSTA_DANRE Carbohydrate sulfotransferase 10 OS=Danio rerio OX=7955 GN=chst10 PE=2 SV=1 && PF03567:Sulfotransferase family	-
HaiMa00108	HaiMa00108	GWHBAVH00000001	2921642	2956232	+	6216	protein_coding	- && sp|O95819|M4K4_HUMAN Mitogen-activated protein kinase kinase kinase kinase 4 OS=Homo sapiens OX=9606 GN=MAP4K4 PE=1 SV=2 && PF00069:Protein kinase domain|PF00780:CNH domain	-
HaiMa00109	HaiMa00109	GWHBAVH00000001	2957110	2972873	-	3889	protein_coding	- && sp|Q14289|FAK2_HUMAN Protein-tyrosine kinase 2-beta OS=Homo sapiens OX=9606 GN=PTK2B PE=1 SV=2 && PF00373:FERM central domain|PF07714:Protein tyrosine kinase|PF18038:FERM N-terminal domain|PF03623:Focal adhesion targeting region	-
HaiMa00110	HaiMa00110	GWHBAVH00000001	2978972	2990438	+	3191	protein_coding	- && sp|Q9ES28|ARHG7_MOUSE Rho guanine nucleotide exchange factor 7 OS=Mus musculus OX=10090 GN=Arhgef7 PE=1 SV=2 && PF14604:Variant SH3 domain|PF16615:Unstructured region one on RhoGEF 6 and 7|PF00307:Calponin homology (CH) domain|PF16614:Unstructured region two on RhoGEF 6 and 7|PF00621:RhoGEF domain|PF16523:betaPIX coiled coil	-
HaiMa00112	HaiMa00112	GWHBAVH00000001	3013971	3051277	+	5288	protein_coding	- && sp|Q64096|MCF2L_MOUSE Guanine nucleotide exchange factor DBS OS=Mus musculus OX=10090 GN=Mcf2l PE=1 SV=2 && PF00621:RhoGEF domain|PF00169:PH domain|PF13716:Divergent CRAL/TRIO domain	-
HaiMa00113	HaiMa00113	GWHBAVH00000001	3052508	3063067	+	2901	protein_coding	- && sp|Q9DB16|CB39L_MOUSE Calcium-binding protein 39-like OS=Mus musculus OX=10090 GN=Cab39l PE=1 SV=3 && PF08569:Mo25-like	-
HaiMa00114	HaiMa00114	GWHBAVH00000001	3061235	3067890	-	3734	protein_coding	- && sp|Q5U3U4|CDAC1_DANRE Cytidine and dCMP deaminase domain-containing protein 1 OS=Danio rerio OX=7955 GN=cdadc1 PE=2 SV=1 && PF00383:Cytidine and deoxycytidylate deaminase zinc-binding region	-
HaiMa00116	HaiMa00116	GWHBAVH00000001	3080652	3086722	+	711	protein_coding	- && - && -	-
HaiMa00119	HaiMa00119	GWHBAVH00000001	3157205	3171075	-	3731	protein_coding	- && sp|O73787|GCP3_XENLA Gamma-tubulin complex component 3 homolog OS=Xenopus laevis OX=8355 GN=tubgcp3 PE=1 SV=1 && PF04130:Gamma tubulin complex component C-terminal|PF17681:Gamma tubulin complex component N-terminal	-
HaiMa00120	HaiMa00120	GWHBAVH00000001	3189786	3219210	+	4260	protein_coding	- && sp|P98197|AT11A_MOUSE Phospholipid-transporting ATPase IH OS=Mus musculus OX=10090 GN=Atp11a PE=1 SV=1 && PF16209:Phospholipid-translocating ATPase N-terminal|PF13246:Cation transport ATPase (P-type)|PF16212:Phospholipid-translocating P-type ATPase C-terminal|PF00122:E1-E2 ATPase	-
HaiMa00121	HaiMa00121	GWHBAVH00000001	3244246	3247030	-	2785	protein_coding	- && sp|Q6DGL6|SOX1A_DANRE Transcription factor Sox-1a OS=Danio rerio OX=7955 GN=sox1a PE=2 SV=2 && -	-
HaiMa00122	HaiMa00122	GWHBAVH00000001	3301363	3313874	+	3288	protein_coding	- && sp|P26041|MOES_MOUSE Moesin OS=Mus musculus OX=10090 GN=Msn PE=1 SV=3 && PF09379:FERM N-terminal domain|PF00769:Ezrin/radixin/moesin family|PF00373:FERM central domain|PF09380:FERM C-terminal PH-like domain	-
HaiMa00123	HaiMa00123	GWHBAVH00000001	3315712	3332091	-	4172	protein_coding	- && sp|Q5DTV4|ZC12C_MOUSE Probable ribonuclease ZC3H12C OS=Mus musculus OX=10090 GN=Zc3h12c PE=1 SV=2 && PF18039:UBA-like domain|PF18561:Endoribonuclease Regnase 1/ ZC3H12 C-terminal domain|PF11977:Zc3h12a-like Ribonuclease NYN domain	-
HaiMa00127	HaiMa00127	GWHBAVH00000001	3343617	3357128	+	8162	protein_coding	- && sp|Q6ZJ05|URH1_ORYSJ Probable uridine nucleosidase 1 OS=Oryza sativa subsp. japonica OX=39947 GN=URH1 PE=2 SV=1 && PF01156:Inosine-uridine preferring nucleoside hydrolase	-
HaiMa00128	HaiMa00128	GWHBAVH00000001	3354682	3360039	-	840	protein_coding	- && sp|Q7ZUU1|UNC50_DANRE Protein unc-50 homolog OS=Danio rerio OX=7955 GN=unc50 PE=2 SV=1 && PF05216:UNC-50 family	-
HaiMa00129	HaiMa00129	GWHBAVH00000001	3360339	3373528	+	3369	protein_coding	- && sp|P28331|NDUS1_HUMAN NADH-ubiquinone oxidoreductase 75 kDa subunit, mitochondrial OS=Homo sapiens OX=9606 GN=NDUFS1 PE=1 SV=3 && PF10588:NADH-ubiquinone oxidoreductase-G iron-sulfur binding region|PF00384:Molybdopterin oxidoreductase|PF09326:NADH-ubiquinone oxidoreductase subunit G, C-terminal|PF13510:2Fe-2S iron-sulfur cluster binding domain	-
HaiMa00131	HaiMa00131	GWHBAVH00000001	3383736	3429319	+	2641	protein_coding	- && sp|Q96BA8|CR3L1_HUMAN Cyclic AMP-responsive element-binding protein 3-like protein 1 OS=Homo sapiens OX=9606 GN=CREB3L1 PE=1 SV=1 && PF00170:bZIP transcription factor	-
HaiMa00132	HaiMa00132	GWHBAVH00000001	3429321	3431829	-	1883	protein_coding	- && sp|Q6AZB8|HARB1_DANRE Putative nuclease HARBI1 OS=Danio rerio OX=7955 GN=harbi1 PE=2 SV=1 && PF13359:DDE superfamily endonuclease	-
HaiMa00133	HaiMa00133	GWHBAVH00000001	3432059	3444585	+	3640	protein_coding	- && sp|Q7SYE0|ATG13_DANRE Autophagy-related protein 13 OS=Danio rerio OX=7955 GN=atg13 PE=2 SV=1 && PF10033:Autophagy-related protein 13	-
HaiMa00134	HaiMa00134	GWHBAVH00000001	3444667	3459430	-	4180	protein_coding	- && sp|O00410|IPO5_HUMAN Importin-5 OS=Homo sapiens OX=9606 GN=IPO5 PE=1 SV=4 && PF13646:HEAT repeats|PF18829:Importin repeat 6|PF18808:Importin repeat	-
HaiMa00136	HaiMa00136	GWHBAVH00000001	3463093	3485032	+	4422	protein_coding	- && sp|Q60519|SEM5B_MOUSE Semaphorin-5B OS=Mus musculus OX=10090 GN=Sema5b PE=2 SV=2 && PF01437:Plexin repeat|PF01403:Sema domain|PF00090:Thrombospondin type 1 domain	-
HaiMa00137	HaiMa00137	GWHBAVH00000001	3519032	3533976	+	7592	protein_coding	- && sp|O00305|CACB4_HUMAN Voltage-dependent L-type calcium channel subunit beta-4 OS=Homo sapiens OX=9606 GN=CACNB4 PE=1 SV=2 && PF12052:Voltage gated calcium channel subunit beta domain 4Aa N terminal|PF00625:Guanylate kinase	-
HaiMa00138	HaiMa00138	GWHBAVH00000001	3534937	3542326	-	2890	protein_coding	- && sp|Q9CXC9|ETV5_MOUSE ETS translocation variant 5 OS=Mus musculus OX=10090 GN=Etv5 PE=2 SV=1 && PF04621:PEA3 subfamily ETS-domain transcription factor N terminal domain|PF00178:Ets-domain	-
HaiMa00139	HaiMa00139	GWHBAVH00000001	3549141	3554649	+	925	protein_coding	- && sp|M0R3K6|F107A_RAT Actin-associated protein FAM107A OS=Rattus norvegicus OX=10116 GN=Fam107a PE=3 SV=2 && PF06625:Protein of unknown function (DUF1151)	-
HaiMa00141	HaiMa00141	GWHBAVH00000001	3555741	3571455	+	2842	protein_coding	- && sp|Q7TN12|INAVA_MOUSE Innate immunity activator protein OS=Mus musculus OX=10090 GN=Inava PE=2 SV=1 && PF11819:Domain of unknown function (DUF3338)	-
HaiMa00143	HaiMa00143	GWHBAVH00000001	3571777	3580047	-	1294	protein_coding	- && sp|Q12912|IRAG2_HUMAN Inositol 1,4,5-triphosphate receptor associated 2 OS=Homo sapiens OX=9606 GN=IRAG2 PE=1 SV=3 && PF05781:MRVI1 protein	-
HaiMa00144	HaiMa00144	GWHBAVH00000001	3580324	3588360	-	2362	protein_coding	- && sp|Q90YV8|RL10A_ICTPU 60S ribosomal protein L10a OS=Ictalurus punctatus OX=7998 GN=rpl10a PE=2 SV=1 && PF00687:Ribosomal protein L1p/L10e family|PF11510:Fanconi Anaemia group E protein FANCE	-
HaiMa00145	HaiMa00145	GWHBAVH00000001	3589113	3604712	-	1693	protein_coding	- && sp|Q6GLT5|MKRN1_XENLA Probable E3 ubiquitin-protein ligase makorin-1 OS=Xenopus laevis OX=8355 GN=mkrn1 PE=2 SV=1 && PF00642:Zinc finger C-x8-C-x5-C-x3-H type (and similar)|PF13639:Ring finger domain|PF18044:CCCH-type zinc finger	-
HaiMa00146	HaiMa00146	GWHBAVH00000001	3605038	3615138	-	2926	protein_coding	- && sp|Q03181|PPARD_HUMAN Peroxisome proliferator-activated receptor delta OS=Homo sapiens OX=9606 GN=PPARD PE=1 SV=1 && PF00105:Zinc finger, C4 type (two domains)|PF00104:Ligand-binding domain of nuclear hormone receptor	-
HaiMa00147	HaiMa00147	GWHBAVH00000001	3735399	3737928	-	1325	protein_coding	- && sp|P09015|HME2A_DANRE Homeobox protein engrailed-2a OS=Danio rerio OX=7955 GN=eng2a PE=2 SV=2 && PF10525:Engrailed homeobox C-terminal signature domain|PF00046:Homeodomain	-
HaiMa00149	HaiMa00149	GWHBAVH00000001	3777074	3783076	+	1929	protein_coding	- && sp|Q658P3|STEA3_HUMAN Metalloreductase STEAP3 OS=Homo sapiens OX=9606 GN=STEAP3 PE=1 SV=2 && PF01794:Ferric reductase like transmembrane component|PF03807:NADP oxidoreductase coenzyme F420-dependent	-
HaiMa00158	HaiMa00158	GWHBAVH00000001	3982879	4021266	+	3762	protein_coding	- && sp|P19019|GBRB3_CHICK Gamma-aminobutyric acid receptor subunit beta-3 OS=Gallus gallus OX=9031 GN=GABRB3 PE=2 SV=1 && PF02931:Neurotransmitter-gated ion-channel ligand binding domain|PF02932:Neurotransmitter-gated ion-channel transmembrane region	-
HaiMa00159	HaiMa00159	GWHBAVH00000001	4030953	4041652	+	2245	protein_coding	- && sp|Q91ZP6|NFIP2_MOUSE NEDD4 family-interacting protein 2 (Fragment) OS=Mus musculus OX=10090 GN=Ndfip2 PE=1 SV=2 && PF10176:Protein of unknown function (DUF2370)	-
HaiMa00161	HaiMa00161	GWHBAVH00000001	4060572	4065871	-	3499	protein_coding	- && sp|Q9QXV8|SPY2_MOUSE Protein sprouty homolog 2 OS=Mus musculus OX=10090 GN=Spry2 PE=1 SV=1 && PF05210:Sprouty protein (Spry)	-
HaiMa00162	HaiMa00162	GWHBAVH00000001	4173754	4178917	+	5164	protein_coding	- && sp|Q96PX8|SLIK1_HUMAN SLIT and NTRK-like protein 1 OS=Homo sapiens OX=9606 GN=SLITRK1 PE=1 SV=2 && PF13855:Leucine rich repeat	-
HaiMa00164	HaiMa00164	GWHBAVH00000001	4493309	4514740	-	4078	protein_coding	- && sp|Q9H5Y7|SLIK6_HUMAN SLIT and NTRK-like protein 6 OS=Homo sapiens OX=9606 GN=SLITRK6 PE=2 SV=3 && PF13855:Leucine rich repeat	-
HaiMa00165	HaiMa00165	GWHBAVH00000001	4666025	4671669	+	4289	protein_coding	- && sp|O94991|SLIK5_HUMAN SLIT and NTRK-like protein 5 OS=Homo sapiens OX=9606 GN=SLITRK5 PE=1 SV=2 && PF13855:Leucine rich repeat	-
HaiMa00167	HaiMa00167	GWHBAVH00000001	5064469	5084770	-	3485	protein_coding	- && sp|O15344|TRI18_HUMAN E3 ubiquitin-protein ligase Midline-1 OS=Homo sapiens OX=9606 GN=MID1 PE=1 SV=1 && PF13765:SPRY-associated domain|PF18568:TRIM C-terminal subgroup One Signature domain|PF13445:RING-type zinc-finger|PF00643:B-box zinc finger|PF00622:SPRY domain|PF00041:Fibronectin type III domain	-
HaiMa00168	HaiMa00168	GWHBAVH00000001	5104626	5135465	-	5167	protein_coding	- && sp|O54834|RHG06_MOUSE Rho GTPase-activating protein 6 OS=Mus musculus OX=10090 GN=Arhgap6 PE=1 SV=3 && PF00620:RhoGAP domain	-
HaiMa00170	HaiMa00170	GWHBAVH00000001	5181201	5196131	+	1868	protein_coding	- && sp|Q9WVG9|MS3L1_MOUSE Male-specific lethal 3 homolog OS=Mus musculus OX=10090 GN=Msl3 PE=1 SV=3 && PF11717:RNA binding activity-knot of a chromodomain|PF05712:MRG	-
HaiMa00172	HaiMa00172	GWHBAVH00000001	5224036	5252563	+	7056	protein_coding	- && sp|Q14CM0|FRPD4_HUMAN FERM and PDZ domain-containing protein 4 OS=Homo sapiens OX=9606 GN=FRMPD4 PE=1 SV=1 && PF00595:PDZ domain|PF00373:FERM central domain	-
HaiMa00174	HaiMa00174	GWHBAVH00000001	5252581	5258362	+	1702	protein_coding	- && - && PF08559:Cut8, nuclear proteasome tether protein	-
HaiMa00175	HaiMa00175	GWHBAVH00000001	5260485	5275529	+	7460	protein_coding	- && sp|Q8IWN7|RP1L1_HUMAN Retinitis pigmentosa 1-like 1 protein OS=Homo sapiens OX=9606 GN=RP1L1 PE=2 SV=5 && -	-
HaiMa00176	HaiMa00176	GWHBAVH00000001	5277593	5287675	-	2034	protein_coding	- && sp|Q91754|GCKR_XENLA Glucokinase regulatory protein OS=Xenopus laevis OX=8355 GN=gckr PE=1 SV=1 && -	-
HaiMa00177	HaiMa00177	GWHBAVH00000001	5291251	5311189	+	8207	protein_coding	- && sp|Q49LS8|XKR6_TETNG XK-related protein 6 OS=Tetraodon nigroviridis OX=99883 GN=xkr6 PE=2 SV=1 && -	-
HaiMa00178	HaiMa00178	GWHBAVH00000001	5312478	5319299	-	2321	protein_coding	- && sp|Q566N0|ENPP4_DANRE Bis(5'-adenosyl)-triphosphatase enpp4 OS=Danio rerio OX=7955 GN=enpp4 PE=2 SV=1 && PF01663:Type I phosphodiesterase / nucleotide pyrophosphatase	-
HaiMa00179	HaiMa00179	GWHBAVH00000001	5320319	5332209	+	3690	protein_coding	- && sp|Q8BXK9|CLIC5_MOUSE Chloride intracellular channel protein 5 OS=Mus musculus OX=10090 GN=Clic5 PE=1 SV=1 && PF13417:Glutathione S-transferase, N-terminal domain|PF13410:Glutathione S-transferase, C-terminal domain	-
HaiMa00180	HaiMa00180	GWHBAVH00000001	5333201	5395966	+	3302	protein_coding	- && sp|Q09328|MGT5A_HUMAN Alpha-1,6-mannosylglycoprotein 6-beta-N-acetylglucosaminyltransferase A OS=Homo sapiens OX=9606 GN=MGAT5 PE=1 SV=1 && PF15027:Domain of unknown function (DUF4525)|PF15024:Glycosyltransferase family 18	-
HaiMa00181	HaiMa00181	GWHBAVH00000001	5395035	5398134	-	2925	protein_coding	- && sp|Q09328|MGT5A_HUMAN Alpha-1,6-mannosylglycoprotein 6-beta-N-acetylglucosaminyltransferase A OS=Homo sapiens OX=9606 GN=MGAT5 PE=1 SV=1 && -	-
HaiMa00182	HaiMa00182	GWHBAVH00000001	5398462	5415442	-	1682	protein_coding	- && sp|A6QQX9|TM163_BOVIN Transmembrane protein 163 OS=Bos taurus OX=9913 GN=TMEM163 PE=2 SV=1 && -	-
HaiMa00183	HaiMa00183	GWHBAVH00000001	5421525	5432864	+	2558	protein_coding	- && sp|O60583|CCNT2_HUMAN Cyclin-T2 OS=Homo sapiens OX=9606 GN=CCNT2 PE=1 SV=2 && PF00134:Cyclin, N-terminal domain	-
HaiMa00184	HaiMa00184	GWHBAVH00000001	5448436	5549295	-	3836	protein_coding	- && sp|E1BB03|ZRAB3_BOVIN DNA annealing helicase and endonuclease ZRANB3 OS=Bos taurus OX=9913 GN=ZRANB3 PE=3 SV=3 && PF00271:Helicase conserved C-terminal domain|PF01844:HNH endonuclease|PF00176:SNF2 family N-terminal domain	-
HaiMa00185	HaiMa00185	GWHBAVH00000001	5555631	5598811	+	4055	protein_coding	- && sp|Q15032|R3HD1_HUMAN R3H domain-containing protein 1 OS=Homo sapiens OX=9606 GN=R3HDM1 PE=1 SV=3 && PF01424:R3H domain|PF12752:SUZ domain	-
HaiMa00186	HaiMa00186	GWHBAVH00000001	5614704	5626339	+	3164	protein_coding	- && sp|P61587|RND3_HUMAN Rho-related GTP-binding protein RhoE OS=Homo sapiens OX=9606 GN=RND3 PE=1 SV=1 && PF00071:Ras family	-
HaiMa00187	HaiMa00187	GWHBAVH00000001	5656786	5661590	+	912	protein_coding	- && sp|Q9H3L0|MMAD_HUMAN Cobalamin trafficking protein CblD OS=Homo sapiens OX=9606 GN=MMADHC PE=1 SV=2 && PF10229:Methylmalonic aciduria and homocystinuria type D protein	-
HaiMa00188	HaiMa00188	GWHBAVH00000001	5661899	5663934	-	1361	protein_coding	- && - && -	-
HaiMa00189	HaiMa00189	GWHBAVH00000001	5667738	5676087	+	2057	protein_coding	- && sp|Q1JPY8|PSPC1_DANRE Paraspeckle component 1 OS=Danio rerio OX=7955 GN=pspc1 PE=2 SV=1 && PF08075:NOPS (NUC059) domain|PF00076:RNA recognition motif. (a.k.a. RRM, RBD, or RNP domain)	-
HaiMa00190	HaiMa00190	GWHBAVH00000001	5678818	5688049	+	3462	protein_coding	- && sp|Q9P2F6|RHG20_HUMAN Rho GTPase-activating protein 20 OS=Homo sapiens OX=9606 GN=ARHGAP20 PE=1 SV=2 && PF00620:RhoGAP domain|PF00788:Ras association (RalGDS/AF-6) domain	-
HaiMa00191	HaiMa00191	GWHBAVH00000001	5688056	5694769	-	1045	protein_coding	- && sp|P13216|ADX_CHICK Adrenodoxin, mitochondrial (Fragment) OS=Gallus gallus OX=9031 GN=FDX1 PE=1 SV=1 && PF00111:2Fe-2S iron-sulfur cluster binding domain	-
HaiMa00192	HaiMa00192	GWHBAVH00000001	5696241	5701607	+	1767	protein_coding	- && - && PF00059:Lectin C-type domain	-
HaiMa00193	HaiMa00193	GWHBAVH00000001	5701727	5742033	-	10339	protein_coding	- && sp|Q6ZS30|NBEL1_HUMAN Neurobeachin-like protein 1 OS=Homo sapiens OX=9606 GN=NBEAL1 PE=2 SV=3 && PF16057:Domain of unknown function (DUF4800)|PF14844:PH domain associated with Beige/BEACH|PF02138:Beige/BEACH domain|PF15787:Domain of unknown function (DUF4704)	-
HaiMa00194	HaiMa00194	GWHBAVH00000001	5771601	5803875	+	9723	protein_coding	- && sp|A4UGR9|XIRP2_HUMAN Xin actin-binding repeat-containing protein 2 OS=Homo sapiens OX=9606 GN=XIRP2 PE=1 SV=2 && PF08043:Xin repeat	-
HaiMa00197	HaiMa00197	GWHBAVH00000001	5902213	5913948	-	3528	protein_coding	- && sp|B8K1W2|ABCBB_CANLF Bile salt export pump OS=Canis lupus familiaris OX=9615 GN=Abcb11e PE=1 SV=1 && PF00005:ABC transporter|PF00664:ABC transporter transmembrane region	-
HaiMa00199	HaiMa00199	GWHBAVH00000001	5930461	5936448	+	1366	protein_coding	- && sp|P55006|RDH7_RAT Retinol dehydrogenase 7 OS=Rattus norvegicus OX=10116 GN=Rdh7 PE=1 SV=1 && PF00106:short chain dehydrogenase	-
HaiMa00200	HaiMa00200	GWHBAVH00000001	5936591	5940624	-	1928	protein_coding	- && sp|Q9PTY0|ATPB_CYPCA ATP synthase subunit beta, mitochondrial OS=Cyprinus carpio OX=7962 GN=ATP5F1B PE=2 SV=1 && PF02874:ATP synthase alpha/beta family, beta-barrel domain|PF00006:ATP synthase alpha/beta family, nucleotide-binding domain	-
HaiMa00201	HaiMa00201	GWHBAVH00000001	5946168	5971442	+	4746	protein_coding	- && sp|Q2UY11|COSA1_MOUSE Collagen alpha-1(XXVIII) chain OS=Mus musculus OX=10090 GN=Col28a1 PE=2 SV=1 && PF00092:von Willebrand factor type A domain|PF01391:Collagen triple helix repeat (20 copies)|PF00014:Kunitz/Bovine pancreatic trypsin inhibitor domain	-
HaiMa00202	HaiMa00202	GWHBAVH00000001	5972086	5980997	+	3430	protein_coding	- && sp|F1QEG2|KL41B_DANRE Kelch-like protein 41b OS=Danio rerio OX=7955 GN=klhl41b PE=2 SV=1 && PF13964:Kelch motif|PF00651:BTB/POZ domain|PF07707:BTB And C-terminal Kelch	-
HaiMa00204	HaiMa00204	GWHBAVH00000001	5983350	5997264	-	1997	protein_coding	- && sp|A0MGZ7|H6S3B_DANRE Heparan-sulfate 6-O-sulfotransferase 3-B OS=Danio rerio OX=7955 GN=hs6st3b PE=1 SV=1 && PF03567:Sulfotransferase family	-
HaiMa00205	HaiMa00205	GWHBAVH00000001	5997969	6020978	+	3814	protein_coding	- && sp|Q7T019|DZIP1_DANRE Zinc finger protein Dzip1 OS=Danio rerio OX=7955 GN=dzip1 PE=2 SV=2 && PF13815:Iguana/Dzip1-like DAZ-interacting protein N-terminal	-
HaiMa00210	HaiMa00210	GWHBAVH00000001	6060257	6089845	+	3361	protein_coding	- && sp|O15439|MRP4_HUMAN ATP-binding cassette sub-family C member 4 OS=Homo sapiens OX=9606 GN=ABCC4 PE=1 SV=3 && PF00005:ABC transporter|PF00664:ABC transporter transmembrane region	-
HaiMa00211	HaiMa00211	GWHBAVH00000001	6090388	6095384	-	2436	protein_coding	- && sp|P62603|TRI26_RAT Tripartite motif-containing protein 26 OS=Rattus norvegicus OX=10116 GN=Trim26 PE=3 SV=1 && PF00643:B-box zinc finger	-
HaiMa00212	HaiMa00212	GWHBAVH00000001	6097540	6102852	-	2023	protein_coding	- && sp|Q7ZVX6|UBA3_DANRE NEDD8-activating enzyme E1 catalytic subunit OS=Danio rerio OX=7955 GN=uba3 PE=2 SV=1 && PF08825:E2 binding domain|PF00899:ThiF family	-
HaiMa00213	HaiMa00213	GWHBAVH00000001	6103381	6108702	+	3485	protein_coding	- && sp|O75915|PRAF3_HUMAN PRA1 family protein 3 OS=Homo sapiens OX=9606 GN=ARL6IP5 PE=1 SV=1 && PF03208:PRA1 family protein	-
HaiMa00214	HaiMa00214	GWHBAVH00000001	6105716	6111431	-	4988	protein_coding	- && sp|E7F7X0|LMOD3_DANRE Leiomodin-3 OS=Danio rerio OX=7955 GN=lmod3 PE=1 SV=1 && PF03250:Tropomodulin	-
HaiMa00215	HaiMa00215	GWHBAVH00000001	6111877	6125351	-	3519	protein_coding	- && sp|Q920B0|FRM4B_MOUSE FERM domain-containing protein 4B OS=Mus musculus OX=10090 GN=Frmd4b PE=1 SV=2 && PF09379:FERM N-terminal domain|PF09380:FERM C-terminal PH-like domain|PF00373:FERM central domain|PF11819:Domain of unknown function (DUF3338)	-
HaiMa00218	HaiMa00218	GWHBAVH00000001	6192812	6211156	-	2350	protein_coding	- && sp|Q2LE08|FXP1B_DANRE Forkhead box protein P1-B OS=Danio rerio OX=7955 GN=foxp1b PE=2 SV=1 && PF16159:FOXP coiled-coil domain|PF00250:Forkhead domain	-
HaiMa00220	HaiMa00220	GWHBAVH00000001	6213191	6220245	+	1951	protein_coding	- && sp|Q5R9U6|PP4R2_PONAB Serine/threonine-protein phosphatase 4 regulatory subunit 2 OS=Pongo abelii OX=9601 GN=PPP4R2 PE=2 SV=1 && PF09184:PPP4R2	-
HaiMa00222	HaiMa00222	GWHBAVH00000001	6221672	6223059	+	1058	protein_coding	- && sp|P79881|GUC1B_CHICK Guanylyl cyclase-activating protein 2 OS=Gallus gallus OX=9031 GN=GUCA1B PE=2 SV=3 && PF00036:EF hand|PF13499:EF-hand domain pair	-
HaiMa00223	HaiMa00223	GWHBAVH00000001	6225831	6226890	+	522	protein_coding	- && sp|Q1LZ74|OARD1_BOVIN ADP-ribose glycohydrolase OARD1 OS=Bos taurus OX=9913 GN=OARD1 PE=2 SV=1 && PF01661:Macro domain	-
HaiMa00225	HaiMa00225	GWHBAVH00000001	6270465	6301100	+	5953	protein_coding	- && sp|P46096|SYT1_MOUSE Synaptotagmin-1 OS=Mus musculus OX=10090 GN=Syt1 PE=1 SV=1 && PF00168:C2 domain	-
HaiMa00226	HaiMa00226	GWHBAVH00000001	6305928	6323449	-	1149	protein_coding	- && sp|O60237|MYPT2_HUMAN Protein phosphatase 1 regulatory subunit 12B OS=Homo sapiens OX=9606 GN=PPP1R12B PE=1 SV=2 && PF15898:cGMP-dependent protein kinase interacting domain	-
HaiMa00227	HaiMa00227	GWHBAVH00000001	6326242	6334596	-	2777	protein_coding	- && - && -	-
HaiMa00228	HaiMa00228	GWHBAVH00000001	6337018	6345166	-	4094	protein_coding	- && sp|Q80YE2|T53I1_RAT Tumor protein p53-inducible nuclear protein 1 OS=Rattus norvegicus OX=10116 GN=Trp53inp1 PE=2 SV=1 && PF14839:DOR family	-
HaiMa00229	HaiMa00229	GWHBAVH00000001	6359755	6369476	+	3922	protein_coding	- && sp|Q0V8L2|GGT7_BOVIN Glutathione hydrolase 7 OS=Bos taurus OX=9913 GN=GGT7 PE=2 SV=1 && -	-
HaiMa00230	HaiMa00230	GWHBAVH00000001	6371757	6384875	+	4555	protein_coding	- && sp|Q14686|NCOA6_HUMAN Nuclear receptor coactivator 6 OS=Homo sapiens OX=9606 GN=NCOA6 PE=1 SV=3 && -	-
HaiMa00231	HaiMa00231	GWHBAVH00000001	6388884	6422842	+	5963	protein_coding	- && sp|P08487|PLCG1_BOVIN 1-phosphatidylinositol 4,5-bisphosphate phosphodiesterase gamma-1 OS=Bos taurus OX=9913 GN=PLCG1 PE=1 SV=1 && PF00017:SH2 domain|PF00388:Phosphatidylinositol-specific phospholipase C, X domain|PF00168:C2 domain|PF00018:SH3 domain|PF00387:Phosphatidylinositol-specific phospholipase C, Y domain	-
HaiMa00232	HaiMa00232	GWHBAVH00000001	6423004	6437992	-	4223	protein_coding	- && sp|Q80Z36|ZHX3_RAT Zinc fingers and homeoboxes protein 3 OS=Rattus norvegicus OX=10116 GN=Zhx3 PE=1 SV=2 && PF00046:Homeodomain|PF18387:Zinc-fingers and homeoboxes C2H2 finger domain	-
HaiMa00233	HaiMa00233	GWHBAVH00000001	6442638	6446010	+	1923	protein_coding	- && sp|Q9CQT9|RCAF1_MOUSE Respirasome Complex Assembly Factor 1 OS=Mus musculus OX=10090 GN=Rab5if PE=1 SV=1 && PF07019:Rab5-interacting protein (Rab5ip)	-
HaiMa00234	HaiMa00234	GWHBAVH00000001	6446727	6458908	+	3197	protein_coding	- && sp|Q9H5Z1|DHX35_HUMAN Probable ATP-dependent RNA helicase DHX35 OS=Homo sapiens OX=9606 GN=DHX35 PE=1 SV=2 && PF00271:Helicase conserved C-terminal domain|PF07717:Oligonucleotide/oligosaccharide-binding (OB)-fold|PF04408:Helicase associated domain (HA2)|PF00270:DEAD/DEAH box helicase	-
HaiMa00235	HaiMa00235	GWHBAVH00000001	6707906	6711428	-	3305	protein_coding	- && sp|Q98UK5|MAFB_DANRE Transcription factor MafB OS=Danio rerio OX=7955 GN=mafb PE=2 SV=1 && PF03131:bZIP Maf transcription factor|PF08383:Maf N-terminal region	-
HaiMa00236	HaiMa00236	GWHBAVH00000001	6759397	6770101	-	1985	protein_coding	- && sp|Q9ET26|RN114_MOUSE E3 ubiquitin-protein ligase RNF114 OS=Mus musculus OX=10090 GN=Rnf114 PE=1 SV=2 && PF05605:Drought induced 19 protein (Di19), zinc-binding|PF18574:C2HC Zing finger domain|PF13445:RING-type zinc-finger	-
HaiMa00237	HaiMa00237	GWHBAVH00000001	6771005	6775024	+	2281	protein_coding	- && sp|F1QCY8|SPAT2_DANRE Spermatogenesis-associated protein 2 OS=Danio rerio OX=7955 GN=spata2 PE=2 SV=1 && -	-
HaiMa00242	HaiMa00242	GWHBAVH00000001	6956158	6986031	-	3405	protein_coding	- && sp|Q9Y2E8|SL9A8_HUMAN Sodium/hydrogen exchanger 8 OS=Homo sapiens OX=9606 GN=SLC9A8 PE=1 SV=4 && PF00999:Sodium/hydrogen exchanger family	-
HaiMa00243	HaiMa00243	GWHBAVH00000001	7016633	7025752	+	4785	protein_coding	- && sp|Q3YL68|B4GT5_DANRE Beta-1,4-galactosyltransferase 5 OS=Danio rerio OX=7955 GN=b4galt5 PE=2 SV=2 && PF02709:N-terminal domain of galactosyltransferase|PF13733:N-terminal region of glycosyl transferase group 7	-
HaiMa00244	HaiMa00244	GWHBAVH00000001	7038548	7055042	-	3181	protein_coding	- && sp|Q9NT22|EMIL3_HUMAN EMILIN-3 OS=Homo sapiens OX=9606 GN=EMILIN3 PE=1 SV=2 && PF07546:EMI domain	-
HaiMa00245	HaiMa00245	GWHBAVH00000001	7112250	7124381	-	4892	protein_coding	- && - && -	-
HaiMa00246	HaiMa00246	GWHBAVH00000001	7124481	7133150	-	3536	protein_coding	- && sp|Q91YR7|PRP6_MOUSE Pre-mRNA-processing factor 6 OS=Mus musculus OX=10090 GN=Prpf6 PE=1 SV=1 && PF06424:PRP1 splicing factor, N-terminal|PF14559:Tetratricopeptide repeat	-
HaiMa00247	HaiMa00247	GWHBAVH00000001	7160024	7189562	+	1966	protein_coding	- && sp|Q9BYL1|SAM10_HUMAN Sterile alpha motif domain-containing protein 10 OS=Homo sapiens OX=9606 GN=SAMD10 PE=2 SV=1 && PF07647:SAM domain (Sterile alpha motif)	-
HaiMa00248	HaiMa00248	GWHBAVH00000001	7195161	7221482	+	2950	protein_coding	- && sp|Q96KM6|Z512B_HUMAN Zinc finger protein 512B OS=Homo sapiens OX=9606 GN=ZNF512B PE=1 SV=1 && -	-
HaiMa00249	HaiMa00249	GWHBAVH00000001	7226037	7252192	+	3496	protein_coding	- && sp|Q9NWZ5|UCKL1_HUMAN Uridine-cytidine kinase-like 1 OS=Homo sapiens OX=9606 GN=UCKL1 PE=1 SV=2 && PF14681:Uracil phosphoribosyltransferase|PF00485:Phosphoribulokinase / Uridine kinase family	-
HaiMa00250	HaiMa00250	GWHBAVH00000001	7300062	7371330	+	6356	protein_coding	- && sp|Q8BID6|ZBT46_MOUSE Zinc finger and BTB domain-containing protein 46 OS=Mus musculus OX=10090 GN=Zbtb46 PE=1 SV=2 && PF13909:C2H2-type zinc-finger domain	-
HaiMa00251	HaiMa00251	GWHBAVH00000001	7376929	7402399	-	6127	protein_coding	- && sp|Q6ZNC4|ZN704_HUMAN Zinc finger protein 704 OS=Homo sapiens OX=9606 GN=ZNF704 PE=1 SV=1 && -	-
HaiMa00253	HaiMa00253	GWHBAVH00000001	7422060	7427866	-	685	protein_coding	- && - && -	-
HaiMa00254	HaiMa00254	GWHBAVH00000001	7430161	7465729	-	6354	protein_coding	- && sp|P03934|TC1A_CAEEL Transposable element Tc1 transposase OS=Caenorhabditis elegans OX=6239 GN=tc1a PE=3 SV=1 && PF01498:Transposase	-
HaiMa00255	HaiMa00255	GWHBAVH00000001	7484698	7533820	+	3172	protein_coding	- && sp|Q32NX4|NKAI4_XENLA Sodium/potassium-transporting ATPase subunit beta-1-interacting protein 4 OS=Xenopus laevis OX=8355 GN=nkain4 PE=2 SV=1 && PF05640:Na,K-Atpase Interacting protein	-
HaiMa00257	HaiMa00257	GWHBAVH00000001	7544781	7554665	+	4582	protein_coding	- && sp|Q9BYJ9|YTHD1_HUMAN YTH domain-containing family protein 1 OS=Homo sapiens OX=9606 GN=YTHDF1 PE=1 SV=1 && PF04146:YT521-B-like domain	-
HaiMa00258	HaiMa00258	GWHBAVH00000001	7605700	7607287	+	1588	protein_coding	- && sp|Q8NDY6|BHE23_HUMAN Class E basic helix-loop-helix protein 23 OS=Homo sapiens OX=9606 GN=BHLHE23 PE=1 SV=1 && PF00010:Helix-loop-helix DNA-binding domain	-
HaiMa00259	HaiMa00259	GWHBAVH00000001	7651418	7663268	-	4858	protein_coding	- && sp|Q9BYT1|S17A9_HUMAN Solute carrier family 17 member 9 OS=Homo sapiens OX=9606 GN=SLC17A9 PE=1 SV=2 && PF07690:Major Facilitator Superfamily	-
HaiMa00260	HaiMa00260	GWHBAVH00000001	7664351	7671797	-	1437	protein_coding	- && sp|E7FGY2|GID8B_DANRE Glucose-induced degradation protein 8-B homolog OS=Danio rerio OX=7955 GN=gid8b PE=2 SV=2 && PF08513:LisH|PF10607:CTLH/CRA C-terminal to LisH motif domain	-
HaiMa00268	HaiMa00268	GWHBAVH00000001	7758139	7775658	+	5957	protein_coding	- && sp|Q9UK61|TASOR_HUMAN Protein TASOR OS=Homo sapiens OX=9606 GN=TASOR PE=1 SV=3 && PF12509:Protein of unknown function (DUF3715)	-
HaiMa00271	HaiMa00271	GWHBAVH00000001	7837512	7838018	+	507	protein_coding	- && sp|Q68ED2|GRM7_MOUSE Metabotropic glutamate receptor 7 OS=Mus musculus OX=10090 GN=Grm7 PE=1 SV=1 && PF01094:Receptor family ligand binding region	-
HaiMa00272	HaiMa00272	GWHBAVH00000001	7886544	7959328	+	3812	protein_coding	- && sp|Q14831|GRM7_HUMAN Metabotropic glutamate receptor 7 OS=Homo sapiens OX=9606 GN=GRM7 PE=1 SV=1 && PF01094:Receptor family ligand binding region|PF00003:7 transmembrane sweet-taste receptor of 3 GCPR|PF07562:Nine Cysteines Domain of family 3 GPCR	-
HaiMa00274	HaiMa00274	GWHBAVH00000001	7979460	7992192	-	4518	protein_coding	- && sp|Q62165|DAG1_MOUSE Dystroglycan OS=Mus musculus OX=10090 GN=Dag1 PE=1 SV=4 && PF18424:Alpha-Dystroglycan N-terminal domain 2|PF05454:Dystroglycan (Dystrophin-associated glycoprotein 1)	-
HaiMa00276	HaiMa00276	GWHBAVH00000001	8034458	8067955	+	1896	protein_coding	- && sp|P57724|PCBP4_MOUSE Poly(rC)-binding protein 4 OS=Mus musculus OX=10090 GN=Pcbp4 PE=1 SV=1 && PF00013:KH domain	-
HaiMa00277	HaiMa00277	GWHBAVH00000001	8070488	8135415	-	8773	protein_coding	- && sp|Q8IZD9|DOCK3_HUMAN Dedicator of cytokinesis protein 3 OS=Homo sapiens OX=9606 GN=DOCK3 PE=1 SV=1 && PF14429:C2 domain in Dock180 and Zizimin proteins|PF16172:DOCK N-terminus|PF06920:Dock homology region 2	-
HaiMa00278	HaiMa00278	GWHBAVH00000001	8139006	8146311	-	1386	protein_coding	- && sp|Q6NZ09|ADRM1_DANRE Proteasomal ubiquitin receptor ADRM1 OS=Danio rerio OX=7955 GN=adrm1b PE=1 SV=1 && PF04683:Proteasome complex subunit Rpn13 ubiquitin receptor|PF16550:UCH-binding domain	-
HaiMa00280	HaiMa00280	GWHBAVH00000001	8148105	8157817	+	1612	protein_coding	- && - && -	-
HaiMa00281	HaiMa00281	GWHBAVH00000001	8159096	8161299	-	639	protein_coding	- && - && -	-
HaiMa00282	HaiMa00282	GWHBAVH00000001	8162525	8180850	+	2712	protein_coding	- && sp|Q91XL9|OSBL1_MOUSE Oxysterol-binding protein-related protein 1 OS=Mus musculus OX=10090 GN=Osbpl1a PE=1 SV=2 && PF01237:Oxysterol-binding protein	-
HaiMa00286	HaiMa00286	GWHBAVH00000001	8213784	8220496	-	1412	protein_coding	- && sp|Q00756|PPR3A_RABIT Protein phosphatase 1 regulatory subunit 3A OS=Oryctolagus cuniculus OX=9986 GN=PPP1R3A PE=1 SV=1 && PF03370:Carbohydrate/starch-binding module (family 21)	-
HaiMa00287	HaiMa00287	GWHBAVH00000001	8224511	8232931	+	4695	protein_coding	- && sp|Q01105|SET_HUMAN Protein SET OS=Homo sapiens OX=9606 GN=SET PE=1 SV=3 && PF00956:Nucleosome assembly protein (NAP)	-
HaiMa00288	HaiMa00288	GWHBAVH00000001	8245491	8264841	+	3875	protein_coding	- && sp|Q13275|SEM3F_HUMAN Semaphorin-3F OS=Homo sapiens OX=9606 GN=SEMA3F PE=2 SV=2 && PF01403:Sema domain	-
HaiMa00290	HaiMa00290	GWHBAVH00000001	8265964	8276338	-	1652	protein_coding	- && sp|P42768|WASP_HUMAN Wiskott-Aldrich syndrome protein OS=Homo sapiens OX=9606 GN=WAS PE=1 SV=4 && PF00568:WH1 domain|PF00786:P21-Rho-binding domain	-
HaiMa00291	HaiMa00291	GWHBAVH00000001	8276609	8294416	-	3332	protein_coding	- && sp|Q99624|S38A3_HUMAN Sodium-coupled neutral amino acid transporter 3 OS=Homo sapiens OX=9606 GN=SLC38A3 PE=1 SV=1 && PF01490:Transmembrane amino acid transporter protein	-
HaiMa00292	HaiMa00292	GWHBAVH00000001	8295813	8298588	-	1808	protein_coding	- && sp|Q5E9N9|APEX2_BOVIN DNA-(apurinic or apyrimidinic site) endonuclease 2 OS=Bos taurus OX=9913 GN=APEX2 PE=2 SV=1 && PF03372:Endonuclease/Exonuclease/phosphatase family|PF06839:GRF zinc finger	-
HaiMa00293	HaiMa00293	GWHBAVH00000001	8299550	8320095	+	6413	protein_coding	- && sp|Q921C5|BICD2_MOUSE Protein bicaudal D homolog 2 OS=Mus musculus OX=10090 GN=Bicd2 PE=1 SV=1 && -	-
HaiMa00294	HaiMa00294	GWHBAVH00000001	8321084	8337271	+	2924	protein_coding	- && sp|Q6Q0N3|NT5D2_RAT 5'-nucleotidase domain-containing protein 2 OS=Rattus norvegicus OX=10116 GN=Nt5dc2 PE=2 SV=2 && PF05761:5' nucleotidase family	-
HaiMa00295	HaiMa00295	GWHBAVH00000001	8351783	8416419	+	4215	protein_coding	- && sp|A2ALS5|RPGP1_MOUSE Rap1 GTPase-activating protein 1 OS=Mus musculus OX=10090 GN=Rap1gap PE=1 SV=2 && PF02145:Rap/ran-GAP|PF02188:GoLoco motif	-
HaiMa00296	HaiMa00296	GWHBAVH00000001	8417394	8423787	+	4697	protein_coding	- && sp|Q52KL1|FITM2_DANRE Acyl-coenzyme A diphosphatase FITM2 OS=Danio rerio OX=7955 GN=fitm2 PE=2 SV=1 && PF10261:Inositol phospholipid synthesis and fat-storage-inducing TM	-
HaiMa00297	HaiMa00297	GWHBAVH00000001	8426626	8437492	-	2401	protein_coding	- && sp|Q96MZ0|GD1L1_HUMAN Ganglioside-induced differentiation-associated protein 1-like 1 OS=Homo sapiens OX=9606 GN=GDAP1L1 PE=2 SV=2 && PF13410:Glutathione S-transferase, C-terminal domain|PF13417:Glutathione S-transferase, N-terminal domain	-
HaiMa00298	HaiMa00298	GWHBAVH00000001	8440038	8460123	+	4807	protein_coding	- && sp|Q2PS20|JPH2_RAT Junctophilin-2 OS=Rattus norvegicus OX=10116 GN=Jph2 PE=1 SV=1 && -	-
HaiMa00301	HaiMa00301	GWHBAVH00000001	8490827	8494231	+	2698	protein_coding	- && sp|Q9I918|GP173_DANRE Probable G-protein coupled receptor 173 OS=Danio rerio OX=7955 GN=gpr173 PE=3 SV=1 && PF00001:7 transmembrane receptor (rhodopsin family)	-
HaiMa00303	HaiMa00303	GWHBAVH00000001	8498999	8513774	-	2035	protein_coding	- && sp|Q91V09|WDR13_MOUSE WD repeat-containing protein 13 OS=Mus musculus OX=10090 GN=Wdr13 PE=1 SV=1 && PF00400:WD domain, G-beta repeat	-
HaiMa00307	HaiMa00307	GWHBAVH00000001	8569815	8599791	-	5910	protein_coding	- && sp|Q38JA7|KDM5C_CANLF Lysine-specific demethylase 5C OS=Canis lupus familiaris OX=9615 GN=KDM5C PE=2 SV=1 && PF02928:C5HC2 zinc finger|PF00628:PHD-finger|PF08429:PLU-1-like protein|PF02375:jmjN domain|PF01388:ARID/BRIGHT DNA binding domain|PF02373:JmjC domain, hydroxylase	-
HaiMa00309	HaiMa00309	GWHBAVH00000001	8629304	8651430	-	2993	protein_coding	- && - && -	-
HaiMa00310	HaiMa00310	GWHBAVH00000001	8657848	8726362	-	4549	protein_coding	- && sp|Q96QZ7|MAGI1_HUMAN Membrane-associated guanylate kinase, WW and PDZ domain-containing protein 1 OS=Homo sapiens OX=9606 GN=MAGI1 PE=1 SV=3 && PF00595:PDZ domain|PF00625:Guanylate kinase	-
HaiMa00311	HaiMa00311	GWHBAVH00000001	8729266	8737455	+	2194	protein_coding	- && sp|Q90X38|GPKOW_DANRE G-patch domain and KOW motifs-containing protein OS=Danio rerio OX=7955 GN=gpkow PE=2 SV=2 && PF12656:G-patch domain	-
HaiMa00312	HaiMa00312	GWHBAVH00000001	8736260	8740351	-	1768	protein_coding	- && sp|A1YFA7|PQBP1_GORGO Polyglutamine-binding protein 1 OS=Gorilla gorilla gorilla OX=9595 GN=PQBP1 PE=3 SV=1 && -	-
HaiMa00313	HaiMa00313	GWHBAVH00000001	8740407	8747175	+	3005	protein_coding	- && sp|O60830|TI17B_HUMAN Mitochondrial import inner membrane translocase subunit Tim17-B OS=Homo sapiens OX=9606 GN=TIMM17B PE=1 SV=1 && PF02466:Tim17/Tim22/Tim23/Pmp24 family	-
HaiMa00314	HaiMa00314	GWHBAVH00000001	8747527	8777723	+	7658	protein_coding	- && sp|O60840|CAC1F_HUMAN Voltage-dependent L-type calcium channel subunit alpha-1F OS=Homo sapiens OX=9606 GN=CACNA1F PE=1 SV=2 && PF00520:Ion transport protein|PF16905:Voltage-dependent L-type calcium channel, IQ-associated|PF08763:Voltage gated calcium channel IQ domain|PF16885:Voltage-gated calcium channel subunit alpha, C-term	-
HaiMa00315	HaiMa00315	GWHBAVH00000001	8778182	8798499	+	1021	protein_coding	- && sp|P08247|SYPH_HUMAN Synaptophysin OS=Homo sapiens OX=9606 GN=SYP PE=1 SV=3 && PF01284:Membrane-associating domain	-
HaiMa00316	HaiMa00316	GWHBAVH00000001	8803356	8815512	+	1668	protein_coding	- && sp|Q6Y1E2|PLP2_BOVIN Proteolipid protein 2 OS=Bos taurus OX=9913 GN=PLP2 PE=2 SV=1 && -	-
HaiMa00317	HaiMa00317	GWHBAVH00000001	8817090	8851039	+	3342	protein_coding	- && sp|Q80VL3|PRIC3_MOUSE Prickle planar cell polarity protein 3 OS=Mus musculus OX=10090 GN=Prickle3 PE=1 SV=1 && PF00412:LIM domain|PF06297:PET Domain	-
HaiMa00318	HaiMa00318	GWHBAVH00000001	8851990	8858018	+	2966	protein_coding	- && sp|Q5BJX5|F110B_RAT Protein FAM110B OS=Rattus norvegicus OX=10116 GN=Fam110b PE=2 SV=1 && PF14160:Centrosome-associated C terminus|PF14161:Centrosome-associated N terminus	-
HaiMa00319	HaiMa00319	GWHBAVH00000001	8861921	8867474	+	2126	protein_coding	- && sp|O42123|FKB1A_XENLA Peptidyl-prolyl cis-trans isomerase FKBP1A OS=Xenopus laevis OX=8355 GN=fkbp1a PE=3 SV=3 && PF00254:FKBP-type peptidyl-prolyl cis-trans isomerase	-
HaiMa00324	HaiMa00324	GWHBAVH00000001	8907101	8915787	+	807	protein_coding	- && sp|Q9BYL1|SAM10_HUMAN Sterile alpha motif domain-containing protein 10 OS=Homo sapiens OX=9606 GN=SAMD10 PE=2 SV=1 && PF07647:SAM domain (Sterile alpha motif)	-
HaiMa00326	HaiMa00326	GWHBAVH00000001	8951117	8974618	-	6278	protein_coding	- && - && PF15332:Lck-interacting transmembrane adapter 1	-
HaiMa00327	HaiMa00327	GWHBAVH00000001	8981040	8989529	+	3464	protein_coding	- && sp|Q9BYJ9|YTHD1_HUMAN YTH domain-containing family protein 1 OS=Homo sapiens OX=9606 GN=YTHDF1 PE=1 SV=1 && -	-
HaiMa00328	HaiMa00328	GWHBAVH00000001	8994066	9006188	-	1503	protein_coding	- && sp|Q8VCL5|S17A9_MOUSE Solute carrier family 17 member 9 OS=Mus musculus OX=10090 GN=Slc17a9 PE=1 SV=3 && PF07690:Major Facilitator Superfamily	-
HaiMa00329	HaiMa00329	GWHBAVH00000001	9009130	9016429	-	3765	protein_coding	- && sp|E7FGY2|GID8B_DANRE Glucose-induced degradation protein 8-B homolog OS=Danio rerio OX=7955 GN=gid8b PE=2 SV=2 && PF08513:LisH|PF10607:CTLH/CRA C-terminal to LisH motif domain	-
HaiMa00330	HaiMa00330	GWHBAVH00000001	9024207	9034416	+	2525	protein_coding	- && sp|O42196|DNJC5_XENLA DnaJ homolog subfamily C member 5 OS=Xenopus laevis OX=8355 GN=dnajc5 PE=2 SV=1 && PF00226:DnaJ domain	-
HaiMa00331	HaiMa00331	GWHBAVH00000001	9035915	9042404	+	801	protein_coding	- && sp|Q9I8F4|TPD53_CHICK Tumor protein D53 homolog OS=Gallus gallus OX=9031 GN=TPD52L1 PE=2 SV=1 && PF04201:Tumour protein D52 family	-
HaiMa00332	HaiMa00332	GWHBAVH00000001	9043208	9047324	+	773	protein_coding	- && sp|Q6PFP3|PDPFA_DANRE Pancreatic progenitor cell differentiation and proliferation factor A OS=Danio rerio OX=7955 GN=ppdpfa PE=2 SV=1 && PF15060:Differentiation and proliferation regulator	-
HaiMa00333	HaiMa00333	GWHBAVH00000001	9055886	9057930	-	2045	protein_coding	- && - && -	-
HaiMa00334	HaiMa00334	GWHBAVH00000001	9058256	9098048	-	6629	protein_coding	- && sp|O94818|NOL4_HUMAN Nucleolar protein 4 OS=Homo sapiens OX=9606 GN=NOL4 PE=1 SV=2 && -	-
HaiMa00335	HaiMa00335	GWHBAVH00000001	9105357	9135841	+	5454	protein_coding	- && sp|Q9UBC3|DNM3B_HUMAN DNA (cytosine-5)-methyltransferase 3B OS=Homo sapiens OX=9606 GN=DNMT3B PE=1 SV=1 && PF00855:PWWP domain|PF00145:C-5 cytosine-specific DNA methylase|PF17980:Cysteine rich ADD domain in DNMT3	-
HaiMa00336	HaiMa00336	GWHBAVH00000001	9136059	9138097	-	1266	protein_coding	- && - && -	-
HaiMa00337	HaiMa00337	GWHBAVH00000001	9138679	9143390	+	1682	protein_coding	- && sp|Q28EM8|LTMD1_XENTR LETM1 domain-containing protein 1 OS=Xenopus tropicalis OX=8364 GN=letmd1 PE=2 SV=1 && PF07766:LETM1-like protein	-
HaiMa00338	HaiMa00338	GWHBAVH00000001	9143621	9160723	-	1102	protein_coding	- && sp|P08962|CD63_HUMAN CD63 antigen OS=Homo sapiens OX=9606 GN=CD63 PE=1 SV=2 && PF00335:Tetraspanin family	-
HaiMa00339	HaiMa00339	GWHBAVH00000001	9164175	9171003	+	2125	protein_coding	- && sp|Q5RDB4|NEMP1_PONAB Nuclear envelope integral membrane protein 1 OS=Pongo abelii OX=9601 GN=NEMP1 PE=2 SV=1 && PF10225:NEMP family	-
HaiMa00340	HaiMa00340	GWHBAVH00000001	9171276	9192264	-	1139	protein_coding	- && sp|Q9CQZ0|ORML2_MOUSE ORM1-like protein 2 OS=Mus musculus OX=10090 GN=Ormdl2 PE=1 SV=1 && PF04061:ORMDL family	-
HaiMa00341	HaiMa00341	GWHBAVH00000001	9205544	9218296	+	2110	protein_coding	- && sp|Q91766|HNF4A_XENLA Hepatocyte nuclear factor 4-alpha OS=Xenopus laevis OX=8355 GN=hnf4a PE=2 SV=2 && PF00105:Zinc finger, C4 type (two domains)|PF00104:Ligand-binding domain of nuclear hormone receptor	-
HaiMa00342	HaiMa00342	GWHBAVH00000001	9219843	9224338	+	2125	protein_coding	- && sp|Q9BTX7|TTPAL_HUMAN Alpha-tocopherol transfer protein-like OS=Homo sapiens OX=9606 GN=TTPAL PE=1 SV=2 && PF03765:CRAL/TRIO, N-terminal domain|PF00650:CRAL/TRIO domain	-
HaiMa00345	HaiMa00345	GWHBAVH00000001	9254060	9258583	+	330	protein_coding	- && sp|Q9Y2B9|IPKG_HUMAN cAMP-dependent protein kinase inhibitor gamma OS=Homo sapiens OX=9606 GN=PKIG PE=1 SV=1 && PF02827:cAMP-dependent protein kinase inhibitor	-
HaiMa00346	HaiMa00346	GWHBAVH00000001	9259786	9274264	-	2525	protein_coding	- && sp|Q6DG22|ADA_DANRE Adenosine deaminase OS=Danio rerio OX=7955 GN=ada PE=2 SV=2 && PF00962:Adenosine/AMP deaminase	-
HaiMa00350	HaiMa00350	GWHBAVH00000001	9322340	9327222	-	2751	protein_coding	- && sp|Q6PDD0|UD2A2_MOUSE UDP-glucuronosyltransferase 2A2 OS=Mus musculus OX=10090 GN=Ugt2a2 PE=2 SV=1 && PF00201:UDP-glucoronosyl and UDP-glucosyl transferase	-
HaiMa00351	HaiMa00351	GWHBAVH00000001	9334165	9347687	+	2324	protein_coding	- && sp|Q91309|F26_LITCT 6-phosphofructo-2-kinase/fructose-2,6-bisphosphatase OS=Lithobates catesbeianus OX=8400 PE=2 SV=1 && PF01591:6-phosphofructo-2-kinase|PF00300:Histidine phosphatase superfamily (branch 1)	-
HaiMa00352	HaiMa00352	GWHBAVH00000001	9348614	9368764	+	4882	protein_coding	- && sp|Q6UXX5|ITIH6_HUMAN Inter-alpha-trypsin inhibitor heavy chain H6 OS=Homo sapiens OX=9606 GN=ITIH6 PE=1 SV=1 && PF00092:von Willebrand factor type A domain|PF08487:Vault protein inter-alpha-trypsin domain|PF06668:Inter-alpha-trypsin inhibitor heavy chain C-terminus	-
HaiMa00353	HaiMa00353	GWHBAVH00000001	9368765	9380142	-	4267	protein_coding	- && sp|P50398|GDIA_RAT Rab GDP dissociation inhibitor alpha OS=Rattus norvegicus OX=10116 GN=Gdi1 PE=1 SV=1 && PF00996:GDP dissociation inhibitor	-
HaiMa00354	HaiMa00354	GWHBAVH00000001	9381983	9389270	+	1819	protein_coding	- && sp|P40682|VAS1_BOVIN V-type proton ATPase subunit S1 OS=Bos taurus OX=9913 GN=ATP6AP1 PE=1 SV=1 && PF05827:Vacuolar ATP synthase subunit S1 (ATP6S1)	-
HaiMa00355	HaiMa00355	GWHBAVH00000001	9389952	9396508	-	1171	protein_coding	- && sp|Q6P0T2|TAF8_DANRE Transcription initiation factor TFIID subunit 8 OS=Danio rerio OX=7955 GN=taf8 PE=1 SV=1 && PF07524:Bromodomain associated|PF10406:Transcription factor TFIID complex subunit 8 C-term	-
HaiMa00357	HaiMa00357	GWHBAVH00000001	9403114	9419864	-	3471	protein_coding	- && sp|Q91VB2|KCC1G_MOUSE Calcium/calmodulin-dependent protein kinase type 1G OS=Mus musculus OX=10090 GN=Camk1g PE=1 SV=1 && PF00069:Protein kinase domain	-
HaiMa00358	HaiMa00358	GWHBAVH00000001	9423069	9453341	-	4839	protein_coding	- && sp|E7F9T0|MICA1_DANRE [F-actin]-monooxygenase mical1 OS=Danio rerio OX=7955 GN=mical1 PE=3 SV=1 && PF12130:Bivalent Mical/EHBP Rab binding domain|PF00307:Calponin homology (CH) domain|PF00412:LIM domain	-
HaiMa00359	HaiMa00359	GWHBAVH00000001	9490542	9497997	+	4603	protein_coding	- && sp|Q99M85|SCRT1_MOUSE Transcriptional repressor scratch 1 OS=Mus musculus OX=10090 GN=Scrt1 PE=1 SV=1 && PF00096:Zinc finger, C2H2 type	-
HaiMa00362	HaiMa00362	GWHBAVH00000001	9526836	9534010	+	1019	protein_coding	- && - && PF07686:Immunoglobulin V-set domain	-
HaiMa00363	HaiMa00363	GWHBAVH00000001	9539616	9553644	+	3511	protein_coding	- && sp|Q91Y63|S13A3_MOUSE Solute carrier family 13 member 3 OS=Mus musculus OX=10090 GN=Slc13a3 PE=1 SV=1 && PF00939:Sodium:sulfate symporter transmembrane region	-
HaiMa00366	HaiMa00366	GWHBAVH00000001	9568010	9572194	-	2361	protein_coding	- && sp|B5XG19|PYM1B_SALSA Partner of Y14 and mago B OS=Salmo salar OX=8030 GN=pym1b PE=2 SV=2 && PF09282:Mago binding	-
HaiMa00367	HaiMa00367	GWHBAVH00000001	9575295	9592036	+	4288	protein_coding	- && sp|Q8K1N4|SPAS2_MOUSE Spermatogenesis-associated serine-rich protein 2 OS=Mus musculus OX=10090 GN=Spats2 PE=1 SV=1 && PF07139:Protein of unknown function (DUF1387)	-
HaiMa00368	HaiMa00368	GWHBAVH00000001	9595667	9614458	-	3881	protein_coding	- && sp|Q5F450|PAN2_CHICK PAN2-PAN3 deadenylation complex catalytic subunit PAN2 OS=Gallus gallus OX=9031 GN=PAN2 PE=2 SV=1 && PF13423:Ubiquitin carboxyl-terminal hydrolase|PF00929:Exonuclease	-
HaiMa00370	HaiMa00370	GWHBAVH00000001	9643596	9677896	-	1148	protein_coding	- && sp|Q7TPG8|TAFA1_MOUSE Chemokine-like protein TAFA-1 OS=Mus musculus OX=10090 GN=Tafa1 PE=1 SV=1 && PF12020:TAFA family	-
HaiMa00373	HaiMa00373	GWHBAVH00000001	9736618	9740323	+	1001	protein_coding	- && - && PF04134:Protein of unknown function, DUF393	-
HaiMa00374	HaiMa00374	GWHBAVH00000001	9740864	9745866	+	2970	protein_coding	- && sp|D3ZRC4|PLPL8_RAT Calcium-independent phospholipase A2-gamma OS=Rattus norvegicus OX=10116 GN=Pnpla8 PE=3 SV=1 && PF01734:Patatin-like phospholipase	-
HaiMa00375	HaiMa00375	GWHBAVH00000001	9749795	9764844	+	5127	protein_coding	- && sp|O42414|NFASC_CHICK Neurofascin OS=Gallus gallus OX=9031 GN=NFASC PE=1 SV=1 && PF07679:Immunoglobulin I-set domain|PF13882:Bravo-like intracellular region|PF00041:Fibronectin type III domain|PF13927:Immunoglobulin domain	-
HaiMa00376	HaiMa00376	GWHBAVH00000001	9766739	9773800	+	1697	protein_coding	- && sp|Q6RY07|CHIA_RAT Acidic mammalian chitinase OS=Rattus norvegicus OX=10116 GN=Chia PE=2 SV=1 && PF01607:Chitin binding Peritrophin-A domain|PF00704:Glycosyl hydrolases family 18	-
HaiMa00378	HaiMa00378	GWHBAVH00000001	9775343	9784437	-	3407	protein_coding	- && sp|Q08BB2|P2012_DANRE N-fatty-acyl-amino acid synthase/hydrolase PM20D1.2 OS=Danio rerio OX=7955 GN=pm20d1.2 PE=2 SV=1 && PF01546:Peptidase family M20/M25/M40|PF07687:Peptidase dimerisation domain	-
HaiMa00379	HaiMa00379	GWHBAVH00000001	9795881	9799337	+	2039	protein_coding	- && sp|A9JTG4|MFD4B_DANRE Major facilitator superfamily domain-containing protein 4B OS=Danio rerio OX=7955 GN=mfsd4b PE=2 SV=1 && PF07690:Major Facilitator Superfamily	-
HaiMa00380	HaiMa00380	GWHBAVH00000001	9801890	9810679	+	2026	protein_coding	- && sp|Q2KJ93|CDC42_BOVIN Cell division control protein 42 homolog OS=Bos taurus OX=9913 GN=CDC42 PE=1 SV=1 && PF00071:Ras family|PF07686:Immunoglobulin V-set domain	-
HaiMa00381	HaiMa00381	GWHBAVH00000001	9810927	9815193	-	3018	protein_coding	- && sp|Q3SX24|FBX6_BOVIN F-box only protein 6 OS=Bos taurus OX=9913 GN=FBXO6 PE=2 SV=1 && PF04300:F-box associated region|PF00646:F-box domain	-
HaiMa00383	HaiMa00383	GWHBAVH00000001	9826637	9833088	+	1494	protein_coding	- && sp|Q2KJ93|CDC42_BOVIN Cell division control protein 42 homolog OS=Bos taurus OX=9913 GN=CDC42 PE=1 SV=1 && PF00071:Ras family	-
HaiMa00384	HaiMa00384	GWHBAVH00000001	9834430	9837648	-	1968	protein_coding	- && sp|Q3SX24|FBX6_BOVIN F-box only protein 6 OS=Bos taurus OX=9913 GN=FBXO6 PE=2 SV=1 && PF04300:F-box associated region|PF00646:F-box domain	-
HaiMa00385	HaiMa00385	GWHBAVH00000001	9838748	9847853	-	1912	protein_coding	- && sp|Q5U458|DJC11_MOUSE DnaJ homolog subfamily C member 11 OS=Mus musculus OX=10090 GN=Dnajc11 PE=1 SV=2 && PF11875:Domain of unknown function (DUF3395)|PF00226:DnaJ domain	-
HaiMa00390	HaiMa00390	GWHBAVH00000001	10171151	10184035	+	3569	protein_coding	- && sp|Q5ZM86|CCD50_CHICK Coiled-coil domain-containing protein 50 OS=Gallus gallus OX=9031 GN=CCDC50 PE=2 SV=1 && PF15295:Coiled-coil domain-containing protein 50 N-terminus	-
HaiMa00391	HaiMa00391	GWHBAVH00000001	10185376	10189452	-	1401	protein_coding	- && sp|P25943|VT2_RFVKA Tumor necrosis factor soluble receptor OS=Rabbit fibroma virus (strain Kasza) OX=10272 GN=s002L PE=3 SV=1 && PF00020:TNFR/NGFR cysteine-rich region	-
HaiMa00392	HaiMa00392	GWHBAVH00000001	10192333	10227520	-	3647	protein_coding	- && sp|Q5IS48|DVL1_PANTR Segment polarity protein dishevelled homolog DVL-1 OS=Pan troglodytes OX=9598 GN=DVL1 PE=2 SV=1 && PF00610:Domain found in Dishevelled, Egl-10, and Pleckstrin (DEP)|PF00778:DIX domain|PF02377:Dishevelled specific domain|PF12316:Segment polarity protein dishevelled (Dsh) C terminal|PF00595:PDZ domain	-
HaiMa00394	HaiMa00394	GWHBAVH00000001	10228206	10238196	-	1886	protein_coding	- && sp|Q90WI4|MXRA8_CHICK Matrix remodeling-associated protein 8 OS=Gallus gallus OX=9031 GN=MXRA8 PE=2 SV=1 && PF07686:Immunoglobulin V-set domain	-
HaiMa00395	HaiMa00395	GWHBAVH00000001	10238466	10241491	-	963	protein_coding	- && sp|Q9NWT8|AKIP_HUMAN Aurora kinase A-interacting protein OS=Homo sapiens OX=9606 GN=AURKAIP1 PE=1 SV=1 && PF08213:Mitochondrial domain of unknown function (DUF1713)	-
HaiMa00396	HaiMa00396	GWHBAVH00000001	10260726	10272399	+	2617	protein_coding	- && sp|Q98SN7|WNT2B_CHICK Protein Wnt-2b OS=Gallus gallus OX=9031 GN=WNT2B PE=1 SV=1 && PF00110:wnt family	-
HaiMa00398	HaiMa00398	GWHBAVH00000001	10295121	10314956	+	4899	protein_coding	- && sp|Q1LXK4|M10B1_DANRE Putative helicase mov-10-B.1 OS=Danio rerio OX=7955 GN=mov10b.1 PE=2 SV=2 && PF13087:AAA domain|PF13086:AAA domain	-
HaiMa00399	HaiMa00399	GWHBAVH00000001	10316178	10325432	-	961	protein_coding	- && sp|Q6DHE8|RHOAD_DANRE Rho-related GTP-binding protein RhoA-D OS=Danio rerio OX=7955 GN=rhoad PE=1 SV=1 && PF00071:Ras family	-
HaiMa00400	HaiMa00400	GWHBAVH00000001	10364745	10391561	+	1106	protein_coding	- && sp|Q8N3H0|TAFA2_HUMAN Chemokine-like protein TAFA-2 OS=Homo sapiens OX=9606 GN=TAFA2 PE=2 SV=1 && PF12020:TAFA family	-
HaiMa00403	HaiMa00403	GWHBAVH00000001	10495339	10501395	+	2093	protein_coding	- && sp|Q8NDX6|ZN740_HUMAN Zinc finger protein 740 OS=Homo sapiens OX=9606 GN=ZNF740 PE=1 SV=1 && -	-
HaiMa00404	HaiMa00404	GWHBAVH00000001	10511319	10515003	-	969	protein_coding	- && sp|P61923|COPZ1_HUMAN Coatomer subunit zeta-1 OS=Homo sapiens OX=9606 GN=COPZ1 PE=1 SV=1 && PF01217:Clathrin adaptor complex small chain	-
HaiMa00405	HaiMa00405	GWHBAVH00000001	10519551	10525124	+	1886	protein_coding	- && sp|Q6AYT2|NFE2_RAT Transcription factor NF-E2 45 kDa subunit OS=Rattus norvegicus OX=10116 GN=Nfe2 PE=2 SV=1 && PF03131:bZIP Maf transcription factor	-
HaiMa00407	HaiMa00407	GWHBAVH00000001	10525125	10528840	-	2235	protein_coding	- && sp|P09867|ROA1_BOVIN Heterogeneous nuclear ribonucleoprotein A1 OS=Bos taurus OX=9913 GN=HNRNPA1 PE=1 SV=2 && PF00076:RNA recognition motif. (a.k.a. RRM, RBD, or RNP domain)	-
HaiMa00410	HaiMa00410	GWHBAVH00000001	10529446	10531248	+	622	protein_coding	- && sp|Q61686|CBX5_MOUSE Chromobox protein homolog 5 OS=Mus musculus OX=10090 GN=Cbx5 PE=1 SV=1 && PF00385:Chromo (CHRromatin Organisation MOdifier) domain	-
HaiMa00411	HaiMa00411	GWHBAVH00000001	10532569	10534656	+	875	protein_coding	- && sp|Q61686|CBX5_MOUSE Chromobox protein homolog 5 OS=Mus musculus OX=10090 GN=Cbx5 PE=1 SV=1 && -	-
HaiMa00413	HaiMa00413	GWHBAVH00000001	10586464	10591827	-	758	protein_coding	- && - && -	-
HaiMa00414	HaiMa00414	GWHBAVH00000001	10607116	10620293	-	4880	protein_coding	- && sp|Q9PVS4|HXC4_ORYLA Homeobox protein Hox-C4 OS=Oryzias latipes OX=8090 GN=hoxc4 PE=2 SV=1 && PF00046:Homeodomain	-
HaiMa00415	HaiMa00415	GWHBAVH00000001	10625790	10627936	-	543	protein_coding	- && sp|Q1KKU7|HXC5A_TAKRU Homeobox protein Hox-C5a OS=Takifugu rubripes OX=31033 GN=hoxc5a PE=3 SV=1 && PF00046:Homeodomain	-
HaiMa00418	HaiMa00418	GWHBAVH00000001	10638874	10641199	-	1702	protein_coding	- && sp|Q68EH7|HXC8A_DANRE Homeobox protein Hox-C8a OS=Danio rerio OX=7955 GN=hoxc8a PE=2 SV=1 && PF00046:Homeodomain	-
HaiMa00419	HaiMa00419	GWHBAVH00000001	10644370	10646699	-	1604	protein_coding	- && sp|Q9PVQ9|HXC9_ORYLA Homeobox protein Hox-C9 OS=Oryzias latipes OX=8090 GN=hoxc9 PE=2 SV=1 && PF04617:Hox9 activation region|PF00046:Homeodomain	-
HaiMa00422	HaiMa00422	GWHBAVH00000001	10671791	10675512	-	2719	protein_coding	- && sp|Q1KKV3|HXCCA_TAKRU Homeobox protein Hox-C12a OS=Takifugu rubripes OX=31033 GN=hoxc12a PE=3 SV=1 && PF00046:Homeodomain	-
HaiMa00427	HaiMa00427	GWHBAVH00000001	10736961	10752920	+	2196	protein_coding	- && sp|A2BGD5|CACO1_DANRE Calcium-binding and coiled-coil domain-containing protein 1 OS=Danio rerio OX=7955 GN=calcoco1 PE=3 SV=1 && PF07888:Calcium binding and coiled-coil domain (CALCOCO1) like|PF17751:SKICH domain	-
HaiMa00428	HaiMa00428	GWHBAVH00000001	10757945	10780489	-	4361	protein_coding	- && sp|Q91392|RARGA_DANRE Retinoic acid receptor gamma-A OS=Danio rerio OX=7955 GN=rarga PE=1 SV=2 && -	-
HaiMa00431	HaiMa00431	GWHBAVH00000001	10790366	10807245	-	360	protein_coding	- && - && -	-
HaiMa00432	HaiMa00432	GWHBAVH00000001	10809149	10828236	+	3892	protein_coding	- && sp|Q63504|NR1D2_RAT Nuclear receptor subfamily 1 group D member 2 OS=Rattus norvegicus OX=10116 GN=Nr1d2 PE=2 SV=1 && PF00105:Zinc finger, C4 type (two domains)|PF00104:Ligand-binding domain of nuclear hormone receptor	-
HaiMa00433	HaiMa00433	GWHBAVH00000001	10828237	10830698	+	2229	protein_coding	- && sp|Q1KKV8|MFSD5_TAKRU Molybdate-anion transporter OS=Takifugu rubripes OX=31033 GN=mfsd5 PE=3 SV=1 && PF05631:Sugar-tranasporters, 12 TM	-
HaiMa00434	HaiMa00434	GWHBAVH00000001	10831224	10836770	+	2079	protein_coding	- && sp|Q9BWQ8|LFG2_HUMAN Protein lifeguard 2 OS=Homo sapiens OX=9606 GN=FAIM2 PE=1 SV=1 && PF01027:Inhibitor of apoptosis-promoting Bax1	-
HaiMa00435	HaiMa00435	GWHBAVH00000001	10839794	10849784	+	3539	protein_coding	- && sp|P59110|SENP1_MOUSE Sentrin-specific protease 1 OS=Mus musculus OX=10090 GN=Senp1 PE=1 SV=1 && PF02902:Ulp1 protease family, C-terminal catalytic domain	-
HaiMa00436	HaiMa00436	GWHBAVH00000001	10852511	10871800	-	1776	protein_coding	- && sp|Q15434|RBMS2_HUMAN RNA-binding motif, single-stranded-interacting protein 2 OS=Homo sapiens OX=9606 GN=RBMS2 PE=1 SV=1 && PF00076:RNA recognition motif. (a.k.a. RRM, RBD, or RNP domain)	-
HaiMa00437	HaiMa00437	GWHBAVH00000001	10880840	10935604	+	7388	protein_coding	- && sp|P98157|LRP1_CHICK Low-density lipoprotein receptor-related protein 1 OS=Gallus gallus OX=9031 GN=LRP1 PE=2 SV=1 && -	-
HaiMa00439	HaiMa00439	GWHBAVH00000001	10939878	10965226	+	8406	protein_coding	- && sp|G3V928|LRP1_RAT Prolow-density lipoprotein receptor-related protein 1 OS=Rattus norvegicus OX=10116 GN=Lrp1 PE=1 SV=1 && PF00058:Low-density lipoprotein receptor repeat class B|PF14670:Coagulation Factor Xa inhibitory site|PF12662:Complement Clr-like EGF-like|PF16472:Domain of unknown function (DUF5050)|PF00057:Low-density lipoprotein receptor domain class A	-
HaiMa00440	HaiMa00440	GWHBAVH00000001	10965857	10999151	-	4572	protein_coding	- && sp|Q6NXC0|FMNL3_DANRE Formin-like protein 3 OS=Danio rerio OX=7955 GN=fmnl3 PE=2 SV=2 && PF06367:Diaphanous FH3 Domain|PF06371:Diaphanous GTPase-binding Domain|PF02181:Formin Homology 2 Domain	-
HaiMa00441	HaiMa00441	GWHBAVH00000001	11000641	11022566	-	4506	protein_coding	- && sp|Q5RAG2|ESYT1_PONAB Extended synaptotagmin-1 OS=Pongo abelii OX=9601 GN=ESYT1 PE=2 SV=2 && PF17047:Synaptotagmin-like mitochondrial-lipid-binding domain|PF00168:C2 domain	-
HaiMa00442	HaiMa00442	GWHBAVH00000001	11026453	11031515	-	602	protein_coding	- && - && PF05485:THAP domain	-
HaiMa00443	HaiMa00443	GWHBAVH00000001	11032652	11038030	-	2043	protein_coding	- && sp|P50580|PA2G4_MOUSE Proliferation-associated protein 2G4 OS=Mus musculus OX=10090 GN=Pa2g4 PE=1 SV=3 && PF00557:Metallopeptidase family M24	-
HaiMa00444	HaiMa00444	GWHBAVH00000001	11039213	11053252	-	4771	protein_coding	- && sp|P21860|ERBB3_HUMAN Receptor tyrosine-protein kinase erbB-3 OS=Homo sapiens OX=9606 GN=ERBB3 PE=1 SV=1 && PF01030:Receptor L domain|PF00757:Furin-like cysteine rich region|PF07714:Protein tyrosine kinase|PF14843:Growth factor receptor domain IV	-
HaiMa00445	HaiMa00445	GWHBAVH00000001	11059762	11065687	-	1005	protein_coding	- && sp|Q5E9I6|ARF3_BOVIN ADP-ribosylation factor 3 OS=Bos taurus OX=9913 GN=ARF3 PE=2 SV=3 && PF00025:ADP-ribosylation factor family	-
HaiMa00449	HaiMa00449	GWHBAVH00000001	11098947	11102114	-	1729	protein_coding	- && sp|A9ULE9|DJC22_XENTR DnaJ homolog subfamily C member 22 OS=Xenopus tropicalis OX=8364 GN=dnajc22 PE=2 SV=1 && PF05154:TM2 domain|PF00226:DnaJ domain	-
HaiMa00450	HaiMa00450	GWHBAVH00000001	11104237	11118786	+	2976	protein_coding	- && sp|Q803C7|LMBRL_DANRE Limb region 1 homolog-like protein OS=Danio rerio OX=7955 GN=lmbr1l PE=2 SV=1 && PF04791:LMBR1-like membrane protein	-
HaiMa00451	HaiMa00451	GWHBAVH00000001	11126277	11154719	+	9778	protein_coding	- && sp|O14686|KMT2D_HUMAN Histone-lysine N-methyltransferase 2D OS=Homo sapiens OX=9606 GN=KMT2D PE=1 SV=2 && -	-
HaiMa00453	HaiMa00453	GWHBAVH00000001	11171767	11193115	-	2855	protein_coding	- && sp|P80202|ACV1B_RAT Activin receptor type-1B OS=Rattus norvegicus OX=10116 GN=Acvr1b PE=2 SV=1 && PF00069:Protein kinase domain|PF08515:Transforming growth factor beta type I GS-motif	-
HaiMa00454	HaiMa00454	GWHBAVH00000001	11197419	11210510	-	2349	protein_coding	- && sp|Q61288|ACVL1_MOUSE Serine/threonine-protein kinase receptor R3 OS=Mus musculus OX=10090 GN=Acvrl1 PE=1 SV=2 && PF07714:Protein tyrosine kinase|PF08515:Transforming growth factor beta type I GS-motif	-
HaiMa00455	HaiMa00455	GWHBAVH00000001	11212108	11221929	-	3856	protein_coding	- && sp|A6NCL7|AN33B_HUMAN Ankyrin repeat domain-containing protein 33B OS=Homo sapiens OX=9606 GN=ANKRD33B PE=3 SV=1 && PF12796:Ankyrin repeats (3 copies)	-
HaiMa00457	HaiMa00457	GWHBAVH00000001	11241237	11274599	+	3186	protein_coding	- && sp|Q0KL02|TRIO_MOUSE Triple functional domain protein OS=Mus musculus OX=10090 GN=Trio PE=1 SV=3 && PF16609:SH3-RhoGEF linking unstructured region|PF00621:RhoGEF domain	-
HaiMa00459	HaiMa00459	GWHBAVH00000001	11305760	11315240	+	2607	protein_coding	- && sp|Q5EBI0|S2610_MOUSE Solute carrier family 26 member 10 OS=Mus musculus OX=10090 GN=Slc26a10 PE=2 SV=2 && PF00916:Sulfate permease family|PF01740:STAS domain	-
HaiMa00460	HaiMa00460	GWHBAVH00000001	11316364	11335787	-	1821	protein_coding	- && sp|Q10468|B4GN1_RAT Beta-1,4 N-acetylgalactosaminyltransferase 1 OS=Rattus norvegicus OX=10116 GN=B4galnt1 PE=1 SV=1 && PF00535:Glycosyl transferase family 2	-
HaiMa00461	HaiMa00461	GWHBAVH00000001	11341633	11343847	-	966	protein_coding	- && - && -	-
HaiMa00462	HaiMa00462	GWHBAVH00000001	11363957	11420001	-	9042	protein_coding	- && sp|Q96PM9|Z385A_HUMAN Zinc finger protein 385A OS=Homo sapiens OX=9606 GN=ZNF385A PE=1 SV=2 && PF12874:Zinc-finger of C2H2 type	-
HaiMa00464	HaiMa00464	GWHBAVH00000001	11453585	11459269	-	2811	protein_coding	- && sp|P79766|NDF4_CHICK Neurogenic differentiation factor 4 OS=Gallus gallus OX=9031 GN=NEUROD4 PE=2 SV=1 && PF12533:Neuronal helix-loop-helix transcription factor|PF00010:Helix-loop-helix DNA-binding domain	-
HaiMa00465	HaiMa00465	GWHBAVH00000001	11467340	11474815	+	3508	protein_coding	- && sp|P60661|MYL6_BOVIN Myosin light polypeptide 6 OS=Bos taurus OX=9913 GN=MYL6 PE=2 SV=2 && -	-
HaiMa00468	HaiMa00468	GWHBAVH00000001	11516349	11520237	+	2387	protein_coding	- && sp|O73698|PUT2_TAKRU Putative protein 2 (Fragment) OS=Takifugu rubripes OX=31033 PE=3 SV=1 && PF05434:TMEM9	-
HaiMa00469	HaiMa00469	GWHBAVH00000001	11520982	11542685	+	6446	protein_coding	- && sp|P22316|CAC1S_CYPCA Dihydropyridine-sensitive L-type skeletal muscle calcium channel subunit alpha-1 OS=Cyprinus carpio OX=7962 PE=2 SV=1 && PF16905:Voltage-dependent L-type calcium channel, IQ-associated|PF00520:Ion transport protein|PF08763:Voltage gated calcium channel IQ domain	-
HaiMa00470	HaiMa00470	GWHBAVH00000001	11543518	11555135	-	4504	protein_coding	- && sp|Q9Z1M9|SMC1A_RAT Structural maintenance of chromosomes protein 1A OS=Rattus norvegicus OX=10116 GN=Smc1a PE=1 SV=1 && PF02463:RecF/RecN/SMC N terminal domain|PF06470:SMC proteins Flexible Hinge Domain	-
HaiMa00472	HaiMa00472	GWHBAVH00000001	11567001	11615766	-	6735	protein_coding	- && sp|Q98902|L1CAM_TAKRU Neural cell adhesion molecule L1 OS=Takifugu rubripes OX=31033 GN=l1cam PE=3 SV=1 && PF00041:Fibronectin type III domain|PF07679:Immunoglobulin I-set domain|PF13882:Bravo-like intracellular region|PF13927:Immunoglobulin domain	-
HaiMa00473	HaiMa00473	GWHBAVH00000001	11629228	11675434	-	14117	protein_coding	- && sp|Q7Z6Z7|HUWE1_HUMAN E3 ubiquitin-protein ligase HUWE1 OS=Homo sapiens OX=9606 GN=HUWE1 PE=1 SV=3 && PF14377:Ubiquitin binding region|PF02825:WWE domain|PF06025:Domain of Unknown Function (DUF913)|PF00632:HECT-domain (ubiquitin-transferase)|PF06012:Domain of Unknown Function (DUF908)	-
HaiMa00474	HaiMa00474	GWHBAVH00000001	11680345	11692539	-	4890	protein_coding	- && sp|P0CH95|PHF8_DANRE Histone lysine demethylase PHF8 OS=Danio rerio OX=7955 GN=phf8 PE=1 SV=1 && PF00628:PHD-finger|PF02373:JmjC domain, hydroxylase|PF17811:Jumonji helical domain	-
HaiMa00476	HaiMa00476	GWHBAVH00000001	11706825	11744923	-	8055	protein_coding	- && sp|Q80XP9|WNK3_MOUSE Serine/threonine-protein kinase WNK3 OS=Mus musculus OX=10090 GN=Wnk3 PE=1 SV=3 && PF00069:Protein kinase domain|PF12202:Oxidative-stress-responsive kinase 1 C-terminal domain	-
HaiMa00478	HaiMa00478	GWHBAVH00000001	11746527	11754403	-	1893	protein_coding	- && sp|Q9D8T0|FAM3A_MOUSE Protein FAM3A OS=Mus musculus OX=10090 GN=Fam3a PE=2 SV=1 && PF15711:Interleukin-like EMT inducer	-
HaiMa00479	HaiMa00479	GWHBAVH00000001	11755812	11760996	+	1951	protein_coding	- && sp|P70404|IDHG1_MOUSE Isocitrate dehydrogenase [NAD] subunit gamma 1, mitochondrial OS=Mus musculus OX=10090 GN=Idh3g PE=1 SV=1 && PF00180:Isocitrate/isopropylmalate dehydrogenase	-
HaiMa00480	HaiMa00480	GWHBAVH00000001	11789930	11812999	+	3947	protein_coding	- && sp|O88721|V2R_MOUSE Vasopressin V2 receptor OS=Mus musculus OX=10090 GN=Avpr2 PE=2 SV=1 && PF00001:7 transmembrane receptor (rhodopsin family)	-
HaiMa00481	HaiMa00481	GWHBAVH00000001	11830559	11843279	-	2703	protein_coding	- && sp|Q8VI24|SATB2_MOUSE DNA-binding protein SATB2 OS=Mus musculus OX=10090 GN=Satb2 PE=1 SV=1 && PF02376:CUT domain|PF16557:CUT1-like DNA-binding domain of SATB|PF16534:Ubiquitin-like oligomerisation domain of SATB	-
HaiMa00483	HaiMa00483	GWHBAVH00000001	11862652	11878596	-	3940	protein_coding	- && sp|Q9Y2U5|M3K2_HUMAN Mitogen-activated protein kinase kinase kinase 2 OS=Homo sapiens OX=9606 GN=MAP3K2 PE=1 SV=2 && PF00069:Protein kinase domain|PF00564:PB1 domain	-
HaiMa00484	HaiMa00484	GWHBAVH00000001	11879158	11881245	+	1323	protein_coding	- && sp|Q9PT08|SUMO1_ONCMY Small ubiquitin-related modifier 1 OS=Oncorhynchus mykiss OX=8022 GN=sumo1 PE=3 SV=1 && PF11976:Ubiquitin-2 like Rad60 SUMO-like	-
HaiMa00486	HaiMa00486	GWHBAVH00000001	11881246	11891967	-	7760	protein_coding	- && sp|Q09JY9|SHRM2_XENTR Protein Shroom2 OS=Xenopus tropicalis OX=8364 GN=shroom2 PE=2 SV=1 && -	-
HaiMa00488	HaiMa00488	GWHBAVH00000001	11900248	11921428	+	3118	protein_coding	- && sp|P42224|STAT1_HUMAN Signal transducer and activator of transcription 1-alpha/beta OS=Homo sapiens OX=9606 GN=STAT1 PE=1 SV=2 && PF12162:STAT1 TAZ2 binding domain|PF00017:SH2 domain|PF02865:STAT protein, protein interaction domain|PF02864:STAT protein, DNA binding domain|PF01017:STAT protein, all-alpha domain	-
HaiMa00489	HaiMa00489	GWHBAVH00000001	11923111	11938500	-	2938	protein_coding	- && sp|P13264|GLSK_RAT Glutaminase kidney isoform, mitochondrial OS=Rattus norvegicus OX=10116 GN=Gls PE=1 SV=2 && PF17959:EF-hand domain|PF04960:Glutaminase|PF12796:Ankyrin repeats (3 copies)	-
HaiMa00490	HaiMa00490	GWHBAVH00000001	11940634	11951226	-	2853	protein_coding	- && sp|Q13506|NAB1_HUMAN NGFI-A-binding protein 1 OS=Homo sapiens OX=9606 GN=NAB1 PE=1 SV=2 && -	-
HaiMa00491	HaiMa00491	GWHBAVH00000001	11961324	11970640	-	2853	protein_coding	- && sp|Q1LUQ4|MFD6A_DANRE Major facilitator superfamily domain-containing protein 6-A OS=Danio rerio OX=7955 GN=mfsd6a PE=3 SV=1 && PF12832:MFS_1 like family	-
HaiMa00492	HaiMa00492	GWHBAVH00000001	11973879	11974946	-	1068	protein_coding	- && - && PF13855:Leucine rich repeat	-
HaiMa00493	HaiMa00493	GWHBAVH00000001	11986170	11997475	-	4290	protein_coding	- && sp|Q8R4S7|AHR_MUSCR Aryl hydrocarbon receptor OS=Mus caroli OX=10089 GN=Ahr PE=2 SV=1 && PF08447:PAS fold	-
HaiMa00496	HaiMa00496	GWHBAVH00000001	12004575	12029245	-	3877	protein_coding	- && sp|Q95LD9|AHR_DELLE Aryl hydrocarbon receptor OS=Delphinapterus leucas OX=9749 GN=AHR PE=2 SV=1 && PF00989:PAS fold|PF08447:PAS fold|PF00010:Helix-loop-helix DNA-binding domain	-
HaiMa00497	HaiMa00497	GWHBAVH00000001	12030893	12034864	-	1103	protein_coding	- && - && -	-
HaiMa00498	HaiMa00498	GWHBAVH00000001	12036620	12046819	+	3627	protein_coding	- && sp|Q1LVQ2|SH34A_DANRE SH3 domain-binding protein 4-A OS=Danio rerio OX=7955 GN=sh3bp4a PE=2 SV=1 && PF00791:ZU5 domain|PF00018:SH3 domain|PF07653:Variant SH3 domain	-
HaiMa00499	HaiMa00499	GWHBAVH00000001	12047851	12050990	+	1826	protein_coding	- && sp|P56559|ARL4C_HUMAN ADP-ribosylation factor-like protein 4C OS=Homo sapiens OX=9606 GN=ARL4C PE=1 SV=1 && PF00025:ADP-ribosylation factor family	-
HaiMa00505	HaiMa00505	GWHBAVH00000001	12111294	12120992	+	1532	protein_coding	- && sp|Q16719|KYNU_HUMAN Kynureninase OS=Homo sapiens OX=9606 GN=KYNU PE=1 SV=1 && PF00266:Aminotransferase class-V	-
HaiMa00506	HaiMa00506	GWHBAVH00000001	12121498	12131912	-	2512	protein_coding	- && sp|A0A1B0GVZ9|TM269_HUMAN Transmembrane protein 269 OS=Homo sapiens OX=9606 GN=TMEM269 PE=3 SV=1 && PF01066:CDP-alcohol phosphatidyltransferase	-
HaiMa00509	HaiMa00509	GWHBAVH00000001	12141375	12205597	-	12579	protein_coding	- && sp|Q05793|PGBM_MOUSE Basement membrane-specific heparan sulfate proteoglycan core protein OS=Mus musculus OX=10090 GN=Hspg2 PE=1 SV=1 && PF00008:EGF-like domain|PF00053:Laminin EGF domain|PF13927:Immunoglobulin domain|PF07679:Immunoglobulin I-set domain|PF00054:Laminin G domain|PF00052:Laminin B (Domain IV)|PF00047:Immunoglobulin domain|PF00057:Low-density lipoprotein receptor domain class A	-
HaiMa00510	HaiMa00510	GWHBAVH00000001	12234866	12238638	+	2142	protein_coding	- && sp|P36220|TBA_TORMA Tubulin alpha chain OS=Torpedo marmorata OX=7788 PE=2 SV=1 && PF00091:Tubulin/FtsZ family, GTPase domain|PF03953:Tubulin C-terminal domain	-
HaiMa00514	HaiMa00514	GWHBAVH00000001	12286539	12290319	+	2370	protein_coding	- && sp|Q969V5|MUL1_HUMAN Mitochondrial ubiquitin ligase activator of NFKB 1 OS=Homo sapiens OX=9606 GN=MUL1 PE=1 SV=1 && PF13920:Zinc finger, C3HC4 type (RING finger)|PF12483:E3 Ubiquitin ligase	-
HaiMa00515	HaiMa00515	GWHBAVH00000001	12290442	12317052	-	6772	protein_coding	- && sp|Q8TEM1|PO210_HUMAN Nuclear pore membrane glycoprotein 210 OS=Homo sapiens OX=9606 GN=NUP210 PE=1 SV=3 && PF02368:Bacterial Ig-like domain (group 2)	-
HaiMa00516	HaiMa00516	GWHBAVH00000001	12321314	12339652	-	4010	protein_coding	- && sp|Q5JSP0|FGD3_HUMAN FYVE, RhoGEF and PH domain-containing protein 3 OS=Homo sapiens OX=9606 GN=FGD3 PE=1 SV=1 && PF01363:FYVE zinc finger|PF00621:RhoGEF domain|PF00169:PH domain	-
HaiMa00518	HaiMa00518	GWHBAVH00000001	12380059	12412311	-	7235	protein_coding	- && sp|Q921C5|BICD2_MOUSE Protein bicaudal D homolog 2 OS=Mus musculus OX=10090 GN=Bicd2 PE=1 SV=1 && PF09730:Microtubule-associated protein Bicaudal-D	-
HaiMa00519	HaiMa00519	GWHBAVH00000001	12415517	12421126	+	3996	protein_coding	- && sp|A1L1R5|PTPC1_DANRE Protein tyrosine phosphatase domain-containing protein 1 OS=Danio rerio OX=7955 GN=ptpdc1 PE=2 SV=1 && PF00782:Dual specificity phosphatase, catalytic domain	-
HaiMa00520	HaiMa00520	GWHBAVH00000001	12420466	12426491	-	2009	protein_coding	- && - && PF12937:F-box-like	-
HaiMa00521	HaiMa00521	GWHBAVH00000001	12430082	12439200	+	2064	protein_coding	- && sp|P24383|WNT7A_MOUSE Protein Wnt-7a OS=Mus musculus OX=10090 GN=Wnt7a PE=1 SV=2 && PF00110:wnt family	-
HaiMa00523	HaiMa00523	GWHBAVH00000001	12464967	12499261	-	4439	protein_coding	- && sp|P98095|FBLN2_HUMAN Fibulin-2 OS=Homo sapiens OX=9606 GN=FBLN2 PE=1 SV=2 && PF12662:Complement Clr-like EGF-like|PF07645:Calcium-binding EGF domain	-
HaiMa00525	HaiMa00525	GWHBAVH00000001	12614470	12636212	+	6177	protein_coding	- && sp|Q6DN90|IQEC1_HUMAN IQ motif and SEC7 domain-containing protein 1 OS=Homo sapiens OX=9606 GN=IQSEC1 PE=1 SV=1 && PF01369:Sec7 domain|PF16453:PH domain	-
HaiMa00526	HaiMa00526	GWHBAVH00000001	12636921	12639049	+	1128	protein_coding	- && - && -	-
HaiMa00527	HaiMa00527	GWHBAVH00000001	12639831	12646774	-	1928	protein_coding	- && sp|Q9BXW7|HDHD5_HUMAN Haloacid dehalogenase-like hydrolase domain-containing 5 OS=Homo sapiens OX=9606 GN=HDHD5 PE=1 SV=1 && PF13344:Haloacid dehalogenase-like hydrolase	-
HaiMa00528	HaiMa00528	GWHBAVH00000001	12647343	12655740	-	1440	protein_coding	- && - && PF00098:Zinc knuckle	-
HaiMa00529	HaiMa00529	GWHBAVH00000001	12655694	12668040	+	3217	protein_coding	- && sp|P05625|RAF1_CHICK RAF proto-oncogene serine/threonine-protein kinase OS=Gallus gallus OX=9031 GN=RAF1 PE=2 SV=1 && PF00130:Phorbol esters/diacylglycerol binding domain (C1 domain)|PF02196:Raf-like Ras-binding domain|PF07714:Protein tyrosine kinase	-
HaiMa00530	HaiMa00530	GWHBAVH00000001	12671111	12682589	-	3082	protein_coding	- && sp|Q63537|SYN2_RAT Synapsin-2 OS=Rattus norvegicus OX=10116 GN=Syn2 PE=1 SV=1 && PF02750:Synapsin, ATP binding domain|PF10581:Synapsin N-terminal|PF02078:Synapsin, N-terminal domain	-
HaiMa00531	HaiMa00531	GWHBAVH00000001	12685787	12692818	+	3135	protein_coding	- && sp|Q14135|VGLL4_HUMAN Transcription cofactor vestigial-like protein 4 OS=Homo sapiens OX=9606 GN=VGLL4 PE=1 SV=4 && PF15245:Transcription cofactor vestigial-like protein 4	-
HaiMa00532	HaiMa00532	GWHBAVH00000001	12707850	12718516	-	4495	protein_coding	- && sp|P30531|SC6A1_HUMAN Sodium- and chloride-dependent GABA transporter 1 OS=Homo sapiens OX=9606 GN=SLC6A1 PE=1 SV=2 && PF00209:Sodium:neurotransmitter symporter family	-
HaiMa00533	HaiMa00533	GWHBAVH00000001	12738015	12741611	+	1118	protein_coding	- && sp|P63315|TNNC1_BOVIN Troponin C, slow skeletal and cardiac muscles OS=Bos taurus OX=9913 GN=TNNC1 PE=1 SV=1 && PF13499:EF-hand domain pair|PF13833:EF-hand domain pair	-
HaiMa00534	HaiMa00534	GWHBAVH00000001	12749392	12753607	-	2577	protein_coding	- && sp|Q16829|DUS7_HUMAN Dual specificity protein phosphatase 7 OS=Homo sapiens OX=9606 GN=DUSP7 PE=1 SV=4 && PF00581:Rhodanese-like domain|PF00782:Dual specificity phosphatase, catalytic domain	-
HaiMa00536	HaiMa00536	GWHBAVH00000001	12775703	12797399	+	2348	protein_coding	- && sp|P23359|BMP7_MOUSE Bone morphogenetic protein 7 OS=Mus musculus OX=10090 GN=Bmp7 PE=1 SV=2 && PF00019:Transforming growth factor beta like domain|PF00688:TGF-beta propeptide	-
HaiMa00537	HaiMa00537	GWHBAVH00000001	12798942	12804288	+	1690	protein_coding	- && sp|Q15306|IRF4_HUMAN Interferon regulatory factor 4 OS=Homo sapiens OX=9606 GN=IRF4 PE=1 SV=1 && PF10401:Interferon-regulatory factor 3|PF00605:Interferon regulatory factor transcription factor	-
HaiMa00538	HaiMa00538	GWHBAVH00000001	12804429	12814188	-	3259	protein_coding	- && sp|P54253|ATX1_HUMAN Ataxin-1 OS=Homo sapiens OX=9606 GN=ATXN1 PE=1 SV=2 && PF08517:Ataxin-1 and HBP1 module (AXH)	-
HaiMa00539	HaiMa00539	GWHBAVH00000001	12849253	12860275	+	2783	protein_coding	- && sp|Q2HJA5|DTBP1_BOVIN Dysbindin OS=Bos taurus OX=9913 GN=DTNBP1 PE=2 SV=1 && PF04440:Dysbindin (Dystrobrevin binding protein 1)	-
HaiMa00540	HaiMa00540	GWHBAVH00000001	12862549	12875759	+	3313	protein_coding	- && sp|Q8IXH8|CAD26_HUMAN Cadherin-like protein 26 OS=Homo sapiens OX=9606 GN=CDH26 PE=1 SV=4 && PF01049:Cadherin cytoplasmic region|PF00028:Cadherin domain	-
HaiMa00542	HaiMa00542	GWHBAVH00000001	12883895	12888849	-	2174	protein_coding	- && sp|Q5RDW1|MTG2_PONAB Mitochondrial ribosome-associated GTPase 2 OS=Pongo abelii OX=9601 GN=MTG2 PE=2 SV=1 && PF01018:GTP1/OBG|PF01926:50S ribosome-binding GTPase	-
HaiMa00545	HaiMa00545	GWHBAVH00000001	12911986	12981030	-	3067	protein_coding	- && sp|P24503|CADH4_CHICK Cadherin-4 OS=Gallus gallus OX=9031 GN=CDH4 PE=2 SV=1 && PF08758:Cadherin prodomain like|PF00028:Cadherin domain|PF01049:Cadherin cytoplasmic region	-
HaiMa00547	HaiMa00547	GWHBAVH00000001	13114017	13115671	-	201	protein_coding	- && - && -	-
HaiMa00549	HaiMa00549	GWHBAVH00000001	13258882	13263193	+	2110	protein_coding	- && sp|Q99PG2|OGFR_MOUSE Opioid growth factor receptor OS=Mus musculus OX=10090 GN=Ogfr PE=1 SV=1 && PF04664:Opioid growth factor receptor (OGFr) conserved region	-
HaiMa00550	HaiMa00550	GWHBAVH00000001	13265536	13278711	+	3132	protein_coding	- && sp|Q14050|CO9A3_HUMAN Collagen alpha-3(IX) chain OS=Homo sapiens OX=9606 GN=COL9A3 PE=1 SV=2 && PF01391:Collagen triple helix repeat (20 copies)	-
HaiMa00551	HaiMa00551	GWHBAVH00000001	13282211	13316967	-	8859	protein_coding	- && sp|Q8C9B9|DIDO1_MOUSE Death-inducer obliterator 1 OS=Mus musculus OX=10090 GN=Dido1 PE=1 SV=4 && -	-
HaiMa00553	HaiMa00553	GWHBAVH00000001	13317218	13334983	-	4869	protein_coding	- && sp|Q9ULU4|PKCB1_HUMAN Protein kinase C-binding protein 1 OS=Homo sapiens OX=9606 GN=ZMYND8 PE=1 SV=2 && PF00439:Bromodomain|PF12064:Protein kinase C-binding protein 1|PF00855:PWWP domain	-
HaiMa00555	HaiMa00555	GWHBAVH00000001	13335574	13351310	+	6987	protein_coding	- && sp|Q6DED0|TR1L1_XENLA Translocating chain-associated membrane protein 1-like 1 OS=Xenopus laevis OX=8355 GN=tram1l1 PE=2 SV=1 && PF08390:TRAM1-like protein|PF03798:TLC domain	-
HaiMa00556	HaiMa00556	GWHBAVH00000001	13399026	13421970	+	7734	protein_coding	- && sp|Q9Y6Q9|NCOA3_HUMAN Nuclear receptor coactivator 3 OS=Homo sapiens OX=9606 GN=NCOA3 PE=1 SV=1 && -	-
HaiMa00557	HaiMa00557	GWHBAVH00000001	13423757	13436518	+	1626	protein_coding	- && sp|Q5ZJX4|RBM38_CHICK RNA-binding protein 38 OS=Gallus gallus OX=9031 GN=RBM38 PE=2 SV=1 && -	-
HaiMa00558	HaiMa00558	GWHBAVH00000001	13438672	13440916	-	2017	protein_coding	- && sp|Q06019|MIP_LITPI Lens fiber major intrinsic protein OS=Lithobates pipiens OX=8404 PE=1 SV=1 && PF00230:Major intrinsic protein	-
HaiMa00560	HaiMa00560	GWHBAVH00000001	13456989	13475897	-	7413	protein_coding	- && sp|Q9UIF9|BAZ2A_HUMAN Bromodomain adjacent to zinc finger domain protein 2A OS=Homo sapiens OX=9606 GN=BAZ2A PE=1 SV=4 && PF01429:Methyl-CpG binding domain|PF02791:DDT domain|PF00628:PHD-finger|PF00439:Bromodomain	-
HaiMa00561	HaiMa00561	GWHBAVH00000001	13476018	13485030	-	1467	protein_coding	- && sp|Q3ZBF7|TEBP_BOVIN Prostaglandin E synthase 3 OS=Bos taurus OX=9913 GN=PTGES3 PE=1 SV=1 && PF04969:CS domain	-
HaiMa00562	HaiMa00562	GWHBAVH00000001	13487099	13493348	-	4418	protein_coding	- && sp|E9PAV3|NACAM_HUMAN Nascent polypeptide-associated complex subunit alpha, muscle-specific form OS=Homo sapiens OX=9606 GN=NACA PE=1 SV=1 && PF01849:NAC domain	-
HaiMa00563	HaiMa00563	GWHBAVH00000001	13497675	13501612	-	1632	protein_coding	- && sp|P49642|PRI1_HUMAN DNA primase small subunit OS=Homo sapiens OX=9606 GN=PRIM1 PE=1 SV=1 && PF01896:DNA primase small subunit	-
HaiMa00564	HaiMa00564	GWHBAVH00000001	13506214	13514881	+	3026	protein_coding	- && sp|Q92730|RND1_HUMAN Rho-related GTP-binding protein Rho6 OS=Homo sapiens OX=9606 GN=RND1 PE=1 SV=1 && PF00071:Ras family	-
HaiMa00565	HaiMa00565	GWHBAVH00000001	13521600	13531994	+	2762	protein_coding	- && sp|Q9BUQ8|DDX23_HUMAN Probable ATP-dependent RNA helicase DDX23 OS=Homo sapiens OX=9606 GN=DDX23 PE=1 SV=3 && PF00271:Helicase conserved C-terminal domain|PF00270:DEAD/DEAH box helicase	-
HaiMa00566	HaiMa00566	GWHBAVH00000001	13531995	13549014	-	4140	protein_coding	- && sp|P54285|CACB3_MOUSE Voltage-dependent L-type calcium channel subunit beta-3 OS=Mus musculus OX=10090 GN=Cacnb3 PE=1 SV=2 && PF12052:Voltage gated calcium channel subunit beta domain 4Aa N terminal|PF00625:Guanylate kinase	-
HaiMa00568	HaiMa00568	GWHBAVH00000001	13554915	13602988	+	6481	protein_coding	- && sp|O43306|ADCY6_HUMAN Adenylate cyclase type 6 OS=Homo sapiens OX=9606 GN=ADCY6 PE=1 SV=2 && PF06327:Domain of Unknown Function (DUF1053)|PF00479:Glucose-6-phosphate dehydrogenase, NAD binding domain|PF02781:Glucose-6-phosphate dehydrogenase, C-terminal domain|PF16214:Adenylyl cyclase N-terminal extracellular and transmembrane region|PF00211:Adenylate and Guanylate cyclase catalytic domain	-
HaiMa00570	HaiMa00570	GWHBAVH00000001	13603590	13609285	-	2161	protein_coding	- && sp|O57656|GPDA_TAKRU Glycerol-3-phosphate dehydrogenase [NAD(+)], cytoplasmic OS=Takifugu rubripes OX=31033 GN=gpd1 PE=3 SV=1 && PF07479:NAD-dependent glycerol-3-phosphate dehydrogenase C-terminus|PF01210:NAD-dependent glycerol-3-phosphate dehydrogenase N-terminus	-
HaiMa00571	HaiMa00571	GWHBAVH00000001	13612068	13644837	-	3106	protein_coding	- && sp|Q7T1N4|ASIC1_OPSTA Acid-sensing ion channel 1 OS=Opsanus tau OX=8068 GN=asic1 PE=1 SV=1 && PF00858:Amiloride-sensitive sodium channel	-
HaiMa00575	HaiMa00575	GWHBAVH00000001	13674924	13692356	+	5545	protein_coding	- && sp|P02460|CO2A1_CHICK Collagen alpha-1(II) chain (Fragment) OS=Gallus gallus OX=9031 GN=COL2A1 PE=2 SV=2 && -	-
HaiMa00577	HaiMa00577	GWHBAVH00000001	13692931	13699876	-	1789	protein_coding	- && sp|P58742|AAAS_MOUSE Aladin OS=Mus musculus OX=10090 GN=Aaas PE=1 SV=1 && PF00400:WD domain, G-beta repeat	-
HaiMa00578	HaiMa00578	GWHBAVH00000001	13702121	13712101	+	4289	protein_coding	- && sp|Q60700|M3K12_MOUSE Mitogen-activated protein kinase kinase kinase 12 OS=Mus musculus OX=10090 GN=Map3k12 PE=1 SV=1 && PF07714:Protein tyrosine kinase	-
HaiMa00579	HaiMa00579	GWHBAVH00000001	13714275	13721190	-	2218	protein_coding	- && sp|Q61990|PCBP2_MOUSE Poly(rC)-binding protein 2 OS=Mus musculus OX=10090 GN=Pcbp2 PE=1 SV=1 && PF00013:KH domain	-
HaiMa00581	HaiMa00581	GWHBAVH00000001	13748589	13792324	+	32787	protein_coding	- && sp|P97839|DLGP4_RAT Disks large-associated protein 4 OS=Rattus norvegicus OX=10116 GN=Dlgap4 PE=1 SV=1 && -	-
HaiMa00582	HaiMa00582	GWHBAVH00000001	13793804	13806611	+	4594	protein_coding	- && sp|P26285|F262_BOVIN 6-phosphofructo-2-kinase/fructose-2,6-bisphosphatase 2 OS=Bos taurus OX=9913 GN=PFKFB2 PE=1 SV=2 && PF01591:6-phosphofructo-2-kinase|PF00300:Histidine phosphatase superfamily (branch 1)	-
HaiMa00584	HaiMa00584	GWHBAVH00000001	13812665	13887280	-	5768	protein_coding	- && sp|Q66PY1|SCUB3_MOUSE Signal peptide, CUB and EGF-like domain-containing protein 3 OS=Mus musculus OX=10090 GN=Scube3 PE=1 SV=1 && PF00084:Sushi repeat (SCR repeat)	-
HaiMa00585	HaiMa00585	GWHBAVH00000001	13915775	13924579	-	3891	protein_coding	- && - && PF15385:Specifically androgen-regulated gene protein	-
HaiMa00586	HaiMa00586	GWHBAVH00000001	13926924	13975838	-	4058	protein_coding	- && sp|P59672|ANS1A_MOUSE Ankyrin repeat and SAM domain-containing protein 1A OS=Mus musculus OX=10090 GN=Anks1a PE=1 SV=3 && PF12796:Ankyrin repeats (3 copies)|PF00536:SAM domain (Sterile alpha motif)|PF00640:Phosphotyrosine interaction domain (PTB/PID)	-
HaiMa00587	HaiMa00587	GWHBAVH00000001	13976344	13980107	+	2844	protein_coding	- && sp|Q99JX1|TAF11_MOUSE Transcription initiation factor TFIID subunit 11 OS=Mus musculus OX=10090 GN=Taf11 PE=1 SV=1 && PF04719:hTAFII28-like protein conserved region	-
HaiMa00589	HaiMa00589	GWHBAVH00000001	13985688	13996113	-	3088	protein_coding	- && sp|Q6BDS2|URFB1_HUMAN UHRF1-binding protein 1 OS=Homo sapiens OX=9606 GN=UHRF1BP1 PE=1 SV=1 && -	-
HaiMa00590	HaiMa00590	GWHBAVH00000001	13997473	14005230	+	2950	protein_coding	- && sp|Q5BL31|ILRUN_DANRE Protein ILRUN OS=Danio rerio OX=7955 GN=ilrun PE=2 SV=1 && PF14555:UBA-like domain|PF16158:Ig-like domain from next to BRCA1 gene	-
HaiMa00593	HaiMa00593	GWHBAVH00000001	14019492	14043314	-	14268	protein_coding	- && sp|Q4V920|PACN1_DANRE Protein kinase C and casein kinase substrate in neurons protein 1 OS=Danio rerio OX=7955 GN=pacsin1b PE=1 SV=1 && PF00611:Fes/CIP4, and EFC/F-BAR homology domain|PF00018:SH3 domain	-
HaiMa00594	HaiMa00594	GWHBAVH00000001	14046150	14054871	+	4056	protein_coding	- && sp|Q86T20|SIM29_HUMAN Small integral membrane protein 29 OS=Homo sapiens OX=9606 GN=SMIM29 PE=2 SV=3 && -	-
HaiMa00595	HaiMa00595	GWHBAVH00000001	14051259	14058599	-	3926	protein_coding	- && - && -	-
HaiMa00598	HaiMa00598	GWHBAVH00000001	14223661	14240978	+	4157	protein_coding	- && sp|Q86VF2|IGFN1_HUMAN Immunoglobulin-like and fibronectin type III domain-containing protein 1 OS=Homo sapiens OX=9606 GN=IGFN1 PE=1 SV=2 && PF00041:Fibronectin type III domain|PF07679:Immunoglobulin I-set domain	-
HaiMa00600	HaiMa00600	GWHBAVH00000001	14274496	14293544	-	2774	protein_coding	- && sp|Q502K2|SAMH1_DANRE Deoxynucleoside triphosphate triphosphohydrolase SAMHD1 OS=Danio rerio OX=7955 GN=samhd1 PE=2 SV=2 && PF01966:HD domain|PF00536:SAM domain (Sterile alpha motif)	-
HaiMa00603	HaiMa00603	GWHBAVH00000001	14294455	14296106	-	913	protein_coding	- && sp|Q6GPY6|CFA20_XENLA Cilia- and flagella-associated protein 20 OS=Xenopus laevis OX=8355 GN=cfap20 PE=2 SV=1 && PF05018:Protein of unknown function (DUF667)	-
HaiMa00604	HaiMa00604	GWHBAVH00000001	14300004	14318103	-	4375	protein_coding	- && sp|O60285|NUAK1_HUMAN NUAK family SNF1-like kinase 1 OS=Homo sapiens OX=9606 GN=NUAK1 PE=1 SV=1 && PF00069:Protein kinase domain|PF12330:Haspin like kinase domain	-
HaiMa00606	HaiMa00606	GWHBAVH00000001	14333507	14343880	+	3755	protein_coding	- && sp|Q9BXS9|S26A6_HUMAN Solute carrier family 26 member 6 OS=Homo sapiens OX=9606 GN=SLC26A6 PE=1 SV=1 && PF01740:STAS domain|PF00916:Sulfate permease family	-
HaiMa00608	HaiMa00608	GWHBAVH00000001	14364674	14383459	-	3289	protein_coding	- && sp|P48029|SC6A8_HUMAN Sodium- and chloride-dependent creatine transporter 1 OS=Homo sapiens OX=9606 GN=SLC6A8 PE=1 SV=1 && PF00209:Sodium:neurotransmitter symporter family	-
HaiMa00609	HaiMa00609	GWHBAVH00000001	14384890	14392545	-	3330	protein_coding	- && sp|Q9NXG6|P4HTM_HUMAN Transmembrane prolyl 4-hydroxylase OS=Homo sapiens OX=9606 GN=P4HTM PE=1 SV=2 && PF13640:2OG-Fe(II) oxygenase superfamily	-
HaiMa00610	HaiMa00610	GWHBAVH00000001	14395398	14439494	+	4245	protein_coding	- && sp|Q00537|CDK17_HUMAN Cyclin-dependent kinase 17 OS=Homo sapiens OX=9606 GN=CDK17 PE=1 SV=2 && PF00069:Protein kinase domain	-
HaiMa00612	HaiMa00612	GWHBAVH00000001	14444587	14451452	+	2932	protein_coding	- && sp|P0C218|DDX20_DANRE Probable ATP-dependent RNA helicase DDX20 OS=Danio rerio OX=7955 GN=ddx20 PE=3 SV=1 && PF00270:DEAD/DEAH box helicase|PF00271:Helicase conserved C-terminal domain	-
HaiMa00616	HaiMa00616	GWHBAVH00000001	14546235	14547341	-	1107	protein_coding	- && sp|Q62897|KCND3_RAT Potassium voltage-gated channel subfamily D member 3 OS=Rattus norvegicus OX=10116 GN=Kcnd3 PE=1 SV=2 && PF11601:Shal-type voltage-gated potassium channels, N-terminal|PF02214:BTB/POZ domain|PF00520:Ion transport protein	-
HaiMa00618	HaiMa00618	GWHBAVH00000001	14619480	14637742	+	4846	protein_coding	- && sp|Q99LJ0|CT2NL_MOUSE CTTNBP2 N-terminal-like protein OS=Mus musculus OX=10090 GN=Cttnbp2nl PE=1 SV=1 && -	-
HaiMa00619	HaiMa00619	GWHBAVH00000001	14638993	14642362	-	813	protein_coding	- && sp|A4FUA8|CAZA1_BOVIN F-actin-capping protein subunit alpha-1 OS=Bos taurus OX=9913 GN=CAPZA1 PE=2 SV=1 && PF01267:F-actin capping protein alpha subunit	-
HaiMa00620	HaiMa00620	GWHBAVH00000001	14639538	14654089	+	5483	protein_coding	- && sp|P13676|ACPH_RAT Acylamino-acid-releasing enzyme OS=Rattus norvegicus OX=10116 GN=Apeh PE=1 SV=1 && PF01267:F-actin capping protein alpha subunit	-
HaiMa00623	HaiMa00623	GWHBAVH00000001	14816448	14826268	+	2579	protein_coding	- && sp|P31286|WNT5A_XENLA Protein Wnt-5a OS=Xenopus laevis OX=8355 GN=wnt5a PE=2 SV=2 && PF00110:wnt family	-
HaiMa00625	HaiMa00625	GWHBAVH00000001	14833086	14900491	-	2879	protein_coding	- && sp|Q8CFG5|CA2D3_RAT Voltage-dependent calcium channel subunit alpha-2/delta-3 OS=Rattus norvegicus OX=10116 GN=Cacna2d3 PE=1 SV=1 && PF02743:Cache domain|PF13768:von Willebrand factor type A domain|PF08473:Neuronal voltage-dependent calcium channel alpha 2acd	-
HaiMa00626	HaiMa00626	GWHBAVH00000001	14861638	14868614	+	2558	protein_coding	- && sp|Q9HBL6|LRTM1_HUMAN Leucine-rich repeat and transmembrane domain-containing protein 1 OS=Homo sapiens OX=9606 GN=LRTM1 PE=1 SV=1 && PF13855:Leucine rich repeat	-
HaiMa00628	HaiMa00628	GWHBAVH00000001	14945983	14966996	-	2698	protein_coding	- && sp|P40682|VAS1_BOVIN V-type proton ATPase subunit S1 OS=Bos taurus OX=9913 GN=ATP6AP1 PE=1 SV=1 && PF05827:Vacuolar ATP synthase subunit S1 (ATP6S1)	-
HaiMa00629	HaiMa00629	GWHBAVH00000001	14970341	14981591	-	4194	protein_coding	- && sp|Q5EA87|B4GT3_BOVIN Beta-1,4-galactosyltransferase 3 OS=Bos taurus OX=9913 GN=B4GALT3 PE=2 SV=2 && -	-
HaiMa00631	HaiMa00631	GWHBAVH00000001	14984011	15013762	-	10024	protein_coding	- && sp|O94769|ECM2_HUMAN Extracellular matrix protein 2 OS=Homo sapiens OX=9606 GN=ECM2 PE=2 SV=1 && PF13855:Leucine rich repeat	-
HaiMa00633	HaiMa00633	GWHBAVH00000001	15017837	15022295	-	1256	protein_coding	- && sp|Q6B855|TKT_BOVIN Transketolase OS=Bos taurus OX=9913 GN=TKT PE=2 SV=1 && PF00456:Transketolase, thiamine diphosphate binding domain	-
HaiMa00635	HaiMa00635	GWHBAVH00000001	15027904	15040089	-	2949	protein_coding	- && sp|P98175|RBM10_HUMAN RNA-binding protein 10 OS=Homo sapiens OX=9606 GN=RBM10 PE=1 SV=3 && PF17780:OCRE domain|PF00076:RNA recognition motif. (a.k.a. RRM, RBD, or RNP domain)|PF00641:Zn-finger in Ran binding protein and others	-
HaiMa00636	HaiMa00636	GWHBAVH00000001	15041141	15045677	-	1966	protein_coding	- && sp|Q7T2E8|RHOAC_DANRE Rho-related GTP-binding protein RhoA-C OS=Danio rerio OX=7955 GN=rhoac PE=1 SV=1 && PF00071:Ras family	-
HaiMa00637	HaiMa00637	GWHBAVH00000001	15049230	15055295	-	1557	protein_coding	- && sp|Q9QZL6|UBP21_MOUSE Ubiquitin carboxyl-terminal hydrolase 21 OS=Mus musculus OX=10090 GN=Usp21 PE=1 SV=1 && PF00443:Ubiquitin carboxyl-terminal hydrolase	-
HaiMa00638	HaiMa00638	GWHBAVH00000001	15055510	15063950	-	1974	protein_coding	- && sp|Q5ZLX4|ARHG3_CHICK Rho guanine nucleotide exchange factor 3 OS=Gallus gallus OX=9031 GN=Arhgef3 PE=2 SV=1 && PF00621:RhoGEF domain	-
HaiMa00639	HaiMa00639	GWHBAVH00000001	15064356	15078417	-	5674	protein_coding	- && sp|Q29504|UBA1_RABIT Ubiquitin-like modifier-activating enzyme 1 OS=Oryctolagus cuniculus OX=9986 GN=UBA1 PE=1 SV=1 && PF00899:ThiF family|PF16190:Ubiquitin-activating enzyme E1 FCCH domain|PF09358:Ubiquitin fold domain|PF16191:Ubiquitin-activating enzyme E1 four-helix bundle|PF10585:Ubiquitin-activating enzyme active site	-
HaiMa00640	HaiMa00640	GWHBAVH00000001	15078885	15090541	-	3528	protein_coding	- && sp|Q7SY49|CAMKV_DANRE CaM kinase-like vesicle-associated protein OS=Danio rerio OX=7955 GN=camkv PE=2 SV=2 && PF00069:Protein kinase domain	-
HaiMa00642	HaiMa00642	GWHBAVH00000001	15131721	15143975	-	2322	protein_coding	- && sp|Q922J6|TSN2_MOUSE Tetraspanin-2 OS=Mus musculus OX=10090 GN=Tspan2 PE=1 SV=1 && PF00335:Tetraspanin family	-
HaiMa00643	HaiMa00643	GWHBAVH00000001	15148315	15150878	-	969	protein_coding	- && sp|O73797|NTF7_DANRE Neurotrophin-7 OS=Danio rerio OX=7955 GN=ntf7 PE=2 SV=1 && PF00243:Nerve growth factor family	-
HaiMa00644	HaiMa00644	GWHBAVH00000001	15212688	15219138	+	3660	protein_coding	- && sp|P16390|KCNA3_MOUSE Potassium voltage-gated channel subfamily A member 3 OS=Mus musculus OX=10090 GN=Kcna3 PE=1 SV=3 && -	-
HaiMa00645	HaiMa00645	GWHBAVH00000001	15229150	15236527	+	6172	protein_coding	- && sp|P16389|KCNA2_HUMAN Potassium voltage-gated channel subfamily A member 2 OS=Homo sapiens OX=9606 GN=KCNA2 PE=1 SV=2 && PF02214:BTB/POZ domain|PF00520:Ion transport protein	-
HaiMa00648	HaiMa00648	GWHBAVH00000001	15259853	15263088	-	2132	protein_coding	- && sp|Q8BJ56|PLPL2_MOUSE Patatin-like phospholipase domain-containing protein 2 OS=Mus musculus OX=10090 GN=Pnpla2 PE=1 SV=1 && -	-
HaiMa00649	HaiMa00649	GWHBAVH00000001	15264252	15273480	-	1878	protein_coding	- && sp|Q9Y603|ETV7_HUMAN Transcription factor ETV7 OS=Homo sapiens OX=9606 GN=ETV7 PE=1 SV=1 && PF00178:Ets-domain|PF02198:Sterile alpha motif (SAM)/Pointed domain	-
HaiMa00650	HaiMa00650	GWHBAVH00000001	15273792	15276332	+	698	protein_coding	- && sp|Q08BH7|UBE2T_DANRE Ubiquitin-conjugating enzyme E2 T OS=Danio rerio OX=7955 GN=ube2t PE=2 SV=1 && PF00179:Ubiquitin-conjugating enzyme	-
HaiMa00651	HaiMa00651	GWHBAVH00000001	15276535	15310171	-	4101	protein_coding	- && sp|Q3UVD5|LGR6_MOUSE Leucine-rich repeat-containing G-protein coupled receptor 6 OS=Mus musculus OX=10090 GN=Lgr6 PE=2 SV=1 && PF13855:Leucine rich repeat	-
HaiMa00654	HaiMa00654	GWHBAVH00000001	15338144	15363951	+	4247	protein_coding	- && sp|Q99594|TEAD3_HUMAN Transcriptional enhancer factor TEF-5 OS=Homo sapiens OX=9606 GN=TEAD3 PE=1 SV=2 && PF01285:TEA/ATTS domain|PF17725:YAP binding domain	-
HaiMa00655	HaiMa00655	GWHBAVH00000001	15368675	15383430	+	3115	protein_coding	- && sp|Q28161|PKP1_BOVIN Plakophilin-1 OS=Bos taurus OX=9913 GN=PKP1 PE=2 SV=1 && PF00514:Armadillo/beta-catenin-like repeat	-
HaiMa00656	HaiMa00656	GWHBAVH00000001	15383503	15391998	-	1769	protein_coding	- && sp|P13789|TNNT2_BOVIN Troponin T, cardiac muscle OS=Bos taurus OX=9913 GN=TNNT2 PE=1 SV=3 && PF00992:Troponin	-
HaiMa00657	HaiMa00657	GWHBAVH00000001	15393452	15401516	-	1375	protein_coding	- && - && -	-
HaiMa00658	HaiMa00658	GWHBAVH00000001	15403843	15412097	-	1854	protein_coding	- && sp|P19237|TNNI1_HUMAN Troponin I, slow skeletal muscle OS=Homo sapiens OX=9606 GN=TNNI1 PE=1 SV=3 && PF00992:Troponin	-
HaiMa00660	HaiMa00660	GWHBAVH00000001	15416630	15429871	-	1734	protein_coding	- && sp|Q3MHY1|CSRP1_BOVIN Cysteine and glycine-rich protein 1 OS=Bos taurus OX=9913 GN=CSRP1 PE=2 SV=3 && PF00412:LIM domain|PF00632:HECT-domain (ubiquitin-transferase)	-
HaiMa00662	HaiMa00662	GWHBAVH00000001	15473981	15495612	+	1783	protein_coding	- && sp|Q8CH77|NAV1_MOUSE Neuron navigator 1 OS=Mus musculus OX=10090 GN=Nav1 PE=1 SV=2 && -	-
HaiMa00664	HaiMa00664	GWHBAVH00000001	15511084	15525288	+	1811	protein_coding	- && sp|Q05623|MYBPH_CHICK Myosin-binding protein H OS=Gallus gallus OX=9031 GN=MYBPH PE=1 SV=1 && PF07679:Immunoglobulin I-set domain|PF00041:Fibronectin type III domain	-
HaiMa00665	HaiMa00665	GWHBAVH00000001	15526055	15535115	+	3041	protein_coding	- && - && PF13895:Immunoglobulin domain|PF07679:Immunoglobulin I-set domain|PF13927:Immunoglobulin domain	-
HaiMa00666	HaiMa00666	GWHBAVH00000001	15535116	15538446	-	1054	protein_coding	- && sp|Q9Y235|ABEC2_HUMAN C->U-editing enzyme APOBEC-2 OS=Homo sapiens OX=9606 GN=APOBEC2 PE=1 SV=1 && PF18778:Novel AID APOBEC clade 1	-
HaiMa00667	HaiMa00667	GWHBAVH00000001	15540330	15546999	-	2718	protein_coding	- && - && PF05699:hAT family C-terminal dimerisation region	-
HaiMa00668	HaiMa00668	GWHBAVH00000001	15547819	15550697	-	943	protein_coding	- && sp|Q5EAR6|CC115_DANRE Coiled-coil domain-containing protein 115 OS=Danio rerio OX=7955 GN=ccdc115 PE=2 SV=1 && -	-
HaiMa00669	HaiMa00669	GWHBAVH00000001	15552121	15554087	+	864	protein_coding	- && sp|Q15125|EBP_HUMAN 3-beta-hydroxysteroid-Delta(8),Delta(7)-isomerase OS=Homo sapiens OX=9606 GN=EBP PE=1 SV=3 && PF05241:Emopamil binding protein	-
HaiMa00670	HaiMa00670	GWHBAVH00000001	15556111	15560699	-	1354	protein_coding	- && - && PF07719:Tetratricopeptide repeat	-
HaiMa00671	HaiMa00671	GWHBAVH00000001	15575895	15579368	+	1761	protein_coding	- && sp|Q8QFR4|MD2L2_XENLA Mitotic spindle assembly checkpoint protein MAD2B OS=Xenopus laevis OX=8355 GN=mad2l2 PE=1 SV=1 && PF02301:HORMA domain	-
HaiMa00672	HaiMa00672	GWHBAVH00000001	15579245	15579708	-	219	protein_coding	- && sp|P0C8K7|SMIM1_MOUSE Small integral membrane protein 1 OS=Mus musculus OX=10090 GN=Smim1 PE=1 SV=1 && -	-
HaiMa00673	HaiMa00673	GWHBAVH00000001	15580688	15583678	+	1392	protein_coding	- && sp|A0PJX8|TMM82_HUMAN Transmembrane protein 82 OS=Homo sapiens OX=9606 GN=TMEM82 PE=2 SV=2 && PF15816:Transmembrane protein 82	-
HaiMa00675	HaiMa00675	GWHBAVH00000001	15610646	15662604	+	4691	protein_coding	- && sp|P29317|EPHA2_HUMAN Ephrin type-A receptor 2 OS=Homo sapiens OX=9606 GN=EPHA2 PE=1 SV=2 && PF00041:Fibronectin type III domain|PF07714:Protein tyrosine kinase|PF14575:Ephrin type-A receptor 2 transmembrane domain|PF01404:Ephrin receptor ligand binding domain|PF00536:SAM domain (Sterile alpha motif)	-
HaiMa00676	HaiMa00676	GWHBAVH00000001	15671191	15676928	-	683	protein_coding	- && sp|Q9UBY9|HSPB7_HUMAN Heat shock protein beta-7 OS=Homo sapiens OX=9606 GN=HSPB7 PE=1 SV=1 && PF00011:Hsp20/alpha crystallin family	-
HaiMa00679	HaiMa00679	GWHBAVH00000001	15707255	15715261	+	3469	protein_coding	- && sp|Q60821|ZBT17_MOUSE Zinc finger and BTB domain-containing protein 17 OS=Mus musculus OX=10090 GN=Zbtb17 PE=1 SV=2 && PF00651:BTB/POZ domain	-
HaiMa00680	HaiMa00680	GWHBAVH00000001	15716191	15720353	+	1300	protein_coding	- && sp|Q6NYS8|OST48_DANRE Dolichyl-diphosphooligosaccharide--protein glycosyltransferase 48 kDa subunit OS=Danio rerio OX=7955 GN=ddost PE=2 SV=2 && PF03345:Oligosaccharyltransferase 48 kDa subunit beta	-
HaiMa00681	HaiMa00681	GWHBAVH00000001	15722074	15740000	+	6767	protein_coding	- && sp|Q8IWE5|PKHM2_HUMAN Pleckstrin homology domain-containing family M member 2 OS=Homo sapiens OX=9606 GN=PLEKHM2 PE=1 SV=2 && PF02759:RUN domain|PF00169:PH domain	-
HaiMa00682	HaiMa00682	GWHBAVH00000001	15742436	15760850	+	4275	protein_coding	- && sp|Q8IW93|ARHGJ_HUMAN Rho guanine nucleotide exchange factor 19 OS=Homo sapiens OX=9606 GN=ARHGEF19 PE=1 SV=1 && PF14604:Variant SH3 domain|PF00621:RhoGEF domain	-
HaiMa00683	HaiMa00683	GWHBAVH00000001	15762459	15785945	+	6754	protein_coding	- && sp|Q02224|CENPE_HUMAN Centromere-associated protein E OS=Homo sapiens OX=9606 GN=CENPE PE=1 SV=2 && PF00225:Kinesin motor domain	-
HaiMa00685	HaiMa00685	GWHBAVH00000001	15856510	15876629	+	4110	protein_coding	- && sp|Q9NS40|KCNH7_HUMAN Potassium voltage-gated channel subfamily H member 7 OS=Homo sapiens OX=9606 GN=KCNH7 PE=1 SV=2 && PF00027:Cyclic nucleotide-binding domain|PF13426:PAS domain|PF00520:Ion transport protein	-
HaiMa00686	HaiMa00686	GWHBAVH00000001	15877369	15884707	-	1600	protein_coding	- && sp|Q8VC88|GRAN_MOUSE Grancalcin OS=Mus musculus OX=10090 GN=Gca PE=1 SV=1 && -	-
HaiMa00688	HaiMa00688	GWHBAVH00000001	15890120	15903010	+	4062	protein_coding	- && sp|P22411|DPP4_PIG Dipeptidyl peptidase 4 OS=Sus scrofa OX=9823 GN=DPP4 PE=1 SV=3 && PF00930:Dipeptidyl peptidase IV (DPP IV) N-terminal region|PF18811:Dipeptidyl peptidase IV (DPP IV) low complexity region	-
HaiMa00690	HaiMa00690	GWHBAVH00000001	15905754	15908283	+	675	protein_coding	- && sp|P01278|GLUC1_LOPAM Glucagon-1 OS=Lophius americanus OX=8073 GN=gcg1 PE=1 SV=1 && PF00123:Peptide hormone	-
HaiMa00691	HaiMa00691	GWHBAVH00000001	15910066	15940579	-	4077	protein_coding	- && sp|Q32LP4|S4A10_BOVIN Sodium-driven chloride bicarbonate exchanger OS=Bos taurus OX=9913 GN=SLC4A10 PE=2 SV=1 && PF07565:Band 3 cytoplasmic domain|PF00955:HCO3- transporter family	-
HaiMa00692	HaiMa00692	GWHBAVH00000001	15941814	15950568	+	4480	protein_coding	- && sp|Q99KH8|STK24_MOUSE Serine/threonine-protein kinase 24 OS=Mus musculus OX=10090 GN=Stk24 PE=1 SV=1 && PF00069:Protein kinase domain	-
HaiMa00696	HaiMa00696	GWHBAVH00000001	16017837	16023396	-	2287	protein_coding	- && sp|Q64434|PTK6_MOUSE Protein-tyrosine kinase 6 OS=Mus musculus OX=10090 GN=Ptk6 PE=1 SV=1 && PF14604:Variant SH3 domain|PF07714:Protein tyrosine kinase|PF00017:SH2 domain	-
HaiMa00697	HaiMa00697	GWHBAVH00000001	16026141	16038961	-	2250	protein_coding	- && sp|Q62270|SRMS_MOUSE Tyrosine-protein kinase Srms OS=Mus musculus OX=10090 GN=Srms PE=2 SV=2 && PF14604:Variant SH3 domain|PF00017:SH2 domain|PF07714:Protein tyrosine kinase	-
HaiMa00698	HaiMa00698	GWHBAVH00000001	16043028	16079262	-	4272	protein_coding	- && sp|Q6DIB4|NOL4L_MOUSE Nucleolar protein 4-like OS=Mus musculus OX=10090 GN=Nol4l PE=2 SV=1 && -	-
HaiMa00700	HaiMa00700	GWHBAVH00000001	16090018	16095119	-	1466	protein_coding	- && sp|Q8BG94|COMD7_MOUSE COMM domain-containing protein 7 OS=Mus musculus OX=10090 GN=Commd7 PE=1 SV=1 && PF07258:COMM domain	-
HaiMa00701	HaiMa00701	GWHBAVH00000001	16097657	16121297	+	4054	protein_coding	- && sp|Q9UBC3|DNM3B_HUMAN DNA (cytosine-5)-methyltransferase 3B OS=Homo sapiens OX=9606 GN=DNMT3B PE=1 SV=1 && PF17980:Cysteine rich ADD domain in DNMT3|PF00855:PWWP domain|PF00145:C-5 cytosine-specific DNA methylase	-
HaiMa00703	HaiMa00703	GWHBAVH00000001	16135426	16145060	+	2653	protein_coding	- && sp|Q5R7Z5|MARE1_PONAB Microtubule-associated protein RP/EB family member 1 OS=Pongo abelii OX=9601 GN=MAPRE1 PE=2 SV=3 && PF00307:Calponin homology (CH) domain|PF03271:EB1-like C-terminal motif	-
HaiMa00704	HaiMa00704	GWHBAVH00000001	16146837	16168643	+	3614	protein_coding	- && sp|Q9QXG4|ACSA_MOUSE Acetyl-coenzyme A synthetase, cytoplasmic OS=Mus musculus OX=10090 GN=Acss2 PE=1 SV=2 && PF13193:AMP-binding enzyme C-terminal domain|PF16177:Acetyl-coenzyme A synthetase N-terminus|PF00059:Lectin C-type domain|PF00501:AMP-binding enzyme	-
HaiMa00706	HaiMa00706	GWHBAVH00000001	16176503	16194724	+	12788	protein_coding	- && sp|Q920P9|LY75_MESAU Lymphocyte antigen 75 OS=Mesocricetus auratus OX=10036 GN=LY75 PE=2 SV=1 && PF00059:Lectin C-type domain	-
HaiMa00708	HaiMa00708	GWHBAVH00000001	16196988	16199843	-	688	protein_coding	- && sp|P48304|REG1B_HUMAN Lithostathine-1-beta OS=Homo sapiens OX=9606 GN=REG1B PE=1 SV=1 && PF00059:Lectin C-type domain	-
HaiMa00709	HaiMa00709	GWHBAVH00000001	16203807	16216392	-	7071	protein_coding	- && sp|A7X413|LECM3_ERYPO C-type lectin lectoxin-Lio3 OS=Erythrolamprus poecilogyrus OX=338838 PE=2 SV=1 && -	-
HaiMa00711	HaiMa00711	GWHBAVH00000001	16225359	16233576	-	1722	protein_coding	- && sp|P40682|VAS1_BOVIN V-type proton ATPase subunit S1 OS=Bos taurus OX=9913 GN=ATP6AP1 PE=1 SV=1 && PF05827:Vacuolar ATP synthase subunit S1 (ATP6S1)	-
HaiMa00712	HaiMa00712	GWHBAVH00000001	16233583	16239010	-	1407	protein_coding	- && sp|F1QCP6|TAZ_DANRE Tafazzin OS=Danio rerio OX=7955 GN=taz PE=2 SV=1 && PF01553:Acyltransferase	-
HaiMa00713	HaiMa00713	GWHBAVH00000001	16241942	16248868	-	1800	protein_coding	- && sp|O43772|MCAT_HUMAN Mitochondrial carnitine/acylcarnitine carrier protein OS=Homo sapiens OX=9606 GN=SLC25A20 PE=1 SV=1 && PF00153:Mitochondrial carrier protein	-
HaiMa00714	HaiMa00714	GWHBAVH00000001	16249529	16262648	-	3710	protein_coding	- && sp|P70266|F261_MOUSE 6-phosphofructo-2-kinase/fructose-2,6-bisphosphatase 1 OS=Mus musculus OX=10090 GN=Pfkfb1 PE=1 SV=2 && PF00300:Histidine phosphatase superfamily (branch 1)|PF01591:6-phosphofructo-2-kinase	-
HaiMa00715	HaiMa00715	GWHBAVH00000001	16263304	16295803	-	9045	protein_coding	- && sp|Q90478|L1CA1_DANRE Neural cell adhesion molecule L1.1 (Fragment) OS=Danio rerio OX=7955 GN=nadl1.1 PE=2 SV=1 && PF00041:Fibronectin type III domain|PF13927:Immunoglobulin domain|PF07679:Immunoglobulin I-set domain|PF13882:Bravo-like intracellular region	-
HaiMa00717	HaiMa00717	GWHBAVH00000001	16333505	16346873	+	1637	protein_coding	- && - && -	-
HaiMa00718	HaiMa00718	GWHBAVH00000001	16358001	16390279	+	6268	protein_coding	- && sp|Q5DU25|IQEC2_MOUSE IQ motif and SEC7 domain-containing protein 2 OS=Mus musculus OX=10090 GN=Iqsec2 PE=1 SV=3 && PF16453:PH domain|PF01369:Sec7 domain	-
HaiMa00719	HaiMa00719	GWHBAVH00000001	16395487	16397090	+	204	protein_coding	- && sp|A6H770|SI11A_BOVIN Small integral membrane protein 11A OS=Bos taurus OX=9913 GN=SMIM11A PE=3 SV=1 && -	-
HaiMa00721	HaiMa00721	GWHBAVH00000001	16405053	16410228	+	1821	protein_coding	- && sp|Q08477|CP4F3_HUMAN Cytochrome P450 4F3 OS=Homo sapiens OX=9606 GN=CYP4F3 PE=1 SV=2 && PF00067:Cytochrome P450	-
HaiMa00722	HaiMa00722	GWHBAVH00000001	16411457	16417609	+	1419	protein_coding	- && sp|P31809|CEAM1_MOUSE Carcinoembryonic antigen-related cell adhesion molecule 1 OS=Mus musculus OX=10090 GN=Ceacam1 PE=1 SV=1 && -	-
HaiMa00723	HaiMa00723	GWHBAVH00000001	16418094	16425027	-	2527	protein_coding	- && sp|P41440|S19A1_HUMAN Reduced folate transporter OS=Homo sapiens OX=9606 GN=SLC19A1 PE=1 SV=3 && PF01770:Reduced folate carrier	-
HaiMa00724	HaiMa00724	GWHBAVH00000001	16425478	16434146	+	1512	protein_coding	- && sp|O15144|ARPC2_HUMAN Actin-related protein 2/3 complex subunit 2 OS=Homo sapiens OX=9606 GN=ARPC2 PE=1 SV=1 && PF04045:Arp2/3 complex, 34 kD subunit p34-Arc	-
HaiMa00729	HaiMa00729	GWHBAVH00000001	16458204	16463934	-	1667	protein_coding	- && sp|Q3SZK1|AAMP_BOVIN Angio-associated migratory cell protein OS=Bos taurus OX=9913 GN=AAMP PE=2 SV=1 && PF00400:WD domain, G-beta repeat	-
HaiMa00731	HaiMa00731	GWHBAVH00000001	16474820	16533644	+	6378	protein_coding	- && sp|Q6NZM9|HDAC4_MOUSE Histone deacetylase 4 OS=Mus musculus OX=10090 GN=Hdac4 PE=1 SV=1 && PF00850:Histone deacetylase domain|PF12203:Glutamine rich N terminal domain of histone deacetylase 4	-
HaiMa00732	HaiMa00732	GWHBAVH00000001	16535622	16544614	+	1620	protein_coding	- && sp|P11908|PRPS2_HUMAN Ribose-phosphate pyrophosphokinase 2 OS=Homo sapiens OX=9606 GN=PRPS2 PE=1 SV=2 && PF13793:N-terminal domain of ribose phosphate pyrophosphokinase|PF14572:Phosphoribosyl synthetase-associated domain	-
HaiMa00733	HaiMa00733	GWHBAVH00000001	16544883	16546778	+	246	protein_coding	- && sp|P33248|TYB12_LATJA Thymosin beta-12 OS=Lateolabrax japonicus OX=8164 PE=1 SV=2 && -	-
HaiMa00734	HaiMa00734	GWHBAVH00000001	16570272	16574177	+	1867	protein_coding	- && sp|Q9GMV6|TEANC_MACFA Transcription elongation factor A N-terminal and central domain-containing protein OS=Macaca fascicularis OX=9541 GN=TCEANC PE=2 SV=1 && PF07500:Transcription factor S-II (TFIIS), central domain	-
HaiMa00736	HaiMa00736	GWHBAVH00000001	16578084	16598987	-	4308	protein_coding	- && sp|P35803|GPM6B_MOUSE Neuronal membrane glycoprotein M6-b OS=Mus musculus OX=10090 GN=Gpm6b PE=1 SV=2 && PF01275:Myelin proteolipid protein (PLP or lipophilin)	-
HaiMa00737	HaiMa00737	GWHBAVH00000001	16610450	16613668	-	1127	protein_coding	- && sp|Q9NWZ8|GEMI8_HUMAN Gem-associated protein 8 OS=Homo sapiens OX=9606 GN=GEMIN8 PE=1 SV=1 && PF15348:Gemini of Cajal bodies-associated protein 8	-
HaiMa00740	HaiMa00740	GWHBAVH00000001	16627768	16644485	+	1819	protein_coding	- && sp|P32507|NECT2_MOUSE Nectin-2 OS=Mus musculus OX=10090 GN=Nectin2 PE=1 SV=2 && PF07686:Immunoglobulin V-set domain|PF08205:CD80-like C2-set immunoglobulin domain	-
HaiMa00742	HaiMa00742	GWHBAVH00000001	16650908	16658964	+	796	protein_coding	- && sp|A1A4K8|U2AF1_BOVIN Splicing factor U2AF 35 kDa subunit OS=Bos taurus OX=9913 GN=U2AF1 PE=2 SV=1 && PF00642:Zinc finger C-x8-C-x5-C-x3-H type (and similar)	-
HaiMa00743	HaiMa00743	GWHBAVH00000001	16660209	16672334	+	2404	protein_coding	- && sp|Q58H57|CBS_MACFA Cystathionine beta-synthase OS=Macaca fascicularis OX=9541 GN=CBS PE=2 SV=3 && PF00291:Pyridoxal-phosphate dependent enzyme	-
HaiMa00744	HaiMa00744	GWHBAVH00000001	16678998	16688531	+	1885	protein_coding	- && sp|Q8JHI3|AR13B_DANRE ADP-ribosylation factor-like protein 13B OS=Danio rerio OX=7955 GN=arl13b PE=1 SV=1 && PF00025:ADP-ribosylation factor family	-
HaiMa00746	HaiMa00746	GWHBAVH00000001	16987749	16991931	+	2590	protein_coding	- && sp|Q6SKR2|N6MT1_MOUSE Methyltransferase N6AMT1 OS=Mus musculus OX=10090 GN=N6amt1 PE=1 SV=1 && PF05175:Methyltransferase small domain	-
HaiMa00747	HaiMa00747	GWHBAVH00000001	16990032	17000937	-	4666	protein_coding	- && sp|P21872|PUR2_CHICK Trifunctional purine biosynthetic protein adenosine-3 OS=Gallus gallus OX=9031 GN=GART PE=2 SV=1 && -	-
HaiMa00748	HaiMa00748	GWHBAVH00000001	17001929	17008616	-	3402	protein_coding	- && sp|Q8BPS4|GP180_MOUSE Integral membrane protein GPR180 OS=Mus musculus OX=10090 GN=Gpr180 PE=1 SV=1 && PF10192:Rhodopsin-like GPCR transmembrane domain	-
HaiMa00749	HaiMa00749	GWHBAVH00000001	17009086	17013212	+	2130	protein_coding	- && sp|A6QLW2|TGDS_BOVIN dTDP-D-glucose 4,6-dehydratase OS=Bos taurus OX=9913 GN=TGDS PE=2 SV=1 && PF16363:GDP-mannose 4,6 dehydratase	-
HaiMa00751	HaiMa00751	GWHBAVH00000001	17014740	17033150	-	7151	protein_coding	- && sp|P24346|DDX3_XENLA Putative ATP-dependent RNA helicase an3 OS=Xenopus laevis OX=8355 GN=an3 PE=2 SV=1 && PF00271:Helicase conserved C-terminal domain|PF00270:DEAD/DEAH box helicase	-
HaiMa00752	HaiMa00752	GWHBAVH00000001	17045910	17089918	-	5401	protein_coding	- && sp|Q9WV91|FPRP_MOUSE Prostaglandin F2 receptor negative regulator OS=Mus musculus OX=10090 GN=Ptgfrn PE=1 SV=2 && PF07686:Immunoglobulin V-set domain	-
HaiMa00753	HaiMa00753	GWHBAVH00000001	17094957	17098116	-	1520	protein_coding	- && - && -	-
HaiMa00754	HaiMa00754	GWHBAVH00000001	17100164	17109223	+	777	protein_coding	- && sp|P26677|PPLA_CHICK Cardiac phospholamban OS=Gallus gallus OX=9031 GN=PLN PE=2 SV=1 && PF04272:Phospholamban	-
HaiMa00755	HaiMa00755	GWHBAVH00000001	17110895	17140216	-	6194	protein_coding	- && sp|Q8NB25|F184A_HUMAN Protein FAM184A OS=Homo sapiens OX=9606 GN=FAM184A PE=1 SV=3 && PF15665:Family with sequence similarity 184, A and B	-
HaiMa00757	HaiMa00757	GWHBAVH00000001	17172704	17173060	-	357	protein_coding	- && - && -	-
HaiMa00758	HaiMa00758	GWHBAVH00000001	17173120	17195197	-	1269	protein_coding	- && sp|Q8R0S4|CACB4_MOUSE Voltage-dependent L-type calcium channel subunit beta-4 OS=Mus musculus OX=10090 GN=Cacnb4 PE=1 SV=2 && PF00625:Guanylate kinase|PF12052:Voltage gated calcium channel subunit beta domain 4Aa N terminal	-
HaiMa00760	HaiMa00760	GWHBAVH00000001	17200829	17201641	+	813	protein_coding	- && sp|O43306|ADCY6_HUMAN Adenylate cyclase type 6 OS=Homo sapiens OX=9606 GN=ADCY6 PE=1 SV=2 && PF16214:Adenylyl cyclase N-terminal extracellular and transmembrane region	-
HaiMa00762	HaiMa00762	GWHBAVH00000001	17227363	17244695	+	4062	protein_coding	- && sp|O43306|ADCY6_HUMAN Adenylate cyclase type 6 OS=Homo sapiens OX=9606 GN=ADCY6 PE=1 SV=2 && PF06327:Domain of Unknown Function (DUF1053)|PF16214:Adenylyl cyclase N-terminal extracellular and transmembrane region|PF00211:Adenylate and Guanylate cyclase catalytic domain	-
HaiMa00763	HaiMa00763	GWHBAVH00000001	17246322	17258273	+	2064	protein_coding	- && sp|Q8NCL4|GALT6_HUMAN Polypeptide N-acetylgalactosaminyltransferase 6 OS=Homo sapiens OX=9606 GN=GALNT6 PE=1 SV=2 && PF00652:Ricin-type beta-trefoil lectin domain|PF00535:Glycosyl transferase family 2	-
HaiMa00764	HaiMa00764	GWHBAVH00000001	17261340	17272200	+	1605	protein_coding	- && sp|P54996|G6PD_TAKRU Glucose-6-phosphate 1-dehydrogenase OS=Takifugu rubripes OX=31033 GN=g6pd PE=3 SV=1 && PF00479:Glucose-6-phosphate dehydrogenase, NAD binding domain|PF02781:Glucose-6-phosphate dehydrogenase, C-terminal domain	-
HaiMa00765	HaiMa00765	GWHBAVH00000001	17272799	17280785	-	1916	protein_coding	- && sp|Q8TCT0|CERK1_HUMAN Ceramide kinase OS=Homo sapiens OX=9606 GN=CERK PE=1 SV=1 && PF00781:Diacylglycerol kinase catalytic domain	-
HaiMa00766	HaiMa00766	GWHBAVH00000001	17282261	17299148	-	3011	protein_coding	- && sp|P98171|RHG04_HUMAN Rho GTPase-activating protein 4 OS=Homo sapiens OX=9606 GN=ARHGAP4 PE=1 SV=2 && PF00620:RhoGAP domain|PF00611:Fes/CIP4, and EFC/F-BAR homology domain	-
HaiMa00767	HaiMa00767	GWHBAVH00000001	17300525	17303943	-	995	protein_coding	- && sp|Q9QY36|NAA10_MOUSE N-alpha-acetyltransferase 10 OS=Mus musculus OX=10090 GN=Naa10 PE=1 SV=1 && PF00583:Acetyltransferase (GNAT) family	-
HaiMa00768	HaiMa00768	GWHBAVH00000001	17305264	17308045	+	872	protein_coding	- && sp|Q62186|SSRD_MOUSE Translocon-associated protein subunit delta OS=Mus musculus OX=10090 GN=Ssr4 PE=1 SV=1 && PF05404:Translocon-associated protein, delta subunit precursor (TRAP-delta)	-
HaiMa00769	HaiMa00769	GWHBAVH00000001	17308616	17315056	-	2797	protein_coding	- && sp|Q06ZW3|SETB2_DANRE Histone-lysine N-methyltransferase SETDB2 OS=Danio rerio OX=7955 GN=setdb2 PE=2 SV=2 && PF00856:SET domain|PF01429:Methyl-CpG binding domain|PF05033:Pre-SET motif	-
HaiMa00770	HaiMa00770	GWHBAVH00000001	17314746	17318434	+	1885	protein_coding	- && - && PF03747:ADP-ribosylglycohydrolase	-
HaiMa00772	HaiMa00772	GWHBAVH00000001	17322840	17326390	+	1717	protein_coding	- && sp|P08709|FA7_HUMAN Coagulation factor VII OS=Homo sapiens OX=9606 GN=F7 PE=1 SV=1 && PF00089:Trypsin|PF14670:Coagulation Factor Xa inhibitory site|PF00594:Vitamin K-dependent carboxylation/gamma-carboxyglutamic (GLA) domain|PF00008:EGF-like domain	-
HaiMa00773	HaiMa00773	GWHBAVH00000001	17327543	17341795	+	3685	protein_coding	- && sp|O88947|FA10_MOUSE Coagulation factor X OS=Mus musculus OX=10090 GN=F10 PE=1 SV=1 && PF00594:Vitamin K-dependent carboxylation/gamma-carboxyglutamic (GLA) domain|PF00089:Trypsin|PF00008:EGF-like domain|PF14670:Coagulation Factor Xa inhibitory site	-
HaiMa00776	HaiMa00776	GWHBAVH00000001	17346699	17352196	-	1947	protein_coding	- && sp|Q8BFV2|PCID2_MOUSE PCI domain-containing protein 2 OS=Mus musculus OX=10090 GN=Pcid2 PE=1 SV=1 && PF01399:PCI domain	-
HaiMa00778	HaiMa00778	GWHBAVH00000001	17363319	17369025	-	663	protein_coding	- && sp|O95562|SFT2B_HUMAN Vesicle transport protein SFT2B OS=Homo sapiens OX=9606 GN=SFT2D2 PE=1 SV=1 && PF04178:Got1/Sft2-like family	-
HaiMa00779	HaiMa00779	GWHBAVH00000001	17381832	17384122	+	1820	protein_coding	- && sp|P52951|GBX2_HUMAN Homeobox protein GBX-2 OS=Homo sapiens OX=9606 GN=GBX2 PE=2 SV=3 && PF00046:Homeodomain	-
HaiMa00780	HaiMa00780	GWHBAVH00000001	17388474	17440943	-	5726	protein_coding	- && sp|Q9UPQ3|AGAP1_HUMAN Arf-GAP with GTPase, ANK repeat and PH domain-containing protein 1 OS=Homo sapiens OX=9606 GN=AGAP1 PE=1 SV=4 && PF00071:Ras family|PF01412:Putative GTPase activating protein for Arf	-
HaiMa00784	HaiMa00784	GWHBAVH00000001	17448136	17450085	-	558	protein_coding	- && sp|Q6NRL1|AGAP1_XENLA Arf-GAP with GTPase, ANK repeat and PH domain-containing protein 1 OS=Xenopus laevis OX=8355 GN=agap1 PE=2 SV=1 && -	-
HaiMa00785	HaiMa00785	GWHBAVH00000001	17454870	17459647	-	1320	protein_coding	- && sp|P22124|RAL_DIPOM Ras-related protein O-RAL OS=Diplobatis ommata OX=1870830 PE=2 SV=1 && PF00071:Ras family	-
HaiMa00786	HaiMa00786	GWHBAVH00000001	17460748	17466125	+	1772	protein_coding	- && sp|P27093|INHBB_CHICK Inhibin beta B chain OS=Gallus gallus OX=9031 GN=INHBB PE=2 SV=2 && PF00019:Transforming growth factor beta like domain|PF00688:TGF-beta propeptide	-
HaiMa00788	HaiMa00788	GWHBAVH00000001	17539016	17560322	-	6348	protein_coding	- && sp|A1A5K2|CLA1B_XENLA CLIP-associating protein 1-B OS=Xenopus laevis OX=8355 GN=clasp1b PE=1 SV=1 && PF12348:CLASP N terminal	-
HaiMa00790	HaiMa00790	GWHBAVH00000001	17562178	17575206	-	3728	protein_coding	- && sp|P51793|CLCN4_HUMAN H(+)/Cl(-) exchange transporter 4 OS=Homo sapiens OX=9606 GN=CLCN4 PE=1 SV=2 && -	-
HaiMa00791	HaiMa00791	GWHBAVH00000001	17576379	17578243	-	649	protein_coding	- && - && PF04970:Lecithin retinol acyltransferase	-
HaiMa00792	HaiMa00792	GWHBAVH00000001	17578475	17584065	-	3587	protein_coding	- && - && PF13465:Zinc-finger double domain	-
HaiMa00793	HaiMa00793	GWHBAVH00000001	17585528	17591723	-	4272	protein_coding	- && sp|F1QWM2|STYL2_DANRE Serine/threonine/tyrosine-interacting-like protein 2 OS=Danio rerio OX=7955 GN=styxl2 PE=1 SV=1 && PF00782:Dual specificity phosphatase, catalytic domain	-
HaiMa00794	HaiMa00794	GWHBAVH00000001	17592378	17606103	-	2529	protein_coding	- && sp|Q91094|PRLR_MELGA Prolactin receptor OS=Meleagris gallopavo OX=9103 GN=PRLR PE=2 SV=1 && PF09067:Erythropoietin receptor, ligand binding	-
HaiMa00795	HaiMa00795	GWHBAVH00000001	17609562	17616168	+	3914	protein_coding	- && sp|P04839|CY24B_HUMAN Cytochrome b-245 heavy chain OS=Homo sapiens OX=9606 GN=CYBB PE=1 SV=2 && PF08022:FAD-binding domain|PF01794:Ferric reductase like transmembrane component|PF08030:Ferric reductase NAD binding domain	-
HaiMa00796	HaiMa00796	GWHBAVH00000001	17615553	17620311	-	273	protein_coding	- && sp|Q8SPS9|DYLT3_CANLF Dynein light chain Tctex-type 3 OS=Canis lupus familiaris OX=9615 GN=DYNLT3 PE=3 SV=1 && -	-
HaiMa00798	HaiMa00798	GWHBAVH00000001	17626231	17633778	-	3325	protein_coding	- && sp|Q9N1T2|RPGR_CANLF X-linked retinitis pigmentosa GTPase regulator OS=Canis lupus familiaris OX=9615 GN=RPGR PE=2 SV=1 && PF00415:Regulator of chromosome condensation (RCC1) repeat	-
HaiMa00799	HaiMa00799	GWHBAVH00000001	17634690	17636626	-	1633	protein_coding	- && sp|P68362|TBA1A_CRIGR Tubulin alpha-1A chain OS=Cricetulus griseus OX=10029 GN=TUBA1A PE=2 SV=1 && PF03953:Tubulin C-terminal domain|PF00091:Tubulin/FtsZ family, GTPase domain	-
HaiMa00800	HaiMa00800	GWHBAVH00000001	17638741	17652130	-	1961	protein_coding	- && sp|O08539|BIN1_MOUSE Myc box-dependent-interacting protein 1 OS=Mus musculus OX=10090 GN=Bin1 PE=1 SV=1 && PF03114:BAR domain|PF14604:Variant SH3 domain	-
HaiMa00801	HaiMa00801	GWHBAVH00000001	17653898	17661854	-	1933	protein_coding	- && sp|Q98862|IHH_DANRE Indian hedgehog B protein OS=Danio rerio OX=7955 GN=ihhb PE=2 SV=1 && PF01079:Hint module|PF01085:Hedgehog amino-terminal signalling domain	-
HaiMa00802	HaiMa00802	GWHBAVH00000001	17664350	17674819	-	1400	protein_coding	- && sp|Q6NV18|NHEJ1_DANRE Non-homologous end-joining factor 1 OS=Danio rerio OX=7955 GN=nhej1 PE=2 SV=1 && PF09302:XLF-Cernunnos, XRcc4-like factor, NHEJ component	-
HaiMa00804	HaiMa00804	GWHBAVH00000001	17675369	17689326	-	3484	protein_coding	- && sp|Q63259|PTPRN_RAT Receptor-type tyrosine-protein phosphatase-like N OS=Rattus norvegicus OX=10116 GN=Ptprn PE=1 SV=2 && PF14948:RESP18 domain|PF00102:Protein-tyrosine phosphatase	-
HaiMa00805	HaiMa00805	GWHBAVH00000001	17690835	17698970	-	1655	protein_coding	- && sp|Q9ULA0|DNPEP_HUMAN Aspartyl aminopeptidase OS=Homo sapiens OX=9606 GN=DNPEP PE=1 SV=2 && PF02127:Aminopeptidase I zinc metalloprotease (M18)	-
HaiMa00807	HaiMa00807	GWHBAVH00000001	17704025	17709221	-	609	protein_coding	- && sp|Q498W5|T198B_DANRE Transmembrane protein 198-B OS=Danio rerio OX=7955 GN=tmem198b PE=2 SV=1 && -	-
HaiMa00808	HaiMa00808	GWHBAVH00000001	17711448	17720934	-	1878	protein_coding	- && sp|P17178|CP27A_RAT Sterol 26-hydroxylase, mitochondrial OS=Rattus norvegicus OX=10116 GN=Cyp27a1 PE=1 SV=1 && PF00067:Cytochrome P450	-
HaiMa00809	HaiMa00809	GWHBAVH00000001	17721472	17733457	-	4099	protein_coding	- && sp|P49117|NR2C2_MOUSE Nuclear receptor subfamily 2 group C member 2 OS=Mus musculus OX=10090 GN=Nr2c2 PE=1 SV=1 && PF00105:Zinc finger, C4 type (two domains)|PF00104:Ligand-binding domain of nuclear hormone receptor	-
HaiMa00810	HaiMa00810	GWHBAVH00000001	17735331	17747129	-	5670	protein_coding	- && sp|O15213|WDR46_HUMAN WD repeat-containing protein 46 OS=Homo sapiens OX=9606 GN=WDR46 PE=1 SV=3 && PF01762:Galactosyltransferase	-
HaiMa00814	HaiMa00814	GWHBAVH00000001	17765170	17785444	-	1405	protein_coding	- && sp|O08760|OGG1_MOUSE N-glycosylase/DNA lyase OS=Mus musculus OX=10090 GN=Ogg1 PE=1 SV=2 && PF00730:HhH-GPD superfamily base excision DNA repair protein|PF07934:8-oxoguanine DNA glycosylase, N-terminal domain	-
HaiMa00815	HaiMa00815	GWHBAVH00000001	17786460	17793212	+	2812	protein_coding	- && sp|Q3MHH4|SYQ_BOVIN Glutamine--tRNA ligase OS=Bos taurus OX=9913 GN=QARS1 PE=2 SV=1 && PF04557:Glutaminyl-tRNA synthetase, non-specific RNA binding region part 2|PF03950:tRNA synthetases class I (E and Q), anti-codon binding domain|PF00749:tRNA synthetases class I (E and Q), catalytic domain|PF04558:Glutaminyl-tRNA synthetase, non-specific RNA binding region part 1	-
HaiMa00816	HaiMa00816	GWHBAVH00000001	17794848	17801886	+	3320	protein_coding	- && sp|Q3UA37|QRIC1_MOUSE Transcriptional regulator QRICH1 OS=Mus musculus OX=10090 GN=Qrich1 PE=1 SV=1 && PF12012:Domain of unknown function (DUF3504)	-
HaiMa00817	HaiMa00817	GWHBAVH00000001	17801997	17807632	-	1623	protein_coding	- && sp|P70289|PTPRV_MOUSE Receptor-type tyrosine-protein phosphatase V OS=Mus musculus OX=10090 GN=Ptprv PE=2 SV=1 && PF00102:Protein-tyrosine phosphatase	-
HaiMa00818	HaiMa00818	GWHBAVH00000001	17815730	17831793	-	3825	protein_coding	- && sp|Q7Z3G6|PRIC2_HUMAN Prickle-like protein 2 OS=Homo sapiens OX=9606 GN=PRICKLE2 PE=1 SV=2 && PF06297:PET Domain|PF00412:LIM domain	-
HaiMa00819	HaiMa00819	GWHBAVH00000001	17869995	17871596	+	1602	protein_coding	- && sp|Q9YGZ3|OPSD_SALPV Rhodopsin OS=Salaria pavo OX=152553 GN=rho PE=2 SV=1 && PF10413:Amino terminal of the G-protein receptor rhodopsin|PF00001:7 transmembrane receptor (rhodopsin family)	-
HaiMa00820	HaiMa00820	GWHBAVH00000001	17872807	17927958	-	11590	protein_coding	- && sp|Q96QZ7|MAGI1_HUMAN Membrane-associated guanylate kinase, WW and PDZ domain-containing protein 1 OS=Homo sapiens OX=9606 GN=MAGI1 PE=1 SV=3 && PF00595:PDZ domain|PF00397:WW domain|PF16666:Unstructured region on MAGI	-
HaiMa00823	HaiMa00823	GWHBAVH00000001	17951262	17951603	-	342	protein_coding	- && sp|Q96QZ7|MAGI1_HUMAN Membrane-associated guanylate kinase, WW and PDZ domain-containing protein 1 OS=Homo sapiens OX=9606 GN=MAGI1 PE=1 SV=3 && -	-
HaiMa00825	HaiMa00825	GWHBAVH00000001	17970751	17993121	+	2960	protein_coding	- && - && PF05337:Macrophage colony stimulating factor-1 (CSF-1)	-
HaiMa00826	HaiMa00826	GWHBAVH00000001	18005965	18018283	+	2193	protein_coding	- && sp|P41214|EIF2D_HUMAN Eukaryotic translation initiation factor 2D OS=Homo sapiens OX=9606 GN=EIF2D PE=1 SV=3 && PF01253:Translation initiation factor SUI1|PF17832:Pre-PUA-like domain	-
HaiMa00827	HaiMa00827	GWHBAVH00000001	18030025	18054029	+	4317	protein_coding	- && sp|Q9H2X9|S12A5_HUMAN Solute carrier family 12 member 5 OS=Homo sapiens OX=9606 GN=SLC12A5 PE=1 SV=3 && PF03522:Solute carrier family 12|PF00324:Amino acid permease	-
HaiMa00829	HaiMa00829	GWHBAVH00000001	18054742	18056166	+	1425	protein_coding	- && sp|Q69D48|RHBGA_XENLA Ammonium transporter Rh type B-A OS=Xenopus laevis OX=8355 GN=rhbg-a PE=2 SV=1 && PF00909:Ammonium Transporter Family	-
HaiMa00830	HaiMa00830	GWHBAVH00000001	18059786	18065485	+	1950	protein_coding	- && sp|Q8VH51|RBM39_MOUSE RNA-binding protein 39 OS=Mus musculus OX=10090 GN=Rbm39 PE=1 SV=2 && PF15519:linker between RRM2 and RRM3 domains in RBM39 protein|PF00076:RNA recognition motif. (a.k.a. RRM, RBD, or RNP domain)	-
HaiMa00832	HaiMa00832	GWHBAVH00000001	18077024	18082523	-	2432	protein_coding	- && sp|Q6UFZ8|143B2_ONCMY 14-3-3 protein beta/alpha-2 OS=Oncorhynchus mykiss OX=8022 PE=2 SV=1 && PF00244:14-3-3 protein	-
HaiMa00834	HaiMa00834	GWHBAVH00000001	18085583	18109868	-	6557	protein_coding	- && sp|Q5XI64|ABHD6_RAT Monoacylglycerol lipase ABHD6 OS=Rattus norvegicus OX=10116 GN=Abhd6 PE=1 SV=1 && PF12697:Alpha/beta hydrolase family|PF02214:BTB/POZ domain	-
HaiMa00835	HaiMa00835	GWHBAVH00000001	18116472	18123456	+	1833	protein_coding	- && sp|Q8N5B7|CERS5_HUMAN Ceramide synthase 5 OS=Homo sapiens OX=9606 GN=CERS5 PE=1 SV=1 && PF00046:Homeodomain|PF03798:TLC domain	-
HaiMa00836	HaiMa00836	GWHBAVH00000001	18126193	18141519	+	13489	protein_coding	- && sp|Q27I66|T22D1_BATSU TSC22 domain family protein 1 OS=Bathyergus suillus OX=10172 GN=TSC22D1 PE=2 SV=1 && -	-
HaiMa00838	HaiMa00838	GWHBAVH00000001	18151146	18153480	+	1157	protein_coding	- && sp|Q3MHI7|RF1M_BOVIN Peptide chain release factor 1, mitochondrial OS=Bos taurus OX=9913 GN=MTRF1 PE=2 SV=1 && PF00472:RF-1 domain|PF03462:PCRF domain	-
HaiMa00840	HaiMa00840	GWHBAVH00000001	18153990	18156942	-	1837	protein_coding	- && sp|Q61048|WBP4_MOUSE WW domain-binding protein 4 OS=Mus musculus OX=10090 GN=Wbp4 PE=1 SV=4 && PF06220:U1 zinc finger|PF00397:WW domain	-
HaiMa00841	HaiMa00841	GWHBAVH00000001	18157399	18167129	+	4163	protein_coding	- && sp|Q64516|GLPK_MOUSE Glycerol kinase OS=Mus musculus OX=10090 GN=Gk PE=1 SV=2 && -	-
HaiMa00843	HaiMa00843	GWHBAVH00000001	18175134	18215611	-	11351	protein_coding	- && sp|Q8N2C7|UNC80_HUMAN Protein unc-80 homolog OS=Homo sapiens OX=9606 GN=UNC80 PE=2 SV=2 && PF15778:Cation channel complex component UNC80	-
HaiMa00844	HaiMa00844	GWHBAVH00000001	18217540	18250784	-	4809	protein_coding	- && sp|P11137|MTAP2_HUMAN Microtubule-associated protein 2 OS=Homo sapiens OX=9606 GN=MAP2 PE=1 SV=4 && PF00418:Tau and MAP protein, tubulin-binding repeat	-
HaiMa00846	HaiMa00846	GWHBAVH00000001	18251980	18260750	-	2573	protein_coding	- && sp|P51174|ACADL_MOUSE Long-chain specific acyl-CoA dehydrogenase, mitochondrial OS=Mus musculus OX=10090 GN=Acadl PE=1 SV=2 && PF00441:Acyl-CoA dehydrogenase, C-terminal domain|PF02771:Acyl-CoA dehydrogenase, N-terminal domain|PF02770:Acyl-CoA dehydrogenase, middle domain	-
HaiMa00847	HaiMa00847	GWHBAVH00000001	18261686	18266394	-	1707	protein_coding	- && sp|Q90ZL2|LANC1_DANRE Glutathione S-transferase LANCL1 OS=Danio rerio OX=7955 GN=lancl1 PE=2 SV=1 && PF05147:Lanthionine synthetase C-like protein	-
HaiMa00848	HaiMa00848	GWHBAVH00000001	18300743	18387763	-	7894	protein_coding	- && sp|Q61527|ERBB4_MOUSE Receptor tyrosine-protein kinase erbB-4 OS=Mus musculus OX=10090 GN=Erbb4 PE=1 SV=5 && PF07714:Protein tyrosine kinase|PF00757:Furin-like cysteine rich region|PF14843:Growth factor receptor domain IV|PF01030:Receptor L domain	-
HaiMa00849	HaiMa00849	GWHBAVH00000001	18456354	18460445	+	1642	protein_coding	- && sp|Q8R4C6|RAMP1_CAVPO Receptor activity-modifying protein 1 OS=Cavia porcellus OX=10141 GN=RAMP1 PE=2 SV=1 && PF04901:Receptor activity modifying family	-
HaiMa00851	HaiMa00851	GWHBAVH00000001	18468667	18499087	-	3603	protein_coding	- && sp|Q99JB0|KLF7_MOUSE Krueppel-like factor 7 OS=Mus musculus OX=10090 GN=Klf7 PE=1 SV=1 && -	-
HaiMa00852	HaiMa00852	GWHBAVH00000001	18547629	18554834	+	3463	protein_coding	- && sp|Q01147|CREB1_MOUSE Cyclic AMP-responsive element-binding protein 1 OS=Mus musculus OX=10090 GN=Creb1 PE=1 SV=2 && PF10294:Lysine methyltransferase	-
HaiMa00854	HaiMa00854	GWHBAVH00000001	18555749	18561656	+	1786	protein_coding	- && sp|Q08CI4|CCYL1_DANRE Cyclin-Y-like protein 1 OS=Danio rerio OX=7955 GN=ccnyl1 PE=2 SV=1 && PF00134:Cyclin, N-terminal domain	-
HaiMa00855	HaiMa00855	GWHBAVH00000001	18576819	18627519	+	5288	protein_coding	- && sp|Q04205|TENS_CHICK Tensin OS=Gallus gallus OX=9031 GN=TNS PE=1 SV=2 && PF10409:C2 domain of PTEN tumour-suppressor protein|PF00017:SH2 domain|PF08416:Phosphotyrosine-binding domain	-
HaiMa00858	HaiMa00858	GWHBAVH00000001	18645685	18655276	+	4669	protein_coding	- && sp|Q07079|IBP5_MOUSE Insulin-like growth factor-binding protein 5 OS=Mus musculus OX=10090 GN=Igfbp5 PE=1 SV=1 && PF00219:Insulin-like growth factor binding protein|PF00086:Thyroglobulin type-1 repeat	-
HaiMa00859	HaiMa00859	GWHBAVH00000001	18656370	18664313	-	1286	protein_coding	- && sp|Q9PTH3|IBP2A_DANRE Insulin-like growth factor-binding protein 2-A OS=Danio rerio OX=7955 GN=igfbp2a PE=1 SV=1 && PF00219:Insulin-like growth factor binding protein|PF00086:Thyroglobulin type-1 repeat	-
HaiMa00860	HaiMa00860	GWHBAVH00000001	18665650	18677950	+	4007	protein_coding	- && sp|Q5F479|S11IP_CHICK Serine/threonine-protein kinase 11-interacting protein OS=Gallus gallus OX=9031 GN=STK11IP PE=2 SV=1 && PF15904:LKB1 serine/threonine kinase interacting protein 1	-
HaiMa00861	HaiMa00861	GWHBAVH00000001	18681809	18690667	+	2337	protein_coding	- && sp|Q92052|CXG1_DANRE Gap junction gamma-1 protein OS=Danio rerio OX=7955 GN=gjc1 PE=2 SV=1 && PF00029:Connexin	-
HaiMa00863	HaiMa00863	GWHBAVH00000001	18695972	18698662	-	779	protein_coding	- && - && PF02140:Galactose binding lectin domain	-
HaiMa00864	HaiMa00864	GWHBAVH00000001	18742830	18743099	+	270	protein_coding	- && sp|Q62407|SPEG_MOUSE Striated muscle-specific serine/threonine-protein kinase OS=Mus musculus OX=10090 GN=Speg PE=1 SV=2 && -	-
HaiMa00865	HaiMa00865	GWHBAVH00000001	18745560	18756871	+	3057	protein_coding	- && sp|P58466|CTDS1_MOUSE Carboxy-terminal domain RNA polymerase II polypeptide A small phosphatase 1 OS=Mus musculus OX=10090 GN=Ctdsp1 PE=1 SV=1 && -	-
HaiMa00866	HaiMa00866	GWHBAVH00000001	18757352	18768801	-	7399	protein_coding	- && sp|Q5VST9|OBSCN_HUMAN Obscurin OS=Homo sapiens OX=9606 GN=OBSCN PE=1 SV=3 && PF07679:Immunoglobulin I-set domain|PF13927:Immunoglobulin domain	-
HaiMa00867	HaiMa00867	GWHBAVH00000001	18784350	18797287	+	3315	protein_coding	- && sp|Q9YH26|AT1A1_OREMO Sodium/potassium-transporting ATPase subunit alpha-1 OS=Oreochromis mossambicus OX=8127 GN=atp1a1 PE=2 SV=2 && PF00690:Cation transporter/ATPase, N-terminus|PF00122:E1-E2 ATPase|PF00702:haloacid dehalogenase-like hydrolase|PF00689:Cation transporting ATPase, C-terminus|PF13246:Cation transport ATPase (P-type)	-
HaiMa00868	HaiMa00868	GWHBAVH00000001	18800341	18823989	+	3503	protein_coding	- && sp|P25489|AT1A1_CATCO Sodium/potassium-transporting ATPase subunit alpha-1 OS=Catostomus commersonii OX=7971 GN=atp1a1 PE=2 SV=1 && PF00689:Cation transporting ATPase, C-terminus|PF00702:haloacid dehalogenase-like hydrolase|PF00122:E1-E2 ATPase|PF00690:Cation transporter/ATPase, N-terminus|PF13246:Cation transport ATPase (P-type)	-
HaiMa00871	HaiMa00871	GWHBAVH00000001	18852191	18873764	-	3980	protein_coding	- && sp|Q91018|PROX1_CHICK Prospero homeobox protein 1 OS=Gallus gallus OX=9031 GN=PROX1 PE=2 SV=1 && PF05044:Homeo-prospero domain	-
HaiMa00873	HaiMa00873	GWHBAVH00000001	18954119	18957256	+	1491	protein_coding	- && sp|Q8IWP9|CC28A_HUMAN Coiled-coil domain-containing protein 28A OS=Homo sapiens OX=9606 GN=CCDC28A PE=1 SV=1 && PF13270:Domain of unknown function (DUF4061)	-
HaiMa00875	HaiMa00875	GWHBAVH00000001	18965898	18998676	-	4129	protein_coding	- && sp|A3KNA5|FIL1L_DANRE Filamin A-interacting protein 1-like OS=Danio rerio OX=7955 GN=filip1l PE=2 SV=1 && PF09727:Cortactin-binding protein-2	-
HaiMa00880	HaiMa00880	GWHBAVH00000001	19019595	19021805	+	931	protein_coding	- && sp|Q1L864|JGN1B_DANRE Protein jagunal homolog 1-B OS=Danio rerio OX=7955 GN=jagn1b PE=3 SV=1 && PF07086:Jagunal, ER re-organisation during oogenesis	-
HaiMa00881	HaiMa00881	GWHBAVH00000001	19021995	19024572	-	1454	protein_coding	- && sp|Q567I4|PLCX1_DANRE PI-PLC X domain-containing protein 1 OS=Danio rerio OX=7955 GN=plcxd1 PE=2 SV=1 && -	-
HaiMa00882	HaiMa00882	GWHBAVH00000001	19025507	19031785	-	2231	protein_coding	- && sp|Q8ND83|SLAI1_HUMAN SLAIN motif-containing protein 1 OS=Homo sapiens OX=9606 GN=SLAIN1 PE=1 SV=3 && PF15301:SLAIN motif-containing family	-
HaiMa00883	HaiMa00883	GWHBAVH00000001	19032463	19038636	-	1327	protein_coding	- && sp|Q58DQ5|RT09_BOVIN 28S ribosomal protein S9, mitochondrial OS=Bos taurus OX=9913 GN=MRPS9 PE=1 SV=3 && PF00380:Ribosomal protein S9/S16	-
HaiMa00884	HaiMa00884	GWHBAVH00000001	19051924	19055086	-	2804	protein_coding	- && sp|P79745|P3F3B_DANRE POU domain, class 3, transcription factor 3-B OS=Danio rerio OX=7955 GN=pou3f3b PE=1 SV=1 && PF00157:Pou domain - N-terminal to homeobox domain	-
HaiMa00885	HaiMa00885	GWHBAVH00000001	19261637	19264906	-	1824	protein_coding	- && sp|Q5CZV0|TM182_DANRE Transmembrane protein 182 OS=Danio rerio OX=7955 GN=tmem182 PE=2 SV=1 && PF13903:PMP-22/EMP/MP20/Claudin tight junction	-
HaiMa00886	HaiMa00886	GWHBAVH00000001	19265027	19270432	-	2043	protein_coding	- && sp|O73723|ARP3_TAKRU Actin-related protein 3 OS=Takifugu rubripes OX=31033 GN=actr3 PE=3 SV=1 && PF00022:Actin	-
HaiMa00887	HaiMa00887	GWHBAVH00000001	19273299	19277217	-	697	protein_coding	- && sp|Q8N2G4|LYPD1_HUMAN Ly6/PLAUR domain-containing protein 1 OS=Homo sapiens OX=9606 GN=LYPD1 PE=1 SV=2 && -	-
HaiMa00888	HaiMa00888	GWHBAVH00000001	19278779	19358461	-	7295	protein_coding	- && sp|O14513|NCKP5_HUMAN Nck-associated protein 5 OS=Homo sapiens OX=9606 GN=NCKAP5 PE=1 SV=2 && PF15246:Nck-associated protein 5, Peripheral clock protein	-
HaiMa00889	HaiMa00889	GWHBAVH00000001	19364197	19370392	-	2959	protein_coding	- && sp|Q9BXB4|OSB11_HUMAN Oxysterol-binding protein-related protein 11 OS=Homo sapiens OX=9606 GN=OSBPL11 PE=1 SV=2 && PF01237:Oxysterol-binding protein|PF00169:PH domain	-
HaiMa00890	HaiMa00890	GWHBAVH00000001	19371188	19374715	+	1588	protein_coding	- && sp|Q6P824|GPD1L_XENTR Glycerol-3-phosphate dehydrogenase 1-like protein OS=Xenopus tropicalis OX=8364 GN=gpd1l PE=2 SV=1 && PF01210:NAD-dependent glycerol-3-phosphate dehydrogenase N-terminus|PF07479:NAD-dependent glycerol-3-phosphate dehydrogenase C-terminus	-
HaiMa00891	HaiMa00891	GWHBAVH00000001	19376314	19382171	+	3685	protein_coding	- && sp|Q6P995|F171B_HUMAN Protein FAM171B OS=Homo sapiens OX=9606 GN=FAM171B PE=2 SV=3 && PF10577:Uncharacterised protein family UPF0560	-
HaiMa00892	HaiMa00892	GWHBAVH00000001	19383359	19391564	+	2668	protein_coding	- && sp|Q8AXU4|CALRL_ONCGO Calcitonin gene-related peptide type 1 receptor OS=Oncorhynchus gorbuscha OX=8017 GN=calcrl PE=2 SV=1 && PF02793:Hormone receptor domain|PF00002:7 transmembrane receptor (Secretin family)	-
HaiMa00893	HaiMa00893	GWHBAVH00000001	19394038	19413956	-	5174	protein_coding	- && sp|Q3U962|CO5A2_MOUSE Collagen alpha-2(V) chain OS=Mus musculus OX=10090 GN=Col5a2 PE=1 SV=1 && PF00093:von Willebrand factor type C domain|PF01391:Collagen triple helix repeat (20 copies)|PF01410:Fibrillar collagen C-terminal domain	-
HaiMa00895	HaiMa00895	GWHBAVH00000001	19418491	19427633	+	2925	protein_coding	- && sp|Q15269|PWP2_HUMAN Periodic tryptophan protein 2 homolog OS=Homo sapiens OX=9606 GN=PWP2 PE=2 SV=2 && PF04003:Dip2/Utp12 Family|PF00400:WD domain, G-beta repeat	-
HaiMa00896	HaiMa00896	GWHBAVH00000001	19428152	19432401	+	1537	protein_coding	- && sp|Q566T0|EED_DANRE Polycomb protein eed OS=Danio rerio OX=7955 GN=eed PE=2 SV=2 && -	-
HaiMa00897	HaiMa00897	GWHBAVH00000001	19433981	19448800	+	3849	protein_coding	- && sp|P35670|ATP7B_HUMAN Copper-transporting ATPase 2 OS=Homo sapiens OX=9606 GN=ATP7B PE=1 SV=4 && PF00702:haloacid dehalogenase-like hydrolase|PF00122:E1-E2 ATPase|PF00403:Heavy-metal-associated domain	-
HaiMa00899	HaiMa00899	GWHBAVH00000001	19459360	19471858	-	1322	protein_coding	- && sp|P57721|PCBP3_HUMAN Poly(rC)-binding protein 3 OS=Homo sapiens OX=9606 GN=PCBP3 PE=1 SV=2 && PF00013:KH domain	-
HaiMa00903	HaiMa00903	GWHBAVH00000001	19503233	19513842	-	1850	protein_coding	- && sp|Q64521|GPDM_MOUSE Glycerol-3-phosphate dehydrogenase, mitochondrial OS=Mus musculus OX=10090 GN=Gpd2 PE=1 SV=2 && PF01266:FAD dependent oxidoreductase|PF16901:C-terminal domain of alpha-glycerophosphate oxidase	-
HaiMa00905	HaiMa00905	GWHBAVH00000001	19522772	19528766	+	1627	protein_coding	- && sp|Q91060|TBA_NOTVI Tubulin alpha chain OS=Notophthalmus viridescens OX=8316 PE=2 SV=1 && PF03953:Tubulin C-terminal domain|PF00091:Tubulin/FtsZ family, GTPase domain	-
HaiMa00908	HaiMa00908	GWHBAVH00000001	19559777	19565037	-	2578	protein_coding	- && sp|Q9UBY0|SL9A2_HUMAN Sodium/hydrogen exchanger 2 OS=Homo sapiens OX=9606 GN=SLC9A2 PE=2 SV=1 && PF16644:Regulatory region of Na+/H+ exchanger NHE binds to calmodulin|PF00999:Sodium/hydrogen exchanger family	-
HaiMa00909	HaiMa00909	GWHBAVH00000001	19566529	19591642	+	3677	protein_coding	- && sp|Q96PE3|INP4A_HUMAN Inositol polyphosphate-4-phosphatase type I A OS=Homo sapiens OX=9606 GN=INPP4A PE=1 SV=1 && -	-
HaiMa00910	HaiMa00910	GWHBAVH00000001	19594847	19598599	+	1615	protein_coding	- && sp|P29147|BDH_RAT D-beta-hydroxybutyrate dehydrogenase, mitochondrial OS=Rattus norvegicus OX=10116 GN=Bdh1 PE=1 SV=2 && PF00106:short chain dehydrogenase	-
HaiMa00911	HaiMa00911	GWHBAVH00000001	19601996	19626385	+	7331	protein_coding	- && sp|P0C5Y8|ALS2_RAT Alsin OS=Rattus norvegicus OX=10116 GN=Als2 PE=1 SV=1 && PF02204:Vacuolar sorting protein 9 (VPS9) domain|PF00415:Regulator of chromosome condensation (RCC1) repeat|PF02493:MORN repeat	-
HaiMa00913	HaiMa00913	GWHBAVH00000001	19636724	19643165	+	1804	protein_coding	- && sp|F1Q930|T237A_DANRE Transmembrane protein 237A OS=Danio rerio OX=7955 GN=tmem237a PE=3 SV=1 && PF15383:Transmembrane protein 237	-
HaiMa00914	HaiMa00914	GWHBAVH00000001	19644070	19648884	+	1668	protein_coding	- && sp|Q6UW02|CP20A_HUMAN Cytochrome P450 20A1 OS=Homo sapiens OX=9606 GN=CYP20A1 PE=1 SV=1 && PF00067:Cytochrome P450	-
HaiMa00915	HaiMa00915	GWHBAVH00000001	19650045	19662440	+	2877	protein_coding	- && sp|P62484|ABI2_MOUSE Abl interactor 2 OS=Mus musculus OX=10090 GN=Abi2 PE=1 SV=1 && PF14604:Variant SH3 domain|PF07815:Abl-interactor HHR	-
HaiMa00916	HaiMa00916	GWHBAVH00000001	19663915	19695049	+	6099	protein_coding	- && sp|P39061|COIA1_MOUSE Collagen alpha-1(XVIII) chain OS=Mus musculus OX=10090 GN=Col18a1 PE=1 SV=4 && PF01392:Fz domain|PF01391:Collagen triple helix repeat (20 copies)|PF06482:Collagenase NC10 and Endostatin	-
HaiMa00917	HaiMa00917	GWHBAVH00000001	19696813	19702163	+	1943	protein_coding	- && sp|Q8NEG2|CG057_HUMAN Uncharacterized protein C7orf57 OS=Homo sapiens OX=9606 GN=C7orf57 PE=2 SV=3 && PF17662:Family of unknown function (DUF5524)	-
HaiMa00918	HaiMa00918	GWHBAVH00000001	19703697	19731943	+	4217	protein_coding	- && sp|Q99569|PKP4_HUMAN Plakophilin-4 OS=Homo sapiens OX=9606 GN=PKP4 PE=1 SV=2 && PF00514:Armadillo/beta-catenin-like repeat	-
HaiMa00919	HaiMa00919	GWHBAVH00000001	19735423	19752228	-	4755	protein_coding	- && sp|B1AYB6|MBD5_MOUSE Methyl-CpG-binding domain protein 5 OS=Mus musculus OX=10090 GN=Mbd5 PE=2 SV=1 && -	-
HaiMa00920	HaiMa00920	GWHBAVH00000001	19751254	19758124	+	1538	protein_coding	- && sp|Q5R6Z7|ORC4_PONAB Origin recognition complex subunit 4 OS=Pongo abelii OX=9601 GN=ORC4 PE=2 SV=1 && PF14629:Origin recognition complex (ORC) subunit 4 C-terminus|PF13191:AAA ATPase domain	-
HaiMa00921	HaiMa00921	GWHBAVH00000001	19758349	19791614	-	6286	protein_coding	- && sp|Q90669|AVR2A_CHICK Activin receptor type-2A OS=Gallus gallus OX=9031 GN=ACVR2A PE=2 SV=1 && PF00069:Protein kinase domain|PF01064:Activin types I and II receptor domain	-
HaiMa00926	HaiMa00926	GWHBAVH00000001	20049952	20054839	-	306	protein_coding	- && - && -	-
HaiMa00927	HaiMa00927	GWHBAVH00000001	20051234	20051804	+	571	protein_coding	- && - && -	-
HaiMa00928	HaiMa00928	GWHBAVH00000001	20092126	20109510	+	4162	protein_coding	- && sp|O60315|ZEB2_HUMAN Zinc finger E-box-binding homeobox 2 OS=Homo sapiens OX=9606 GN=ZEB2 PE=1 SV=1 && PF05605:Drought induced 19 protein (Di19), zinc-binding	-
HaiMa00931	HaiMa00931	GWHBAVH00000001	20281689	20282113	+	321	protein_coding	- && sp|A1A5G4|MAGI3_XENTR Membrane-associated guanylate kinase, WW and PDZ domain-containing protein 3 OS=Xenopus tropicalis OX=8364 GN=magi3 PE=2 SV=1 && -	-
HaiMa00932	HaiMa00932	GWHBAVH00000001	20327208	20361351	+	5866	protein_coding	- && sp|Q5TCQ9|MAGI3_HUMAN Membrane-associated guanylate kinase, WW and PDZ domain-containing protein 3 OS=Homo sapiens OX=9606 GN=MAGI3 PE=1 SV=3 && -	-
HaiMa00933	HaiMa00933	GWHBAVH00000001	20363487	20372958	-	2587	protein_coding	- && sp|P35831|PTN12_MOUSE Tyrosine-protein phosphatase non-receptor type 12 OS=Mus musculus OX=10090 GN=Ptpn12 PE=1 SV=3 && PF00102:Protein-tyrosine phosphatase	-
HaiMa00934	HaiMa00934	GWHBAVH00000001	20374988	20384574	+	2598	protein_coding	- && sp|P08607|C4BPA_MOUSE C4b-binding protein OS=Mus musculus OX=10090 GN=C4bpa PE=1 SV=3 && PF00084:Sushi repeat (SCR repeat)	-
HaiMa00936	HaiMa00936	GWHBAVH00000001	20401609	20415262	-	2213	protein_coding	- && - && PF06365:CD34/Podocalyxin family	-
HaiMa00938	HaiMa00938	GWHBAVH00000001	20428542	20434825	+	3595	protein_coding	- && sp|F1QN54|KIF3B_DANRE Kinesin-like protein KIF3B OS=Danio rerio OX=7955 GN=kif3b PE=2 SV=1 && PF00225:Kinesin motor domain	-
HaiMa00939	HaiMa00939	GWHBAVH00000001	20435472	20443263	-	2234	protein_coding	- && sp|Q9NV79|PCMD2_HUMAN Protein-L-isoaspartate O-methyltransferase domain-containing protein 2 OS=Homo sapiens OX=9606 GN=PCMTD2 PE=1 SV=2 && PF01135:Protein-L-isoaspartate(D-aspartate) O-methyltransferase (PCMT)	-
HaiMa00940	HaiMa00940	GWHBAVH00000001	20447690	20478327	-	5133	protein_coding	- && sp|Q8CFC2|MYT1_MOUSE Myelin transcription factor 1 OS=Mus musculus OX=10090 GN=Myt1 PE=1 SV=1 && PF08474:Myelin transcription factor 1|PF01530:Zinc finger, C2HC type	-
HaiMa00942	HaiMa00942	GWHBAVH00000001	20534272	20544977	+	3961	protein_coding	- && sp|Q9NU19|TB22B_HUMAN TBC1 domain family member 22B OS=Homo sapiens OX=9606 GN=TBC1D22B PE=1 SV=3 && PF00566:Rab-GTPase-TBC domain	-
HaiMa00943	HaiMa00943	GWHBAVH00000001	20545238	20545802	+	270	protein_coding	- && - && -	-
HaiMa00944	HaiMa00944	GWHBAVH00000001	20549240	20551906	+	231	protein_coding	- && sp|Q3ZBL0|RUXG_BOVIN Small nuclear ribonucleoprotein G OS=Bos taurus OX=9913 GN=SNRPG PE=3 SV=1 && -	-
HaiMa00945	HaiMa00945	GWHBAVH00000001	20552709	20565299	+	6419	protein_coding	- && sp|O94903|PLPHP_HUMAN Pyridoxal phosphate homeostasis protein OS=Homo sapiens OX=9606 GN=PLPBP PE=1 SV=1 && PF02892:BED zinc finger	-
HaiMa00946	HaiMa00946	GWHBAVH00000001	20565578	20569789	-	1727	protein_coding	- && sp|Q7Z7H5|TMED4_HUMAN Transmembrane emp24 domain-containing protein 4 OS=Homo sapiens OX=9606 GN=TMED4 PE=1 SV=1 && PF01105:emp24/gp25L/p24 family/GOLD	-
HaiMa00948	HaiMa00948	GWHBAVH00000001	20588369	20609042	+	7091	protein_coding	- && sp|Q9Y6B7|AP4B1_HUMAN AP-4 complex subunit beta-1 OS=Homo sapiens OX=9606 GN=AP4B1 PE=1 SV=2 && PF04666:N-Acetylglucosaminyltransferase-IV (GnT-IV) conserved region|PF01602:Adaptin N terminal region	-
HaiMa00950	HaiMa00950	GWHBAVH00000001	20612420	20616722	+	1565	protein_coding	- && sp|Q503D6|CCNQ_DANRE Cyclin-Q OS=Danio rerio OX=7955 GN=ccnq PE=2 SV=1 && PF00134:Cyclin, N-terminal domain	-
HaiMa00951	HaiMa00951	GWHBAVH00000001	20624236	20631002	+	573	protein_coding	- && - && -	-
HaiMa00952	HaiMa00952	GWHBAVH00000001	20666529	20667674	+	1146	protein_coding	- && sp|Q01814|AT2B2_HUMAN Plasma membrane calcium-transporting ATPase 2 OS=Homo sapiens OX=9606 GN=ATP2B2 PE=1 SV=2 && PF12424:Plasma membrane calcium transporter ATPase C terminal	-
HaiMa00953	HaiMa00953	GWHBAVH00000001	20667780	20671352	-	3573	protein_coding	- && - && -	-
HaiMa00954	HaiMa00954	GWHBAVH00000001	20677803	20680473	-	1436	protein_coding	- && sp|Q9NS37|ZHANG_HUMAN CREB/ATF bZIP transcription factor OS=Homo sapiens OX=9606 GN=CREBZF PE=1 SV=2 && PF00170:bZIP transcription factor	-
HaiMa00955	HaiMa00955	GWHBAVH00000001	20681081	20683277	-	2197	protein_coding	- && sp|Q9Y4W2|LAS1L_HUMAN Ribosomal biogenesis protein LAS1L OS=Homo sapiens OX=9606 GN=LAS1L PE=1 SV=2 && PF04031:Las1-like	-
HaiMa00956	HaiMa00956	GWHBAVH00000001	20683640	20686979	+	1124	protein_coding	- && - && -	-
HaiMa00957	HaiMa00957	GWHBAVH00000001	20687651	20688214	-	564	protein_coding	- && sp|Q13405|RM49_HUMAN 39S ribosomal protein L49, mitochondrial OS=Homo sapiens OX=9606 GN=MRPL49 PE=1 SV=1 && PF05046:Mitochondrial large subunit ribosomal protein (Img2)	-
HaiMa00958	HaiMa00958	GWHBAVH00000001	20689797	20692830	+	1619	protein_coding	- && sp|A0A0R4IDX9|NINJ1_DANRE Ninjurin-1 OS=Danio rerio OX=7955 GN=ninj1 PE=3 SV=1 && PF04923:Ninjurin	-
HaiMa00959	HaiMa00959	GWHBAVH00000001	20693474	20699890	-	1723	protein_coding	- && - && PF03020:LEM domain	-
HaiMa00960	HaiMa00960	GWHBAVH00000001	20701821	20745265	-	9006	protein_coding	- && sp|P21333|FLNA_HUMAN Filamin-A OS=Homo sapiens OX=9606 GN=FLNA PE=1 SV=4 && PF00307:Calponin homology (CH) domain|PF00630:Filamin/ABP280 repeat	-
HaiMa00961	HaiMa00961	GWHBAVH00000001	20752308	20756713	+	2079	protein_coding	- && sp|Q7ZV96|RL10_DANRE 60S ribosomal protein L10 OS=Danio rerio OX=7955 GN=rpl10 PE=2 SV=1 && PF00252:Ribosomal protein L16p/L10e	-
HaiMa00962	HaiMa00962	GWHBAVH00000001	20764322	20772705	+	2785	protein_coding	- && sp|O89107|DNSL3_RAT Deoxyribonuclease gamma OS=Rattus norvegicus OX=10116 GN=Dnase1l3 PE=1 SV=1 && PF03372:Endonuclease/Exonuclease/phosphatase family	-
HaiMa00963	HaiMa00963	GWHBAVH00000001	20775251	20793227	+	1488	protein_coding	- && - && PF00020:TNFR/NGFR cysteine-rich region	-
HaiMa00964	HaiMa00964	GWHBAVH00000001	20797294	20851861	+	4736	protein_coding	- && sp|P09217|KPCZ_RAT Protein kinase C zeta type OS=Rattus norvegicus OX=10116 GN=Prkcz PE=1 SV=2 && PF00433:Protein kinase C terminal domain|PF00069:Protein kinase domain|PF00564:PB1 domain|PF00130:Phorbol esters/diacylglycerol binding domain (C1 domain)	-
HaiMa00966	HaiMa00966	GWHBAVH00000001	20858576	20862088	-	1250	protein_coding	- && - && PF15750:Ubiquitin-binding zinc-finger	-
HaiMa00967	HaiMa00967	GWHBAVH00000001	20867466	20873895	+	1435	protein_coding	- && sp|P49140|SKI_CHICK Ski oncogene OS=Gallus gallus OX=9031 GN=SKI PE=1 SV=1 && PF08782:c-SKI Smad4 binding domain|PF02437:SKI/SNO/DAC family	-
HaiMa00968	HaiMa00968	GWHBAVH00000001	20920219	20927380	+	1966	protein_coding	- && sp|Q02225|SKI_XENLA Ski oncogene OS=Xenopus laevis OX=8355 GN=ski PE=2 SV=1 && -	-
HaiMa00969	HaiMa00969	GWHBAVH00000001	21013283	21022060	-	2083	protein_coding	- && sp|P20262|GLRK_LITBE Probable glutamate receptor OS=Lithobates berlandieri OX=30360 PE=1 SV=1 && PF10613:Ligated ion channel L-glutamate- and glycine-binding site|PF00060:Ligand-gated ion channel	-
HaiMa00971	HaiMa00971	GWHBAVH00000001	21024791	21075247	-	17751	protein_coding	- && sp|A2AP18|PLCH2_MOUSE 1-phosphatidylinositol 4,5-bisphosphate phosphodiesterase eta-2 OS=Mus musculus OX=10090 GN=Plch2 PE=1 SV=2 && -	-
HaiMa00973	HaiMa00973	GWHBAVH00000001	21147085	21151526	+	2094	protein_coding	- && sp|O60683|PEX10_HUMAN Peroxisome biogenesis factor 10 OS=Homo sapiens OX=9606 GN=PEX10 PE=1 SV=1 && PF13920:Zinc finger, C3HC4 type (RING finger)|PF04757:Pex2 / Pex12 amino terminal region	-
HaiMa00974	HaiMa00974	GWHBAVH00000001	21151549	21157755	+	1560	protein_coding	- && sp|P17560|RENBP_PIG N-acylglucosamine 2-epimerase OS=Sus scrofa OX=9823 GN=RENBP PE=1 SV=2 && PF07221:N-acylglucosamine 2-epimerase (GlcNAc 2-epimerase)	-
HaiMa00975	HaiMa00975	GWHBAVH00000001	21158552	21162100	+	1500	protein_coding	- && - && -	-
HaiMa00977	HaiMa00977	GWHBAVH00000001	21178553	21196153	+	4470	protein_coding	- && sp|Q91VV4|DEN2D_MOUSE DENN domain-containing protein 2D OS=Mus musculus OX=10090 GN=Dennd2d PE=1 SV=1 && PF02141:DENN (AEX-3) domain|PF03456:uDENN domain|PF03455:dDENN domain	-
HaiMa00979	HaiMa00979	GWHBAVH00000001	21197639	21207499	+	3124	protein_coding	- && sp|Q15208|STK38_HUMAN Serine/threonine-protein kinase 38 OS=Homo sapiens OX=9606 GN=STK38 PE=1 SV=1 && PF00069:Protein kinase domain	-
HaiMa00980	HaiMa00980	GWHBAVH00000001	21208234	21215926	-	1935	protein_coding	- && sp|Q791T5|MTCH1_MOUSE Mitochondrial carrier homolog 1 OS=Mus musculus OX=10090 GN=Mtch1 PE=1 SV=1 && PF00153:Mitochondrial carrier protein	-
HaiMa00981	HaiMa00981	GWHBAVH00000001	21223324	21236448	-	1506	protein_coding	- && sp|Q8TDR2|STK35_HUMAN Serine/threonine-protein kinase 35 OS=Homo sapiens OX=9606 GN=STK35 PE=1 SV=2 && PF00069:Protein kinase domain	-
HaiMa00983	HaiMa00983	GWHBAVH00000001	21253584	21265633	-	2451	protein_coding	- && sp|O88873|GMEB2_RAT Glucocorticoid modulatory element-binding protein 2 OS=Rattus norvegicus OX=10116 GN=Gmeb2 PE=1 SV=1 && PF01342:SAND domain	-
HaiMa00984	HaiMa00984	GWHBAVH00000001	21266070	21276511	+	2141	protein_coding	- && sp|Q6NUF4|TPX2A_XENLA Targeting protein for Xklp2-A OS=Xenopus laevis OX=8355 GN=tpx2-a PE=1 SV=1 && PF06886:Targeting protein for Xklp2 (TPX2)|PF12214:Cell cycle regulated microtubule associated protein	-
HaiMa00985	HaiMa00985	GWHBAVH00000001	21277962	21292759	-	3166	protein_coding	- && sp|P24802|PLOD1_CHICK Procollagen-lysine,2-oxoglutarate 5-dioxygenase 1 OS=Gallus gallus OX=9031 GN=PLOD1 PE=1 SV=1 && -	-
HaiMa00986	HaiMa00986	GWHBAVH00000001	21294751	21298887	+	3223	protein_coding	- && sp|Q6DDG2|K2013_XENLA Uncharacterized protein KIAA2013 homolog OS=Xenopus laevis OX=8355 PE=2 SV=1 && PF10222:Uncharacterized conserved protein (DUF2152)	-
HaiMa00987	HaiMa00987	GWHBAVH00000001	21299076	21306237	-	1507	protein_coding	- && sp|Q8QHL5|PHC2_DANRE Polyhomeotic-like protein 2 OS=Danio rerio OX=7955 GN=phc2 PE=2 SV=1 && PF00536:SAM domain (Sterile alpha motif)|PF16616:Unstructured region on Polyhomeotic-like protein 1 and 2	-
HaiMa00989	HaiMa00989	GWHBAVH00000001	21319190	21320188	-	435	protein_coding	- && sp|Q805E9|ANF_OREMO Natriuretic peptides A OS=Oreochromis mossambicus OX=8127 GN=nppa PE=2 SV=1 && PF00212:Atrial natriuretic peptide	-
HaiMa00990	HaiMa00990	GWHBAVH00000001	21322333	21322972	-	408	protein_coding	- && sp|Q805E8|ANFB_OREMO Brain natriuretic peptide OS=Oreochromis mossambicus OX=8127 GN=nppb PE=2 SV=1 && PF00212:Atrial natriuretic peptide	-
HaiMa00992	HaiMa00992	GWHBAVH00000001	21332586	21345987	-	2774	protein_coding	- && sp|P51797|CLCN6_HUMAN Chloride transport protein 6 OS=Homo sapiens OX=9606 GN=CLCN6 PE=1 SV=2 && PF00571:CBS domain|PF00654:Voltage gated chloride channel	-
HaiMa00993	HaiMa00993	GWHBAVH00000001	21347423	21356070	+	2479	protein_coding	- && sp|P42898|MTHR_HUMAN Methylenetetrahydrofolate reductase OS=Homo sapiens OX=9606 GN=MTHFR PE=1 SV=3 && PF02219:Methylenetetrahydrofolate reductase	-
HaiMa00994	HaiMa00994	GWHBAVH00000001	21356192	21369671	-	2198	protein_coding	- && sp|P46896|GTR1_CHICK Solute carrier family 2, facilitated glucose transporter member 1 OS=Gallus gallus OX=9031 GN=SLC2A1 PE=1 SV=1 && PF00083:Sugar (and other) transporter	-
HaiMa00995	HaiMa00995	GWHBAVH00000001	21371943	21383561	+	1980	protein_coding	- && sp|Q99624|S38A3_HUMAN Sodium-coupled neutral amino acid transporter 3 OS=Homo sapiens OX=9606 GN=SLC38A3 PE=1 SV=1 && PF01490:Transmembrane amino acid transporter protein	-
HaiMa00996	HaiMa00996	GWHBAVH00000001	21387336	21394527	-	2764	protein_coding	- && sp|Q4V909|CCD22_DANRE Coiled-coil domain-containing protein 22 OS=Danio rerio OX=7955 GN=ccdc22 PE=2 SV=1 && PF05667:Protein of unknown function (DUF812)	-
HaiMa00997	HaiMa00997	GWHBAVH00000001	21394897	21402499	+	4735	protein_coding	- && sp|A1A5B6|TBC25_MOUSE TBC1 domain family member 25 OS=Mus musculus OX=10090 GN=Tbc1d25 PE=1 SV=1 && PF00566:Rab-GTPase-TBC domain	-
HaiMa00998	HaiMa00998	GWHBAVH00000001	21410803	21413010	+	559	protein_coding	- && sp|O09111|NDUBB_MOUSE NADH dehydrogenase [ubiquinone] 1 beta subcomplex subunit 11, mitochondrial OS=Mus musculus OX=10090 GN=Ndufb11 PE=1 SV=2 && PF10183:ESSS subunit of NADH:ubiquinone oxidoreductase (complex I)	-
HaiMa00999	HaiMa00999	GWHBAVH00000001	21413603	21426660	+	3577	protein_coding	- && sp|P0C928|RTEL1_DANRE Regulator of telomere elongation helicase 1 OS=Danio rerio OX=7955 GN=rtel1 PE=3 SV=1 && PF13307:Helicase C-terminal domain|PF06733:DEAD_2	-
HaiMa01000	HaiMa01000	GWHBAVH00000001	21427303	21430828	+	1853	protein_coding	- && sp|O12947|ICMT_XENLA Protein-S-isoprenylcysteine O-methyltransferase OS=Xenopus laevis OX=8355 GN=icmt PE=1 SV=1 && PF04140:Isoprenylcysteine carboxyl methyltransferase (ICMT) family	-
HaiMa01001	HaiMa01001	GWHBAVH00000001	21431515	21435585	+	459	protein_coding	- && sp|Q90YU6|RL22_ICTPU 60S ribosomal protein L22 OS=Ictalurus punctatus OX=7998 GN=rpl22 PE=2 SV=3 && PF01776:Ribosomal L22e protein family	-
HaiMa01002	HaiMa01002	GWHBAVH00000001	21435815	21444246	-	2041	protein_coding	- && sp|Q6NYE2|RCC2_DANRE Protein RCC2 homolog OS=Danio rerio OX=7955 GN=rcc2 PE=2 SV=1 && PF00415:Regulator of chromosome condensation (RCC1) repeat	-
HaiMa01003	HaiMa01003	GWHBAVH00000001	21445418	21483301	-	14402	protein_coding	- && sp|Q5THJ4|VP13D_HUMAN Vacuolar protein sorting-associated protein 13D OS=Homo sapiens OX=9606 GN=VPS13D PE=1 SV=2 && PF16909:Vacuolar-sorting-associated 13 protein C-terminal|PF16908:Vacuolar sorting-associated protein 13, N-terminal|PF16910:Repeating coiled region of VPS13|PF06650:SHR-binding domain of vacuolar-sorting associated protein 13|PF12624:N-terminal region of Chorein or VPS13	-
HaiMa01004	HaiMa01004	GWHBAVH00000001	21484971	21489323	+	2478	protein_coding	- && sp|A8MY62|BLML_HUMAN Putative beta-lactamase-like 1 OS=Homo sapiens OX=9606 GN=LACTBL1 PE=2 SV=2 && PF00144:Beta-lactamase	-
HaiMa01005	HaiMa01005	GWHBAVH00000001	21490917	21495687	-	1734	protein_coding	- && sp|O43463|SUV91_HUMAN Histone-lysine N-methyltransferase SUV39H1 OS=Homo sapiens OX=9606 GN=SUV39H1 PE=1 SV=1 && PF00385:Chromo (CHRromatin Organisation MOdifier) domain|PF00856:SET domain|PF05033:Pre-SET motif	-
HaiMa01006	HaiMa01006	GWHBAVH00000001	21496074	21521075	+	6625	protein_coding	- && sp|Q8CFC2|MYT1_MOUSE Myelin transcription factor 1 OS=Mus musculus OX=10090 GN=Myt1 PE=1 SV=1 && PF08474:Myelin transcription factor 1|PF01530:Zinc finger, C2HC type|PF03062:MBOAT, membrane-bound O-acyltransferase family	-
HaiMa01007	HaiMa01007	GWHBAVH00000001	21522056	21534726	-	4852	protein_coding	- && sp|Q8IXJ9|ASXL1_HUMAN Polycomb group protein ASXL1 OS=Homo sapiens OX=9606 GN=ASXL1 PE=1 SV=4 && PF05066:HB1, ASXL, restriction endonuclease HTH domain|PF13922:PHD domain of transcriptional enhancer, Asx|PF13919:Asx homology domain	-
HaiMa01009	HaiMa01009	GWHBAVH00000001	21537889	21545228	+	5650	protein_coding	- && sp|Q9UPG8|PLAL2_HUMAN Zinc finger protein PLAGL2 OS=Homo sapiens OX=9606 GN=PLAGL2 PE=1 SV=1 && -	-
HaiMa01010	HaiMa01010	GWHBAVH00000001	21546179	21557788	+	3937	protein_coding	- && sp|Q80U63|MFN2_MOUSE Mitofusin-2 OS=Mus musculus OX=10090 GN=Mfn2 PE=1 SV=3 && PF00350:Dynamin family|PF04799:fzo-like conserved region	-
HaiMa01012	HaiMa01012	GWHBAVH00000001	21602880	21609252	-	2806	protein_coding	- && sp|Q9Z2K0|DEDD_RAT Death effector domain-containing protein OS=Rattus norvegicus OX=10116 GN=Dedd PE=2 SV=1 && PF01335:Death effector domain	-
HaiMa01013	HaiMa01013	GWHBAVH00000001	21611524	21616455	+	842	protein_coding	- && sp|P63315|TNNC1_BOVIN Troponin C, slow skeletal and cardiac muscles OS=Bos taurus OX=9913 GN=TNNC1 PE=1 SV=1 && PF13499:EF-hand domain pair|PF13833:EF-hand domain pair	-
HaiMa01015	HaiMa01015	GWHBAVH00000001	21622025	21630056	-	2451	protein_coding	- && sp|Q503E1|INT11_DANRE Integrator complex subunit 11 OS=Danio rerio OX=7955 GN=cpsf3l PE=2 SV=1 && PF16661:Metallo-beta-lactamase superfamily domain|PF07521:Zn-dependent metallo-hydrolase RNA specificity domain|PF10996:Beta-Casp domain	-
HaiMa01016	HaiMa01016	GWHBAVH00000001	21630343	21634082	+	1188	protein_coding	- && sp|Q6DBQ8|CPTP_DANRE Ceramide-1-phosphate transfer protein OS=Danio rerio OX=7955 GN=cptp PE=2 SV=1 && PF08718:Glycolipid transfer protein (GLTP)	-
HaiMa01020	HaiMa01020	GWHBAVH00000001	21677083	21685298	-	5838	protein_coding	- && sp|Q5GH72|XKR7_HUMAN XK-related protein 7 OS=Homo sapiens OX=9606 GN=XKR7 PE=2 SV=1 && PF09815:XK-related protein	-
HaiMa01021	HaiMa01021	GWHBAVH00000001	21708810	21709412	-	603	protein_coding	- && sp|Q5GH64|XKR7_MOUSE XK-related protein 7 OS=Mus musculus OX=10090 GN=Xkr7 PE=2 SV=1 && PF09815:XK-related protein	-
HaiMa01022	HaiMa01022	GWHBAVH00000001	21733295	21740035	-	4687	protein_coding	- && sp|B3DLD3|SOX18_XENTR Transcription factor Sox-18 OS=Xenopus tropicalis OX=8364 GN=sox18 PE=2 SV=1 && PF00505:HMG (high mobility group) box|PF12067:Sox 17/18 central domain	-
HaiMa01024	HaiMa01024	GWHBAVH00000001	21776171	21800837	-	3503	protein_coding	- && sp|Q9UGC6|RGS17_HUMAN Regulator of G-protein signaling 17 OS=Homo sapiens OX=9606 GN=RGS17 PE=1 SV=2 && PF00615:Regulator of G protein signaling domain	-
HaiMa01026	HaiMa01026	GWHBAVH00000001	21838026	21875452	-	4582	protein_coding	- && sp|P41146|OPRX_HUMAN Nociceptin receptor OS=Homo sapiens OX=9606 GN=OPRL1 PE=1 SV=1 && PF00001:7 transmembrane receptor (rhodopsin family)	-
HaiMa01029	HaiMa01029	GWHBAVH00000001	21969837	21989914	+	4998	protein_coding	- && sp|Q6ZZY0|CRY1_SYLBO Cryptochrome-1 OS=Sylvia borin OX=73324 GN=CRY1 PE=2 SV=1 && -	-
HaiMa01030	HaiMa01030	GWHBAVH00000001	22005286	22014340	-	1768	protein_coding	- && sp|Q7ZUC2|CAB45_DANRE 45 kDa calcium-binding protein OS=Danio rerio OX=7955 GN=sdf4 PE=2 SV=1 && -	-
HaiMa01031	HaiMa01031	GWHBAVH00000001	22014028	22034725	+	2365	protein_coding	- && sp|A1A5X5|ADIPL_DANRE Adipolin OS=Danio rerio OX=7955 GN=c1qtnf12 PE=2 SV=1 && -	-
HaiMa01034	HaiMa01034	GWHBAVH00000001	22137261	22149270	+	4007	protein_coding	- && sp|Q6NYM1|KLH21_DANRE Kelch-like protein 21 OS=Danio rerio OX=7955 GN=klhl21 PE=2 SV=1 && PF01344:Kelch motif|PF00651:BTB/POZ domain|PF07707:BTB And C-terminal Kelch|PF13964:Kelch motif	-
HaiMa01035	HaiMa01035	GWHBAVH00000001	22149544	22156486	-	2863	protein_coding	- && sp|Q1H9T6|TZAP_MOUSE Telomere zinc finger-associated protein OS=Mus musculus OX=10090 GN=Zbtb48 PE=1 SV=1 && PF00096:Zinc finger, C2H2 type|PF00651:BTB/POZ domain	-
HaiMa01036	HaiMa01036	GWHBAVH00000001	22156527	22162658	+	2815	protein_coding	- && sp|E1BPN0|NOL9_BOVIN Polynucleotide 5'-hydroxyl-kinase NOL9 OS=Bos taurus OX=9913 GN=NOL9 PE=3 SV=1 && PF16575:mRNA cleavage and polyadenylation factor CLP1 P-loop	-
HaiMa01037	HaiMa01037	GWHBAVH00000001	22163226	22167845	-	1224	protein_coding	- && sp|Q9NXX6|NSE4A_HUMAN Non-structural maintenance of chromosomes element 4 homolog A OS=Homo sapiens OX=9606 GN=NSMCE4A PE=1 SV=2 && PF15412:Binding domain of Nse4/EID3 to Nse3-MAGE|PF08743:Nse4 C-terminal	-
HaiMa01038	HaiMa01038	GWHBAVH00000001	22204615	22230157	+	4836	protein_coding	- && sp|Q6RFZ7|PKHG5_RAT Pleckstrin homology domain-containing family G member 5 OS=Rattus norvegicus OX=10116 GN=Plekhg5 PE=1 SV=1 && PF00621:RhoGEF domain	-
HaiMa01039	HaiMa01039	GWHBAVH00000001	22234711	22251452	+	1255	protein_coding	- && sp|Q8BLS7|SWAHA_MOUSE Ankyrin repeat domain-containing protein SOWAHA OS=Mus musculus OX=10090 GN=Sowaha PE=1 SV=2 && PF13637:Ankyrin repeats (many copies)	-
HaiMa01041	HaiMa01041	GWHBAVH00000001	22260966	22264151	+	1101	protein_coding	- && sp|Q9YGK8|IRX1A_XENLA Iroquois-class homeodomain protein irx-1-A OS=Xenopus laevis OX=8355 GN=irx1-a PE=2 SV=1 && PF05920:Homeobox KN domain	-
HaiMa01042	HaiMa01042	GWHBAVH00000001	22264831	22271113	-	1605	protein_coding	- && sp|P27512|TNR5_MOUSE Tumor necrosis factor receptor superfamily member 5 OS=Mus musculus OX=10090 GN=Cd40 PE=1 SV=3 && PF00020:TNFR/NGFR cysteine-rich region	-
HaiMa01043	HaiMa01043	GWHBAVH00000001	22274730	22306489	+	4608	protein_coding	- && sp|Q8BME9|CBLN4_MOUSE Cerebellin-4 OS=Mus musculus OX=10090 GN=Cbln4 PE=1 SV=1 && -	-
HaiMa01045	HaiMa01045	GWHBAVH00000001	22332037	22333874	-	1203	protein_coding	- && - && PF00583:Acetyltransferase (GNAT) family	-
HaiMa01046	HaiMa01046	GWHBAVH00000001	22346219	22348758	-	571	protein_coding	- && sp|Q9NQP4|PFD4_HUMAN Prefoldin subunit 4 OS=Homo sapiens OX=9606 GN=PFDN4 PE=1 SV=1 && PF01920:Prefoldin subunit	-
HaiMa01047	HaiMa01047	GWHBAVH00000001	22351674	22371383	+	2156	protein_coding	- && - && -	-
HaiMa01049	HaiMa01049	GWHBAVH00000001	22434073	22487211	-	3637	protein_coding	- && sp|Q9NRE2|TSH2_HUMAN Teashirt homolog 2 OS=Homo sapiens OX=9606 GN=TSHZ2 PE=1 SV=3 && -	-
HaiMa01050	HaiMa01050	GWHBAVH00000001	22579153	22585035	+	3465	protein_coding	- && sp|Q9NTW7|ZF64B_HUMAN Zinc finger protein 64 OS=Homo sapiens OX=9606 GN=ZFP64 PE=1 SV=3 && PF13912:C2H2-type zinc finger	-
HaiMa01052	HaiMa01052	GWHBAVH00000001	22630901	22660204	+	4057	protein_coding	- && sp|O75110|ATP9A_HUMAN Probable phospholipid-transporting ATPase IIA OS=Homo sapiens OX=9606 GN=ATP9A PE=1 SV=3 && PF00122:E1-E2 ATPase|PF16209:Phospholipid-translocating ATPase N-terminal|PF00702:haloacid dehalogenase-like hydrolase|PF16212:Phospholipid-translocating P-type ATPase C-terminal	-
HaiMa01054	HaiMa01054	GWHBAVH00000001	22666698	22691589	+	5589	protein_coding	- && sp|Q60591|NFAC2_MOUSE Nuclear factor of activated T-cells, cytoplasmic 2 OS=Mus musculus OX=10090 GN=Nfatc2 PE=1 SV=3 && PF00554:Rel homology DNA-binding domain|PF16179:Rel homology dimerisation domain	-
HaiMa01056	HaiMa01056	GWHBAVH00000001	22726537	22761278	+	3674	protein_coding	- && sp|Q1JPZ3|SRC_DANRE Proto-oncogene tyrosine-protein kinase Src OS=Danio rerio OX=7955 GN=src PE=1 SV=2 && PF00018:SH3 domain|PF00017:SH2 domain|PF07714:Protein tyrosine kinase	-
HaiMa01060	HaiMa01060	GWHBAVH00000001	22764133	22784466	+	6589	protein_coding	- && sp|Q502K3|ANR52_DANRE Serine/threonine-protein phosphatase 6 regulatory ankyrin repeat subunit C OS=Danio rerio OX=7955 GN=ankrd52 PE=2 SV=1 && PF12796:Ankyrin repeats (3 copies)|PF13637:Ankyrin repeats (many copies)	-
HaiMa01062	HaiMa01062	GWHBAVH00000001	22794336	22803470	+	2568	protein_coding	- && sp|Q7ZW16|RNF41_DANRE E3 ubiquitin-protein ligase NRDP1 OS=Danio rerio OX=7955 GN=rnf41 PE=2 SV=1 && PF08941:USP8 interacting|PF13923:Zinc finger, C3HC4 type (RING finger)	-
HaiMa01063	HaiMa01063	GWHBAVH00000001	22809567	22841174	+	3624	protein_coding	- && sp|A0JN54|DGKA_BOVIN Diacylglycerol kinase alpha OS=Bos taurus OX=9913 GN=DGKA PE=2 SV=1 && PF13499:EF-hand domain pair|PF00130:Phorbol esters/diacylglycerol binding domain (C1 domain)|PF14513:Diacylglycerol kinase N-terminus|PF00609:Diacylglycerol kinase accessory domain|PF00781:Diacylglycerol kinase catalytic domain	-
HaiMa01064	HaiMa01064	GWHBAVH00000001	22842177	22851751	+	1597	protein_coding	- && sp|Q9JJA9|GRASP_MOUSE General receptor for phosphoinositides 1-associated scaffold protein OS=Mus musculus OX=10090 GN=Tamalin PE=1 SV=2 && PF00595:PDZ domain	-
HaiMa01065	HaiMa01065	GWHBAVH00000001	22864225	22866697	-	1527	protein_coding	- && sp|P68362|TBA1A_CRIGR Tubulin alpha-1A chain OS=Cricetulus griseus OX=10029 GN=TUBA1A PE=2 SV=1 && PF03953:Tubulin C-terminal domain|PF00091:Tubulin/FtsZ family, GTPase domain	-
HaiMa01066	HaiMa01066	GWHBAVH00000001	22871885	22874861	+	1625	protein_coding	- && sp|P36220|TBA_TORMA Tubulin alpha chain OS=Torpedo marmorata OX=7788 PE=2 SV=1 && PF00091:Tubulin/FtsZ family, GTPase domain|PF03953:Tubulin C-terminal domain	-
HaiMa01067	HaiMa01067	GWHBAVH00000001	22875102	22884242	-	2142	protein_coding	- && sp|Q98917|PMEL_CHICK Melanocyte protein PMEL OS=Gallus gallus OX=9031 GN=PMEL PE=1 SV=3 && PF00801:PKD domain	-
HaiMa01068	HaiMa01068	GWHBAVH00000001	22883861	22889245	+	2734	protein_coding	- && sp|Q6DFA6|CQ10A_XENLA Coenzyme Q-binding protein COQ10 homolog A, mitochondrial OS=Xenopus laevis OX=8355 GN=coq10b-a PE=2 SV=1 && PF03364:Polyketide cyclase / dehydrase and lipid transport	-
HaiMa01069	HaiMa01069	GWHBAVH00000001	22890490	22903245	-	2805	protein_coding	- && sp|Q6S9V7|CISY_KATPE Citrate synthase, mitochondrial OS=Katsuwonus pelamis OX=8226 GN=cs PE=2 SV=1 && PF00285:Citrate synthase, C-terminal domain	-
HaiMa01071	HaiMa01071	GWHBAVH00000001	22949071	22958876	+	2817	protein_coding	- && sp|Q9H0H5|RGAP1_HUMAN Rac GTPase-activating protein 1 OS=Homo sapiens OX=9606 GN=RACGAP1 PE=1 SV=1 && PF00130:Phorbol esters/diacylglycerol binding domain (C1 domain)|PF00620:RhoGAP domain	-
HaiMa01072	HaiMa01072	GWHBAVH00000001	22959231	22962400	-	932	protein_coding	- && - && PF06966:Protein of unknown function (DUF1295)	-
HaiMa01073	HaiMa01073	GWHBAVH00000001	22961178	22974111	+	1808	protein_coding	- && sp|Q68FR2|BIN2_RAT Bridging integrator 2 OS=Rattus norvegicus OX=10116 GN=Bin2 PE=1 SV=1 && PF03114:BAR domain	-
HaiMa01074	HaiMa01074	GWHBAVH00000001	22980227	22983446	-	615	protein_coding	- && sp|Q3T0K9|DAZP2_BOVIN DAZ-associated protein 2 OS=Bos taurus OX=9913 GN=DAZAP2 PE=2 SV=1 && PF11029:DAZ associated protein 2 (DAZAP2)	-
HaiMa01075	HaiMa01075	GWHBAVH00000001	22984957	22997481	+	3684	protein_coding	- && sp|P31367|PO6F1_DANRE POU domain, class 6, transcription factor 1 OS=Danio rerio OX=7955 GN=pou6f1 PE=2 SV=1 && -	-
HaiMa01076	HaiMa01076	GWHBAVH00000001	22998578	23008769	+	2862	protein_coding	- && sp|Q6NZH6|TFCP2_XENTR Transcription factor CP2 OS=Xenopus tropicalis OX=8364 GN=tfcp2 PE=2 SV=1 && PF18016:SAM domain (Sterile alpha motif)|PF04516:CP2 transcription factor	-
HaiMa01077	HaiMa01077	GWHBAVH00000001	23008920	23020985	+	5000	protein_coding	- && sp|Q9H175|CSRN2_HUMAN Cysteine/serine-rich nuclear protein 2 OS=Homo sapiens OX=9606 GN=CSRNP2 PE=1 SV=1 && PF16019:Cysteine/serine-rich nuclear protein N-terminus	-
HaiMa01078	HaiMa01078	GWHBAVH00000001	23050012	23101012	+	6017	protein_coding	- && sp|Q06274|ITA5_XENLA Integrin alpha-5 OS=Xenopus laevis OX=8355 GN=itga5 PE=2 SV=1 && PF08441:Integrin alpha|PF01839:FG-GAP repeat	-
HaiMa01079	HaiMa01079	GWHBAVH00000001	23101138	23129754	-	3133	protein_coding	- && sp|O95398|RPGF3_HUMAN Rap guanine nucleotide exchange factor 3 OS=Homo sapiens OX=9606 GN=RAPGEF3 PE=1 SV=6 && PF00618:RasGEF N-terminal motif|PF00617:RasGEF domain|PF00027:Cyclic nucleotide-binding domain|PF00610:Domain found in Dishevelled, Egl-10, and Pleckstrin (DEP)	-
HaiMa01080	HaiMa01080	GWHBAVH00000001	23136297	23140312	+	2690	protein_coding	- && sp|Q7T3B2|HRG1A_DANRE Heme transporter hrg1-A OS=Danio rerio OX=7955 GN=slc48a1b PE=2 SV=1 && PF16954:Haem-transporter, endosomal/lysosomal, haem-responsive gene	-
HaiMa01083	HaiMa01083	GWHBAVH00000001	23401392	23490840	+	9763	protein_coding	- && sp|O75051|PLXA2_HUMAN Plexin-A2 OS=Homo sapiens OX=9606 GN=PLXNA2 PE=1 SV=4 && -	-
HaiMa01084	HaiMa01084	GWHBAVH00000001	23497121	23501426	-	1991	protein_coding	- && sp|Q6EV70|OFUT1_RAT GDP-fucose protein O-fucosyltransferase 1 OS=Rattus norvegicus OX=10116 GN=Pofut1 PE=1 SV=1 && PF10250:GDP-fucose protein O-fucosyltransferase	-
HaiMa01085	HaiMa01085	GWHBAVH00000001	23541759	23551530	+	3318	protein_coding	- && sp|Q9UPG8|PLAL2_HUMAN Zinc finger protein PLAGL2 OS=Homo sapiens OX=9606 GN=PLAGL2 PE=1 SV=1 && -	-
HaiMa01088	HaiMa01088	GWHBAVH00000001	23615248	23628588	+	2816	protein_coding	- && sp|Q80U23|SNPH_MOUSE Syntaphilin OS=Mus musculus OX=10090 GN=Snph PE=1 SV=3 && PF15290:Golgi-localised syntaxin-1-binding clamp	-
HaiMa01089	HaiMa01089	GWHBAVH00000001	23634871	23650381	-	3275	protein_coding	- && sp|O00560|SDCB1_HUMAN Syntenin-1 OS=Homo sapiens OX=9606 GN=SDCBP PE=1 SV=1 && PF17820:PDZ domain	-
HaiMa01090	HaiMa01090	GWHBAVH00000001	23651369	23657725	-	1405	protein_coding	- && sp|P18203|FKB1A_BOVIN Peptidyl-prolyl cis-trans isomerase FKBP1A OS=Bos taurus OX=9913 GN=FKBP1A PE=1 SV=2 && PF00254:FKBP-type peptidyl-prolyl cis-trans isomerase	-
HaiMa01091	HaiMa01091	GWHBAVH00000001	23659859	23664767	-	1449	protein_coding	- && sp|Q5ZK10|NSF1C_CHICK NSFL1 cofactor p47 OS=Gallus gallus OX=9031 GN=NSFL1C PE=2 SV=1 && PF00789:UBX domain|PF14555:UBA-like domain|PF08059:SEP domain	-
HaiMa01092	HaiMa01092	GWHBAVH00000001	23694955	23706891	-	10891	protein_coding	- && sp|Q2KJ38|F110B_BOVIN Protein FAM110B OS=Bos taurus OX=9913 GN=FAM110B PE=2 SV=1 && PF14160:Centrosome-associated C terminus|PF14161:Centrosome-associated N terminus	-
HaiMa01093	HaiMa01093	GWHBAVH00000001	23732238	23738105	+	751	protein_coding	- && sp|P80971|COX42_THUOB Cytochrome c oxidase subunit 4 isoform 2, mitochondrial OS=Thunnus obesus OX=8241 PE=1 SV=2 && PF02936:Cytochrome c oxidase subunit IV	-
HaiMa01094	HaiMa01094	GWHBAVH00000001	23756402	23770269	-	839	protein_coding	- && sp|Q64373|B2CL1_MOUSE Bcl-2-like protein 1 OS=Mus musculus OX=10090 GN=Bcl2l1 PE=1 SV=1 && PF00452:Apoptosis regulator proteins, Bcl-2 family|PF02180:Bcl-2 homology region 4	-
HaiMa01095	HaiMa01095	GWHBAVH00000001	23772900	23797315	-	6306	protein_coding	- && sp|Q9Y6D5|BIG2_HUMAN Brefeldin A-inhibited guanine nucleotide-exchange protein 2 OS=Homo sapiens OX=9606 GN=ARFGEF2 PE=1 SV=3 && PF16213:Dimerisation and cyclophilin-binding domain of Mon2|PF01369:Sec7 domain|PF12783:Guanine nucleotide exchange factor in Golgi transport N-terminal|PF09324:Domain of unknown function (DUF1981)	-
HaiMa01096	HaiMa01096	GWHBAVH00000001	23799114	23821155	-	5628	protein_coding	- && sp|Q9BYG5|PAR6B_HUMAN Partitioning defective 6 homolog beta OS=Homo sapiens OX=9606 GN=PARD6B PE=1 SV=1 && PF00595:PDZ domain|PF00564:PB1 domain	-
HaiMa01097	HaiMa01097	GWHBAVH00000001	23823274	23834031	-	4284	protein_coding	- && sp|Q9H2P0|ADNP_HUMAN Activity-dependent neuroprotector homeobox protein OS=Homo sapiens OX=9606 GN=ADNP PE=1 SV=1 && -	-
HaiMa01098	HaiMa01098	GWHBAVH00000001	23836793	23839775	-	1291	protein_coding	- && sp|O60762|DPM1_HUMAN Dolichol-phosphate mannosyltransferase subunit 1 OS=Homo sapiens OX=9606 GN=DPM1 PE=1 SV=1 && PF00535:Glycosyl transferase family 2	-
HaiMa01099	HaiMa01099	GWHBAVH00000001	23840309	23875382	-	5399	protein_coding	- && sp|P32018|COEA1_CHICK Collagen alpha-1(XIV) chain OS=Gallus gallus OX=9031 GN=COL14A1 PE=1 SV=2 && PF01391:Collagen triple helix repeat (20 copies)|PF00092:von Willebrand factor type A domain|PF00041:Fibronectin type III domain	-
HaiMa01101	HaiMa01101	GWHBAVH00000001	23884385	23885452	+	599	protein_coding	- && sp|Q148M7|TAF13_BOVIN Transcription initiation factor TFIID subunit 13 OS=Bos taurus OX=9913 GN=TAF13 PE=2 SV=1 && PF02269:Transcription initiation factor IID, 18kD subunit	-
HaiMa01102	HaiMa01102	GWHBAVH00000001	23886455	23898932	-	5467	protein_coding	- && sp|P81660|TNNC2_ANGAN Troponin C, skeletal muscle OS=Anguilla anguilla OX=7936 PE=1 SV=1 && PF13499:EF-hand domain pair	-
HaiMa01106	HaiMa01106	GWHBAVH00000001	23966496	23969307	-	1434	protein_coding	- && - && -	-
HaiMa01107	HaiMa01107	GWHBAVH00000001	23969823	23976861	+	2685	protein_coding	- && sp|P25285|GCST_BOVIN Aminomethyltransferase, mitochondrial OS=Bos taurus OX=9913 GN=AMT PE=1 SV=1 && PF01571:Aminomethyltransferase folate-binding domain|PF08669:Glycine cleavage T-protein C-terminal barrel domain	-
HaiMa01108	HaiMa01108	GWHBAVH00000001	23977984	23989222	+	3105	protein_coding	- && sp|Q12894|IFRD2_HUMAN Interferon-related developmental regulator 2 OS=Homo sapiens OX=9606 GN=IFRD2 PE=1 SV=3 && PF05004:Interferon-related developmental regulator (IFRD)|PF04836:Interferon-related protein conserved region	-
HaiMa01109	HaiMa01109	GWHBAVH00000001	23990426	24000130	+	2803	protein_coding	- && sp|P13798|ACPH_HUMAN Acylamino-acid-releasing enzyme OS=Homo sapiens OX=9606 GN=APEH PE=1 SV=4 && PF00326:Prolyl oligopeptidase family	-
HaiMa01111	HaiMa01111	GWHBAVH00000001	24083502	24114940	+	5143	protein_coding	- && sp|Q13214|SEM3B_HUMAN Semaphorin-3B OS=Homo sapiens OX=9606 GN=SEMA3B PE=1 SV=1 && PF01403:Sema domain	-
HaiMa01112	HaiMa01112	GWHBAVH00000001	24119518	24174034	-	5016	protein_coding	- && sp|Q4LFA9|SEM3G_MOUSE Semaphorin-3G OS=Mus musculus OX=10090 GN=Sema3g PE=2 SV=1 && PF01403:Sema domain	-
HaiMa01114	HaiMa01114	GWHBAVH00000001	24236661	24244612	-	2489	protein_coding	- && sp|B5X2S3|ARP8_SALSA Actin-related protein 8 OS=Salmo salar OX=8030 GN=actr8 PE=2 SV=1 && PF00022:Actin	-
HaiMa01116	HaiMa01116	GWHBAVH00000001	24257150	24269936	+	3392	protein_coding	- && sp|Q6UPE0|CHDH_RAT Choline dehydrogenase, mitochondrial OS=Rattus norvegicus OX=10116 GN=Chdh PE=1 SV=1 && PF05199:GMC oxidoreductase|PF00732:GMC oxidoreductase	-
HaiMa01117	HaiMa01117	GWHBAVH00000001	24269993	24334859	-	11943	protein_coding	- && sp|O73700|CAC1D_CHICK Voltage-dependent L-type calcium channel subunit alpha-1D OS=Gallus gallus OX=9031 GN=CACNA1D PE=2 SV=1 && PF00520:Ion transport protein|PF08763:Voltage gated calcium channel IQ domain|PF16885:Voltage-gated calcium channel subunit alpha, C-term|PF16905:Voltage-dependent L-type calcium channel, IQ-associated	-
HaiMa01118	HaiMa01118	GWHBAVH00000001	24335471	24344798	+	2678	protein_coding	- && sp|Q91YD3|DCP1A_MOUSE mRNA-decapping enzyme 1A OS=Mus musculus OX=10090 GN=Dcp1a PE=1 SV=1 && PF06058:Dcp1-like decapping family|PF16741:mRNA-decapping enzyme C-terminus	-
HaiMa01119	HaiMa01119	GWHBAVH00000001	24346607	24363061	+	2412	protein_coding	- && sp|P29401|TKT_HUMAN Transketolase OS=Homo sapiens OX=9606 GN=TKT PE=1 SV=3 && PF02779:Transketolase, pyrimidine binding domain|PF00456:Transketolase, thiamine diphosphate binding domain|PF02780:Transketolase, C-terminal domain	-
HaiMa01120	HaiMa01120	GWHBAVH00000001	24365741	24369484	-	1671	protein_coding	- && sp|Q96P11|NSUN5_HUMAN 28S rRNA (cytosine-C(5))-methyltransferase OS=Homo sapiens OX=9606 GN=NSUN5 PE=1 SV=2 && PF01189:16S rRNA methyltransferase RsmB/F	-
HaiMa01121	HaiMa01121	GWHBAVH00000001	24370628	24395586	-	4265	protein_coding	- && sp|Q9HBY8|SGK2_HUMAN Serine/threonine-protein kinase Sgk2 OS=Homo sapiens OX=9606 GN=SGK2 PE=1 SV=2 && PF00249:Myb-like DNA-binding domain|PF00069:Protein kinase domain|PF05699:hAT family C-terminal dimerisation region|PF13921:Myb-like DNA-binding domain	-
HaiMa01123	HaiMa01123	GWHBAVH00000001	24416181	24422187	-	1345	protein_coding	- && sp|P20042|IF2B_HUMAN Eukaryotic translation initiation factor 2 subunit 2 OS=Homo sapiens OX=9606 GN=EIF2S2 PE=1 SV=2 && PF01873:Domain found in IF2B/IF5	-
HaiMa01126	HaiMa01126	GWHBAVH00000001	24436977	24469633	-	4587	protein_coding	- && sp|P24799|GNAS_XENLA Guanine nucleotide-binding protein G(s) subunit alpha OS=Xenopus laevis OX=8355 GN=gnas PE=2 SV=1 && -	-
HaiMa01129	HaiMa01129	GWHBAVH00000001	24513544	24517549	+	1653	protein_coding	- && sp|Q6P9U4|PLD3B_RAT PRELI domain containing protein 3B OS=Rattus norvegicus OX=10116 GN=Prelid3b PE=1 SV=1 && PF04707:PRELI-like family	-
HaiMa01130	HaiMa01130	GWHBAVH00000001	24517853	24525410	-	1775	protein_coding	- && sp|P17213|BPI_HUMAN Bactericidal permeability-increasing protein OS=Homo sapiens OX=9606 GN=BPI PE=1 SV=4 && PF01273:LBP / BPI / CETP family, N-terminal domain|PF02886:LBP / BPI / CETP family, C-terminal domain	-
HaiMa01131	HaiMa01131	GWHBAVH00000001	24526315	24531202	-	3931	protein_coding	- && sp|Q6DIV6|VIAAT_XENTR Vesicular inhibitory amino acid transporter OS=Xenopus tropicalis OX=8364 GN=slc32a1 PE=2 SV=1 && PF01490:Transmembrane amino acid transporter protein	-
HaiMa01132	HaiMa01132	GWHBAVH00000001	24536363	24544576	+	3530	protein_coding	- && sp|Q5ZJA4|ARP5_CHICK Actin-related protein 5 OS=Gallus gallus OX=9031 GN=ACTR5 PE=2 SV=1 && -	-
HaiMa01133	HaiMa01133	GWHBAVH00000001	24547238	24549006	+	416	protein_coding	- && sp|Q4FZG9|NUA4L_MOUSE NADH dehydrogenase [ubiquinone] 1 alpha subcomplex subunit 4-like 2 OS=Mus musculus OX=10090 GN=Ndufa4l2 PE=3 SV=1 && PF06522:NADH-ubiquinone reductase complex 1 MLRQ subunit	-
HaiMa01135	HaiMa01135	GWHBAVH00000001	24564924	24570935	-	1335	protein_coding	- && sp|Q6DBR6|STAC3_DANRE SH3 and cysteine-rich domain-containing protein 3 OS=Danio rerio OX=7955 GN=stac3 PE=1 SV=1 && PF00018:SH3 domain|PF00130:Phorbol esters/diacylglycerol binding domain (C1 domain)	-
HaiMa01136	HaiMa01136	GWHBAVH00000001	24571714	24588431	+	6291	protein_coding	- && sp|B1AYB6|MBD5_MOUSE Methyl-CpG-binding domain protein 5 OS=Mus musculus OX=10090 GN=Mbd5 PE=2 SV=1 && -	-
HaiMa01137	HaiMa01137	GWHBAVH00000001	24590279	24609568	+	5679	protein_coding	- && sp|Q12840|KIF5A_HUMAN Kinesin heavy chain isoform 5A OS=Homo sapiens OX=9606 GN=KIF5A PE=1 SV=2 && PF00225:Kinesin motor domain	-
HaiMa01138	HaiMa01138	GWHBAVH00000001	24628184	24642963	+	6179	protein_coding	- && sp|Q96PX9|PKH4B_HUMAN Pleckstrin homology domain-containing family G member 4B OS=Homo sapiens OX=9606 GN=PLEKHG4B PE=1 SV=4 && -	-
HaiMa01141	HaiMa01141	GWHBAVH00000001	24662735	24666410	+	1916	protein_coding	- && sp|Q504E7|SZRD1_DANRE SUZ domain-containing protein 1 OS=Danio rerio OX=7955 GN=szrd1 PE=1 SV=1 && PF12752:SUZ domain|PF12901:SUZ-C motif	-
HaiMa01142	HaiMa01142	GWHBAVH00000001	24666536	24689260	-	3530	protein_coding	- && sp|Q9NQ11|AT132_HUMAN Polyamine-transporting ATPase 13A2 OS=Homo sapiens OX=9606 GN=ATP13A2 PE=1 SV=2 && PF00122:E1-E2 ATPase|PF12409:P5-type ATPase cation transporter|PF00702:haloacid dehalogenase-like hydrolase	-
HaiMa01143	HaiMa01143	GWHBAVH00000001	24689678	24694371	-	1391	protein_coding	- && sp|A5PL98|SDHB_DANRE Succinate dehydrogenase [ubiquinone] iron-sulfur subunit, mitochondrial OS=Danio rerio OX=7955 GN=sdhb PE=2 SV=1 && PF13534:4Fe-4S dicluster domain|PF13085:2Fe-2S iron-sulfur cluster binding domain	-
HaiMa01144	HaiMa01144	GWHBAVH00000001	24697826	24712342	-	1515	protein_coding	- && sp|Q5SV17|TM240_HUMAN Transmembrane protein 240 OS=Homo sapiens OX=9606 GN=TMEM240 PE=2 SV=2 && PF15207:TMEM240 family	-
HaiMa01145	HaiMa01145	GWHBAVH00000001	24714752	24721714	+	1242	protein_coding	- && sp|Q5T2D3|OTUD3_HUMAN OTU domain-containing protein 3 OS=Homo sapiens OX=9606 GN=OTUD3 PE=1 SV=1 && PF02338:OTU-like cysteine protease	-
HaiMa01146	HaiMa01146	GWHBAVH00000001	24723226	24726883	-	1060	protein_coding	- && sp|Q5RKQ0|SPF27_DANRE Pre-mRNA-splicing factor SPF27 OS=Danio rerio OX=7955 GN=bcas2 PE=2 SV=1 && PF05700:Breast carcinoma amplified sequence 2 (BCAS2)	-
HaiMa01147	HaiMa01147	GWHBAVH00000001	24729552	24754323	+	3612	protein_coding	- && sp|Q6E2N3|TRI33_DANRE E3 ubiquitin-protein ligase TRIM33 OS=Danio rerio OX=7955 GN=trim33 PE=2 SV=1 && PF00643:B-box zinc finger|PF13445:RING-type zinc-finger|PF00439:Bromodomain	-
HaiMa01148	HaiMa01148	GWHBAVH00000001	24754957	24763899	+	1669	protein_coding	- && sp|Q6ZP29|LAAT1_HUMAN Lysosomal amino acid transporter 1 homolog OS=Homo sapiens OX=9606 GN=SLC66A1 PE=1 SV=1 && PF04193:PQ loop repeat	-
HaiMa01149	HaiMa01149	GWHBAVH00000001	24769457	24779330	+	2080	protein_coding	- && sp|Q62735|NR1H4_RAT Bile acid receptor OS=Rattus norvegicus OX=10116 GN=Nr1h4 PE=1 SV=1 && PF00104:Ligand-binding domain of nuclear hormone receptor|PF00105:Zinc finger, C4 type (two domains)	-
HaiMa01150	HaiMa01150	GWHBAVH00000001	24779719	24791979	-	5034	protein_coding	- && sp|B2KF05|BRPF3_MOUSE Bromodomain and PHD finger-containing protein 3 OS=Mus musculus OX=10090 GN=Brpf3 PE=1 SV=1 && PF10513:Enhancer of polycomb-like|PF13832:PHD-zinc-finger like domain|PF00855:PWWP domain|PF13831:PHD-finger|PF00439:Bromodomain	-
HaiMa01151	HaiMa01151	GWHBAVH00000001	24792393	24806775	-	2062	protein_coding	- && sp|O15264|MK13_HUMAN Mitogen-activated protein kinase 13 OS=Homo sapiens OX=9606 GN=MAPK13 PE=1 SV=1 && PF00069:Protein kinase domain	-
HaiMa01152	HaiMa01152	GWHBAVH00000001	24842432	24866696	-	579	protein_coding	- && sp|Q3ZBS2|TAFA5_BOVIN Chemokine-like protein TAFA-5 OS=Bos taurus OX=9913 GN=TAFA5 PE=2 SV=2 && PF12020:TAFA family	-
HaiMa01153	HaiMa01153	GWHBAVH00000001	24913285	24935853	-	4421	protein_coding	- && sp|Q9JLN9|MTOR_MOUSE Serine/threonine-protein kinase mTOR OS=Mus musculus OX=10090 GN=Mtor PE=1 SV=2 && -	-
HaiMa01155	HaiMa01155	GWHBAVH00000001	24955947	24958566	+	1659	protein_coding	- && sp|Q8R1Q3|ANGL7_MOUSE Angiopoietin-related protein 7 OS=Mus musculus OX=10090 GN=Angptl7 PE=2 SV=1 && PF00147:Fibrinogen beta and gamma chains, C-terminal globular domain	-
HaiMa01156	HaiMa01156	GWHBAVH00000001	24961619	24962676	-	360	protein_coding	- && sp|P42345|MTOR_HUMAN Serine/threonine-protein kinase mTOR OS=Homo sapiens OX=9606 GN=MTOR PE=1 SV=1 && -	-
HaiMa01157	HaiMa01157	GWHBAVH00000001	24963113	24986372	-	3999	protein_coding	- && sp|Q9JLN9|MTOR_MOUSE Serine/threonine-protein kinase mTOR OS=Mus musculus OX=10090 GN=Mtor PE=1 SV=2 && PF11865:Domain of unknown function (DUF3385)	-
HaiMa01160	HaiMa01160	GWHBAVH00000001	25078842	25097283	+	983	protein_coding	- && sp|P25304|AGRIN_RAT Agrin OS=Rattus norvegicus OX=10116 GN=Agrn PE=1 SV=2 && -	-
HaiMa01161	HaiMa01161	GWHBAVH00000001	25121015	25256783	+	7823	protein_coding	- && sp|P31696|AGRIN_CHICK Agrin OS=Gallus gallus OX=9031 GN=AGRN PE=1 SV=3 && PF00053:Laminin EGF domain|PF01390:SEA domain|PF07648:Kazal-type serine protease inhibitor domain|PF00054:Laminin G domain|PF00008:EGF-like domain	-
HaiMa01162	HaiMa01162	GWHBAVH00000001	25260377	25295963	+	5545	protein_coding	- && sp|Q06124|PTN11_HUMAN Tyrosine-protein phosphatase non-receptor type 11 OS=Homo sapiens OX=9606 GN=PTPN11 PE=1 SV=3 && PF00102:Protein-tyrosine phosphatase|PF00017:SH2 domain	-
HaiMa01164	HaiMa01164	GWHBAVH00000001	25297291	25306867	-	1990	protein_coding	- && sp|Q3UV31|RN223_MOUSE RING finger protein 223 OS=Mus musculus OX=10090 GN=Rnf223 PE=2 SV=2 && PF13445:RING-type zinc-finger	-
HaiMa01165	HaiMa01165	GWHBAVH00000001	25311115	25322871	-	2581	protein_coding	- && sp|Q68D51|DEN2C_HUMAN DENN domain-containing protein 2C OS=Homo sapiens OX=9606 GN=DENND2C PE=1 SV=2 && PF02141:DENN (AEX-3) domain|PF03456:uDENN domain|PF03455:dDENN domain	-
HaiMa01167	HaiMa01167	GWHBAVH00000001	25330874	25344133	-	2381	protein_coding	- && sp|P23109|AMPD1_HUMAN AMP deaminase 1 OS=Homo sapiens OX=9606 GN=AMPD1 PE=1 SV=2 && PF00962:Adenosine/AMP deaminase	-
HaiMa01169	HaiMa01169	GWHBAVH00000001	25351962	25365753	-	3862	protein_coding	- && sp|O75534|CSDE1_HUMAN Cold shock domain-containing protein E1 OS=Homo sapiens OX=9606 GN=CSDE1 PE=1 SV=2 && PF00313:'Cold-shock' DNA-binding domain|PF12901:SUZ-C motif	-
HaiMa01170	HaiMa01170	GWHBAVH00000001	25374511	25377371	+	1451	protein_coding	- && sp|Q9BRV8|SIKE1_HUMAN Suppressor of IKBKE 1 OS=Homo sapiens OX=9606 GN=SIKE1 PE=1 SV=1 && PF05769:SIKE family	-
HaiMa01171	HaiMa01171	GWHBAVH00000001	25377836	25379108	+	222	protein_coding	- && sp|Q5TGZ0|MIC10_HUMAN MICOS complex subunit MIC10 OS=Homo sapiens OX=9606 GN=MICOS10 PE=1 SV=1 && -	-
HaiMa01173	HaiMa01173	GWHBAVH00000001	25388253	25389579	+	1327	protein_coding	- && sp|P50406|5HT6R_HUMAN 5-hydroxytryptamine receptor 6 OS=Homo sapiens OX=9606 GN=HTR6 PE=1 SV=1 && -	-
HaiMa01174	HaiMa01174	GWHBAVH00000001	25389581	25397970	-	2385	protein_coding	- && sp|Q5TGY1|TMCO4_HUMAN Transmembrane and coiled-coil domain-containing protein 4 OS=Homo sapiens OX=9606 GN=TMCO4 PE=1 SV=1 && PF05277:Protein of unknown function (DUF726)	-
HaiMa01175	HaiMa01175	GWHBAVH00000001	25412199	25425132	+	2808	protein_coding	- && sp|Q8R2Z5|VWA1_MOUSE von Willebrand factor A domain-containing protein 1 OS=Mus musculus OX=10090 GN=Vwa1 PE=1 SV=1 && PF00092:von Willebrand factor type A domain|PF00041:Fibronectin type III domain	-
HaiMa01176	HaiMa01176	GWHBAVH00000001	25433554	25459515	+	4693	protein_coding	- && sp|Q86X10|RLGPB_HUMAN Ral GTPase-activating protein subunit beta OS=Homo sapiens OX=9606 GN=RALGAPB PE=1 SV=1 && -	-
HaiMa01177	HaiMa01177	GWHBAVH00000001	25465186	25557715	+	6581	protein_coding	- && sp|Q8TCU6|PREX1_HUMAN Phosphatidylinositol 3,4,5-trisphosphate-dependent Rac exchanger 1 protein OS=Homo sapiens OX=9606 GN=PREX1 PE=1 SV=3 && PF00621:RhoGEF domain|PF17820:PDZ domain|PF00610:Domain found in Dishevelled, Egl-10, and Pleckstrin (DEP)	-
HaiMa01180	HaiMa01180	GWHBAVH00000001	25581537	25592096	+	4641	protein_coding	- && sp|O43526|KCNQ2_HUMAN Potassium voltage-gated channel subfamily KQT member 2 OS=Homo sapiens OX=9606 GN=KCNQ2 PE=1 SV=2 && PF11956:Ankyrin-G binding motif of KCNQ2-3|PF16642:Unstructured region on Potassium channel subunit alpha KvLQT2|PF03520:KCNQ voltage-gated potassium channel	-
HaiMa01181	HaiMa01181	GWHBAVH00000001	25593705	25616927	-	5721	protein_coding	- && sp|Q96BD0|SO4A1_HUMAN Solute carrier organic anion transporter family member 4A1 OS=Homo sapiens OX=9606 GN=SLCO4A1 PE=1 SV=2 && PF07648:Kazal-type serine protease inhibitor domain|PF03137:Organic Anion Transporter Polypeptide (OATP) family	-
HaiMa01185	HaiMa01185	GWHBAVH00000001	25711843	25725523	+	2424	protein_coding	- && sp|P43692|GATA5_CHICK Transcription factor GATA-5 OS=Gallus gallus OX=9031 GN=GATA5 PE=1 SV=1 && PF00320:GATA zinc finger|PF05349:GATA-type transcription activator, N-terminal	-
HaiMa01187	HaiMa01187	GWHBAVH00000001	25753522	25768330	+	3433	protein_coding	- && sp|Q8NC74|RB8NL_HUMAN RBBP8 N-terminal-like protein OS=Homo sapiens OX=9606 GN=RBBP8NL PE=1 SV=3 && PF10482:Tumour-suppressor protein CtIP N-terminal domain	-
HaiMa01188	HaiMa01188	GWHBAVH00000001	25771332	25786521	+	2298	protein_coding	- && sp|P08631|HCK_HUMAN Tyrosine-protein kinase HCK OS=Homo sapiens OX=9606 GN=HCK PE=1 SV=5 && PF07714:Protein tyrosine kinase|PF00017:SH2 domain|PF00018:SH3 domain	-
HaiMa01189	HaiMa01189	GWHBAVH00000001	25788690	25800265	+	2859	protein_coding	- && sp|Q5RDY2|TM9S4_PONAB Transmembrane 9 superfamily member 4 OS=Pongo abelii OX=9601 GN=TM9SF4 PE=2 SV=1 && PF02990:Endomembrane protein 70	-
HaiMa01191	HaiMa01191	GWHBAVH00000001	25845178	25852180	-	1779	protein_coding	- && sp|C0HAV3|ZGPAT_SALSA Zinc finger CCCH-type with G patch domain-containing protein OS=Salmo salar OX=8030 GN=zgpat PE=2 SV=1 && PF01585:G-patch domain	-
HaiMa01193	HaiMa01193	GWHBAVH00000001	25853071	25866476	+	3518	protein_coding	- && sp|O43156|TTI1_HUMAN TELO2-interacting protein 1 homolog OS=Homo sapiens OX=9606 GN=TTI1 PE=1 SV=3 && -	-
HaiMa01194	HaiMa01194	GWHBAVH00000001	25869300	25897962	-	2812	protein_coding	- && sp|Q96N03|VTM2L_HUMAN V-set and transmembrane domain-containing protein 2-like protein OS=Homo sapiens OX=9606 GN=VSTM2L PE=1 SV=1 && PF07686:Immunoglobulin V-set domain	-
HaiMa01195	HaiMa01195	GWHBAVH00000001	25902263	25933923	-	2305	protein_coding	- && sp|O62703|CTBL1_BOVIN Beta-catenin-like protein 1 OS=Bos taurus OX=9913 GN=CTNNBL1 PE=2 SV=3 && PF08216:Catenin-beta-like, Arm-motif containing nuclear	-
HaiMa01196	HaiMa01196	GWHBAVH00000001	25954470	25965745	-	3908	protein_coding	- && sp|Q9D7I9|TGM5_MOUSE Protein-glutamine gamma-glutamyltransferase 5 OS=Mus musculus OX=10090 GN=Tgm5 PE=2 SV=3 && PF00868:Transglutaminase family|PF01841:Transglutaminase-like superfamily	-
HaiMa01197	HaiMa01197	GWHBAVH00000001	25970484	25977961	-	3418	protein_coding	- && sp|Q90977|E2F1_CHICK Transcription factor E2F1 OS=Gallus gallus OX=9031 GN=E2F1 PE=2 SV=1 && PF02319:E2F/DP family winged-helix DNA-binding domain|PF16421:E2F transcription factor CC-MB domain	-
HaiMa01198	HaiMa01198	GWHBAVH00000001	25978503	25987985	+	3510	protein_coding	- && sp|Q9BYN7|ZN341_HUMAN Zinc finger protein 341 OS=Homo sapiens OX=9606 GN=ZNF341 PE=1 SV=2 && -	-
HaiMa01199	HaiMa01199	GWHBAVH00000001	25987990	26004306	-	4793	protein_coding	- && sp|Q8C863|ITCH_MOUSE E3 ubiquitin-protein ligase Itchy OS=Mus musculus OX=10090 GN=Itch PE=1 SV=2 && PF00168:C2 domain|PF00397:WW domain|PF00632:HECT-domain (ubiquitin-transferase)	-
HaiMa01200	HaiMa01200	GWHBAVH00000001	26005466	26029203	+	4094	protein_coding	- && sp|Q16602|CALRL_HUMAN Calcitonin gene-related peptide type 1 receptor OS=Homo sapiens OX=9606 GN=CALCRL PE=1 SV=2 && PF02793:Hormone receptor domain|PF00002:7 transmembrane receptor (Secretin family)	-
HaiMa01201	HaiMa01201	GWHBAVH00000001	26077992	26103527	+	8969	protein_coding	- && sp|Q9PTN2|VDRA_DANRE Vitamin D3 receptor A OS=Danio rerio OX=7955 GN=vdra PE=1 SV=2 && PF00104:Ligand-binding domain of nuclear hormone receptor|PF00105:Zinc finger, C4 type (two domains)	-
HaiMa01203	HaiMa01203	GWHBAVH00000001	26143438	26191736	+	3341	protein_coding	- && sp|Q8WUI4|HDAC7_HUMAN Histone deacetylase 7 OS=Homo sapiens OX=9606 GN=HDAC7 PE=1 SV=2 && PF00850:Histone deacetylase domain	-
HaiMa01205	HaiMa01205	GWHBAVH00000001	26191745	26194406	-	2662	protein_coding	- && - && -	-
HaiMa01207	HaiMa01207	GWHBAVH00000001	26206364	26213500	+	2530	protein_coding	- && sp|Q91431|NF7O_XENLA Nuclear factor 7, ovary OS=Xenopus laevis OX=8355 PE=2 SV=1 && PF00643:B-box zinc finger|PF15227:zinc finger of C3HC4-type, RING|PF13765:SPRY-associated domain|PF00622:SPRY domain	-
HaiMa01208	HaiMa01208	GWHBAVH00000001	26213940	26241343	+	1383	protein_coding	- && sp|Q63ZW2|MC25A_DANRE MICOS complex subunit mic25a OS=Danio rerio OX=7955 GN=chchd6a PE=2 SV=1 && PF05300:Protein of unknown function (DUF737)	-
HaiMa01215	HaiMa01215	GWHBAVH00000001	26382449	26492508	+	5927	protein_coding	- && sp|Q9UIW2|PLXA1_HUMAN Plexin-A1 OS=Homo sapiens OX=9606 GN=PLXNA1 PE=1 SV=3 && -	-
HaiMa01216	HaiMa01216	GWHBAVH00000001	26629540	26635159	+	3185	protein_coding	- && sp|Q9JME2|CHSTB_MOUSE Carbohydrate sulfotransferase 11 OS=Mus musculus OX=10090 GN=Chst11 PE=2 SV=1 && PF03567:Sulfotransferase family	-
HaiMa01217	HaiMa01217	GWHBAVH00000001	26636228	26650202	-	4376	protein_coding	- && sp|A4IG66|TM201_DANRE Transmembrane protein 201 OS=Danio rerio OX=7955 GN=tmem201 PE=2 SV=1 && PF09779:Ima1 N-terminal domain|PF10476:Protein of unknown function C-terminus (DUF2448)	-
HaiMa01219	HaiMa01219	GWHBAVH00000001	26695360	26697679	+	1361	protein_coding	- && sp|Q90Z12|HES4A_XENLA Transcription factor HES-4-A OS=Xenopus laevis OX=8355 GN=hes4-a PE=1 SV=2 && PF07527:Hairy Orange|PF00010:Helix-loop-helix DNA-binding domain	-
HaiMa01225	HaiMa01225	GWHBAVH00000001	26768818	26789977	-	2545	protein_coding	- && sp|Q494U1|PKHN1_HUMAN Pleckstrin homology domain-containing family N member 1 OS=Homo sapiens OX=9606 GN=PLEKHN1 PE=1 SV=3 && -	-
HaiMa01226	HaiMa01226	GWHBAVH00000001	26794199	26809534	-	5754	protein_coding	- && sp|Q6TDP4|KLH17_HUMAN Kelch-like protein 17 OS=Homo sapiens OX=9606 GN=KLHL17 PE=1 SV=1 && PF01344:Kelch motif|PF07707:BTB And C-terminal Kelch|PF00651:BTB/POZ domain	-
HaiMa01227	HaiMa01227	GWHBAVH00000001	26810404	26829815	+	2447	protein_coding	- && sp|Q3SYU1|NOC2L_BOVIN Nucleolar complex protein 2 homolog OS=Bos taurus OX=9913 GN=NOC2L PE=2 SV=1 && PF03715:Noc2p family	-
HaiMa01228	HaiMa01228	GWHBAVH00000001	26831919	26898910	-	5269	protein_coding	- && sp|Q96NU1|SAM11_HUMAN Sterile alpha motif domain-containing protein 11 OS=Homo sapiens OX=9606 GN=SAMD11 PE=1 SV=3 && PF01342:SAND domain	-
HaiMa01230	HaiMa01230	GWHBAVH00000001	26949922	27036119	-	6291	protein_coding	- && sp|Q62901|RERE_RAT Arginine-glutamic acid dipeptide repeats protein OS=Rattus norvegicus OX=10116 GN=Rere PE=1 SV=2 && -	-
HaiMa01232	HaiMa01232	GWHBAVH00000001	27123355	27134473	-	1940	protein_coding	- && sp|I0J1J1|ENOA_THUAL Alpha-enolase OS=Thunnus albacares OX=8236 GN=ENO1 PE=1 SV=1 && PF03952:Enolase, N-terminal domain|PF00113:Enolase, C-terminal TIM barrel domain	-
HaiMa01233	HaiMa01233	GWHBAVH00000001	27151628	27160532	+	2571	protein_coding	- && sp|P23280|CAH6_HUMAN Carbonic anhydrase 6 OS=Homo sapiens OX=9606 GN=CA6 PE=1 SV=3 && PF00354:Pentaxin family|PF00194:Eukaryotic-type carbonic anhydrase	-
HaiMa01235	HaiMa01235	GWHBAVH00000001	27169955	27176379	-	2532	protein_coding	- && sp|Q5FVG1|GP157_RAT G-protein coupled receptor 157 OS=Rattus norvegicus OX=10116 GN=Gpr157 PE=2 SV=1 && PF00002:7 transmembrane receptor (Secretin family)	-
HaiMa01236	HaiMa01236	GWHBAVH00000001	27195216	27204113	+	2213	protein_coding	- && sp|Q96BD6|SPSB1_HUMAN SPRY domain-containing SOCS box protein 1 OS=Homo sapiens OX=9606 GN=SPSB1 PE=1 SV=1 && PF07525:SOCS box|PF00622:SPRY domain	-
HaiMa01237	HaiMa01237	GWHBAVH00000001	27208440	27219620	+	1681	protein_coding	- && sp|Q6P036|S2533_DANRE Solute carrier family 25 member 33 OS=Danio rerio OX=7955 GN=slc25a33 PE=2 SV=1 && PF00153:Mitochondrial carrier protein	-
HaiMa01239	HaiMa01239	GWHBAVH00000001	27220594	27228415	+	4405	protein_coding	- && sp|P85521|C163A_BOVIN Scavenger receptor cysteine-rich type 1 protein M130 OS=Bos taurus OX=9913 GN=CD163 PE=1 SV=2 && PF00530:Scavenger receptor cysteine-rich domain|PF13895:Immunoglobulin domain	-
HaiMa01240	HaiMa01240	GWHBAVH00000001	27225536	27230594	-	3461	protein_coding	- && - && PF03020:LEM domain	-
HaiMa01241	HaiMa01241	GWHBAVH00000001	27231271	27245389	-	2804	protein_coding	- && sp|Q13609|DNSL3_HUMAN Deoxyribonuclease gamma OS=Homo sapiens OX=9606 GN=DNASE1L3 PE=1 SV=1 && PF03372:Endonuclease/Exonuclease/phosphatase family	-
HaiMa01242	HaiMa01242	GWHBAVH00000001	27246699	27253194	+	1006	protein_coding	- && sp|Q5RFH9|AT5F1_PONAB ATP synthase F(0) complex subunit B1, mitochondrial OS=Pongo abelii OX=9601 GN=ATP5PB PE=2 SV=1 && PF05405:Mitochondrial ATP synthase B chain precursor (ATP-synt_B)	-
HaiMa01243	HaiMa01243	GWHBAVH00000001	27253476	27264214	+	2347	protein_coding	- && sp|Q8TE67|ES8L3_HUMAN Epidermal growth factor receptor kinase substrate 8-like protein 3 OS=Homo sapiens OX=9606 GN=EPS8L3 PE=1 SV=2 && PF18016:SAM domain (Sterile alpha motif)|PF00018:SH3 domain|PF08416:Phosphotyrosine-binding domain	-
HaiMa01244	HaiMa01244	GWHBAVH00000001	27264215	27267464	-	1054	protein_coding	- && sp|Q9BEA9|GSTM3_MACFU Glutathione S-transferase Mu 3 OS=Macaca fuscata fuscata OX=9543 GN=GSTM3 PE=2 SV=3 && PF02798:Glutathione S-transferase, N-terminal domain|PF14497:Glutathione S-transferase, C-terminal domain	-
HaiMa01245	HaiMa01245	GWHBAVH00000001	27268614	27288796	-	3088	protein_coding	- && sp|Q01433|AMPD2_HUMAN AMP deaminase 2 OS=Homo sapiens OX=9606 GN=AMPD2 PE=1 SV=2 && PF00962:Adenosine/AMP deaminase	-
HaiMa01246	HaiMa01246	GWHBAVH00000001	27295050	27301587	+	1999	protein_coding	- && sp|P19087|GNAT2_HUMAN Guanine nucleotide-binding protein G(t) subunit alpha-2 OS=Homo sapiens OX=9606 GN=GNAT2 PE=1 SV=4 && PF00503:G-protein alpha subunit	-
HaiMa01247	HaiMa01247	GWHBAVH00000001	27302507	27318628	-	3760	protein_coding	- && sp|Q9DC51|GNAI3_MOUSE Guanine nucleotide-binding protein G(i) subunit alpha-3 OS=Mus musculus OX=10090 GN=Gnai3 PE=1 SV=3 && PF00503:G-protein alpha subunit	-
HaiMa01248	HaiMa01248	GWHBAVH00000001	27323523	27330495	-	2508	protein_coding	- && sp|Q9BZJ8|GPR61_HUMAN G-protein coupled receptor 61 OS=Homo sapiens OX=9606 GN=GPR61 PE=1 SV=2 && PF00001:7 transmembrane receptor (rhodopsin family)	-
HaiMa01249	HaiMa01249	GWHBAVH00000001	27335626	27344564	-	4126	protein_coding	- && sp|Q8C811|S35E2_MOUSE Solute carrier family 35 member E2A OS=Mus musculus OX=10090 GN=Slc35e2a PE=2 SV=1 && PF03151:Triose-phosphate Transporter family	-
HaiMa01250	HaiMa01250	GWHBAVH00000001	27346612	27371526	-	7614	protein_coding	- && sp|P58058|NADK_MOUSE NAD kinase OS=Mus musculus OX=10090 GN=Nadk PE=1 SV=2 && PF00078:Reverse transcriptase (RNA-dependent DNA polymerase)	-
HaiMa01251	HaiMa01251	GWHBAVH00000001	27373346	27400682	-	3362	protein_coding	- && sp|Q6PH57|GBB1_DANRE Guanine nucleotide-binding protein G(I)/G(S)/G(T) subunit beta-1 OS=Danio rerio OX=7955 GN=gnb1 PE=2 SV=1 && PF00400:WD domain, G-beta repeat	-
HaiMa01254	HaiMa01254	GWHBAVH00000001	27448668	27471690	+	2218	protein_coding	- && sp|O14764|GBRD_HUMAN Gamma-aminobutyric acid receptor subunit delta OS=Homo sapiens OX=9606 GN=GABRD PE=1 SV=2 && PF02932:Neurotransmitter-gated ion-channel transmembrane region|PF02931:Neurotransmitter-gated ion-channel ligand binding domain	-
HaiMa01256	HaiMa01256	GWHBAVH00000001	27605649	27624006	+	3605	protein_coding	- && sp|Q0IIY7|AJAP1_XENTR Adherens junction-associated protein 1 OS=Xenopus tropicalis OX=8364 GN=ajap1 PE=2 SV=1 && PF15298:AJAP1/PANP C-terminus	-
HaiMa01259	HaiMa01259	GWHBAVH00000001	27810626	27949582	-	4443	protein_coding	- && sp|B0DOB4|NPHP4_XENLA Nephrocystin-4 OS=Xenopus laevis OX=8355 GN=nphp4 PE=2 SV=1 && -	-
HaiMa01262	HaiMa01262	GWHBAVH00000001	27951901	27958453	+	2991	protein_coding	- && sp|O76075|DFFB_HUMAN DNA fragmentation factor subunit beta OS=Homo sapiens OX=9606 GN=DFFB PE=1 SV=1 && PF02017:CIDE-N domain|PF09230:DNA fragmentation factor 40 kDa	-
HaiMa01264	HaiMa01264	GWHBAVH00000001	27961621	27963348	+	1510	protein_coding	- && sp|Q8NFL0|B3GN7_HUMAN UDP-GlcNAc:betaGal beta-1,3-N-acetylglucosaminyltransferase 7 OS=Homo sapiens OX=9606 GN=B3GNT7 PE=1 SV=1 && PF01762:Galactosyltransferase	-
HaiMa01265	HaiMa01265	GWHBAVH00000001	27964869	27987636	-	2811	protein_coding	- && sp|O60308|CE104_HUMAN Centrosomal protein of 104 kDa OS=Homo sapiens OX=9606 GN=CEP104 PE=1 SV=1 && -	-
HaiMa01267	HaiMa01267	GWHBAVH00000001	27989928	27994371	+	2612	protein_coding	- && sp|Q8N1G4|LRC47_HUMAN Leucine-rich repeat-containing protein 47 OS=Homo sapiens OX=9606 GN=LRRC47 PE=1 SV=1 && PF03483:B3/4 domain	-
HaiMa01272	HaiMa01272	GWHBAVH00000001	28014505	28016870	+	718	protein_coding	- && sp|C0HK23|SML_SCONI L-rhamnose-binding lectin SML OS=Scomberomorus niphonius OX=321164 PE=1 SV=1 && PF02140:Galactose binding lectin domain	-
HaiMa01273	HaiMa01273	GWHBAVH00000001	28019562	28024385	-	1106	protein_coding	- && sp|C0HK23|SML_SCONI L-rhamnose-binding lectin SML OS=Scomberomorus niphonius OX=321164 PE=1 SV=1 && PF02140:Galactose binding lectin domain	-
HaiMa01274	HaiMa01274	GWHBAVH00000001	28027794	28032645	-	2242	protein_coding	- && sp|Q8C3Q9|CASP9_MOUSE Caspase-9 OS=Mus musculus OX=10090 GN=Casp9 PE=1 SV=1 && PF00619:Caspase recruitment domain|PF00656:Caspase domain	-
HaiMa01275	HaiMa01275	GWHBAVH00000001	28033286	28042365	+	3871	protein_coding	- && sp|Q9Y2G8|DJC16_HUMAN DnaJ homolog subfamily C member 16 OS=Homo sapiens OX=9606 GN=DNAJC16 PE=2 SV=3 && PF00226:DnaJ domain|PF00085:Thioredoxin	-
HaiMa01276	HaiMa01276	GWHBAVH00000001	28042979	28107941	-	9279	protein_coding	- && sp|O94964|SOGA1_HUMAN Protein SOGA1 OS=Homo sapiens OX=9606 GN=SOGA1 PE=1 SV=2 && PF11365:Protein SOGA|PF14818:Domain of unknown function (DUF4482)	-
HaiMa01278	HaiMa01278	GWHBAVH00000001	28113516	28131617	+	2971	protein_coding	- && sp|Q8BX94|OSBL2_MOUSE Oxysterol-binding protein-related protein 2 OS=Mus musculus OX=10090 GN=Osbpl2 PE=1 SV=1 && PF01237:Oxysterol-binding protein	-
HaiMa01279	HaiMa01279	GWHBAVH00000001	28133982	28138095	+	4114	protein_coding	- && - && -	-
HaiMa01280	HaiMa01280	GWHBAVH00000001	28138096	28215476	-	14820	protein_coding	- && sp|Q9UPA5|BSN_HUMAN Protein bassoon OS=Homo sapiens OX=9606 GN=BSN PE=1 SV=4 && PF05715:Piccolo Zn-finger	-
HaiMa01283	HaiMa01283	GWHBAVH00000001	28249393	28277073	+	5881	protein_coding	- && sp|A4IHD2|ARIP4_XENTR Helicase ARIP4 OS=Xenopus tropicalis OX=8364 GN=rad54l2 PE=2 SV=1 && PF00271:Helicase conserved C-terminal domain|PF00176:SNF2 family N-terminal domain	-
HaiMa01284	HaiMa01284	GWHBAVH00000001	28280548	28286257	+	4092	protein_coding	- && sp|A4FUB8|TM115_BOVIN Transmembrane protein 115 OS=Bos taurus OX=9913 GN=TMEM115 PE=2 SV=1 && PF08551:Eukaryotic integral membrane protein (DUF1751)	-
HaiMa01285	HaiMa01285	GWHBAVH00000001	28287718	28300063	+	2970	protein_coding	- && sp|Q6DHM9|RHOAB_DANRE Rho-related GTP-binding protein RhoA-B OS=Danio rerio OX=7955 GN=rhoab PE=1 SV=1 && PF00071:Ras family	-
HaiMa01286	HaiMa01286	GWHBAVH00000001	28329514	28373566	+	5766	protein_coding	- && sp|O08665|SEM3A_MOUSE Semaphorin-3A OS=Mus musculus OX=10090 GN=Sema3a PE=1 SV=2 && PF01403:Sema domain	-
HaiMa01287	HaiMa01287	GWHBAVH00000001	28377710	28383792	+	2424	protein_coding	- && sp|Q66H43|BORC6_RAT BLOC-1-related complex subunit 6 OS=Rattus norvegicus OX=10116 GN=Borcs6 PE=2 SV=2 && PF10157:BLOC-1-related complex sub-unit 6	-
HaiMa01292	HaiMa01292	GWHBAVH00000001	28466875	28482447	+	3697	protein_coding	- && sp|Q9Z1K6|ARI2_MOUSE E3 ubiquitin-protein ligase ARIH2 OS=Mus musculus OX=10090 GN=Arih2 PE=1 SV=1 && PF01485:IBR domain, a half RING-finger domain	-
HaiMa01293	HaiMa01293	GWHBAVH00000001	28483420	28494928	+	2035	protein_coding	- && sp|B0UXP9|IMDH2_DANRE Inosine-5'-monophosphate dehydrogenase 2 OS=Danio rerio OX=7955 GN=impdh2 PE=3 SV=1 && PF00478:IMP dehydrogenase / GMP reductase domain	-
HaiMa01295	HaiMa01295	GWHBAVH00000001	28505193	28509827	+	2001	protein_coding	- && sp|A0JML8|DALD3_DANRE DALR anticodon-binding domain-containing protein 3 OS=Danio rerio OX=7955 GN=dalrd3 PE=2 SV=1 && PF05746:DALR anticodon binding domain	-
HaiMa01296	HaiMa01296	GWHBAVH00000001	28531132	28605999	+	11004	protein_coding	- && sp|Q91ZI0|CELR3_MOUSE Cadherin EGF LAG seven-pass G-type receptor 3 OS=Mus musculus OX=10090 GN=Celsr3 PE=2 SV=2 && PF00002:7 transmembrane receptor (Secretin family)|PF01825:GPCR proteolysis site, GPS, motif|PF00053:Laminin EGF domain|PF00028:Cadherin domain|PF02210:Laminin G domain|PF16489:GPCR-Autoproteolysis INducing (GAIN) domain|PF00008:EGF-like domain	-
HaiMa01297	HaiMa01297	GWHBAVH00000001	28610666	28613472	-	1400	protein_coding	- && - && -	-
HaiMa01301	HaiMa01301	GWHBAVH00000001	28621227	28635323	+	3181	protein_coding	- && sp|Q8CIW6|S26A6_MOUSE Solute carrier family 26 member 6 OS=Mus musculus OX=10090 GN=Slc26a6 PE=1 SV=2 && PF01740:STAS domain|PF00916:Sulfate permease family	-
HaiMa01302	HaiMa01302	GWHBAVH00000001	28635324	28652667	+	3082	protein_coding	- && sp|Q8CIW6|S26A6_MOUSE Solute carrier family 26 member 6 OS=Mus musculus OX=10090 GN=Slc26a6 PE=1 SV=2 && PF00916:Sulfate permease family|PF01740:STAS domain	-
HaiMa01303	HaiMa01303	GWHBAVH00000001	28672741	28703009	+	3231	protein_coding	- && sp|Q8R431|MGLL_RAT Monoglyceride lipase OS=Rattus norvegicus OX=10116 GN=Mgll PE=1 SV=1 && -	-
HaiMa01304	HaiMa01304	GWHBAVH00000001	28708253	28733125	+	2824	protein_coding	- && sp|P00515|KAP2_BOVIN cAMP-dependent protein kinase type II-alpha regulatory subunit OS=Bos taurus OX=9913 GN=PRKAR2A PE=1 SV=2 && PF00027:Cyclic nucleotide-binding domain|PF02197:Regulatory subunit of type II PKA R-subunit	-
HaiMa01305	HaiMa01305	GWHBAVH00000001	28733481	28784797	+	6878	protein_coding	- && sp|Q61292|LAMB2_MOUSE Laminin subunit beta-2 OS=Mus musculus OX=10090 GN=Lamb2 PE=1 SV=2 && PF00055:Laminin N-terminal (Domain VI)|PF00053:Laminin EGF domain	-
HaiMa01307	HaiMa01307	GWHBAVH00000001	28808391	28818194	+	2950	protein_coding	- && - && -	-
HaiMa01311	HaiMa01311	GWHBAVH00000001	28913793	28917203	-	1466	protein_coding	- && sp|Q90ZY4|SBK1_DANRE Serine/threonine-protein kinase SBK1 OS=Danio rerio OX=7955 GN=sbk1 PE=1 SV=1 && PF00069:Protein kinase domain	-
HaiMa01313	HaiMa01313	GWHBAVH00000001	29045589	29048461	+	1565	protein_coding	- && sp|P26794|PIM1_RAT Serine/threonine-protein kinase pim-1 OS=Rattus norvegicus OX=10116 GN=Pim1 PE=1 SV=1 && PF00069:Protein kinase domain	-
HaiMa01316	HaiMa01316	GWHBAVH00000001	29085074	29105885	-	2647	protein_coding	- && sp|Q5EAC2|GSHB_BOVIN Glutathione synthetase OS=Bos taurus OX=9913 GN=GSS PE=2 SV=1 && PF03917:Eukaryotic glutathione synthase, ATP binding domain|PF03199:Eukaryotic glutathione synthase	-
HaiMa01317	HaiMa01317	GWHBAVH00000001	29106018	29110640	+	1127	protein_coding	- && sp|Q96DE0|NUD16_HUMAN U8 snoRNA-decapping enzyme OS=Homo sapiens OX=9606 GN=NUDT16 PE=1 SV=2 && PF00293:NUDIX domain	-
HaiMa01319	HaiMa01319	GWHBAVH00000001	29112109	29144802	+	3211	protein_coding	- && sp|O43295|SRGP3_HUMAN SLIT-ROBO Rho GTPase-activating protein 3 OS=Homo sapiens OX=9606 GN=SRGAP3 PE=1 SV=3 && PF00611:Fes/CIP4, and EFC/F-BAR homology domain|PF00620:RhoGAP domain|PF00018:SH3 domain	-
HaiMa01321	HaiMa01321	GWHBAVH00000001	29152957	29162426	+	1327	protein_coding	- && sp|Q568K9|FA50A_DANRE Protein FAM50A OS=Danio rerio OX=7955 GN=fam50a PE=2 SV=1 && PF04921:XAP5, circadian clock regulator	-
HaiMa01322	HaiMa01322	GWHBAVH00000001	29162626	29175322	+	2823	protein_coding	- && sp|Q7T2L7|I17RD_CHICK Interleukin-17 receptor D OS=Gallus gallus OX=9031 GN=IL17RD PE=2 SV=1 && PF16742:N-terminus of interleukin 17 receptor D|PF08357:SEFIR domain	-
HaiMa01323	HaiMa01323	GWHBAVH00000001	29176121	29184891	+	2513	protein_coding	- && sp|Q6DRC0|SYSC_DANRE Serine--tRNA ligase, cytoplasmic OS=Danio rerio OX=7955 GN=sars1 PE=1 SV=1 && PF02403:Seryl-tRNA synthetase N-terminal domain|PF00587:tRNA synthetase class II core domain (G, H, P, S and T)	-
HaiMa01325	HaiMa01325	GWHBAVH00000001	29190405	29248628	+	16335	protein_coding	- && sp|Q8CGB6|TNS2_MOUSE Tensin-2 OS=Mus musculus OX=10090 GN=Tns2 PE=1 SV=1 && PF00017:SH2 domain|PF08416:Phosphotyrosine-binding domain|PF10409:C2 domain of PTEN tumour-suppressor protein	-
HaiMa01326	HaiMa01326	GWHBAVH00000001	29248814	29253214	-	1678	protein_coding	- && sp|Q9BVX2|T106C_HUMAN Transmembrane protein 106C OS=Homo sapiens OX=9606 GN=TMEM106C PE=1 SV=1 && PF07092:Protein of unknown function (DUF1356)	-
HaiMa01327	HaiMa01327	GWHBAVH00000001	29271698	29275410	-	1516	protein_coding	- && sp|Q7ZTS4|K1C18_DANRE Keratin, type I cytoskeletal 18 OS=Danio rerio OX=7955 GN=krt18 PE=1 SV=2 && PF00038:Intermediate filament protein	-
HaiMa01328	HaiMa01328	GWHBAVH00000001	29277029	29281843	-	1801	protein_coding	- && sp|Q7ZTS4|K1C18_DANRE Keratin, type I cytoskeletal 18 OS=Danio rerio OX=7955 GN=krt18 PE=1 SV=2 && PF00038:Intermediate filament protein	-
HaiMa01330	HaiMa01330	GWHBAVH00000001	29323253	29341006	+	13981	protein_coding	- && sp|Q6NWF6|K2C8_DANRE Keratin, type II cytoskeletal 8 OS=Danio rerio OX=7955 GN=krt8 PE=1 SV=1 && PF16208:Keratin type II head|PF00038:Intermediate filament protein	-
HaiMa01332	HaiMa01332	GWHBAVH00000001	29346827	29355368	-	2260	protein_coding	- && sp|Q90336|MK14A_CYPCA Mitogen-activated protein kinase 14A OS=Cyprinus carpio OX=7962 GN=mapk14a PE=1 SV=1 && PF00069:Protein kinase domain	-
HaiMa01333	HaiMa01333	GWHBAVH00000001	29385447	29405216	+	4719	protein_coding	- && sp|O43157|PLXB1_HUMAN Plexin-B1 OS=Homo sapiens OX=9606 GN=PLXNB1 PE=1 SV=3 && PF18020:TIG domain found in plexin|PF01833:IPT/TIG domain|PF01437:Plexin repeat|PF17960:TIG domain|PF01403:Sema domain	-
HaiMa01334	HaiMa01334	GWHBAVH00000001	29405285	29414488	+	3334	protein_coding	- && sp|O43157|PLXB1_HUMAN Plexin-B1 OS=Homo sapiens OX=9606 GN=PLXNB1 PE=1 SV=3 && PF08337:Plexin cytoplasmic RasGAP domain	-
HaiMa01336	HaiMa01336	GWHBAVH00000001	29422589	29450577	-	4115	protein_coding	- && sp|Q17R16|LHPL4_BOVIN LHFPL tetraspan subfamily member 4 protein OS=Bos taurus OX=9913 GN=LHFPL4 PE=2 SV=1 && PF10242:Lipoma HMGIC fusion partner-like protein	-
HaiMa01338	HaiMa01338	GWHBAVH00000001	29553051	29570657	+	6008	protein_coding	- && sp|Q9UIH9|KLF15_HUMAN Krueppel-like factor 15 OS=Homo sapiens OX=9606 GN=KLF15 PE=1 SV=1 && -	-
HaiMa01339	HaiMa01339	GWHBAVH00000001	29632115	29646955	+	4222	protein_coding	- && sp|Q8BJA2|S41A1_MOUSE Solute carrier family 41 member 1 OS=Mus musculus OX=10090 GN=Slc41a1 PE=2 SV=1 && PF01769:Divalent cation transporter	-
HaiMa01340	HaiMa01340	GWHBAVH00000001	29648399	29655440	+	1210	protein_coding	- && sp|O00329|PK3CD_HUMAN Phosphatidylinositol 4,5-bisphosphate 3-kinase catalytic subunit delta isoform OS=Homo sapiens OX=9606 GN=PIK3CD PE=1 SV=2 && PF00794:PI3-kinase family, ras-binding domain|PF02192:PI3-kinase family, p85-binding domain	-
HaiMa01341	HaiMa01341	GWHBAVH00000001	29656818	29690521	+	4528	protein_coding	- && sp|O00329|PK3CD_HUMAN Phosphatidylinositol 4,5-bisphosphate 3-kinase catalytic subunit delta isoform OS=Homo sapiens OX=9606 GN=PIK3CD PE=1 SV=2 && PF06384:Beta-catenin-interacting protein ICAT|PF00454:Phosphatidylinositol 3- and 4-kinase|PF00613:Phosphoinositide 3-kinase family, accessory domain (PIK domain)|PF00792:Phosphoinositide 3-kinase C2	-
HaiMa01342	HaiMa01342	GWHBAVH00000001	29705621	29736235	+	3829	protein_coding	- && sp|O94985|CSTN1_HUMAN Calsyntenin-1 OS=Homo sapiens OX=9606 GN=CLSTN1 PE=1 SV=1 && PF00028:Cadherin domain	-
HaiMa01343	HaiMa01343	GWHBAVH00000001	29739262	29742714	-	1480	protein_coding	- && sp|Q6DHH7|LZIC_DANRE Protein LZIC OS=Danio rerio OX=7955 GN=lzic PE=1 SV=1 && PF06384:Beta-catenin-interacting protein ICAT	-
HaiMa01344	HaiMa01344	GWHBAVH00000001	29742719	29747276	+	1664	protein_coding	- && sp|Q0VD50|NMNA1_BOVIN Nicotinamide/nicotinic acid mononucleotide adenylyltransferase 1 OS=Bos taurus OX=9913 GN=NMNAT1 PE=2 SV=1 && PF01467:Cytidylyltransferase-like	-
HaiMa01346	HaiMa01346	GWHBAVH00000001	29752674	29769757	+	4762	protein_coding	- && sp|Q9ES00|UBE4B_MOUSE Ubiquitin conjugation factor E4 B OS=Mus musculus OX=10090 GN=Ube4b PE=1 SV=3 && PF04564:U-box domain|PF10408:Ubiquitin elongating factor core	-
HaiMa01347	HaiMa01347	GWHBAVH00000001	29770908	29773309	+	264	protein_coding	- && sp|O60333|KIF1B_HUMAN Kinesin-like protein KIF1B OS=Homo sapiens OX=9606 GN=KIF1B PE=1 SV=5 && -	-
HaiMa01348	HaiMa01348	GWHBAVH00000001	29787901	29808121	+	2436	protein_coding	- && sp|O60333|KIF1B_HUMAN Kinesin-like protein KIF1B OS=Homo sapiens OX=9606 GN=KIF1B PE=1 SV=5 && PF00498:FHA domain|PF16183:Kinesin-associated|PF00225:Kinesin motor domain	-
HaiMa01349	HaiMa01349	GWHBAVH00000001	29811253	29814410	+	615	protein_coding	- && sp|O60333|KIF1B_HUMAN Kinesin-like protein KIF1B OS=Homo sapiens OX=9606 GN=KIF1B PE=1 SV=5 && PF12423:Kinesin protein 1B	-
HaiMa01350	HaiMa01350	GWHBAVH00000001	29815377	29832802	+	5571	protein_coding	- && sp|O88658|KIF1B_RAT Kinesin-like protein KIF1B OS=Rattus norvegicus OX=10116 GN=Kif1b PE=1 SV=2 && PF00169:PH domain|PF12473:Kinesin protein	-
HaiMa01351	HaiMa01351	GWHBAVH00000001	29834816	29845656	+	2786	protein_coding	- && sp|P52209|6PGD_HUMAN 6-phosphogluconate dehydrogenase, decarboxylating OS=Homo sapiens OX=9606 GN=PGD PE=1 SV=3 && PF00393:6-phosphogluconate dehydrogenase, C-terminal domain|PF03446:NAD binding domain of 6-phosphogluconate dehydrogenase	-
HaiMa01352	HaiMa01352	GWHBAVH00000001	29846753	29852655	-	1739	protein_coding	- && sp|Q28F51|TADBP_XENTR TAR DNA-binding protein 43 OS=Xenopus tropicalis OX=8364 GN=tardbp PE=2 SV=1 && PF18694:Transactive response DNA-binding protein N-terminal domain|PF00076:RNA recognition motif. (a.k.a. RRM, RBD, or RNP domain)	-
HaiMa01354	HaiMa01354	GWHBAVH00000001	30056673	30099169	+	3021	protein_coding	- && sp|Q9CWL2|CASZ1_MOUSE Zinc finger protein castor homolog 1 OS=Mus musculus OX=10090 GN=Casz1 PE=1 SV=3 && -	-
HaiMa01356	HaiMa01356	GWHBAVH00000001	30139866	30171453	-	1251	protein_coding	- && sp|O75381|PEX14_HUMAN Peroxisomal membrane protein PEX14 OS=Homo sapiens OX=9606 GN=PEX14 PE=1 SV=1 && PF04695:Peroxisomal membrane anchor protein (Pex14p) conserved region	-
HaiMa01357	HaiMa01357	GWHBAVH00000001	30196828	30201974	+	1818	protein_coding	- && sp|O54786|DFFA_MOUSE DNA fragmentation factor subunit alpha OS=Mus musculus OX=10090 GN=Dffa PE=1 SV=2 && PF02017:CIDE-N domain|PF09033:DNA Fragmentation factor 45kDa, C terminal domain	-
HaiMa01358	HaiMa01358	GWHBAVH00000001	30203679	30210557	-	1096	protein_coding	- && sp|Q8CHN8|MASP1_RAT Mannan-binding lectin serine protease 1 OS=Rattus norvegicus OX=10116 GN=Masp1 PE=1 SV=2 && PF07645:Calcium-binding EGF domain|PF00431:CUB domain	-
HaiMa01360	HaiMa01360	GWHBAVH00000001	30244201	30249886	-	1043	protein_coding	- && sp|Q64674|SPEE_MOUSE Spermidine synthase OS=Mus musculus OX=10090 GN=Srm PE=1 SV=1 && PF01564:Spermine/spermidine synthase domain|PF17284:Spermidine synthase tetramerisation domain	-
HaiMa01361	HaiMa01361	GWHBAVH00000001	30255470	30268423	-	2766	protein_coding	- && sp|Q01780|EXOSX_HUMAN Exosome component 10 OS=Homo sapiens OX=9606 GN=EXOSC10 PE=1 SV=2 && PF08066:PMC2NT (NUC016) domain|PF01612:3'-5' exonuclease|PF00570:HRDC domain	-
HaiMa01363	HaiMa01363	GWHBAVH00000001	30393334	30449647	+	4382	protein_coding	- && sp|O00533|NCHL1_HUMAN Neural cell adhesion molecule L1-like protein OS=Homo sapiens OX=9606 GN=CHL1 PE=1 SV=4 && PF00047:Immunoglobulin domain|PF13927:Immunoglobulin domain|PF07679:Immunoglobulin I-set domain|PF13882:Bravo-like intracellular region|PF00041:Fibronectin type III domain	-
HaiMa01366	HaiMa01366	GWHBAVH00000001	30520897	30612452	+	4561	protein_coding	- && sp|Q69Z26|CNTN4_MOUSE Contactin-4 OS=Mus musculus OX=10090 GN=Cntn4 PE=1 SV=2 && PF07679:Immunoglobulin I-set domain|PF13927:Immunoglobulin domain|PF00041:Fibronectin type III domain	-
HaiMa01367	HaiMa01367	GWHBAVH00000001	30618398	30661467	-	3675	protein_coding	- && sp|Q9WTP0|E41L1_RAT Band 4.1-like protein 1 OS=Rattus norvegicus OX=10116 GN=Epb41l1 PE=1 SV=1 && PF09380:FERM C-terminal PH-like domain|PF08736:FERM adjacent (FA)|PF05902:4.1 protein C-terminal domain (CTD)|PF00373:FERM central domain|PF04382:SAB domain|PF09379:FERM N-terminal domain	-
HaiMa01368	HaiMa01368	GWHBAVH00000001	30676402	30689034	-	1735	protein_coding	- && sp|P14138|EDN3_HUMAN Endothelin-3 OS=Homo sapiens OX=9606 GN=EDN3 PE=1 SV=1 && -	-
HaiMa01372	HaiMa01372	GWHBAVH00000001	30708511	30711268	-	2172	protein_coding	- && sp|Q9NTX9|F217B_HUMAN Protein FAM217B OS=Homo sapiens OX=9606 GN=FAM217B PE=1 SV=1 && PF15344:FAM217 family	-
HaiMa01374	HaiMa01374	GWHBAVH00000001	30731815	30747856	-	1868	protein_coding	- && sp|Q96KR7|PHAR3_HUMAN Phosphatase and actin regulator 3 OS=Homo sapiens OX=9606 GN=PHACTR3 PE=1 SV=1 && PF02755:RPEL repeat	-
HaiMa01375	HaiMa01375	GWHBAVH00000001	30763930	30771756	+	2569	protein_coding	- && sp|Q969N2|PIGT_HUMAN GPI transamidase component PIG-T OS=Homo sapiens OX=9606 GN=PIGT PE=1 SV=1 && PF04113:Gpi16 subunit, GPI transamidase component	-
HaiMa01377	HaiMa01377	GWHBAVH00000001	30775336	30776398	-	706	protein_coding	- && - && PF00095:WAP-type (Whey Acidic Protein) 'four-disulfide core'	-
HaiMa01378	HaiMa01378	GWHBAVH00000001	30777356	30780301	+	2138	protein_coding	- && - && PF13359:DDE superfamily endonuclease	-
HaiMa01379	HaiMa01379	GWHBAVH00000001	30861207	30892916	+	489	protein_coding	- && sp|Q96NM4|TOX2_HUMAN TOX high mobility group box family member 2 OS=Homo sapiens OX=9606 GN=TOX2 PE=1 SV=2 && -	-
HaiMa01380	HaiMa01380	GWHBAVH00000001	30915721	30929678	+	2251	protein_coding	- && sp|Q76IQ7|TOX2_RAT TOX high mobility group box family member 2 OS=Rattus norvegicus OX=10116 GN=Tox2 PE=2 SV=1 && PF00505:HMG (high mobility group) box	-
HaiMa01381	HaiMa01381	GWHBAVH00000001	30933513	30950163	-	3885	protein_coding	- && sp|Q01650|LAT1_HUMAN Large neutral amino acids transporter small subunit 1 OS=Homo sapiens OX=9606 GN=SLC7A5 PE=1 SV=2 && PF13520:Amino acid permease	-
HaiMa01382	HaiMa01382	GWHBAVH00000001	30957027	30970839	-	2199	protein_coding	- && sp|Q5R467|NECA1_PONAB N-terminal EF-hand calcium-binding protein 1 OS=Pongo abelii OX=9601 GN=NECAB1 PE=2 SV=1 && PF13202:EF hand	-
HaiMa01383	HaiMa01383	GWHBAVH00000001	30971881	30981228	+	2351	protein_coding	- && sp|P43090|HEM0_OPSTA 5-aminolevulinate synthase, erythroid-specific, mitochondrial OS=Opsanus tau OX=8068 GN=alas2 PE=2 SV=1 && PF09029:5-aminolevulinate synthase presequence|PF00155:Aminotransferase class I and II	-
HaiMa01388	HaiMa01388	GWHBAVH00000001	31005127	31017093	+	4571	protein_coding	- && sp|Q5T0B9|ZN362_HUMAN Zinc finger protein 362 OS=Homo sapiens OX=9606 GN=ZNF362 PE=1 SV=1 && -	-
HaiMa01390	HaiMa01390	GWHBAVH00000001	31036756	31040128	+	933	protein_coding	- && sp|P54852|EMP3_HUMAN Epithelial membrane protein 3 OS=Homo sapiens OX=9606 GN=EMP3 PE=1 SV=1 && PF00822:PMP-22/EMP/MP20/Claudin family	-
HaiMa01392	HaiMa01392	GWHBAVH00000001	31056268	31060042	+	3775	protein_coding	- && - && -	-
HaiMa01393	HaiMa01393	GWHBAVH00000001	31060080	31084825	-	2811	protein_coding	- && sp|Q66HZ2|RIMKB_DANRE Beta-citrylglutamate synthase B OS=Danio rerio OX=7955 GN=rimklb PE=2 SV=1 && PF08443:RimK-like ATP-grasp domain	-
HaiMa01397	HaiMa01397	GWHBAVH00000001	31163858	31183208	+	4733	protein_coding	- && - && PF05808:Podoplanin	-
HaiMa01401	HaiMa01401	GWHBAVH00000001	31377063	31406202	+	2527	protein_coding	- && sp|Q674X7|KAZRN_HUMAN Kazrin OS=Homo sapiens OX=9606 GN=KAZN PE=1 SV=2 && PF00536:SAM domain (Sterile alpha motif)|PF07647:SAM domain (Sterile alpha motif)	-
HaiMa01402	HaiMa01402	GWHBAVH00000001	31414164	31422611	+	2980	protein_coding	- && sp|Q9NW97|TMM51_HUMAN Transmembrane protein 51 OS=Homo sapiens OX=9606 GN=TMEM51 PE=1 SV=1 && -	-
HaiMa01407	HaiMa01407	GWHBAVH00000001	31684035	31708742	+	3950	protein_coding	- && sp|Q9HAZ2|PRD16_HUMAN Histone-lysine N-methyltransferase PRDM16 OS=Homo sapiens OX=9606 GN=PRDM16 PE=1 SV=3 && PF00096:Zinc finger, C2H2 type	-
HaiMa01408	HaiMa01408	GWHBAVH00000001	31714276	31717999	+	976	protein_coding	- && sp|Q5T0D9|TPRGL_HUMAN Tumor protein p63-regulated gene 1-like protein OS=Homo sapiens OX=9606 GN=TPRG1L PE=1 SV=1 && PF12456:Inositol phosphatase	-
HaiMa01409	HaiMa01409	GWHBAVH00000001	31719764	31734659	-	1785	protein_coding	- && sp|Q9P2S5|WRP73_HUMAN WD repeat-containing protein WRAP73 OS=Homo sapiens OX=9606 GN=WRAP73 PE=1 SV=1 && -	-
HaiMa01411	HaiMa01411	GWHBAVH00000001	31762577	31768329	+	609	protein_coding	- && sp|A5PJ65|RER1_BOVIN Protein RER1 OS=Bos taurus OX=9913 GN=RER1 PE=2 SV=2 && PF03248:Rer1 family	-
HaiMa01414	HaiMa01414	GWHBAVH00000001	31793751	31834250	-	2214	protein_coding	- && sp|Q8K0Z9|GP153_MOUSE Probable G-protein coupled receptor 153 OS=Mus musculus OX=10090 GN=Gpr153 PE=2 SV=2 && PF00001:7 transmembrane receptor (rhodopsin family)	-
HaiMa01415	HaiMa01415	GWHBAVH00000001	31840913	31883339	-	2066	protein_coding	- && sp|O00154|BACH_HUMAN Cytosolic acyl coenzyme A thioester hydrolase OS=Homo sapiens OX=9606 GN=ACOT7 PE=1 SV=3 && PF03061:Thioesterase superfamily|PF00010:Helix-loop-helix DNA-binding domain	-
HaiMa01417	HaiMa01417	GWHBAVH00000001	31907499	31943131	+	4050	protein_coding	- && sp|Q3UYR4|ESPNL_MOUSE Espin-like protein OS=Mus musculus OX=10090 GN=Espnl PE=1 SV=1 && PF12796:Ankyrin repeats (3 copies)	-
HaiMa01418	HaiMa01418	GWHBAVH00000001	31947659	31951860	+	1563	protein_coding	- && - && -	-
HaiMa01419	HaiMa01419	GWHBAVH00000001	31952648	31967228	+	2572	protein_coding	- && sp|Q5VV41|ARHGG_HUMAN Rho guanine nucleotide exchange factor 16 OS=Homo sapiens OX=9606 GN=ARHGEF16 PE=1 SV=1 && PF00621:RhoGEF domain|PF14604:Variant SH3 domain	-
HaiMa01420	HaiMa01420	GWHBAVH00000001	31967414	31977355	-	2934	protein_coding	- && sp|B5DE31|YBOX1_DANRE Y-box-binding protein 1 OS=Danio rerio OX=7955 GN=ybx1 PE=1 SV=1 && PF00313:'Cold-shock' DNA-binding domain	-
HaiMa01421	HaiMa01421	GWHBAVH00000001	31979303	31983508	-	713	protein_coding	- && sp|Q0P5D0|PPIH_BOVIN Peptidyl-prolyl cis-trans isomerase H OS=Bos taurus OX=9913 GN=PPIH PE=2 SV=1 && PF00160:Cyclophilin type peptidyl-prolyl cis-trans isomerase/CLD	-
HaiMa01422	HaiMa01422	GWHBAVH00000001	31984314	31986607	-	978	protein_coding	- && sp|Q12962|TAF10_HUMAN Transcription initiation factor TFIID subunit 10 OS=Homo sapiens OX=9606 GN=TAF10 PE=1 SV=1 && PF03540:Transcription initiation factor TFIID 23-30kDa subunit	-
HaiMa01423	HaiMa01423	GWHBAVH00000001	31986699	31993411	+	1986	protein_coding	- && sp|Q54728|Y1686_STRPN Uncharacterized oxidoreductase SP_1686 OS=Streptococcus pneumoniae serotype 4 (strain ATCC BAA-334 / TIGR4) OX=170187 GN=SP_1686 PE=3 SV=2 && PF01408:Oxidoreductase family, NAD-binding Rossmann fold|PF02894:Oxidoreductase family, C-terminal alpha/beta domain	-
HaiMa01424	HaiMa01424	GWHBAVH00000001	31993614	32004638	-	2654	protein_coding	- && - && -	-
HaiMa01426	HaiMa01426	GWHBAVH00000001	32015913	32032811	+	4023	protein_coding	- && sp|P05432|ERRFI_RAT ERBB receptor feedback inhibitor 1 OS=Rattus norvegicus OX=10116 GN=Errfi1 PE=1 SV=1 && PF11555:EGFR receptor inhibitor Mig-6	-
HaiMa01427	HaiMa01427	GWHBAVH00000001	32032865	32043470	-	3014	protein_coding	- && sp|Q5ZL00|EMC1_CHICK ER membrane protein complex subunit 1 OS=Gallus gallus OX=9031 GN=EMC1 PE=2 SV=1 && PF07774:ER membrane protein complex subunit 1, C-terminal	-
HaiMa01428	HaiMa01428	GWHBAVH00000001	32044521	32083845	+	13109	protein_coding	- && sp|Q5T4S7|UBR4_HUMAN E3 ubiquitin-protein ligase UBR4 OS=Homo sapiens OX=9606 GN=UBR4 PE=1 SV=1 && PF02207:Putative zinc finger in N-recognin (UBR box)	-
HaiMa01432	HaiMa01432	GWHBAVH00000001	32100012	32101133	+	1010	protein_coding	- && sp|Q03062|HES5_RAT Transcription factor HES-5 OS=Rattus norvegicus OX=10116 GN=Hes5 PE=2 SV=1 && PF00010:Helix-loop-helix DNA-binding domain	-
HaiMa01436	HaiMa01436	GWHBAVH00000001	32123351	32130423	+	2505	protein_coding	- && sp|Q9CSU0|RPR1B_MOUSE Regulation of nuclear pre-mRNA domain-containing protein 1B OS=Mus musculus OX=10090 GN=Rprd1b PE=1 SV=2 && PF16566:Cell-cycle alteration and expression-elevated protein in tumour|PF04818:RNA polymerase II-binding domain.	-
HaiMa01437	HaiMa01437	GWHBAVH00000001	32130570	32146685	+	2945	protein_coding	- && sp|Q9UQ88|CD11A_HUMAN Cyclin-dependent kinase 11A OS=Homo sapiens OX=9606 GN=CDK11A PE=1 SV=4 && PF00069:Protein kinase domain	-
HaiMa01438	HaiMa01438	GWHBAVH00000001	32147960	32164795	-	2308	protein_coding	- && sp|Q2TBM7|MMP23_BOVIN Matrix metalloproteinase-23 OS=Bos taurus OX=9913 GN=MMP23 PE=2 SV=1 && PF00413:Matrixin|PF13895:Immunoglobulin domain|PF01549:ShK domain-like	-
HaiMa01440	HaiMa01440	GWHBAVH00000001	32169754	32172391	+	1203	protein_coding	- && sp|E7FB98|UBIA1_DANRE UbiA prenyltransferase domain-containing protein 1 OS=Danio rerio OX=7955 GN=ubiad1 PE=1 SV=1 && PF01040:UbiA prenyltransferase family	-
HaiMa01441	HaiMa01441	GWHBAVH00000001	32174179	32216111	+	12726	protein_coding	- && sp|Q5ZIJ9|MIB2_CHICK E3 ubiquitin-protein ligase MIB2 OS=Gallus gallus OX=9031 GN=MIB2 PE=2 SV=1 && PF00569:Zinc finger, ZZ type|PF13920:Zinc finger, C3HC4 type (RING finger)|PF12796:Ankyrin repeats (3 copies)|PF06701:Mib_herc2|PF18346:Mind bomb SH3 repeat domain	-
HaiMa01442	HaiMa01442	GWHBAVH00000001	32239545	32241096	+	1552	protein_coding	- && - && -	-
HaiMa01443	HaiMa01443	GWHBAVH00000001	32252668	32260085	+	1742	protein_coding	- && sp|Q5ZLR6|ARHG6_CHICK Rho guanine nucleotide exchange factor 6 OS=Gallus gallus OX=9031 GN=ARHGEF6 PE=2 SV=1 && -	-
HaiMa01444	HaiMa01444	GWHBAVH00000001	32261173	32266350	-	955	protein_coding	- && sp|Q3UMF0|COBL1_MOUSE Cordon-bleu protein-like 1 OS=Mus musculus OX=10090 GN=Cobll1 PE=1 SV=2 && PF09469:Cordon-bleu ubiquitin-like domain	-
HaiMa01445	HaiMa01445	GWHBAVH00000001	32270324	32306379	+	9489	protein_coding	- && sp|B1AWN6|SCN2A_MOUSE Sodium channel protein type 2 subunit alpha OS=Mus musculus OX=10090 GN=Scn2a PE=1 SV=1 && PF00520:Ion transport protein|PF06512:Sodium ion transport-associated|PF11933:Cytoplasmic domain of voltage-gated Na+ ion channel	-
HaiMa01446	HaiMa01446	GWHBAVH00000001	32308372	32314584	+	1339	protein_coding	- && sp|P51817|PRKX_HUMAN cAMP-dependent protein kinase catalytic subunit PRKX OS=Homo sapiens OX=9606 GN=PRKX PE=1 SV=1 && PF00069:Protein kinase domain	-
HaiMa01447	HaiMa01447	GWHBAVH00000001	32317984	32335294	-	3388	protein_coding	- && sp|Q6DBW9|C99L2_DANRE CD99 antigen-like protein 2 OS=Danio rerio OX=7955 GN=cd99l2 PE=2 SV=1 && PF12301:CD99 antigen like protein 2	-
HaiMa01448	HaiMa01448	GWHBAVH00000001	32322642	32323982	+	1341	protein_coding	- && - && -	-
HaiMa01449	HaiMa01449	GWHBAVH00000001	32335195	32346753	+	1598	protein_coding	- && sp|Q8N5I4|DHRSX_HUMAN Dehydrogenase/reductase SDR family member on chromosome X OS=Homo sapiens OX=9606 GN=DHRSX PE=1 SV=2 && PF00106:short chain dehydrogenase	-
HaiMa01450	HaiMa01450	GWHBAVH00000001	32347132	32357725	+	1334	protein_coding	- && - && PF15341:Ribosome biogenesis protein SLX9	-
HaiMa01451	HaiMa01451	GWHBAVH00000001	32351257	32361564	-	3977	protein_coding	- && sp|Q811Q2|CLIC6_RAT Chloride intracellular channel protein 6 OS=Rattus norvegicus OX=10116 GN=Clic6 PE=1 SV=1 && PF13410:Glutathione S-transferase, C-terminal domain	-
HaiMa01452	HaiMa01452	GWHBAVH00000001	32361904	32375523	+	1800	protein_coding	- && sp|Q9JHG6|RCAN1_MOUSE Calcipressin-1 OS=Mus musculus OX=10090 GN=Rcan1 PE=1 SV=2 && PF04847:Calcipressin	-
HaiMa01453	HaiMa01453	GWHBAVH00000001	32376395	32388616	+	3552	protein_coding	- && sp|Q9QX47|SON_MOUSE Protein SON OS=Mus musculus OX=10090 GN=Son PE=1 SV=2 && PF14709:double strand RNA binding domain from DEAD END PROTEIN 1|PF01585:G-patch domain	-
HaiMa01455	HaiMa01455	GWHBAVH00000001	32428636	32439780	-	1326	protein_coding	- && sp|Q6P8F3|MK_XENTR Midkine OS=Xenopus tropicalis OX=8364 GN=mdk PE=2 SV=1 && PF05196:PTN/MK heparin-binding protein family, N-terminal domain|PF01091:PTN/MK heparin-binding protein family, C-terminal domain	-
HaiMa01456	HaiMa01456	GWHBAVH00000001	32440745	32501661	-	13769	protein_coding	- && sp|O08560|DGKZ_RAT Diacylglycerol kinase zeta OS=Rattus norvegicus OX=10116 GN=Dgkz PE=1 SV=1 && PF00781:Diacylglycerol kinase catalytic domain|PF00609:Diacylglycerol kinase accessory domain|PF00130:Phorbol esters/diacylglycerol binding domain (C1 domain)|PF12796:Ankyrin repeats (3 copies)	-
HaiMa01458	HaiMa01458	GWHBAVH00000001	32531824	32533116	+	1124	protein_coding	- && sp|O93591|CRYAA_ASTFA Alpha-crystallin A chain OS=Astyanax fasciatus OX=223369 GN=cryaa PE=3 SV=1 && PF00525:Alpha crystallin A chain, N terminal|PF00011:Hsp20/alpha crystallin family	-
HaiMa01460	HaiMa01460	GWHBAVH00000001	32539774	32544649	+	1397	protein_coding	- && sp|Q5ZLC6|ANR10_CHICK Ankyrin repeat domain-containing protein 10 OS=Gallus gallus OX=9031 GN=ANKRD10 PE=2 SV=1 && PF13637:Ankyrin repeats (many copies)|PF13857:Ankyrin repeats (many copies)	-
HaiMa01461	HaiMa01461	GWHBAVH00000001	32545682	32554046	-	2026	protein_coding	- && - && PF15254:Coiled-coil domain-containing protein 14	-
HaiMa01463	HaiMa01463	GWHBAVH00000001	32563734	32573881	+	4075	protein_coding	- && sp|Q05086|UBE3A_HUMAN Ubiquitin-protein ligase E3A OS=Homo sapiens OX=9606 GN=UBE3A PE=1 SV=4 && PF00632:HECT-domain (ubiquitin-transferase)|PF16558:Amino-terminal Zinc-binding domain of ubiquitin ligase E3A	-
HaiMa01464	HaiMa01464	GWHBAVH00000001	32575673	32580787	-	2638	protein_coding	- && sp|Q9JJZ8|CNGA3_MOUSE Cyclic nucleotide-gated cation channel alpha-3 OS=Mus musculus OX=10090 GN=Cnga3 PE=1 SV=2 && PF00027:Cyclic nucleotide-binding domain|PF16526:C-terminal leucine zipper domain of cyclic nucleotide-gated channels|PF00520:Ion transport protein	-
HaiMa01466	HaiMa01466	GWHBAVH00000001	32584015	32594609	-	2230	protein_coding	- && sp|Q9I9C3|AT233_ANGAN Sodium/potassium-transporting ATPase subunit beta-233 OS=Anguilla anguilla OX=7936 GN=atnb233 PE=1 SV=1 && PF00287:Sodium / potassium ATPase beta chain	-
HaiMa01467	HaiMa01467	GWHBAVH00000001	32607329	32611962	+	1390	protein_coding	- && sp|C1BL82|DDRGK_OSMMO DDRGK domain-containing protein 1 OS=Osmerus mordax OX=8014 GN=ddrgk1 PE=2 SV=1 && PF09756:DDRGK domain	-
HaiMa01468	HaiMa01468	GWHBAVH00000001	32611867	32616830	-	1734	protein_coding	- && sp|Q6DJ95|SYCM_XENTR Probable cysteine--tRNA ligase, mitochondrial OS=Xenopus tropicalis OX=8364 GN=cars2 PE=2 SV=1 && PF01406:tRNA synthetases class I (C) catalytic domain	-
HaiMa01469	HaiMa01469	GWHBAVH00000001	32617843	32628213	+	2697	protein_coding	- && sp|Q6PFS7|ATG3_DANRE Ubiquitin-like-conjugating enzyme ATG3 OS=Danio rerio OX=7955 GN=atg3 PE=2 SV=1 && PF10381:Autophagocytosis associated protein C-terminal|PF03987:Autophagocytosis associated protein, active-site domain|PF03986:Autophagocytosis associated protein (Atg3), N-terminal domain	-
HaiMa01470	HaiMa01470	GWHBAVH00000001	32629100	32637259	+	2397	protein_coding	- && sp|Q9EQN9|S19A2_MOUSE Thiamine transporter 1 OS=Mus musculus OX=10090 GN=Slc19a2 PE=1 SV=1 && PF01770:Reduced folate carrier	-
HaiMa01471	HaiMa01471	GWHBAVH00000001	32636979	32638083	-	708	protein_coding	- && sp|Q8BH07|AR6P6_MOUSE ADP-ribosylation factor-like protein 6-interacting protein 6 OS=Mus musculus OX=10090 GN=Arl6ip6 PE=1 SV=1 && PF15062:Haemopoietic lineage transmembrane helix	-
HaiMa01473	HaiMa01473	GWHBAVH00000001	32646392	32657948	-	2886	protein_coding	- && sp|Q5FWK3|RHG01_MOUSE Rho GTPase-activating protein 1 OS=Mus musculus OX=10090 GN=Arhgap1 PE=1 SV=1 && PF00620:RhoGAP domain|PF13716:Divergent CRAL/TRIO domain	-
HaiMa01474	HaiMa01474	GWHBAVH00000001	32658811	32662918	+	417	protein_coding	- && - && -	-
HaiMa01475	HaiMa01475	GWHBAVH00000001	32668172	32680698	+	2345	protein_coding	- && sp|P23352|KALM_HUMAN Anosmin-1 OS=Homo sapiens OX=9606 GN=ANOS1 PE=1 SV=3 && PF17869:Anosmin cysteine rich domain|PF00041:Fibronectin type III domain|PF00095:WAP-type (Whey Acidic Protein) 'four-disulfide core'	-
HaiMa01476	HaiMa01476	GWHBAVH00000001	32686236	32691776	-	1361	protein_coding	- && sp|P41247|PLPL4_HUMAN Patatin-like phospholipase domain-containing protein 4 OS=Homo sapiens OX=9606 GN=PNPLA4 PE=1 SV=3 && PF01734:Patatin-like phospholipase	-
HaiMa01477	HaiMa01477	GWHBAVH00000001	32721375	32730926	+	582	protein_coding	- && sp|Q08623|HDHD1_HUMAN Pseudouridine-5'-phosphatase OS=Homo sapiens OX=9606 GN=PUDP PE=1 SV=3 && PF13419:Haloacid dehalogenase-like hydrolase	-
HaiMa01478	HaiMa01478	GWHBAVH00000001	32786697	32787674	+	459	protein_coding	- && sp|Q8N0W4|NLGNX_HUMAN Neuroligin-4, X-linked OS=Homo sapiens OX=9606 GN=NLGN4X PE=1 SV=1 && PF00135:Carboxylesterase family	-
HaiMa01484	HaiMa01484	GWHBAVH00000001	32881569	32894033	-	2662	protein_coding	- && sp|Q9JIP7|S15A1_MOUSE Solute carrier family 15 member 1 OS=Mus musculus OX=10090 GN=Slc15a1 PE=1 SV=2 && PF00854:POT family	-
HaiMa01485	HaiMa01485	GWHBAVH00000001	32895576	32940102	-	6669	protein_coding	- && sp|Q9BZ29|DOCK9_HUMAN Dedicator of cytokinesis protein 9 OS=Homo sapiens OX=9606 GN=DOCK9 PE=1 SV=2 && PF06920:Dock homology region 2|PF14429:C2 domain in Dock180 and Zizimin proteins|PF11878:Domain of unknown function (DUF3398)|PF00169:PH domain	-
HaiMa01486	HaiMa01486	GWHBAVH00000001	32946653	32985155	+	5341	protein_coding	- && sp|Q13873|BMPR2_HUMAN Bone morphogenetic protein receptor type-2 OS=Homo sapiens OX=9606 GN=BMPR2 PE=1 SV=2 && -	-
HaiMa01488	HaiMa01488	GWHBAVH00000001	32987515	32995277	+	1289	protein_coding	- && sp|Q6P1L5|F117B_HUMAN Protein FAM117B OS=Homo sapiens OX=9606 GN=FAM117B PE=1 SV=2 && PF15388:Protein Family FAM117	-
HaiMa01489	HaiMa01489	GWHBAVH00000001	32998423	33009498	-	2674	protein_coding	- && sp|Q8NDH6|ICA1L_HUMAN Islet cell autoantigen 1-like protein OS=Homo sapiens OX=9606 GN=ICA1L PE=1 SV=1 && PF06456:Arfaptin-like domain|PF04629:Islet cell autoantigen ICA69, C-terminal domain	-
HaiMa01490	HaiMa01490	GWHBAVH00000001	33010411	33015693	-	1447	protein_coding	- && sp|Q6NX08|WDR12_DANRE Ribosome biogenesis protein wdr12 OS=Danio rerio OX=7955 GN=wdr12 PE=2 SV=1 && PF08154:NLE (NUC135) domain	-
HaiMa01491	HaiMa01491	GWHBAVH00000001	33016518	33023135	-	2567	protein_coding	- && sp|Q9Y2X3|NOP58_HUMAN Nucleolar protein 58 OS=Homo sapiens OX=9606 GN=NOP58 PE=1 SV=1 && PF08156:NOP5NT (NUC127) domain|PF01798:snoRNA binding domain, fibrillarin	-
HaiMa01492	HaiMa01492	GWHBAVH00000001	33023635	33029274	+	2132	protein_coding	- && sp|Q9UHK0|NUFP1_HUMAN Nuclear fragile X mental retardation-interacting protein 1 OS=Homo sapiens OX=9606 GN=NUFIP1 PE=1 SV=2 && PF10453:Nuclear fragile X mental retardation-interacting protein 1 (NUFIP1)	-
HaiMa01498	HaiMa01498	GWHBAVH00000001	33188173	33261114	+	5529	protein_coding	- && sp|O97592|DMD_CANLF Dystrophin OS=Canis lupus familiaris OX=9615 GN=DMD PE=2 SV=1 && PF00569:Zinc finger, ZZ type|PF00435:Spectrin repeat|PF09068:EF hand|PF09069:EF-hand	-
HaiMa01499	HaiMa01499	GWHBAVH00000001	33263494	33273318	+	2966	protein_coding	- && sp|Q9Y5Q9|TF3C3_HUMAN General transcription factor 3C polypeptide 3 OS=Homo sapiens OX=9606 GN=GTF3C3 PE=1 SV=1 && -	-
HaiMa01500	HaiMa01500	GWHBAVH00000001	33274833	33301619	+	5430	protein_coding	- && sp|Q9P2P5|HECW2_HUMAN E3 ubiquitin-protein ligase HECW2 OS=Homo sapiens OX=9606 GN=HECW2 PE=1 SV=2 && PF00632:HECT-domain (ubiquitin-transferase)|PF00397:WW domain|PF18436:Helical box domain of E3 ubiquitin-protein ligase HECW1|PF00168:C2 domain|PF16562:N-terminal domain of E3 ubiquitin-protein ligase HECW1 and 2	-
HaiMa01501	HaiMa01501	GWHBAVH00000001	33303977	33311537	-	1472	protein_coding	- && sp|Q8K4T3|STRAB_MOUSE STE20-related kinase adapter protein beta OS=Mus musculus OX=10090 GN=Stradb PE=2 SV=1 && PF00069:Protein kinase domain	-
HaiMa01502	HaiMa01502	GWHBAVH00000001	33312942	33325920	+	4361	protein_coding	- && sp|O60296|TRAK2_HUMAN Trafficking kinesin-binding protein 2 OS=Homo sapiens OX=9606 GN=TRAK2 PE=1 SV=2 && PF04849:HAP1 N-terminal conserved region|PF12448:Kinesin associated protein	-
HaiMa01503	HaiMa01503	GWHBAVH00000001	33326425	33335532	-	2442	protein_coding	- && sp|Q14258|TRI25_HUMAN E3 ubiquitin/ISG15 ligase TRIM25 OS=Homo sapiens OX=9606 GN=TRIM25 PE=1 SV=2 && PF15227:zinc finger of C3HC4-type, RING|PF13765:SPRY-associated domain|PF00622:SPRY domain|PF00643:B-box zinc finger	-
HaiMa01505	HaiMa01505	GWHBAVH00000001	33338696	33346646	-	2139	protein_coding	- && sp|B8JLQ9|CBPO_DANRE Carboxypeptidase O OS=Danio rerio OX=7955 GN=cpo PE=1 SV=1 && PF00246:Zinc carboxypeptidase	-
HaiMa01507	HaiMa01507	GWHBAVH00000001	33388829	33402245	-	2249	protein_coding	- && sp|B1AL88|F155A_HUMAN Transmembrane protein FAM155A OS=Homo sapiens OX=9606 GN=FAM155A PE=1 SV=1 && -	-
HaiMa01508	HaiMa01508	GWHBAVH00000001	33409374	33417068	-	4710	protein_coding	- && sp|Q90YB1|DNLI4_CHICK DNA ligase 4 OS=Gallus gallus OX=9031 GN=LIG4 PE=2 SV=2 && PF11411:DNA ligase IV|PF01068:ATP dependent DNA ligase domain|PF16589:BRCT domain, a BRCA1 C-terminus domain|PF04675:DNA ligase N terminus|PF04679:ATP dependent DNA ligase C terminal region	-
HaiMa01509	HaiMa01509	GWHBAVH00000001	33425254	33426630	+	1377	protein_coding	- && - && -	-
HaiMa01510	HaiMa01510	GWHBAVH00000001	33426647	33442473	-	4989	protein_coding	- && sp|P81122|IRS2_MOUSE Insulin receptor substrate 2 OS=Mus musculus OX=10090 GN=Irs2 PE=1 SV=2 && PF00169:PH domain|PF02174:PTB domain (IRS-1 type)	-
HaiMa01511	HaiMa01511	GWHBAVH00000001	33446093	33457616	+	2267	protein_coding	- && sp|P11117|PPAL_HUMAN Lysosomal acid phosphatase OS=Homo sapiens OX=9606 GN=ACP2 PE=1 SV=3 && PF00328:Histidine phosphatase superfamily (branch 2)	-
HaiMa01512	HaiMa01512	GWHBAVH00000001	33457811	33471508	-	2781	protein_coding	- && sp|Q8BNQ3|G137B_MOUSE Integral membrane protein GPR137B OS=Mus musculus OX=10090 GN=Gpr137b PE=1 SV=2 && -	-
HaiMa01513	HaiMa01513	GWHBAVH00000001	33472196	33490799	+	4019	protein_coding	- && sp|Q9P2K2|TXD16_HUMAN Thioredoxin domain-containing protein 16 OS=Homo sapiens OX=9606 GN=TXNDC16 PE=1 SV=4 && -	-
HaiMa01514	HaiMa01514	GWHBAVH00000001	33500777	33511211	-	3284	protein_coding	- && sp|Q62053|PE2R2_MOUSE Prostaglandin E2 receptor EP2 subtype OS=Mus musculus OX=10090 GN=Ptger2 PE=2 SV=1 && PF00001:7 transmembrane receptor (rhodopsin family)	-
HaiMa01516	HaiMa01516	GWHBAVH00000001	33520999	33567100	+	8498	protein_coding	- && sp|Q14112|NID2_HUMAN Nidogen-2 OS=Homo sapiens OX=9606 GN=NID2 PE=1 SV=3 && PF12947:EGF domain|PF06119:Nidogen-like|PF00086:Thyroglobulin type-1 repeat|PF00058:Low-density lipoprotein receptor repeat class B|PF07474:G2F domain|PF07645:Calcium-binding EGF domain	-
HaiMa01520	HaiMa01520	GWHBAVH00000001	33567179	33571307	-	1022	protein_coding	- && sp|Q7ZUH1|RTRAF_DANRE RNA transcription, translation and transport factor protein OS=Danio rerio OX=7955 GN=rtraf PE=2 SV=1 && PF10036:RNA transcription, translation and transport factor protein	-
HaiMa01521	HaiMa01521	GWHBAVH00000001	33572347	33573585	-	695	protein_coding	- && sp|Q3T022|SAP18_BOVIN Histone deacetylase complex subunit SAP18 OS=Bos taurus OX=9913 GN=SAP18 PE=2 SV=1 && PF06487:Sin3 associated polypeptide p18 (SAP18)	-
HaiMa01523	HaiMa01523	GWHBAVH00000001	33588964	33594795	-	1455	protein_coding	- && sp|Q6PHG2|HEMO_DANRE Hemopexin OS=Danio rerio OX=7955 GN=hpx PE=2 SV=2 && PF00045:Hemopexin	-
HaiMa01525	HaiMa01525	GWHBAVH00000001	33642636	33643792	+	1157	protein_coding	- && sp|Q02576|HEN1_MOUSE Helix-loop-helix protein 1 OS=Mus musculus OX=10090 GN=Nhlh1 PE=2 SV=1 && PF00010:Helix-loop-helix DNA-binding domain	-
HaiMa01526	HaiMa01526	GWHBAVH00000001	33655425	33694241	+	2672	protein_coding	- && sp|Q80Z96|VANG1_MOUSE Vang-like protein 1 OS=Mus musculus OX=10090 GN=Vangl1 PE=1 SV=2 && PF06638:Strabismus protein	-
HaiMa01528	HaiMa01528	GWHBAVH00000001	33702073	33708683	+	1472	protein_coding	- && sp|G3V9D0|PGLT1_RAT Protein O-glucosyltransferase 1 OS=Rattus norvegicus OX=10116 GN=Poglut1 PE=3 SV=1 && PF05686:Glycosyl transferase family 90	-
HaiMa01529	HaiMa01529	GWHBAVH00000001	33709337	33718196	+	1146	protein_coding	- && sp|Q568N3|TIDC1_DANRE Complex I assembly factor TIMMDC1, mitochondrial OS=Danio rerio OX=7955 GN=timmdc1 PE=2 SV=1 && PF02466:Tim17/Tim22/Tim23/Pmp24 family	-
HaiMa01530	HaiMa01530	GWHBAVH00000001	33722233	33756909	+	7379	protein_coding	- && sp|E9Q236|MRP4_MOUSE ATP-binding cassette sub-family C member 4 OS=Mus musculus OX=10090 GN=Abcc4 PE=1 SV=1 && PF00005:ABC transporter|PF00664:ABC transporter transmembrane region	-
HaiMa01531	HaiMa01531	GWHBAVH00000001	33758250	33771177	+	5059	protein_coding	- && sp|Q96PY5|FMNL2_HUMAN Formin-like protein 2 OS=Homo sapiens OX=9606 GN=FMNL2 PE=1 SV=3 && PF06367:Diaphanous FH3 Domain|PF06371:Diaphanous GTPase-binding Domain|PF02181:Formin Homology 2 Domain	-
HaiMa01532	HaiMa01532	GWHBAVH00000001	33771322	33785304	-	3598	protein_coding	- && sp|Q9H269|VPS16_HUMAN Vacuolar protein sorting-associated protein 16 homolog OS=Homo sapiens OX=9606 GN=VPS16 PE=1 SV=2 && PF04841:Vps16, N-terminal region|PF04840:Vps16, C-terminal region	-
HaiMa01533	HaiMa01533	GWHBAVH00000001	33788953	33795334	+	2996	protein_coding	- && sp|O95810|CAVN2_HUMAN Caveolae-associated protein 2 OS=Homo sapiens OX=9606 GN=CAVIN2 PE=1 SV=3 && PF15237:PTRF/SDPR family	-
HaiMa01534	HaiMa01534	GWHBAVH00000001	33793738	33798194	-	1933	protein_coding	- && sp|Q6P3A9|ARL11_MOUSE ADP-ribosylation factor-like protein 11 OS=Mus musculus OX=10090 GN=Arl11 PE=2 SV=1 && PF00025:ADP-ribosylation factor family	-
HaiMa01535	HaiMa01535	GWHBAVH00000001	33799336	33804084	+	875	protein_coding	- && sp|P24534|EF1B_HUMAN Elongation factor 1-beta OS=Homo sapiens OX=9606 GN=EEF1B2 PE=1 SV=3 && PF00736:EF-1 guanine nucleotide exchange domain|PF10587:Eukaryotic elongation factor 1 beta central acidic region	-
HaiMa01536	HaiMa01536	GWHBAVH00000001	33804463	33811006	+	2148	protein_coding	- && sp|Q9HCK1|ZDBF2_HUMAN DBF4-type zinc finger-containing protein 2 OS=Homo sapiens OX=9606 GN=ZDBF2 PE=1 SV=3 && -	-
HaiMa01538	HaiMa01538	GWHBAVH00000001	33824360	33826208	+	1212	protein_coding	- && - && -	-
HaiMa01540	HaiMa01540	GWHBAVH00000001	33839735	33860753	+	4170	protein_coding	- && sp|Q91WK0|LRRF2_MOUSE Leucine-rich repeat flightless-interacting protein 2 OS=Mus musculus OX=10090 GN=Lrrfip2 PE=1 SV=1 && PF09738:LRRFIP family	-
HaiMa01542	HaiMa01542	GWHBAVH00000001	33867884	33869368	-	252	protein_coding	- && sp|Q8K0W9|DPH3_MOUSE DPH3 homolog OS=Mus musculus OX=10090 GN=Dph3 PE=1 SV=1 && -	-
HaiMa01547	HaiMa01547	GWHBAVH00000001	33921071	33939202	-	3201	protein_coding	- && sp|Q7Z7G0|TARSH_HUMAN Target of Nesh-SH3 OS=Homo sapiens OX=9606 GN=ABI3BP PE=1 SV=1 && PF00041:Fibronectin type III domain	-
HaiMa01549	HaiMa01549	GWHBAVH00000001	33949322	33967302	-	5327	protein_coding	- && sp|Q1XI86|IMPG2_CHICK Interphotoreceptor matrix proteoglycan 2 OS=Gallus gallus OX=9031 GN=IMPG2 PE=1 SV=1 && PF01390:SEA domain	-
HaiMa01550	HaiMa01550	GWHBAVH00000001	33969457	33981226	-	2776	protein_coding	- && sp|A7MBJ2|SENP7_BOVIN Sentrin-specific protease 7 OS=Bos taurus OX=9913 GN=SENP7 PE=2 SV=1 && PF02902:Ulp1 protease family, C-terminal catalytic domain	-
HaiMa01551	HaiMa01551	GWHBAVH00000001	33980440	33995606	+	2264	protein_coding	- && sp|P53603|FTCD_PIG Formimidoyltransferase-cyclodeaminase OS=Sus scrofa OX=9823 GN=FTCD PE=1 SV=1 && PF08384:Pro-opiomelanocortin, N-terminal region|PF00976:Corticotropin ACTH domain|PF04961:Formiminotransferase-cyclodeaminase|PF08035:Opioids neuropeptide|PF02971:Formiminotransferase domain|PF07837:Formiminotransferase domain, N-terminal subdomain	-
HaiMa01552	HaiMa01552	GWHBAVH00000001	33996820	34004238	-	2246	protein_coding	- && sp|Q8BP00|IQCB1_MOUSE IQ calmodulin-binding motif-containing protein 1 OS=Mus musculus OX=10090 GN=Iqcb1 PE=1 SV=2 && -	-
HaiMa01553	HaiMa01553	GWHBAVH00000001	34005493	34043087	+	8980	protein_coding	- && sp|O60229|KALRN_HUMAN Kalirin OS=Homo sapiens OX=9606 GN=KALRN PE=1 SV=3 && PF13716:Divergent CRAL/TRIO domain|PF00435:Spectrin repeat|PF00621:RhoGEF domain	-
HaiMa01554	HaiMa01554	GWHBAVH00000001	34048494	34056305	+	1891	protein_coding	- && sp|Q9JJS6|BCDO1_MOUSE Beta,beta-carotene 15,15'-dioxygenase OS=Mus musculus OX=10090 GN=Bco1 PE=1 SV=2 && PF03055:Retinal pigment epithelial membrane protein	-
HaiMa01555	HaiMa01555	GWHBAVH00000001	34056979	34071255	-	3970	protein_coding	- && sp|O60841|IF2P_HUMAN Eukaryotic translation initiation factor 5B OS=Homo sapiens OX=9606 GN=EIF5B PE=1 SV=4 && -	-
HaiMa01556	HaiMa01556	GWHBAVH00000001	34072053	34079693	-	2032	protein_coding	- && sp|Q9Y234|LIPT_HUMAN Lipoyltransferase 1, mitochondrial OS=Homo sapiens OX=9606 GN=LIPT1 PE=1 SV=1 && -	-
HaiMa01561	HaiMa01561	GWHBAVH00000001	34092168	34100917	-	2191	protein_coding	- && sp|Q3SZ01|SH3Y1_BOVIN SH3 domain-containing YSC84-like protein 1 OS=Bos taurus OX=9913 GN=SH3YL1 PE=2 SV=1 && PF00018:SH3 domain|PF04366:Las17-binding protein actin regulator	-
HaiMa01562	HaiMa01562	GWHBAVH00000001	34101592	34117239	-	6716	protein_coding	- && - && -	-
HaiMa01564	HaiMa01564	GWHBAVH00000001	34118668	34122598	+	1702	protein_coding	- && - && -	-
HaiMa01565	HaiMa01565	GWHBAVH00000001	34124091	34131830	-	1435	protein_coding	- && sp|A6H7H7|FBX3_BOVIN F-box only protein 3 OS=Bos taurus OX=9913 GN=FBXO3 PE=2 SV=1 && PF09346:SMI1 / KNR4 family (SUKH-1)|PF12937:F-box-like|PF04379:ApaG domain	-
HaiMa01566	HaiMa01566	GWHBAVH00000001	34135188	34142753	+	2144	protein_coding	- && sp|P00734|THRB_HUMAN Prothrombin OS=Homo sapiens OX=9606 GN=F2 PE=1 SV=2 && PF09396:Thrombin light chain|PF00594:Vitamin K-dependent carboxylation/gamma-carboxyglutamic (GLA) domain|PF00089:Trypsin|PF00051:Kringle domain	-
HaiMa01567	HaiMa01567	GWHBAVH00000001	34143874	34153712	-	2397	protein_coding	- && - && PF14973:TERF1-interacting nuclear factor 2 N-terminus	-
HaiMa01568	HaiMa01568	GWHBAVH00000001	34154921	34158390	+	1543	protein_coding	- && - && PF13639:Ring finger domain	-
HaiMa01569	HaiMa01569	GWHBAVH00000001	34159422	34166282	-	1452	protein_coding	- && sp|P41732|TSN7_HUMAN Tetraspanin-7 OS=Homo sapiens OX=9606 GN=TSPAN7 PE=1 SV=2 && PF00335:Tetraspanin family	-
HaiMa01570	HaiMa01570	GWHBAVH00000001	34167609	34187919	-	4231	protein_coding	- && sp|P47990|XDH_CHICK Xanthine dehydrogenase/oxidase OS=Gallus gallus OX=9031 GN=XDH PE=1 SV=1 && PF01799:[2Fe-2S] binding domain|PF03450:CO dehydrogenase flavoprotein C-terminal domain|PF00111:2Fe-2S iron-sulfur cluster binding domain|PF00941:FAD binding domain in molybdopterin dehydrogenase|PF01315:Aldehyde oxidase and xanthine dehydrogenase, a/b hammerhead domain|PF02738:Molybdopterin-bindi…	-
HaiMa01571	HaiMa01571	GWHBAVH00000001	34193603	34198581	-	1610	protein_coding	- && sp|Q6IMK3|DJC27_DANRE DnaJ homolog subfamily C member 27 OS=Danio rerio OX=7955 GN=dnajc27 PE=2 SV=1 && PF00226:DnaJ domain|PF00071:Ras family	-
HaiMa01572	HaiMa01572	GWHBAVH00000001	34199781	34202607	-	630	protein_coding	- && sp|P29329|CD3Z_SHEEP T-cell surface glycoprotein CD3 zeta chain OS=Ovis aries OX=9940 GN=CD247 PE=2 SV=1 && PF11628:T-cell surface glycoprotein CD3 zeta chain|PF02189:Immunoreceptor tyrosine-based activation motif	-
HaiMa01573	HaiMa01573	GWHBAVH00000001	34205438	34205923	-	285	protein_coding	- && sp|Q5ZJ73|CREG1_CHICK Protein CREG1 OS=Gallus gallus OX=9031 GN=CREG1 PE=2 SV=1 && -	-
HaiMa01574	HaiMa01574	GWHBAVH00000001	34207880	34208463	-	371	protein_coding	- && - && PF13883:Pyridoxamine 5'-phosphate oxidase	-
HaiMa01575	HaiMa01575	GWHBAVH00000001	34209924	34221830	+	1757	protein_coding	- && sp|Q6GL44|OTUD5_XENTR OTU domain-containing protein 5 OS=Xenopus tropicalis OX=8364 GN=otud5 PE=2 SV=1 && PF02338:OTU-like cysteine protease	-
HaiMa01577	HaiMa01577	GWHBAVH00000001	34229407	34241210	+	1500	protein_coding	- && sp|Q8WMS0|S35A2_CANLF UDP-galactose translocator OS=Canis lupus familiaris OX=9615 GN=SLC35A2 PE=2 SV=2 && PF04142:Nucleotide-sugar transporter	-
HaiMa01579	HaiMa01579	GWHBAVH00000001	34243123	34262331	+	3933	protein_coding	- && sp|P28570|SC6A8_RAT Sodium- and chloride-dependent creatine transporter 1 OS=Rattus norvegicus OX=10116 GN=Slc6a8 PE=2 SV=1 && -	-
HaiMa01580	HaiMa01580	GWHBAVH00000001	34262767	34270430	-	1581	protein_coding	- && sp|Q5R8H3|BAP31_PONAB B-cell receptor-associated protein 31 OS=Pongo abelii OX=9601 GN=BCAP31 PE=2 SV=3 && PF18035:Bap31/Bap29 cytoplasmic coiled-coil domain|PF05529:Bap31/Bap29 transmembrane region	-
HaiMa01581	HaiMa01581	GWHBAVH00000001	34276043	34318208	-	5274	protein_coding	- && sp|B0S5N4|PLXA3_DANRE Plexin A3 OS=Danio rerio OX=7955 GN=plxna3 PE=2 SV=2 && PF01833:IPT/TIG domain|PF01403:Sema domain|PF08337:Plexin cytoplasmic RasGAP domain|PF01437:Plexin repeat|PF18020:TIG domain found in plexin|PF17960:TIG domain	-
HaiMa01582	HaiMa01582	GWHBAVH00000001	34318629	34332397	-	839	protein_coding	- && sp|B0S5N4|PLXA3_DANRE Plexin A3 OS=Danio rerio OX=7955 GN=plxna3 PE=2 SV=2 && PF01403:Sema domain	-
HaiMa01584	HaiMa01584	GWHBAVH00000001	34337673	34340531	-	628	protein_coding	- && - && -	-
HaiMa01585	HaiMa01585	GWHBAVH00000001	34341532	34361478	+	4036	protein_coding	- && sp|Q9JHZ4|GRAP1_RAT GRIP1-associated protein 1 OS=Rattus norvegicus OX=10116 GN=Gripap1 PE=1 SV=1 && -	-
HaiMa01589	HaiMa01589	GWHBAVH00000001	34397091	34411932	+	3468	protein_coding	- && sp|P56677|ST14_MOUSE Suppressor of tumorigenicity 14 protein homolog OS=Mus musculus OX=10090 GN=St14 PE=1 SV=2 && PF00089:Trypsin|PF00057:Low-density lipoprotein receptor domain class A|PF00431:CUB domain|PF01390:SEA domain	-
HaiMa01590	HaiMa01590	GWHBAVH00000001	34412080	34414600	-	1173	protein_coding	- && sp|Q8R2J9|RA51C_CRIGR DNA repair protein RAD51 homolog 3 OS=Cricetulus griseus OX=10029 GN=RAD51C PE=2 SV=1 && PF08423:Rad51	-
HaiMa01591	HaiMa01591	GWHBAVH00000001	34415701	34419235	+	1989	protein_coding	- && sp|Q4KLM5|ABT1_RAT Activator of basal transcription 1 OS=Rattus norvegicus OX=10116 GN=Abt1 PE=1 SV=1 && -	-
HaiMa01594	HaiMa01594	GWHBAVH00000001	34429939	34441626	+	2986	protein_coding	- && sp|Q14831|GRM7_HUMAN Metabotropic glutamate receptor 7 OS=Homo sapiens OX=9606 GN=GRM7 PE=1 SV=1 && PF00003:7 transmembrane sweet-taste receptor of 3 GCPR|PF01094:Receptor family ligand binding region|PF07562:Nine Cysteines Domain of family 3 GPCR	-
HaiMa01596	HaiMa01596	GWHBAVH00000001	34445302	34448165	+	1652	protein_coding	- && sp|Q86WK6|AMGO1_HUMAN Amphoterin-induced protein 1 OS=Homo sapiens OX=9606 GN=AMIGO1 PE=1 SV=1 && PF13855:Leucine rich repeat	-
HaiMa01597	HaiMa01597	GWHBAVH00000001	34454278	34460369	-	1006	protein_coding	- && sp|O09117|SYPL1_MOUSE Synaptophysin-like protein 1 OS=Mus musculus OX=10090 GN=Sypl1 PE=1 SV=2 && PF01284:Membrane-associating domain	-
HaiMa01598	HaiMa01598	GWHBAVH00000001	34462166	34479513	+	4417	protein_coding	- && sp|Q6NUT7|SORT1_DANRE Sortilin OS=Danio rerio OX=7955 GN=sort1 PE=2 SV=1 && PF15901:Sortilin, neurotensin receptor 3, C-terminal|PF15902:Sortilin, neurotensin receptor 3,	-
HaiMa01599	HaiMa01599	GWHBAVH00000001	34479605	34482487	-	1062	protein_coding	- && sp|Q5R7E7|NGRN_PONAB Neugrin OS=Pongo abelii OX=9601 GN=NGRN PE=2 SV=2 && PF06413:Neugrin	-
HaiMa01600	HaiMa01600	GWHBAVH00000001	34482751	34492560	+	1521	protein_coding	- && sp|Q5E9S2|NFYA_BOVIN Nuclear transcription factor Y subunit alpha OS=Bos taurus OX=9913 GN=NFYA PE=2 SV=1 && -	-
HaiMa01601	HaiMa01601	GWHBAVH00000001	34493844	34513400	+	2247	protein_coding	- && sp|O43865|SAHH2_HUMAN S-adenosylhomocysteine hydrolase-like protein 1 OS=Homo sapiens OX=9606 GN=AHCYL1 PE=1 SV=2 && PF00670:S-adenosyl-L-homocysteine hydrolase, NAD binding domain|PF05221:S-adenosyl-L-homocysteine hydrolase	-
HaiMa01602	HaiMa01602	GWHBAVH00000001	34516156	34524034	+	2220	protein_coding	- && sp|Q6PCE3|PGM2L_HUMAN Glucose 1,6-bisphosphate synthase OS=Homo sapiens OX=9606 GN=PGM2L1 PE=1 SV=3 && PF02878:Phosphoglucomutase/phosphomannomutase, alpha/beta/alpha domain I|PF00408:Phosphoglucomutase/phosphomannomutase, C-terminal domain|PF02880:Phosphoglucomutase/phosphomannomutase, alpha/beta/alpha domain III|PF02879:Phosphoglucomutase/phosphomannomutase, alpha/beta/alpha domain II	-
HaiMa01603	HaiMa01603	GWHBAVH00000001	34524632	34532311	+	1611	protein_coding	- && sp|P16294|FA9_MOUSE Coagulation factor IX OS=Mus musculus OX=10090 GN=F9 PE=2 SV=3 && PF00008:EGF-like domain|PF00594:Vitamin K-dependent carboxylation/gamma-carboxyglutamic (GLA) domain|PF00089:Trypsin|PF14670:Coagulation Factor Xa inhibitory site	-
HaiMa01604	HaiMa01604	GWHBAVH00000001	34533955	34538567	+	919	protein_coding	- && sp|P58418|CLRN1_HUMAN Clarin-1 OS=Homo sapiens OX=9606 GN=CLRN1 PE=1 SV=2 && -	-
HaiMa01605	HaiMa01605	GWHBAVH00000001	34538836	34560151	+	5168	protein_coding	- && sp|A2A5K6|ZN335_MOUSE Zinc finger protein 335 OS=Mus musculus OX=10090 GN=Znf335 PE=1 SV=1 && -	-
HaiMa01608	HaiMa01608	GWHBAVH00000001	34574080	34575727	+	276	protein_coding	- && sp|Q3SZ68|LTOR5_BOVIN Ragulator complex protein LAMTOR5 OS=Bos taurus OX=9913 GN=LAMTOR5 PE=3 SV=1 && -	-
HaiMa01609	HaiMa01609	GWHBAVH00000001	34577833	34607430	+	3014	protein_coding	- && sp|Q8R0M8|MOT5_MOUSE Monocarboxylate transporter 5 OS=Mus musculus OX=10090 GN=Slc16a4 PE=2 SV=1 && PF07690:Major Facilitator Superfamily	-
HaiMa01610	HaiMa01610	GWHBAVH00000001	34608159	34608893	-	735	protein_coding	- && - && -	-
HaiMa01612	HaiMa01612	GWHBAVH00000001	34615092	34617736	-	2645	protein_coding	- && sp|Q0VBL3|RBM15_MOUSE RNA-binding protein 15 OS=Mus musculus OX=10090 GN=Rbm15 PE=1 SV=1 && PF00076:RNA recognition motif. (a.k.a. RRM, RBD, or RNP domain)	-
HaiMa01614	HaiMa01614	GWHBAVH00000001	34643366	34663644	+	2541	protein_coding	- && sp|Q8BJI1|S6A17_MOUSE Sodium-dependent neutral amino acid transporter SLC6A17 OS=Mus musculus OX=10090 GN=Slc6a17 PE=1 SV=1 && PF00209:Sodium:neurotransmitter symporter family	-
HaiMa01617	HaiMa01617	GWHBAVH00000001	34668857	34670256	+	1400	protein_coding	- && - && -	-
HaiMa01619	HaiMa01619	GWHBAVH00000001	34699342	34707874	-	2553	protein_coding	- && sp|P14780|MMP9_HUMAN Matrix metalloproteinase-9 OS=Homo sapiens OX=9606 GN=MMP9 PE=1 SV=3 && PF01471:Putative peptidoglycan binding domain|PF00413:Matrixin|PF00045:Hemopexin|PF00040:Fibronectin type II domain	-
HaiMa01620	HaiMa01620	GWHBAVH00000001	34729605	34734430	-	1167	protein_coding	- && sp|P11616|AA1R_CANLF Adenosine receptor A1 OS=Canis lupus familiaris OX=9615 GN=ADORA1 PE=2 SV=1 && PF00001:7 transmembrane receptor (rhodopsin family)	-
HaiMa01621	HaiMa01621	GWHBAVH00000001	34760956	34766442	+	2077	protein_coding	- && sp|B0V2S2|DCR1B_DANRE 5' exonuclease Apollo OS=Danio rerio OX=7955 GN=dclre1b PE=2 SV=1 && PF12706:Beta-lactamase superfamily domain|PF07522:DNA repair metallo-beta-lactamase	-
HaiMa01622	HaiMa01622	GWHBAVH00000001	34787566	34862503	+	2809	protein_coding	- && sp|Q9HCH3|CPNE5_HUMAN Copine-5 OS=Homo sapiens OX=9606 GN=CPNE5 PE=1 SV=2 && PF00168:C2 domain|PF07002:Copine	-
HaiMa01624	HaiMa01624	GWHBAVH00000001	34875850	34890337	-	2048	protein_coding	- && sp|O70551|SRPK1_MOUSE SRSF protein kinase 1 OS=Mus musculus OX=10090 GN=Srpk1 PE=1 SV=2 && PF00069:Protein kinase domain	-
HaiMa01625	HaiMa01625	GWHBAVH00000001	34891052	34904722	-	2070	protein_coding	- && sp|Q9DGE2|MK14A_DANRE Mitogen-activated protein kinase 14A OS=Danio rerio OX=7955 GN=mapk14a PE=1 SV=1 && PF00069:Protein kinase domain	-
HaiMa01626	HaiMa01626	GWHBAVH00000001	34905814	34933613	-	3560	protein_coding	- && sp|Q6UXG2|ELAP1_HUMAN Endosome/lysosome-associated apoptosis and autophagy regulator 1 OS=Homo sapiens OX=9606 GN=ELAPOR1 PE=1 SV=2 && -	-
HaiMa01627	HaiMa01627	GWHBAVH00000001	34934302	34950722	-	3865	protein_coding	- && sp|Q802R9|SMC5_TAKRU Structural maintenance of chromosomes protein 5 OS=Takifugu rubripes OX=31033 GN=smc5 PE=2 SV=1 && PF02463:RecF/RecN/SMC N terminal domain	-
HaiMa01630	HaiMa01630	GWHBAVH00000001	34957050	34959968	-	579	protein_coding	- && sp|P28022|CRGM3_CYPCA Gamma-crystallin M3 OS=Cyprinus carpio OX=7962 PE=3 SV=2 && PF00030:Beta/Gamma crystallin	-
HaiMa01631	HaiMa01631	GWHBAVH00000001	34960272	34961251	+	792	protein_coding	- && sp|P28022|CRGM3_CYPCA Gamma-crystallin M3 OS=Cyprinus carpio OX=7962 PE=3 SV=2 && PF00030:Beta/Gamma crystallin	-
HaiMa01632	HaiMa01632	GWHBAVH00000001	34963403	34977063	-	4888	protein_coding	- && sp|A4GTP4|ELK1_RAT ETS domain-containing protein Elk-1 OS=Rattus norvegicus OX=10116 GN=Elk1 PE=1 SV=1 && -	-
HaiMa01633	HaiMa01633	GWHBAVH00000001	34978338	34981106	-	759	protein_coding	- && sp|Q63ZY7|UXT_RAT Protein UXT OS=Rattus norvegicus OX=10116 GN=Uxt PE=2 SV=1 && PF02996:Prefoldin subunit	-
HaiMa01634	HaiMa01634	GWHBAVH00000001	34981155	34996770	+	3911	protein_coding	- && sp|Q9Z2V5|HDAC6_MOUSE Histone deacetylase 6 OS=Mus musculus OX=10090 GN=Hdac6 PE=1 SV=3 && PF00850:Histone deacetylase domain|PF02148:Zn-finger in ubiquitin-hydrolases and other protein	-
HaiMa01635	HaiMa01635	GWHBAVH00000001	34997898	35001986	+	1851	protein_coding	- && sp|Q86UP9|LHPL3_HUMAN LHFPL tetraspan subfamily member 3 protein OS=Homo sapiens OX=9606 GN=LHFPL3 PE=1 SV=3 && PF10242:Lipoma HMGIC fusion partner-like protein	-
HaiMa01636	HaiMa01636	GWHBAVH00000001	35002444	35006806	-	1637	protein_coding	- && - && -	-
HaiMa01637	HaiMa01637	GWHBAVH00000001	35009393	35017178	-	3438	protein_coding	- && sp|P08247|SYPH_HUMAN Synaptophysin OS=Homo sapiens OX=9606 GN=SYP PE=1 SV=3 && PF01284:Membrane-associating domain	-
HaiMa01638	HaiMa01638	GWHBAVH00000001	35019190	35051152	-	7196	protein_coding	- && sp|O60840|CAC1F_HUMAN Voltage-dependent L-type calcium channel subunit alpha-1F OS=Homo sapiens OX=9606 GN=CACNA1F PE=1 SV=2 && PF16885:Voltage-gated calcium channel subunit alpha, C-term|PF08763:Voltage gated calcium channel IQ domain|PF00520:Ion transport protein|PF16905:Voltage-dependent L-type calcium channel, IQ-associated	-
HaiMa01639	HaiMa01639	GWHBAVH00000001	35055102	35076566	+	3907	protein_coding	- && sp|Q5TCQ9|MAGI3_HUMAN Membrane-associated guanylate kinase, WW and PDZ domain-containing protein 3 OS=Homo sapiens OX=9606 GN=MAGI3 PE=1 SV=3 && PF00625:Guanylate kinase|PF00595:PDZ domain	-
HaiMa01640	HaiMa01640	GWHBAVH00000001	35078523	35081229	-	1607	protein_coding	- && sp|A8WIP6|CDK20_DANRE Cyclin-dependent kinase 20 OS=Danio rerio OX=7955 GN=cdk20 PE=2 SV=1 && PF00069:Protein kinase domain	-
HaiMa01641	HaiMa01641	GWHBAVH00000001	35081913	35094736	-	2380	protein_coding	- && sp|Q9P0U4|CXXC1_HUMAN CXXC-type zinc finger protein 1 OS=Homo sapiens OX=9606 GN=CXXC1 PE=1 SV=2 && PF00628:PHD-finger|PF12269:CpG binding protein zinc finger C terminal domain|PF02008:CXXC zinc finger domain	-
HaiMa01643	HaiMa01643	GWHBAVH00000001	35099298	35114469	-	2730	protein_coding	- && sp|O88368|MITF_RAT Microphthalmia-associated transcription factor OS=Rattus norvegicus OX=10116 GN=Mitf PE=2 SV=2 && PF00010:Helix-loop-helix DNA-binding domain|PF15951:MITF/TFEB/TFEC/TFE3 N-terminus	-
HaiMa01645	HaiMa01645	GWHBAVH00000001	35117910	35139999	-	3266	protein_coding	- && sp|P52734|FGD1_MOUSE FYVE, RhoGEF and PH domain-containing protein 1 OS=Mus musculus OX=10090 GN=Fgd1 PE=1 SV=2 && -	-
HaiMa01646	HaiMa01646	GWHBAVH00000001	35143387	35190816	+	5535	protein_coding	- && sp|Q96P50|ACAP3_HUMAN Arf-GAP with coiled-coil, ANK repeat and PH domain-containing protein 3 OS=Homo sapiens OX=9606 GN=ACAP3 PE=1 SV=2 && PF18115:DNA repair protein Crb2 Tudor domain|PF16746:BAR domain of APPL family|PF01412:Putative GTPase activating protein for Arf|PF00169:PH domain	-
HaiMa01647	HaiMa01647	GWHBAVH00000001	35192089	35206115	+	2991	protein_coding	- && sp|Q9UGV2|NDRG3_HUMAN Protein NDRG3 OS=Homo sapiens OX=9606 GN=NDRG3 PE=1 SV=2 && PF03096:Ndr family	-
HaiMa01648	HaiMa01648	GWHBAVH00000001	35206218	35211782	-	1545	protein_coding	- && sp|Q9WUK4|RFC2_MOUSE Replication factor C subunit 2 OS=Mus musculus OX=10090 GN=Rfc2 PE=1 SV=1 && PF00004:ATPase family associated with various cellular activities (AAA)|PF08542:Replication factor C C-terminal domain	-
HaiMa01649	HaiMa01649	GWHBAVH00000001	35211948	35226700	+	3550	protein_coding	- && sp|P51784|UBP11_HUMAN Ubiquitin carboxyl-terminal hydrolase 11 OS=Homo sapiens OX=9606 GN=USP11 PE=1 SV=3 && PF00443:Ubiquitin carboxyl-terminal hydrolase|PF14836:Ubiquitin-like domain|PF06337:DUSP domain	-
HaiMa01650	HaiMa01650	GWHBAVH00000001	35227744	35231348	-	1127	protein_coding	- && sp|Q7SXW4|EMC3_DANRE ER membrane protein complex subunit 3 OS=Danio rerio OX=7955 GN=emc3 PE=2 SV=1 && PF01956:Integral membrane protein EMC3/TMCO1-like	-
HaiMa01651	HaiMa01651	GWHBAVH00000001	35234969	35248915	+	2090	protein_coding	- && sp|P49767|VEGFC_HUMAN Vascular endothelial growth factor C OS=Homo sapiens OX=9606 GN=VEGFC PE=1 SV=1 && PF00341:PDGF/VEGF domain	-
HaiMa01653	HaiMa01653	GWHBAVH00000001	35249478	35265488	-	7342	protein_coding	- && sp|Q9Z2U2|ZN292_MOUSE Zinc finger protein 292 OS=Mus musculus OX=10090 GN=Zfp292 PE=1 SV=2 && -	-
HaiMa01654	HaiMa01654	GWHBAVH00000001	35267948	35269990	+	528	protein_coding	- && sp|Q4KM86|GGACT_RAT Gamma-glutamylaminecyclotransferase OS=Rattus norvegicus OX=10116 GN=Ggact PE=2 SV=1 && PF06094:Gamma-glutamyl cyclotransferase, AIG2-like	-
HaiMa01655	HaiMa01655	GWHBAVH00000001	35271521	35312945	-	4989	protein_coding	- && sp|Q9Y4F1|FARP1_HUMAN FERM, ARHGEF and pleckstrin domain-containing protein 1 OS=Homo sapiens OX=9606 GN=FARP1 PE=1 SV=1 && PF00169:PH domain|PF08736:FERM adjacent (FA)|PF09380:FERM C-terminal PH-like domain|PF00373:FERM central domain|PF00621:RhoGEF domain|PF09379:FERM N-terminal domain	-
HaiMa01656	HaiMa01656	GWHBAVH00000001	35313535	35322609	+	1533	protein_coding	- && sp|P15882|CHIN_HUMAN N-chimaerin OS=Homo sapiens OX=9606 GN=CHN1 PE=1 SV=3 && PF00620:RhoGAP domain|PF00017:SH2 domain|PF00130:Phorbol esters/diacylglycerol binding domain (C1 domain)	-
HaiMa01657	HaiMa01657	GWHBAVH00000001	35325367	35333722	+	1824	protein_coding	- && sp|Q969K4|ABTB1_HUMAN Ankyrin repeat and BTB/POZ domain-containing protein 1 OS=Homo sapiens OX=9606 GN=ABTB1 PE=1 SV=1 && PF12796:Ankyrin repeats (3 copies)|PF00651:BTB/POZ domain	-
HaiMa01658	HaiMa01658	GWHBAVH00000001	35352244	35370158	+	2350	protein_coding	- && sp|Q00589|SC6A6_CANLF Sodium- and chloride-dependent taurine transporter OS=Canis lupus familiaris OX=9615 GN=SLC6A6 PE=1 SV=2 && PF00209:Sodium:neurotransmitter symporter family	-
HaiMa01659	HaiMa01659	GWHBAVH00000001	35373993	35408873	-	4247	protein_coding	- && sp|A8E0R9|GRIP2_XENLA Glutamate receptor-interacting protein 2 OS=Xenopus laevis OX=8355 GN=grip2 PE=2 SV=2 && PF00595:PDZ domain	-
HaiMa01660	HaiMa01660	GWHBAVH00000001	35415237	35418751	-	628	protein_coding	- && sp|Q90YT6|RL32_ICTPU 60S ribosomal protein L32 OS=Ictalurus punctatus OX=7998 GN=rpl32 PE=2 SV=1 && PF01655:Ribosomal protein L32	-
HaiMa01661	HaiMa01661	GWHBAVH00000001	35423297	35429513	+	1757	protein_coding	- && sp|Q08C76|SSUH2_DANRE Protein SSUH2 homolog OS=Danio rerio OX=7955 GN=ssuh2 PE=2 SV=2 && -	-
HaiMa01662	HaiMa01662	GWHBAVH00000001	35429638	35445508	+	5451	protein_coding	- && sp|Q9Y4B6|DCAF1_HUMAN DDB1- and CUL4-associated factor 1 OS=Homo sapiens OX=9606 GN=DCAF1 PE=1 SV=3 && -	-
HaiMa01663	HaiMa01663	GWHBAVH00000001	35447210	35453485	-	2096	protein_coding	- && sp|Q8K3M5|CABL2_MOUSE CDK5 and ABL1 enzyme substrate 2 OS=Mus musculus OX=10090 GN=Cables2 PE=1 SV=2 && PF00134:Cyclin, N-terminal domain	-
HaiMa01664	HaiMa01664	GWHBAVH00000001	35453965	35454731	+	279	protein_coding	- && - && -	-
HaiMa01665	HaiMa01665	GWHBAVH00000001	35457409	35464429	-	2247	protein_coding	- && sp|Q5GH56|XKR7_RAT XK-related protein 7 OS=Rattus norvegicus OX=10116 GN=Xkr7 PE=2 SV=1 && PF09815:XK-related protein	-
HaiMa01666	HaiMa01666	GWHBAVH00000001	35464521	35473783	-	1763	protein_coding	- && sp|Q62636|RAP1B_RAT Ras-related protein Rap-1b OS=Rattus norvegicus OX=10116 GN=Rap1b PE=1 SV=2 && PF00071:Ras family	-
HaiMa01668	HaiMa01668	GWHBAVH00000001	35481648	35496830	+	2216	protein_coding	- && sp|O88368|MITF_RAT Microphthalmia-associated transcription factor OS=Rattus norvegicus OX=10116 GN=Mitf PE=2 SV=2 && PF00010:Helix-loop-helix DNA-binding domain|PF15951:MITF/TFEB/TFEC/TFE3 N-terminus	-
HaiMa01670	HaiMa01670	GWHBAVH00000001	35504183	35526978	-	4907	protein_coding	- && sp|Q6IQX0|KD5BB_DANRE Lysine-specific demethylase 5B-B OS=Danio rerio OX=7955 GN=kdm5bb PE=2 SV=2 && PF01388:ARID/BRIGHT DNA binding domain|PF02373:JmjC domain, hydroxylase|PF00628:PHD-finger|PF02375:jmjN domain|PF08429:PLU-1-like protein|PF02928:C5HC2 zinc finger	-
HaiMa01671	HaiMa01671	GWHBAVH00000001	35528486	35536968	-	2262	protein_coding	- && sp|Q5U374|KLH12_DANRE Kelch-like protein 12 OS=Danio rerio OX=7955 GN=klhl12 PE=2 SV=2 && PF07707:BTB And C-terminal Kelch|PF00651:BTB/POZ domain|PF01344:Kelch motif	-
HaiMa01672	HaiMa01672	GWHBAVH00000001	35537138	35546973	+	4195	protein_coding	- && sp|P20417|PTN1_RAT Tyrosine-protein phosphatase non-receptor type 1 OS=Rattus norvegicus OX=10116 GN=Ptpn1 PE=1 SV=1 && PF00102:Protein-tyrosine phosphatase	-
HaiMa01673	HaiMa01673	GWHBAVH00000001	35566045	35566968	-	924	protein_coding	- && sp|Q05826|CEBPB_CHICK CCAAT/enhancer-binding protein beta OS=Gallus gallus OX=9031 GN=CEBPB PE=1 SV=1 && PF07716:Basic region leucine zipper	-
HaiMa01675	HaiMa01675	GWHBAVH00000001	35570902	35578271	+	3180	protein_coding	- && sp|A5PLL7|PDES1_HUMAN Plasmanylethanolamine desaturase OS=Homo sapiens OX=9606 GN=PEDS1 PE=1 SV=3 && PF10520:B domain of TMEM189, localisation domain	-
HaiMa01676	HaiMa01676	GWHBAVH00000001	35580643	35584758	+	739	protein_coding	- && sp|Q3SZ52|UB2V1_BOVIN Ubiquitin-conjugating enzyme E2 variant 1 OS=Bos taurus OX=9913 GN=UBE2V1 PE=2 SV=1 && PF00179:Ubiquitin-conjugating enzyme	-
HaiMa01677	HaiMa01677	GWHBAVH00000001	35586626	35592087	+	3436	protein_coding	- && sp|B0S5Y3|S5A3A_DANRE Solute carrier family 52, riboflavin transporter, member 3-A OS=Danio rerio OX=7955 GN=slc52a3a PE=2 SV=1 && PF06237:Protein of unknown function (DUF1011)	-
HaiMa01678	HaiMa01678	GWHBAVH00000001	35592536	35593716	+	609	protein_coding	- && sp|P82663|RT25_HUMAN 28S ribosomal protein S25, mitochondrial OS=Homo sapiens OX=9606 GN=MRPS25 PE=1 SV=1 && -	-
HaiMa01679	HaiMa01679	GWHBAVH00000001	35595176	35603289	-	2341	protein_coding	- && sp|Q9H1K0|RBNS5_HUMAN Rabenosyn-5 OS=Homo sapiens OX=9606 GN=RBSN PE=1 SV=2 && PF11464:Rabenosyn Rab binding domain|PF01363:FYVE zinc finger	-
HaiMa01680	HaiMa01680	GWHBAVH00000001	35605708	35607605	-	780	protein_coding	- && sp|Q8QFQ9|TRH_ONCNE Pro-thyrotropin-releasing hormone-A OS=Oncorhynchus nerka OX=8023 GN=trha PE=2 SV=1 && PF05438:Thyrotropin-releasing hormone (TRH)	-
HaiMa01682	HaiMa01682	GWHBAVH00000001	35633090	35648038	+	9490	protein_coding	- && sp|O94876|TMCC1_HUMAN Transmembrane and coiled-coil domains protein 1 OS=Homo sapiens OX=9606 GN=TMCC1 PE=1 SV=3 && PF10267:Predicted transmembrane and coiled-coil 2 protein	-
HaiMa01683	HaiMa01683	GWHBAVH00000001	35650225	35714041	+	6535	protein_coding	- && sp|Q9Y4D7|PLXD1_HUMAN Plexin-D1 OS=Homo sapiens OX=9606 GN=PLXND1 PE=1 SV=3 && PF08337:Plexin cytoplasmic RasGAP domain|PF01403:Sema domain|PF01833:IPT/TIG domain|PF01437:Plexin repeat	-
HaiMa01684	HaiMa01684	GWHBAVH00000001	35714735	35718156	-	1491	protein_coding	- && sp|P52202|OPSD_ALLMI Rhodopsin OS=Alligator mississippiensis OX=8496 GN=RHO PE=1 SV=1 && PF00001:7 transmembrane receptor (rhodopsin family)|PF10413:Amino terminal of the G-protein receptor rhodopsin	-
HaiMa01685	HaiMa01685	GWHBAVH00000001	35718589	35739654	-	4073	protein_coding	- && sp|Q6NYH1|IF122_DANRE Intraflagellar transport protein 122 homolog OS=Danio rerio OX=7955 GN=ift122 PE=2 SV=1 && PF00400:WD domain, G-beta repeat	-
HaiMa01686	HaiMa01686	GWHBAVH00000001	35739711	35743725	+	1317	protein_coding	- && sp|Q9Z2D7|MBD4_MOUSE Methyl-CpG-binding domain protein 4 OS=Mus musculus OX=10090 GN=Mbd4 PE=1 SV=1 && PF01429:Methyl-CpG binding domain	-
HaiMa01688	HaiMa01688	GWHBAVH00000001	35745380	35749546	-	1706	protein_coding	- && sp|Q5EA46|CREL1_BOVIN Protein disulfide isomerase CRELD1 OS=Bos taurus OX=9913 GN=CRELD1 PE=2 SV=1 && PF07645:Calcium-binding EGF domain	-
HaiMa01689	HaiMa01689	GWHBAVH00000001	35750845	35759604	-	2995	protein_coding	- && - && PF08357:SEFIR domain|PF15037:Interleukin-17 receptor extracellular region	-
HaiMa01690	HaiMa01690	GWHBAVH00000001	35760812	35775839	-	4827	protein_coding	- && sp|P55201|BRPF1_HUMAN Peregrin OS=Homo sapiens OX=9606 GN=BRPF1 PE=1 SV=2 && PF00439:Bromodomain|PF00855:PWWP domain|PF10513:Enhancer of polycomb-like|PF13832:PHD-zinc-finger like domain|PF13831:PHD-finger	-
HaiMa01694	HaiMa01694	GWHBAVH00000001	35778239	35798053	-	6097	protein_coding	- && sp|Q3UH66|WNK2_MOUSE Serine/threonine-protein kinase WNK2 OS=Mus musculus OX=10090 GN=Wnk2 PE=1 SV=2 && PF12202:Oxidative-stress-responsive kinase 1 C-terminal domain|PF00069:Protein kinase domain	-
HaiMa01695	HaiMa01695	GWHBAVH00000001	35800807	35809242	+	3016	protein_coding	- && sp|Q9NUG4|CCM2L_HUMAN Cerebral cavernous malformations 2 protein-like OS=Homo sapiens OX=9606 GN=CCM2L PE=1 SV=3 && PF16545:Cerebral cavernous malformation protein, harmonin-homology	-
HaiMa01696	HaiMa01696	GWHBAVH00000001	35812464	35824540	+	3067	protein_coding	- && sp|Q9BTV7|CABL2_HUMAN CDK5 and ABL1 enzyme substrate 2 OS=Homo sapiens OX=9606 GN=CABLES2 PE=1 SV=3 && PF00134:Cyclin, N-terminal domain	-
HaiMa01698	HaiMa01698	GWHBAVH00000001	35829932	35840641	+	2632	protein_coding	- && sp|P53987|MOT1_RAT Monocarboxylate transporter 1 OS=Rattus norvegicus OX=10116 GN=Slc16a1 PE=1 SV=1 && PF07690:Major Facilitator Superfamily	-
HaiMa01702	HaiMa01702	GWHBAVH00000001	35844037	35864537	+	8351	protein_coding	- && sp|Q8C3F2|F120C_MOUSE Constitutive coactivator of PPAR-gamma-like protein 2 OS=Mus musculus OX=10090 GN=Fam120c PE=1 SV=3 && -	-
HaiMa01703	HaiMa01703	GWHBAVH00000001	35864914	35865827	+	914	protein_coding	- && - && -	-
HaiMa01704	HaiMa01704	GWHBAVH00000001	35867022	35869055	+	252	protein_coding	- && - && -	-
HaiMa01705	HaiMa01705	GWHBAVH00000001	35869910	35873589	+	940	protein_coding	- && sp|O02691|HCD2_BOVIN 3-hydroxyacyl-CoA dehydrogenase type-2 OS=Bos taurus OX=9913 GN=HSD17B10 PE=1 SV=3 && PF00106:short chain dehydrogenase	-
HaiMa01706	HaiMa01706	GWHBAVH00000001	35875097	35879703	+	1499	protein_coding	- && sp|Q498U4|SARNP_RAT SAP domain-containing ribonucleoprotein OS=Rattus norvegicus OX=10116 GN=Sarnp PE=1 SV=3 && PF02037:SAP domain	-
HaiMa01707	HaiMa01707	GWHBAVH00000001	35881021	35886212	+	1947	protein_coding	- && sp|Q9QWV9|CCNT1_MOUSE Cyclin-T1 OS=Mus musculus OX=10090 GN=Ccnt1 PE=1 SV=3 && PF00134:Cyclin, N-terminal domain	-
HaiMa01708	HaiMa01708	GWHBAVH00000001	35887583	35894374	+	3182	protein_coding	- && sp|Q5R802|KANL2_PONAB KAT8 regulatory NSL complex subunit 2 OS=Pongo abelii OX=9601 GN=KANSL2 PE=2 SV=1 && -	-
HaiMa01709	HaiMa01709	GWHBAVH00000001	35897635	35908843	+	5335	protein_coding	- && sp|Q6GQX2|NCK5L_MOUSE Nck-associated protein 5-like OS=Mus musculus OX=10090 GN=Nckap5l PE=1 SV=1 && -	-
HaiMa01711	HaiMa01711	GWHBAVH00000001	35913705	35922465	-	3319	protein_coding	- && sp|O14595|CTDS2_HUMAN Carboxy-terminal domain RNA polymerase II polypeptide A small phosphatase 2 OS=Homo sapiens OX=9606 GN=CTDSP2 PE=1 SV=2 && PF03031:NLI interacting factor-like phosphatase	-
HaiMa01716	HaiMa01716	GWHBAVH00000001	35936450	35946262	-	1769	protein_coding	- && sp|Q86YJ5|MARH9_HUMAN E3 ubiquitin-protein ligase MARCHF9 OS=Homo sapiens OX=9606 GN=MARCHF9 PE=1 SV=2 && PF12906:RING-variant domain	-
HaiMa01719	HaiMa01719	GWHBAVH00000001	35948811	35954797	-	3055	protein_coding	- && sp|Q12999|TSN31_HUMAN Tetraspanin-31 OS=Homo sapiens OX=9606 GN=TSPAN31 PE=1 SV=1 && -	-
HaiMa01721	HaiMa01721	GWHBAVH00000001	35959438	35975888	+	4933	protein_coding	- && sp|Q99490|AGAP2_HUMAN Arf-GAP with GTPase, ANK repeat and PH domain-containing protein 2 OS=Homo sapiens OX=9606 GN=AGAP2 PE=1 SV=2 && -	-
HaiMa01722	HaiMa01722	GWHBAVH00000001	35979595	35980641	+	1047	protein_coding	- && sp|O15060|ZBT39_HUMAN Zinc finger and BTB domain-containing protein 39 OS=Homo sapiens OX=9606 GN=ZBTB39 PE=1 SV=1 && PF00651:BTB/POZ domain	-
HaiMa01723	HaiMa01723	GWHBAVH00000001	35981500	35984026	+	2233	protein_coding	- && - && -	-
HaiMa01724	HaiMa01724	GWHBAVH00000001	35984796	35988308	-	1608	protein_coding	- && sp|P31392|GP182_RAT G-protein coupled receptor 182 OS=Rattus norvegicus OX=10116 GN=Gpr182 PE=1 SV=3 && PF00001:7 transmembrane receptor (rhodopsin family)	-
HaiMa01725	HaiMa01725	GWHBAVH00000001	35988873	35995825	+	2059	protein_coding	- && sp|Q6IQE1|PI42C_DANRE Phosphatidylinositol 5-phosphate 4-kinase type-2 gamma OS=Danio rerio OX=7955 GN=pip4k2c PE=2 SV=1 && -	-
HaiMa01726	HaiMa01726	GWHBAVH00000001	35991150	35992000	-	851	protein_coding	- && - && -	-
HaiMa01730	HaiMa01730	GWHBAVH00000001	36016600	36028372	-	2404	protein_coding	- && sp|B0KYV5|LIMA1_PIG LIM domain and actin-binding protein 1 OS=Sus scrofa OX=9823 GN=LIMA1 PE=2 SV=1 && PF00412:LIM domain	-
HaiMa01733	HaiMa01733	GWHBAVH00000001	36033523	36039035	+	2199	protein_coding	- && sp|Q91783|KI11A_XENLA Kinesin-like protein KIF11-A OS=Xenopus laevis OX=8355 GN=kif11-a PE=1 SV=1 && PF00225:Kinesin motor domain	-
HaiMa01734	HaiMa01734	GWHBAVH00000002	75709	99370	+	518	protein_coding	- && sp|Q7TPD3|ROBO2_MOUSE Roundabout homolog 2 OS=Mus musculus OX=10090 GN=Robo2 PE=1 SV=2 && PF13927:Immunoglobulin domain	-
HaiMa01735	HaiMa01735	GWHBAVH00000002	148300	200747	+	4707	protein_coding	- && sp|O89026|ROBO1_MOUSE Roundabout homolog 1 OS=Mus musculus OX=10090 GN=Robo1 PE=1 SV=1 && PF00041:Fibronectin type III domain|PF13927:Immunoglobulin domain|PF07679:Immunoglobulin I-set domain	-
HaiMa01739	HaiMa01739	GWHBAVH00000002	484797	498664	-	3242	protein_coding	- && sp|Q68CR1|SE1L3_HUMAN Protein sel-1 homolog 3 OS=Homo sapiens OX=9606 GN=SEL1L3 PE=1 SV=2 && -	-
HaiMa01740	HaiMa01740	GWHBAVH00000002	500621	520373	-	4037	protein_coding	- && sp|P70302|STIM1_MOUSE Stromal interaction molecule 1 OS=Mus musculus OX=10090 GN=Stim1 PE=1 SV=2 && PF16533:STIM1 Orai1-activating region	-
HaiMa01742	HaiMa01742	GWHBAVH00000002	521601	527992	-	1601	protein_coding	- && sp|A6H7B8|PGAP2_BOVIN Post-GPI attachment to proteins factor 2 OS=Bos taurus OX=9913 GN=PGAP2 PE=2 SV=1 && PF10277:Frag1/DRAM/Sfk1 family	-
HaiMa01743	HaiMa01743	GWHBAVH00000002	526684	531618	+	1823	protein_coding	- && sp|Q68RJ7|ACH92_ONCMY Neuronal acetylcholine receptor subunit alpha-9-II OS=Oncorhynchus mykiss OX=8022 PE=2 SV=1 && PF02932:Neurotransmitter-gated ion-channel transmembrane region|PF02931:Neurotransmitter-gated ion-channel ligand binding domain	-
HaiMa01747	HaiMa01747	GWHBAVH00000002	545029	548563	-	781	protein_coding	- && sp|P07746|HMGT_ONCMY High mobility group-T protein OS=Oncorhynchus mykiss OX=8022 PE=2 SV=2 && PF00505:HMG (high mobility group) box|PF09011:HMG-box domain	-
HaiMa01748	HaiMa01748	GWHBAVH00000002	555073	572297	+	1001	protein_coding	- && sp|Q6Y288|B3GLT_HUMAN Beta-1,3-glucosyltransferase OS=Homo sapiens OX=9606 GN=B3GLCT PE=1 SV=2 && -	-
HaiMa01749	HaiMa01749	GWHBAVH00000002	572469	580740	+	858	protein_coding	- && sp|Q6Y288|B3GLT_HUMAN Beta-1,3-glucosyltransferase OS=Homo sapiens OX=9606 GN=B3GLCT PE=1 SV=2 && PF02434:Fringe-like	-
HaiMa01750	HaiMa01750	GWHBAVH00000002	589514	636196	+	10340	protein_coding	- && sp|Q5TBA9|FRY_HUMAN Protein furry homolog OS=Homo sapiens OX=9606 GN=FRY PE=1 SV=1 && PF14228:Cell morphogenesis central region|PF14222:Cell morphogenesis N-terminal|PF14225:Cell morphogenesis C-terminal	-
HaiMa01753	HaiMa01753	GWHBAVH00000002	639986	651098	+	8281	protein_coding	- && sp|P51587|BRCA2_HUMAN Breast cancer type 2 susceptibility protein OS=Homo sapiens OX=9606 GN=BRCA2 PE=1 SV=3 && -	-
HaiMa01754	HaiMa01754	GWHBAVH00000002	651288	654347	+	1306	protein_coding	- && sp|Q66H65|N42L2_RAT NEDD4-binding protein 2-like 2 OS=Rattus norvegicus OX=10116 GN=N4bp2l2 PE=2 SV=1 && PF13671:AAA domain	-
HaiMa01755	HaiMa01755	GWHBAVH00000002	655680	659664	+	2303	protein_coding	- && sp|Q80WQ4|TRM9B_MOUSE Probable tRNA methyltransferase 9B OS=Mus musculus OX=10090 GN=Trmt9b PE=1 SV=1 && PF08241:Methyltransferase domain	-
HaiMa01759	HaiMa01759	GWHBAVH00000002	686700	713548	+	17130	protein_coding	- && sp|Q9Y3M8|STA13_HUMAN StAR-related lipid transfer protein 13 OS=Homo sapiens OX=9606 GN=STARD13 PE=1 SV=2 && PF07647:SAM domain (Sterile alpha motif)|PF00620:RhoGAP domain	-
HaiMa01762	HaiMa01762	GWHBAVH00000002	832349	834054	-	1706	protein_coding	- && sp|Q6NYB4|MB211_DANRE Putative nucleotidyltransferase MAB21L1 OS=Danio rerio OX=7955 GN=mab21l1 PE=2 SV=1 && PF03281:Mab-21 protein	-
HaiMa01764	HaiMa01764	GWHBAVH00000002	896778	911385	-	4019	protein_coding	- && sp|Q9JLM8|DCLK1_MOUSE Serine/threonine-protein kinase DCLK1 OS=Mus musculus OX=10090 GN=Dclk1 PE=1 SV=1 && PF03607:Doublecortin|PF00069:Protein kinase domain	-
HaiMa01765	HaiMa01765	GWHBAVH00000002	912111	919893	-	2590	protein_coding	- && sp|Q8R1X6|SPART_MOUSE Spartin OS=Mus musculus OX=10090 GN=Spart PE=1 SV=1 && PF06911:Senescence-associated protein	-
HaiMa01766	HaiMa01766	GWHBAVH00000002	926562	942154	-	3838	protein_coding	- && sp|Q62009|POSTN_MOUSE Periostin OS=Mus musculus OX=10090 GN=Postn PE=1 SV=2 && PF02469:Fasciclin domain	-
HaiMa01769	HaiMa01769	GWHBAVH00000002	961728	1041757	+	9994	protein_coding	- && sp|Q5SZK8|FREM2_HUMAN FRAS1-related extracellular matrix protein 2 OS=Homo sapiens OX=9606 GN=FREM2 PE=1 SV=2 && PF16184:Cadherin-like	-
HaiMa01770	HaiMa01770	GWHBAVH00000002	1041765	1043467	-	1703	protein_coding	- && - && -	-
HaiMa01771	HaiMa01771	GWHBAVH00000002	1043889	1062102	-	4871	protein_coding	- && sp|Q9R1R2|TRIM3_MOUSE Tripartite motif-containing protein 3 OS=Mus musculus OX=10090 GN=Trim3 PE=1 SV=1 && PF01436:NHL repeat|PF00643:B-box zinc finger|PF00630:Filamin/ABP280 repeat	-
HaiMa01773	HaiMa01773	GWHBAVH00000002	1063876	1072402	-	2812	protein_coding	- && sp|Q3ULZ2|FHDC1_MOUSE FH2 domain-containing protein 1 OS=Mus musculus OX=10090 GN=Fhdc1 PE=1 SV=3 && PF02181:Formin Homology 2 Domain	-
HaiMa01776	HaiMa01776	GWHBAVH00000002	1098445	1118881	-	8675	protein_coding	- && sp|E9PVD3|PCD16_MOUSE Protocadherin-16 OS=Mus musculus OX=10090 GN=Dchs1 PE=1 SV=1 && PF00028:Cadherin domain	-
HaiMa01778	HaiMa01778	GWHBAVH00000002	1204046	1215712	+	4442	protein_coding	- && sp|O60287|NPA1P_HUMAN Nucleolar pre-ribosomal-associated protein 1 OS=Homo sapiens OX=9606 GN=URB1 PE=1 SV=4 && PF11707:Ribosome 60S biogenesis N-terminal	-
HaiMa01784	HaiMa01784	GWHBAVH00000002	1245179	1283672	+	6132	protein_coding	- && sp|Q13009|TIAM1_HUMAN Rho guanine nucleotide exchange factor TIAM1 OS=Homo sapiens OX=9606 GN=TIAM1 PE=1 SV=2 && PF00621:RhoGEF domain|PF00169:PH domain|PF00595:PDZ domain|PF18385:T-lymphoma invasion and metastasis CC-Ex domain|PF02196:Raf-like Ras-binding domain	-
HaiMa01785	HaiMa01785	GWHBAVH00000002	1286002	1287764	+	1763	protein_coding	- && sp|O15551|CLD3_HUMAN Claudin-3 OS=Homo sapiens OX=9606 GN=CLDN3 PE=1 SV=1 && PF00822:PMP-22/EMP/MP20/Claudin family	-
HaiMa01786	HaiMa01786	GWHBAVH00000002	1289227	1291069	+	1843	protein_coding	- && sp|Q9Z260|CLD8_MOUSE Claudin-8 OS=Mus musculus OX=10090 GN=Cldn8 PE=1 SV=1 && PF00822:PMP-22/EMP/MP20/Claudin family	-
HaiMa01788	HaiMa01788	GWHBAVH00000002	1292852	1293812	+	846	protein_coding	- && sp|Q9Z260|CLD8_MOUSE Claudin-8 OS=Mus musculus OX=10090 GN=Cldn8 PE=1 SV=1 && PF00822:PMP-22/EMP/MP20/Claudin family	-
HaiMa01790	HaiMa01790	GWHBAVH00000002	1299906	1322128	+	3092	protein_coding	- && sp|P39086|GRIK1_HUMAN Glutamate receptor ionotropic, kainate 1 OS=Homo sapiens OX=9606 GN=GRIK1 PE=1 SV=1 && PF10613:Ligated ion channel L-glutamate- and glycine-binding site|PF01094:Receptor family ligand binding region|PF00060:Ligand-gated ion channel	-
HaiMa01791	HaiMa01791	GWHBAVH00000002	1325436	1330356	-	2300	protein_coding	- && sp|O14867|BACH1_HUMAN Transcription regulator protein BACH1 OS=Homo sapiens OX=9606 GN=BACH1 PE=1 SV=2 && PF00651:BTB/POZ domain|PF03131:bZIP Maf transcription factor	-
HaiMa01792	HaiMa01792	GWHBAVH00000002	1330452	1338592	-	3076	protein_coding	- && sp|A8HAL1|UBP16_DANRE Ubiquitin carboxyl-terminal hydrolase 16 OS=Danio rerio OX=7955 GN=usp16 PE=3 SV=1 && PF00443:Ubiquitin carboxyl-terminal hydrolase|PF02148:Zn-finger in ubiquitin-hydrolases and other protein	-
HaiMa01793	HaiMa01793	GWHBAVH00000002	1338950	1342721	+	2459	protein_coding	- && sp|P57060|RWD2B_HUMAN RWD domain-containing protein 2B OS=Homo sapiens OX=9606 GN=RWDD2B PE=1 SV=1 && PF06544:Protein of unknown function (DUF1115)|PF05773:RWD domain	-
HaiMa01795	HaiMa01795	GWHBAVH00000002	1439096	1494506	+	3142	protein_coding	- && sp|Q9D6Y9|GLGB_MOUSE 1,4-alpha-glucan-branching enzyme OS=Mus musculus OX=10090 GN=Gbe1 PE=1 SV=1 && PF02922:Carbohydrate-binding module 48 (Isoamylase N-terminal domain)|PF00128:Alpha amylase, catalytic domain|PF02806:Alpha amylase, C-terminal all-beta domain	-
HaiMa01798	HaiMa01798	GWHBAVH00000002	1503754	1517647	+	4610	protein_coding	- && sp|Q5JR59|MTUS2_HUMAN Microtubule-associated tumor suppressor candidate 2 OS=Homo sapiens OX=9606 GN=MTUS2 PE=1 SV=3 && -	-
HaiMa01801	HaiMa01801	GWHBAVH00000002	1520924	1526501	-	2895	protein_coding	- && sp|Q9Y619|ORNT1_HUMAN Mitochondrial ornithine transporter 1 OS=Homo sapiens OX=9606 GN=SLC25A15 PE=1 SV=1 && PF00153:Mitochondrial carrier protein	-
HaiMa01802	HaiMa01802	GWHBAVH00000002	1527709	1559355	+	4614	protein_coding	- && sp|A3RK74|FX1AA_DANRE Forkhead box protein O1-A OS=Danio rerio OX=7955 GN=foxo1a PE=2 SV=1 && PF16675:KIX-binding domain of forkhead box O, CR2|PF00250:Forkhead domain|PF16676:Transactivation domain of FOXO protein family	-
HaiMa01803	HaiMa01803	GWHBAVH00000002	1584521	1606278	-	2697	protein_coding	- && sp|Q68FP9|COG6_RAT Conserved oligomeric Golgi complex subunit 6 OS=Rattus norvegicus OX=10116 GN=Cog6 PE=2 SV=1 && PF06419:Conserved oligomeric complex COG6	-
HaiMa01804	HaiMa01804	GWHBAVH00000002	1606995	1610579	+	735	protein_coding	- && sp|Q5PRC1|LHPL6_DANRE LHFPL tetraspan subfamily member 6 protein OS=Danio rerio OX=7955 GN=lhfpl6 PE=2 SV=1 && PF10242:Lipoma HMGIC fusion partner-like protein	-
HaiMa01805	HaiMa01805	GWHBAVH00000002	1650903	1653397	+	225	protein_coding	- && sp|Q5PRC1|LHPL6_DANRE LHFPL tetraspan subfamily member 6 protein OS=Danio rerio OX=7955 GN=lhfpl6 PE=2 SV=1 && -	-
HaiMa01806	HaiMa01806	GWHBAVH00000002	1659706	1664168	+	1602	protein_coding	- && sp|Q9R0A5|NEK3_MOUSE Serine/threonine-protein kinase Nek3 OS=Mus musculus OX=10090 GN=Nek3 PE=1 SV=2 && PF00069:Protein kinase domain	-
HaiMa01807	HaiMa01807	GWHBAVH00000002	1672059	1674879	-	2821	protein_coding	- && sp|Q4G072|LPAR6_RAT Lysophosphatidic acid receptor 6 OS=Rattus norvegicus OX=10116 GN=Lpar6 PE=2 SV=1 && PF00001:7 transmembrane receptor (rhodopsin family)	-
HaiMa01808	HaiMa01808	GWHBAVH00000002	1679247	1689142	-	2622	protein_coding	- && sp|O95199|RCBT2_HUMAN RCC1 and BTB domain-containing protein 2 OS=Homo sapiens OX=9606 GN=RCBTB2 PE=1 SV=1 && -	-
HaiMa01809	HaiMa01809	GWHBAVH00000002	1694798	1739049	+	6331	protein_coding	- && sp|Q8BX90|FND3A_MOUSE Fibronectin type-III domain-containing protein 3A OS=Mus musculus OX=10090 GN=Fndc3a PE=1 SV=3 && PF00041:Fibronectin type III domain	-
HaiMa01812	HaiMa01812	GWHBAVH00000002	1747842	1759475	+	1783	protein_coding	- && sp|Q6JBY9|CPZIP_HUMAN CapZ-interacting protein OS=Homo sapiens OX=9606 GN=RCSD1 PE=1 SV=1 && PF15255:WASH complex subunit CAP-Z interacting, central region	-
HaiMa01813	HaiMa01813	GWHBAVH00000002	1759906	1765138	+	3026	protein_coding	- && sp|Q5BVD1|TTMP_HUMAN TPA-induced transmembrane protein OS=Homo sapiens OX=9606 GN=TTMP PE=1 SV=2 && PF01390:SEA domain	-
HaiMa01814	HaiMa01814	GWHBAVH00000002	1765169	1768194	+	1908	protein_coding	- && sp|P79880|GUC1A_CHICK Guanylyl cyclase-activating protein 1 OS=Gallus gallus OX=9031 GN=GUCA1A PE=1 SV=3 && PF13499:EF-hand domain pair	-
HaiMa01815	HaiMa01815	GWHBAVH00000002	1769430	1770437	-	483	protein_coding	- && sp|Q9CQ54|NDUC2_MOUSE NADH dehydrogenase [ubiquinone] 1 subunit C2 OS=Mus musculus OX=10090 GN=Ndufc2 PE=1 SV=1 && PF06374:NADH-ubiquinone oxidoreductase subunit b14.5b (NDUFC2)	-
HaiMa01816	HaiMa01816	GWHBAVH00000002	1771244	1775154	+	807	protein_coding	- && sp|Q17QB7|RAB30_BOVIN Ras-related protein Rab-30 OS=Bos taurus OX=9913 GN=RAB30 PE=2 SV=1 && PF00071:Ras family	-
HaiMa01817	HaiMa01817	GWHBAVH00000002	1777748	1786529	+	1738	protein_coding	- && sp|Q2TA14|PCP_BOVIN Lysosomal Pro-X carboxypeptidase OS=Bos taurus OX=9913 GN=PRCP PE=2 SV=1 && PF05577:Serine carboxypeptidase S28	-
HaiMa01818	HaiMa01818	GWHBAVH00000002	1791256	1793235	+	1980	protein_coding	- && sp|A6NEQ2|F181B_HUMAN Protein FAM181B OS=Homo sapiens OX=9606 GN=FAM181B PE=1 SV=1 && PF15238:FAM181	-
HaiMa01820	HaiMa01820	GWHBAVH00000002	1917780	1985988	+	3012	protein_coding	- && sp|Q9W7R3|TEN4_DANRE Teneurin-4 OS=Danio rerio OX=7955 GN=tenm4 PE=2 SV=1 && PF06484:Teneurin Intracellular Region	-
HaiMa01821	HaiMa01821	GWHBAVH00000002	1990189	2041311	+	7335	protein_coding	- && sp|Q9W7R3|TEN4_DANRE Teneurin-4 OS=Danio rerio OX=7955 GN=tenm4 PE=2 SV=1 && PF15636:GHH signature containing HNH/Endo VII superfamily nuclease toxin|PF05593:RHS Repeat	-
HaiMa01822	HaiMa01822	GWHBAVH00000002	2051115	2055756	+	1636	protein_coding	- && sp|Q96I59|SYNM_HUMAN Probable asparagine--tRNA ligase, mitochondrial OS=Homo sapiens OX=9606 GN=NARS2 PE=1 SV=3 && PF01336:OB-fold nucleic acid binding domain|PF00152:tRNA synthetases class II (D, K and N)	-
HaiMa01823	HaiMa01823	GWHBAVH00000002	2057130	2092034	+	2339	protein_coding	- && sp|Q9UQC2|GAB2_HUMAN GRB2-associated-binding protein 2 OS=Homo sapiens OX=9606 GN=GAB2 PE=1 SV=1 && PF00169:PH domain	-
HaiMa01824	HaiMa01824	GWHBAVH00000002	2096327	2096803	+	477	protein_coding	- && sp|Q8IZL2|MAML2_HUMAN Mastermind-like protein 2 OS=Homo sapiens OX=9606 GN=MAML2 PE=1 SV=2 && PF09596:MamL-1 domain	-
HaiMa01825	HaiMa01825	GWHBAVH00000002	2118945	2129266	+	3439	protein_coding	- && sp|A5D7F6|MAML2_BOVIN Mastermind-like protein 2 OS=Bos taurus OX=9913 GN=MAML2 PE=2 SV=1 && -	-
HaiMa01826	HaiMa01826	GWHBAVH00000002	2131490	2164403	-	2528	protein_coding	- && sp|Q1L8J7|YAP1_DANRE Transcriptional coactivator YAP1 OS=Danio rerio OX=7955 GN=yap1 PE=2 SV=2 && PF00397:WW domain	-
HaiMa01830	HaiMa01830	GWHBAVH00000002	2195925	2254557	-	4226	protein_coding	- && sp|A6NI28|RHG42_HUMAN Rho GTPase-activating protein 42 OS=Homo sapiens OX=9606 GN=ARHGAP42 PE=1 SV=3 && PF00620:RhoGAP domain|PF16746:BAR domain of APPL family	-
HaiMa01831	HaiMa01831	GWHBAVH00000002	2270921	2333814	-	3686	protein_coding	- && sp|Q7ZW34|CNTN5_DANRE Contactin-5 OS=Danio rerio OX=7955 GN=cntn5 PE=2 SV=1 && PF13927:Immunoglobulin domain|PF07679:Immunoglobulin I-set domain|PF00041:Fibronectin type III domain	-
HaiMa01833	HaiMa01833	GWHBAVH00000002	2403678	2405146	-	1070	protein_coding	- && sp|A8E7I5|TTC36_DANRE Tetratricopeptide repeat protein 36 OS=Danio rerio OX=7955 GN=ttc36 PE=2 SV=1 && PF13424:Tetratricopeptide repeat	-
HaiMa01834	HaiMa01834	GWHBAVH00000002	2521208	2556523	+	5150	protein_coding	- && sp|Q9GL76|NECT1_PIG Nectin-1 OS=Sus scrofa OX=9823 GN=NECTIN1 PE=1 SV=1 && PF08205:CD80-like C2-set immunoglobulin domain|PF07686:Immunoglobulin V-set domain|PF13927:Immunoglobulin domain	-
HaiMa01836	HaiMa01836	GWHBAVH00000002	2608972	2631327	+	3970	protein_coding	- && - && -	-
HaiMa01837	HaiMa01837	GWHBAVH00000002	2723733	2729291	-	1860	protein_coding	- && sp|Q5ZKB9|DDX6_CHICK Probable ATP-dependent RNA helicase DDX6 OS=Gallus gallus OX=9031 GN=DDX6 PE=2 SV=1 && PF00271:Helicase conserved C-terminal domain|PF00270:DEAD/DEAH box helicase	-
HaiMa01839	HaiMa01839	GWHBAVH00000002	2730235	2748928	-	6588	protein_coding	- && sp|Q67FY3|BCL9L_DANRE B-cell CLL/lymphoma 9-like protein OS=Danio rerio OX=7955 GN=bcl9l PE=2 SV=1 && PF11502:B-cell lymphoma 9 protein	-
HaiMa01841	HaiMa01841	GWHBAVH00000002	2756202	2758156	+	1110	protein_coding	- && - && -	-
HaiMa01842	HaiMa01842	GWHBAVH00000002	2758157	2787109	-	4116	protein_coding	- && sp|Q4KMG0|CDON_HUMAN Cell adhesion molecule-related/down-regulated by oncogenes OS=Homo sapiens OX=9606 GN=CDON PE=1 SV=2 && PF00041:Fibronectin type III domain|PF13927:Immunoglobulin domain|PF07679:Immunoglobulin I-set domain	-
HaiMa01843	HaiMa01843	GWHBAVH00000002	2836877	2840501	-	1809	protein_coding	- && - && -	-
HaiMa01844	HaiMa01844	GWHBAVH00000002	2840688	2852475	-	5158	protein_coding	- && sp|A2BID7|PRD10_DANRE PR domain zinc finger protein 10 OS=Danio rerio OX=7955 GN=prdm10 PE=3 SV=2 && PF16638:Unstructured region on methyltransferase between zinc-fingers	-
HaiMa01852	HaiMa01852	GWHBAVH00000002	2878881	2897015	-	5541	protein_coding	- && sp|Q8IX18|DHX40_HUMAN Probable ATP-dependent RNA helicase DHX40 OS=Homo sapiens OX=9606 GN=DHX40 PE=1 SV=2 && PF00271:Helicase conserved C-terminal domain|PF00270:DEAD/DEAH box helicase|PF04408:Helicase associated domain (HA2)|PF00069:Protein kinase domain|PF00433:Protein kinase C terminal domain|PF07717:Oligonucleotide/oligosaccharide-binding (OB)-fold|PF00169:PH domain	-
HaiMa01854	HaiMa01854	GWHBAVH00000002	2903724	2914536	+	1319	protein_coding	- && - && -	-
HaiMa01856	HaiMa01856	GWHBAVH00000002	2918869	2920146	+	892	protein_coding	- && sp|Q8BM72|HSP13_MOUSE Heat shock 70 kDa protein 13 OS=Mus musculus OX=10090 GN=Hspa13 PE=1 SV=1 && PF00012:Hsp70 protein	-
HaiMa01857	HaiMa01857	GWHBAVH00000002	2919950	2923273	-	2264	protein_coding	- && sp|P48723|HSP13_HUMAN Heat shock 70 kDa protein 13 OS=Homo sapiens OX=9606 GN=HSPA13 PE=1 SV=1 && PF00012:Hsp70 protein	-
HaiMa01859	HaiMa01859	GWHBAVH00000002	2923838	2948712	-	2979	protein_coding	- && sp|Q3KTM2|GDPD5_CHICK Glycerophosphodiester phosphodiesterase domain-containing protein 5 OS=Gallus gallus OX=9031 GN=GDPD5 PE=1 SV=1 && PF03009:Glycerophosphoryl diester phosphodiesterase family	-
HaiMa01860	HaiMa01860	GWHBAVH00000002	2943798	2957570	+	2056	protein_coding	- && sp|P13731|SERPH_CHICK Serpin H1 OS=Gallus gallus OX=9031 GN=SERPINH1 PE=1 SV=2 && PF00079:Serpin (serine protease inhibitor)	-
HaiMa01861	HaiMa01861	GWHBAVH00000002	2958515	2968929	-	3944	protein_coding	- && sp|P51841|GUC2F_HUMAN Retinal guanylyl cyclase 2 OS=Homo sapiens OX=9606 GN=GUCY2F PE=1 SV=2 && PF07714:Protein tyrosine kinase|PF00211:Adenylate and Guanylate cyclase catalytic domain|PF01094:Receptor family ligand binding region	-
HaiMa01863	HaiMa01863	GWHBAVH00000002	2971727	2978779	+	2613	protein_coding	- && sp|Q65Z91|TSK_CHICK Tsukushi OS=Gallus gallus OX=9031 GN=TSKU PE=1 SV=1 && PF13855:Leucine rich repeat	-
HaiMa01864	HaiMa01864	GWHBAVH00000002	2986023	2990579	-	1989	protein_coding	- && sp|Q10835|MMP13_XENLA Collagenase 3 (Fragment) OS=Xenopus laevis OX=8355 GN=mmp13 PE=2 SV=1 && -	-
HaiMa01866	HaiMa01866	GWHBAVH00000002	3002601	3015786	+	4379	protein_coding	- && sp|Q3YBR2|TBRG1_HUMAN Transforming growth factor beta regulator 1 OS=Homo sapiens OX=9606 GN=TBRG1 PE=1 SV=1 && PF00045:Hemopexin|PF01471:Putative peptidoglycan binding domain|PF05964:F/Y-rich N-terminus|PF00413:Matrixin|PF05066:HB1, ASXL, restriction endonuclease HTH domain|PF05965:F/Y rich C-terminus	-
HaiMa01867	HaiMa01867	GWHBAVH00000002	3014548	3022724	-	2684	protein_coding	- && sp|Q5RFU0|SIAE_PONAB Sialate O-acetylesterase OS=Pongo abelii OX=9601 GN=SIAE PE=2 SV=1 && PF03629:Carbohydrate esterase, sialic acid-specific acetylesterase	-
HaiMa01868	HaiMa01868	GWHBAVH00000002	3103147	3115483	+	1535	protein_coding	- && sp|Q9CW73|B3GA1_MOUSE Galactosylgalactosylxylosylprotein 3-beta-glucuronosyltransferase 1 OS=Mus musculus OX=10090 GN=B3gat1 PE=2 SV=3 && PF03360:Glycosyltransferase family 43	-
HaiMa01869	HaiMa01869	GWHBAVH00000002	3134852	3141950	+	3227	protein_coding	- && sp|Q6NV04|HACL2_DANRE 2-hydroxyacyl-CoA lyase 2 OS=Danio rerio OX=7955 GN=ilvbl PE=2 SV=1 && PF00205:Thiamine pyrophosphate enzyme, central domain|PF02776:Thiamine pyrophosphate enzyme, N-terminal TPP binding domain|PF02775:Thiamine pyrophosphate enzyme, C-terminal TPP binding domain	-
HaiMa01870	HaiMa01870	GWHBAVH00000002	3143708	3153539	+	1464	protein_coding	- && sp|Q9BPY3|F118B_HUMAN Protein FAM118B OS=Homo sapiens OX=9606 GN=FAM118B PE=1 SV=1 && PF13289:SIR2-like domain	-
HaiMa01871	HaiMa01871	GWHBAVH00000002	3154416	3160778	-	3101	protein_coding	- && sp|Q9DBG7|SRPRA_MOUSE Signal recognition particle receptor subunit alpha OS=Mus musculus OX=10090 GN=Srpra PE=1 SV=1 && PF04086:Signal recognition particle, alpha subunit, N-terminal|PF00448:SRP54-type protein, GTPase domain|PF02881:SRP54-type protein, helical bundle domain	-
HaiMa01872	HaiMa01872	GWHBAVH00000002	3163943	3186499	+	2047	protein_coding	- && sp|Q11206|SIA4C_HUMAN CMP-N-acetylneuraminate-beta-galactosamide-alpha-2,3-sialyltransferase 4 OS=Homo sapiens OX=9606 GN=ST3GAL4 PE=1 SV=1 && PF00777:Glycosyltransferase family 29 (sialyltransferase)	-
HaiMa01873	HaiMa01873	GWHBAVH00000002	3209277	3223610	-	1897	protein_coding	- && sp|P48544|KCNJ5_HUMAN G protein-activated inward rectifier potassium channel 4 OS=Homo sapiens OX=9606 GN=KCNJ5 PE=1 SV=2 && PF17655:Inward rectifier potassium channel C-terminal domain|PF01007:Inward rectifier potassium channel transmembrane domain	-
HaiMa01874	HaiMa01874	GWHBAVH00000002	3231489	3235314	+	1889	protein_coding	- && sp|P48048|KCNJ1_HUMAN ATP-sensitive inward rectifier potassium channel 1 OS=Homo sapiens OX=9606 GN=KCNJ1 PE=1 SV=1 && PF17655:Inward rectifier potassium channel C-terminal domain|PF01007:Inward rectifier potassium channel transmembrane domain	-
HaiMa01875	HaiMa01875	GWHBAVH00000002	3237299	3268017	-	4399	protein_coding	- && sp|Q01543|FLI1_HUMAN Friend leukemia integration 1 transcription factor OS=Homo sapiens OX=9606 GN=FLI1 PE=1 SV=1 && PF02198:Sterile alpha motif (SAM)/Pointed domain|PF00178:Ets-domain	-
HaiMa01877	HaiMa01877	GWHBAVH00000002	3309856	3333311	+	4211	protein_coding	- && sp|P14921|ETS1_HUMAN Protein C-ets-1 OS=Homo sapiens OX=9606 GN=ETS1 PE=1 SV=1 && PF02198:Sterile alpha motif (SAM)/Pointed domain|PF00178:Ets-domain	-
HaiMa01879	HaiMa01879	GWHBAVH00000002	3576712	3636543	+	8317	protein_coding	- && sp|Q8IZU9|KIRR3_HUMAN Kin of IRRE-like protein 3 OS=Homo sapiens OX=9606 GN=KIRREL3 PE=1 SV=1 && -	-
HaiMa01880	HaiMa01880	GWHBAVH00000002	3700059	3712325	-	3266	protein_coding	- && sp|Q9UMQ3|BARX2_HUMAN Homeobox protein BarH-like 2 OS=Homo sapiens OX=9606 GN=BARX2 PE=1 SV=3 && PF00046:Homeodomain	-
HaiMa01883	HaiMa01883	GWHBAVH00000002	3714656	3716887	-	1090	protein_coding	- && sp|Q6P0F4|RBM7_DANRE RNA-binding protein 7 OS=Danio rerio OX=7955 GN=rbm7 PE=2 SV=1 && PF00076:RNA recognition motif. (a.k.a. RRM, RBD, or RNP domain)	-
HaiMa01884	HaiMa01884	GWHBAVH00000002	3814226	3831628	+	5438	protein_coding	- && sp|Q8K1G0|CLMP_RAT CXADR-like membrane protein OS=Rattus norvegicus OX=10116 GN=Clmp PE=2 SV=1 && -	-
HaiMa01887	HaiMa01887	GWHBAVH00000002	3877109	3908208	+	13328	protein_coding	- && sp|Q80TI0|ASTRB_MOUSE Protein Aster-B OS=Mus musculus OX=10090 GN=Gramd1b PE=1 SV=2 && PF16016:VAD1 Analog of StAR-related lipid transfer domain|PF02893:GRAM domain	-
HaiMa01888	HaiMa01888	GWHBAVH00000002	3911541	3924543	+	2989	protein_coding	- && sp|Q8R4A3|DACT1_MOUSE Dapper homolog 1 OS=Mus musculus OX=10090 GN=Dact1 PE=1 SV=1 && PF15268:Dapper	-
HaiMa01890	HaiMa01890	GWHBAVH00000002	3926533	3928537	-	1424	protein_coding	- && sp|Q6UNA4|C5AR1_ONCMY C5a anaphylatoxin chemotactic receptor 1 OS=Oncorhynchus mykiss OX=8022 GN=c5ar1 PE=2 SV=1 && PF00001:7 transmembrane receptor (rhodopsin family)	-
HaiMa01891	HaiMa01891	GWHBAVH00000002	3931767	3939331	-	1381	protein_coding	- && sp|Q53QV2|LBH_HUMAN Protein LBH OS=Homo sapiens OX=9606 GN=LBH PE=1 SV=1 && PF15317:Cardiac transcription factor regulator, Developmental protein	-
HaiMa01892	HaiMa01892	GWHBAVH00000002	3940429	3943444	+	548	protein_coding	- && sp|P36954|RPB9_HUMAN DNA-directed RNA polymerase II subunit RPB9 OS=Homo sapiens OX=9606 GN=POLR2I PE=1 SV=1 && PF02150:RNA polymerases M/15 Kd subunit|PF01096:Transcription factor S-II (TFIIS)	-
HaiMa01894	HaiMa01894	GWHBAVH00000002	3946341	3947754	+	550	protein_coding	- && sp|Q3SZF8|SMD2_BOVIN Small nuclear ribonucleoprotein Sm D2 OS=Bos taurus OX=9913 GN=SNRPD2 PE=3 SV=1 && PF01423:LSM domain	-
HaiMa01895	HaiMa01895	GWHBAVH00000002	3953033	3977121	+	2905	protein_coding	- && sp|P50552|VASP_HUMAN Vasodilator-stimulated phosphoprotein OS=Homo sapiens OX=9606 GN=VASP PE=1 SV=3 && PF00568:WH1 domain|PF08776:VASP tetramerisation domain	-
HaiMa01896	HaiMa01896	GWHBAVH00000002	3977856	3998629	+	6746	protein_coding	- && sp|Q68FD5|CLH1_MOUSE Clathrin heavy chain 1 OS=Mus musculus OX=10090 GN=Cltc PE=1 SV=3 && PF00637:Region in Clathrin and VPS|PF09268:Clathrin, heavy-chain linker|PF01394:Clathrin propeller repeat|PF13838:Clathrin-H-link	-
HaiMa01898	HaiMa01898	GWHBAVH00000002	4004464	4009949	+	2785	protein_coding	- && sp|O43826|G6PT1_HUMAN Glucose-6-phosphate exchanger SLC37A4 OS=Homo sapiens OX=9606 GN=SLC37A4 PE=1 SV=1 && PF07690:Major Facilitator Superfamily	-
HaiMa01899	HaiMa01899	GWHBAVH00000002	4009070	4011166	-	1528	protein_coding	- && sp|Q2TBL9|TPPC4_BOVIN Trafficking protein particle complex subunit 4 OS=Bos taurus OX=9913 GN=TRAPPC4 PE=2 SV=1 && PF04099:Sybindin-like family	-
HaiMa01900	HaiMa01900	GWHBAVH00000002	4011358	4013480	+	556	protein_coding	- && sp|Q6PBI5|RS25_DANRE 40S ribosomal protein S25 OS=Danio rerio OX=7955 GN=rps25 PE=2 SV=1 && PF03297:S25 ribosomal protein	-
HaiMa01902	HaiMa01902	GWHBAVH00000002	4016451	4027510	+	2107	protein_coding	- && sp|Q8SQ72|SGCG_CANLF Gamma-sarcoglycan OS=Canis lupus familiaris OX=9615 GN=SGCG PE=3 SV=1 && PF04790:Sarcoglycan complex subunit protein	-
HaiMa01903	HaiMa01903	GWHBAVH00000002	4028043	4050538	-	12816	protein_coding	- && sp|Q9JLC8|SACS_MOUSE Sacsin OS=Mus musculus OX=10090 GN=Sacs PE=1 SV=2 && PF00240:Ubiquitin family|PF05168:HEPN domain	-
HaiMa01905	HaiMa01905	GWHBAVH00000002	4053968	4067940	+	1617	protein_coding	- && sp|Q9NS68|TNR19_HUMAN Tumor necrosis factor receptor superfamily member 19 OS=Homo sapiens OX=9606 GN=TNFRSF19 PE=1 SV=1 && -	-
HaiMa01906	HaiMa01906	GWHBAVH00000002	4068250	4083770	-	2469	protein_coding	- && sp|Q99797|MIPEP_HUMAN Mitochondrial intermediate peptidase OS=Homo sapiens OX=9606 GN=MIPEP PE=1 SV=2 && PF01432:Peptidase family M3	-
HaiMa01907	HaiMa01907	GWHBAVH00000002	4084689	4102779	-	7752	protein_coding	- && sp|Q9NSI6|BRWD1_HUMAN Bromodomain and WD repeat-containing protein 1 OS=Homo sapiens OX=9606 GN=BRWD1 PE=1 SV=4 && PF00439:Bromodomain|PF00400:WD domain, G-beta repeat	-
HaiMa01908	HaiMa01908	GWHBAVH00000002	4104811	4108691	-	1211	protein_coding	- && - && PF01101:HMG14 and HMG17	-
HaiMa01909	HaiMa01909	GWHBAVH00000002	4109095	4110562	+	717	protein_coding	- && sp|Q6DRM0|GET1_DANRE Guided entry of tail-anchored proteins factor 1 OS=Danio rerio OX=7955 GN=get1 PE=2 SV=1 && PF04420:CHD5-like protein	-
HaiMa01912	HaiMa01912	GWHBAVH00000002	4136452	4146577	+	2642	protein_coding	- && sp|Q9WUZ7|SH3BG_MOUSE SH3 domain-binding glutamic acid-rich protein OS=Mus musculus OX=10090 GN=Sh3bgr PE=1 SV=1 && PF04908:SH3-binding, glutamic acid-rich protein	-
HaiMa01914	HaiMa01914	GWHBAVH00000002	4147339	4159869	+	1748	protein_coding	- && - && -	-
HaiMa01915	HaiMa01915	GWHBAVH00000002	4193721	4227928	-	6486	protein_coding	- && sp|F1NY98|DSCAM_CHICK Down syndrome cell adhesion molecule homolog OS=Gallus gallus OX=9031 GN=DSCAM PE=1 SV=3 && PF00041:Fibronectin type III domain|PF07679:Immunoglobulin I-set domain|PF13927:Immunoglobulin domain	-
HaiMa01917	HaiMa01917	GWHBAVH00000002	4299051	4312742	+	3454	protein_coding	- && sp|Q9Y5Z0|BACE2_HUMAN Beta-secretase 2 OS=Homo sapiens OX=9606 GN=BACE2 PE=1 SV=1 && PF00026:Eukaryotic aspartyl protease	-
HaiMa01919	HaiMa01919	GWHBAVH00000002	4319417	4342919	-	9885	protein_coding	- && sp|Q13315|ATM_HUMAN Serine-protein kinase ATM OS=Homo sapiens OX=9606 GN=ATM PE=1 SV=4 && PF02260:FATC domain|PF02259:FAT domain|PF00454:Phosphatidylinositol 3- and 4-kinase|PF11640:Telomere-length maintenance and DNA damage repair	-
HaiMa01920	HaiMa01920	GWHBAVH00000002	4343219	4352244	+	3588	protein_coding	- && sp|Q14207|NPAT_HUMAN Protein NPAT OS=Homo sapiens OX=9606 GN=NPAT PE=1 SV=3 && PF15712:NPAT C terminus	-
HaiMa01921	HaiMa01921	GWHBAVH00000002	4352961	4362992	+	2142	protein_coding	- && sp|Q6NYY9|VMP1_DANRE Vacuole membrane protein 1 OS=Danio rerio OX=7955 GN=vmp1 PE=2 SV=1 && PF09335:SNARE associated Golgi protein	-
HaiMa01922	HaiMa01922	GWHBAVH00000002	4363694	4366968	-	1568	protein_coding	- && sp|Q6DIM3|TBD_XENTR Tubulin delta chain OS=Xenopus tropicalis OX=8364 GN=tubd1 PE=2 SV=1 && PF00091:Tubulin/FtsZ family, GTPase domain	-
HaiMa01923	HaiMa01923	GWHBAVH00000002	4367454	4375910	+	2470	protein_coding	- && sp|P67998|KS6B1_RABIT Ribosomal protein S6 kinase beta-1 OS=Oryctolagus cuniculus OX=9986 GN=RPS6KB1 PE=2 SV=1 && PF00433:Protein kinase C terminal domain|PF00069:Protein kinase domain	-
HaiMa01924	HaiMa01924	GWHBAVH00000002	4377036	4381482	-	2608	protein_coding	- && sp|Q6AYY8|ACATN_RAT Acetyl-coenzyme A transporter 1 OS=Rattus norvegicus OX=10116 GN=Slc33a1 PE=2 SV=1 && PF13000:Acetyl-coenzyme A transporter 1	-
HaiMa01925	HaiMa01925	GWHBAVH00000002	4380962	4394365	+	3763	protein_coding	- && sp|P49915|GUAA_HUMAN GMP synthase [glutamine-hydrolyzing] OS=Homo sapiens OX=9606 GN=GMPS PE=1 SV=1 && PF02540:NAD synthase|PF00117:Glutamine amidotransferase class-I|PF00958:GMP synthase C terminal domain	-
HaiMa01927	HaiMa01927	GWHBAVH00000002	4411299	4449332	+	5648	protein_coding	- && sp|Q9PWR1|KCAB1_CHICK Voltage-gated potassium channel subunit beta-1 OS=Gallus gallus OX=9031 GN=KCNAB1 PE=2 SV=1 && PF00248:Aldo/keto reductase family	-
HaiMa01928	HaiMa01928	GWHBAVH00000002	4449513	4451236	-	825	protein_coding	- && sp|Q9UNL2|SSRG_HUMAN Translocon-associated protein subunit gamma OS=Homo sapiens OX=9606 GN=SSR3 PE=1 SV=1 && PF07074:Translocon-associated protein, gamma subunit (TRAP-gamma)	-
HaiMa01929	HaiMa01929	GWHBAVH00000002	4477530	4497223	+	3710	protein_coding	- && sp|Q8C1B2|PARPT_MOUSE Protein mono-ADP-ribosyltransferase TIPARP OS=Mus musculus OX=10090 GN=Tiparp PE=2 SV=1 && PF00644:Poly(ADP-ribose) polymerase catalytic domain|PF02825:WWE domain	-
HaiMa01934	HaiMa01934	GWHBAVH00000002	4580490	4589792	+	2525	protein_coding	- && sp|Q9UK58|CCNL1_HUMAN Cyclin-L1 OS=Homo sapiens OX=9606 GN=CCNL1 PE=1 SV=1 && PF00134:Cyclin, N-terminal domain	-
HaiMa01935	HaiMa01935	GWHBAVH00000002	4590554	4612654	-	4435	protein_coding	- && sp|A2BID5|MELT_DANRE Ventricular zone-expressed PH domain-containing protein OS=Danio rerio OX=7955 GN=veph PE=2 SV=1 && PF00169:PH domain	-
HaiMa01936	HaiMa01936	GWHBAVH00000002	4618140	4623650	+	2296	protein_coding	- && sp|P26022|PTX3_HUMAN Pentraxin-related protein PTX3 OS=Homo sapiens OX=9606 GN=PTX3 PE=1 SV=3 && PF00354:Pentaxin family	-
HaiMa01938	HaiMa01938	GWHBAVH00000002	4638702	4652613	+	3104	protein_coding	- && sp|O00461|GOLI4_HUMAN Golgi integral membrane protein 4 OS=Homo sapiens OX=9606 GN=GOLIM4 PE=1 SV=1 && -	-
HaiMa01940	HaiMa01940	GWHBAVH00000002	4657849	4671242	-	1993	protein_coding	- && sp|Q99574|NEUS_HUMAN Neuroserpin OS=Homo sapiens OX=9606 GN=SERPINI1 PE=1 SV=1 && PF00079:Serpin (serine protease inhibitor)	-
HaiMa01941	HaiMa01941	GWHBAVH00000002	4671995	4677599	+	1578	protein_coding	- && sp|Q9BUL8|PDC10_HUMAN Programmed cell death protein 10 OS=Homo sapiens OX=9606 GN=PDCD10 PE=1 SV=1 && PF06840:Protein of unknown function (DUF1241)	-
HaiMa01945	HaiMa01945	GWHBAVH00000002	4871432	4926324	-	5880	protein_coding	- && sp|O43451|MGA_HUMAN Maltase-glucoamylase, intestinal OS=Homo sapiens OX=9606 GN=MGAM PE=1 SV=5 && PF00088:Trefoil (P-type) domain|PF13802:Galactose mutarotase-like|PF01055:Glycosyl hydrolases family 31|PF16863:N-terminal barrel of NtMGAM and CtMGAM, maltase-glucoamylase	-
HaiMa01946	HaiMa01946	GWHBAVH00000002	4940921	4947294	-	4586	protein_coding	- && sp|O94933|SLIK3_HUMAN SLIT and NTRK-like protein 3 OS=Homo sapiens OX=9606 GN=SLITRK3 PE=1 SV=2 && PF13855:Leucine rich repeat	-
HaiMa01947	HaiMa01947	GWHBAVH00000002	4966286	4977239	-	3532	protein_coding	- && sp|P32749|CHLE_BOVIN Cholinesterase OS=Bos taurus OX=9913 GN=BCHE PE=2 SV=2 && PF00135:Carboxylesterase family	-
HaiMa01948	HaiMa01948	GWHBAVH00000002	5094448	5106138	+	3753	protein_coding	- && sp|Q56A07|SCN2B_MOUSE Sodium channel subunit beta-2 OS=Mus musculus OX=10090 GN=Scn2b PE=1 SV=1 && PF07686:Immunoglobulin V-set domain	-
HaiMa01949	HaiMa01949	GWHBAVH00000002	5111366	5118707	+	2513	protein_coding	- && sp|Q08E08|SCN4B_BOVIN Sodium channel subunit beta-4 OS=Bos taurus OX=9913 GN=SCN4B PE=2 SV=1 && PF07686:Immunoglobulin V-set domain	-
HaiMa01950	HaiMa01950	GWHBAVH00000002	5121904	5133847	-	2131	protein_coding	- && sp|P0CF95|BICL1_DANRE BICD family-like cargo adapter 1 OS=Danio rerio OX=7955 GN=bicdl1 PE=2 SV=1 && -	-
HaiMa01951	HaiMa01951	GWHBAVH00000002	5135390	5138181	+	1236	protein_coding	- && sp|Q52LJ0|FA98B_HUMAN Protein FAM98B OS=Homo sapiens OX=9606 GN=FAM98B PE=1 SV=2 && PF10239:Protein of unknown function (DUF2465)	-
HaiMa01952	HaiMa01952	GWHBAVH00000002	5138752	5140857	+	905	protein_coding	- && sp|Q9Y6H1|CHCH2_HUMAN Coiled-coil-helix-coiled-coil-helix domain-containing protein 2 OS=Homo sapiens OX=9606 GN=CHCHD2 PE=1 SV=1 && -	-
HaiMa01953	HaiMa01953	GWHBAVH00000002	5141404	5146302	+	1529	protein_coding	- && sp|P13286|PHKG1_RAT Phosphorylase b kinase gamma catalytic chain, skeletal muscle/heart isoform OS=Rattus norvegicus OX=10116 GN=Phkg1 PE=2 SV=2 && PF00069:Protein kinase domain	-
HaiMa01954	HaiMa01954	GWHBAVH00000002	5147799	5152206	+	2563	protein_coding	- && sp|P78330|SERB_HUMAN Phosphoserine phosphatase OS=Homo sapiens OX=9606 GN=PSPH PE=1 SV=2 && PF00702:haloacid dehalogenase-like hydrolase	-
HaiMa01955	HaiMa01955	GWHBAVH00000002	5150307	5155977	-	2727	protein_coding	- && sp|Q9PU58|NIPS2_DANRE Protein NipSnap homolog 2 OS=Danio rerio OX=7955 GN=nipsnap2 PE=2 SV=2 && PF07978:NIPSNAP	-
HaiMa01956	HaiMa01956	GWHBAVH00000002	5177504	5224471	+	5118	protein_coding	- && - && -	-
HaiMa01958	HaiMa01958	GWHBAVH00000002	5247977	5263989	+	4908	protein_coding	- && sp|Q8QFP8|LIMK1_CHICK LIM domain kinase 1 OS=Gallus gallus OX=9031 GN=LIMK1 PE=1 SV=1 && PF00595:PDZ domain|PF00412:LIM domain|PF07714:Protein tyrosine kinase	-
HaiMa01961	HaiMa01961	GWHBAVH00000002	5286218	5294125	+	1783	protein_coding	- && sp|Q4R4X5|SEPT4_MACFA Septin-4 OS=Macaca fascicularis OX=9541 GN=SEPTIN4 PE=2 SV=1 && PF00735:Septin	-
HaiMa01962	HaiMa01962	GWHBAVH00000002	5295357	5311203	-	3323	protein_coding	- && sp|O08789|MNT_MOUSE Max-binding protein MNT OS=Mus musculus OX=10090 GN=Mnt PE=2 SV=2 && PF00010:Helix-loop-helix DNA-binding domain	-
HaiMa01963	HaiMa01963	GWHBAVH00000002	5313024	5326365	-	1879	protein_coding	- && sp|Q9CQG2|MET16_MOUSE RNA N6-adenosine-methyltransferase METTL16 OS=Mus musculus OX=10090 GN=Mettl16 PE=1 SV=1 && PF05971:RNA methyltransferase	-
HaiMa01964	HaiMa01964	GWHBAVH00000002	5326763	5348015	-	4296	protein_coding	- && sp|B5X3Z6|LIS1A_SALSA Lissencephaly-1 homolog A OS=Salmo salar OX=8030 GN=pafah1b1-1 PE=2 SV=1 && PF00400:WD domain, G-beta repeat|PF08513:LisH	-
HaiMa01966	HaiMa01966	GWHBAVH00000002	5350335	5365747	-	4279	protein_coding	- && sp|A0JMD0|CLU_DANRE Clustered mitochondria protein homolog OS=Danio rerio OX=7955 GN=cluh PE=2 SV=1 && PF13236:Clustered mitochondria|PF13424:Tetratricopeptide repeat|PF12807:Translation initiation factor eIF3 subunit 135|PF15044:Mitochondrial function, CLU-N-term	-
HaiMa01967	HaiMa01967	GWHBAVH00000002	5365994	5378610	-	5575	protein_coding	- && - && PF14916:Coiled-coil domain of unknown function	-
HaiMa01968	HaiMa01968	GWHBAVH00000002	5380034	5397595	-	2632	protein_coding	- && sp|A8WGS4|TLCD2_DANRE TLC domain-containing protein 2 OS=Danio rerio OX=7955 GN=tlcd2 PE=2 SV=1 && PF03798:TLC domain	-
HaiMa01969	HaiMa01969	GWHBAVH00000002	5399276	5406037	+	2167	protein_coding	- && sp|Q96NN9|AIFM3_HUMAN Apoptosis-inducing factor 3 OS=Homo sapiens OX=9606 GN=AIFM3 PE=1 SV=1 && PF07992:Pyridine nucleotide-disulphide oxidoreductase|PF00355:Rieske [2Fe-2S] domain|PF14759:Reductase C-terminal	-
HaiMa01970	HaiMa01970	GWHBAVH00000002	5406826	5421237	+	7412	protein_coding	- && sp|Q6P2Q9|PRP8_HUMAN Pre-mRNA-processing-splicing factor 8 OS=Homo sapiens OX=9606 GN=PRPF8 PE=1 SV=2 && PF08083:PROCN (NUC071) domain|PF10596:U6-snRNA interacting domain of PrP8|PF10597:U5-snRNA binding site 2 of PrP8|PF10598:RNA recognition motif of the spliceosomal PrP8|PF12134:PRP8 domain IV core|PF08082:PRO8NT (NUC069), PrP8 N-terminal domain|PF08084:PROCT (NUC072) domain|PF01398:JAB1/M…	-
HaiMa01971	HaiMa01971	GWHBAVH00000002	5422801	5428761	+	1866	protein_coding	- && sp|Q5EBL4|RIPL1_HUMAN RILP-like protein 1 OS=Homo sapiens OX=9606 GN=RILPL1 PE=1 SV=1 && PF09744:JNK_SAPK-associated protein-1|PF11461:Rab interacting lysosomal protein	-
HaiMa01973	HaiMa01973	GWHBAVH00000002	5438733	5444457	-	2095	protein_coding	- && sp|P04004|VTNC_HUMAN Vitronectin OS=Homo sapiens OX=9606 GN=VTN PE=1 SV=1 && PF00045:Hemopexin	-
HaiMa01974	HaiMa01974	GWHBAVH00000002	5446010	5457596	+	5644	protein_coding	- && sp|F1QWA8|SARM1_DANRE NAD(+) hydrolase SARM1 OS=Danio rerio OX=7955 GN=sarm1 PE=1 SV=1 && PF07647:SAM domain (Sterile alpha motif)|PF13676:TIR domain|PF00536:SAM domain (Sterile alpha motif)	-
HaiMa01977	HaiMa01977	GWHBAVH00000002	5471894	5486164	+	2543	protein_coding	- && sp|O15353|FOXN1_HUMAN Forkhead box protein N1 OS=Homo sapiens OX=9606 GN=FOXN1 PE=1 SV=1 && PF00250:Forkhead domain	-
HaiMa01978	HaiMa01978	GWHBAVH00000002	5487061	5507251	-	1502	protein_coding	- && sp|Q13432|U119A_HUMAN Protein unc-119 homolog A OS=Homo sapiens OX=9606 GN=UNC119 PE=1 SV=1 && PF05351:GMP-PDE, delta subunit	-
HaiMa01979	HaiMa01979	GWHBAVH00000002	5508697	5511897	-	1173	protein_coding	- && sp|P07318|CRBB1_BOVIN Beta-crystallin B1 OS=Bos taurus OX=9913 GN=CRYBB1 PE=1 SV=3 && PF00030:Beta/Gamma crystallin	-
HaiMa01980	HaiMa01980	GWHBAVH00000002	5515510	5518290	+	991	protein_coding	- && sp|Q91315|CRB11_LITCT Beta-crystallin A1-1 OS=Lithobates catesbeianus OX=8400 PE=2 SV=1 && PF00030:Beta/Gamma crystallin	-
HaiMa01981	HaiMa01981	GWHBAVH00000002	5519602	5534704	+	5866	protein_coding	- && sp|O89001|CBPD_MOUSE Carboxypeptidase D OS=Mus musculus OX=10090 GN=Cpd PE=1 SV=2 && PF13620:Carboxypeptidase regulatory-like domain|PF00246:Zinc carboxypeptidase	-
HaiMa01983	HaiMa01983	GWHBAVH00000002	5535739	5544220	+	2025	protein_coding	- && sp|Q5RBL6|GOSR1_PONAB Golgi SNAP receptor complex member 1 OS=Pongo abelii OX=9601 GN=GOSR1 PE=2 SV=1 && PF12352:Snare region anchored in the vesicle membrane C-terminus	-
HaiMa01984	HaiMa01984	GWHBAVH00000002	5545596	5554092	-	1721	protein_coding	- && sp|Q8IXB3|TARG1_HUMAN Trafficking regulator of GLUT4 1 OS=Homo sapiens OX=9606 GN=TRARG1 PE=2 SV=2 && PF04505:Interferon-induced transmembrane protein	-
HaiMa01985	HaiMa01985	GWHBAVH00000002	5555489	5561454	-	1693	protein_coding	- && sp|Q95MP1|AIPL1_BOVIN Aryl-hydrocarbon-interacting protein-like 1 OS=Bos taurus OX=9913 GN=AIPL1 PE=1 SV=1 && -	-
HaiMa01986	HaiMa01986	GWHBAVH00000002	5600488	5609717	-	4885	protein_coding	- && sp|Q6UXT9|ABH15_HUMAN Protein ABHD15 OS=Homo sapiens OX=9606 GN=ABHD15 PE=1 SV=2 && -	-
HaiMa01987	HaiMa01987	GWHBAVH00000002	5626228	5659787	+	5378	protein_coding	- && sp|Q14432|PDE3A_HUMAN cGMP-inhibited 3',5'-cyclic phosphodiesterase A OS=Homo sapiens OX=9606 GN=PDE3A PE=1 SV=3 && PF00233:3'5'-cyclic nucleotide phosphodiesterase	-
HaiMa01988	HaiMa01988	GWHBAVH00000002	5667056	5684011	+	2326	protein_coding	- && sp|Q9NYB5|SO1C1_HUMAN Solute carrier organic anion transporter family member 1C1 OS=Homo sapiens OX=9606 GN=SLCO1C1 PE=2 SV=1 && PF03137:Organic Anion Transporter Polypeptide (OATP) family|PF07648:Kazal-type serine protease inhibitor domain	-
HaiMa01989	HaiMa01989	GWHBAVH00000002	5684815	5686906	-	2092	protein_coding	- && - && -	-
HaiMa01990	HaiMa01990	GWHBAVH00000002	5686935	5692278	-	1533	protein_coding	- && sp|Q9UHQ4|BAP29_HUMAN B-cell receptor-associated protein 29 OS=Homo sapiens OX=9606 GN=BCAP29 PE=1 SV=2 && PF05529:Bap31/Bap29 transmembrane region|PF18035:Bap31/Bap29 cytoplasmic coiled-coil domain	-
HaiMa01991	HaiMa01991	GWHBAVH00000002	5692635	5695512	-	2002	protein_coding	- && sp|O95620|DUS4L_HUMAN tRNA-dihydrouridine(20a/20b) synthase [NAD(P)+]-like OS=Homo sapiens OX=9606 GN=DUS4L PE=2 SV=2 && PF01207:Dihydrouridine synthase (Dus)	-
HaiMa01994	HaiMa01994	GWHBAVH00000002	5700113	5716921	-	2910	protein_coding	- && sp|Q5R5J4|VPS53_PONAB Vacuolar protein sorting-associated protein 53 homolog OS=Pongo abelii OX=9601 GN=VPS53 PE=2 SV=2 && PF04100:Vps53-like, N-terminal	-
HaiMa01997	HaiMa01997	GWHBAVH00000002	5807577	5852709	+	3086	protein_coding	- && sp|A8WGA3|LFN1L_DANRE Leucine-rich repeat and fibronectin type III domain-containing protein 1-like protein OS=Danio rerio OX=7955 GN=lrfn1l PE=2 SV=1 && PF00041:Fibronectin type III domain|PF13927:Immunoglobulin domain|PF13855:Leucine rich repeat	-
HaiMa01999	HaiMa01999	GWHBAVH00000002	5932391	5935009	+	2316	protein_coding	- && sp|P47973|TTP_RAT mRNA decay activator protein ZFP36 OS=Rattus norvegicus OX=10116 GN=Zfp36 PE=1 SV=1 && PF00642:Zinc finger C-x8-C-x5-C-x3-H type (and similar)	-
HaiMa02001	HaiMa02001	GWHBAVH00000002	5962463	5964577	-	969	protein_coding	- && sp|F1QMV3|TPC6B_DANRE Trafficking protein particle complex subunit 6b OS=Danio rerio OX=7955 GN=trappc6b PE=2 SV=1 && PF04051:Transport protein particle (TRAPP) component	-
HaiMa02002	HaiMa02002	GWHBAVH00000002	5964928	5968143	+	2304	protein_coding	- && - && PF15753:Biogenesis of lysosome-related organelles complex 1 subunit 3	-
HaiMa02003	HaiMa02003	GWHBAVH00000002	5987017	6009865	-	3687	protein_coding	- && sp|Q14DK5|HIPL1_MOUSE HHIP-like protein 1 OS=Mus musculus OX=10090 GN=Hhipl1 PE=2 SV=1 && PF03024:Folate receptor family|PF07995:Glucose / Sorbosone dehydrogenase	-
HaiMa02004	HaiMa02004	GWHBAVH00000002	6021837	6022924	+	1088	protein_coding	- && sp|Q9DCM4|DNAL4_MOUSE Dynein axonemal light chain 4 OS=Mus musculus OX=10090 GN=Dnal4 PE=3 SV=2 && PF01221:Dynein light chain type 1	-
HaiMa02005	HaiMa02005	GWHBAVH00000002	6023734	6027632	+	1623	protein_coding	- && sp|Q5U3G6|YIF1B_DANRE Protein YIF1B OS=Danio rerio OX=7955 GN=yif1b PE=2 SV=2 && PF03878:YIF1	-
HaiMa02008	HaiMa02008	GWHBAVH00000002	6038065	6072974	-	6545	protein_coding	- && sp|O94868|FCSD2_HUMAN F-BAR and double SH3 domains protein 2 OS=Homo sapiens OX=9606 GN=FCHSD2 PE=1 SV=3 && PF14604:Variant SH3 domain|PF00018:SH3 domain|PF00611:Fes/CIP4, and EFC/F-BAR homology domain	-
HaiMa02009	HaiMa02009	GWHBAVH00000002	6074096	6088630	-	2557	protein_coding	- && sp|Q9N092|TR19L_MACFA Tumor necrosis factor receptor superfamily member 19L OS=Macaca fascicularis OX=9541 GN=RELT PE=2 SV=1 && PF00020:TNFR/NGFR cysteine-rich region|PF12606:Tumour necrosis factor receptor superfamily member 19	-
HaiMa02010	HaiMa02010	GWHBAVH00000002	6089718	6109310	-	6243	protein_coding	- && sp|Q96PE2|ARHGH_HUMAN Rho guanine nucleotide exchange factor 17 OS=Homo sapiens OX=9606 GN=ARHGEF17 PE=1 SV=1 && PF00621:RhoGEF domain	-
HaiMa02011	HaiMa02011	GWHBAVH00000002	6129849	6137092	-	5418	protein_coding	- && sp|Q96PE2|ARHGH_HUMAN Rho guanine nucleotide exchange factor 17 OS=Homo sapiens OX=9606 GN=ARHGEF17 PE=1 SV=1 && -	-
HaiMa02012	HaiMa02012	GWHBAVH00000002	6137916	6142231	-	1763	protein_coding	- && sp|O93361|P2RY3_MELGA P2Y purinoceptor 3 OS=Meleagris gallopavo OX=9103 GN=P2RY3 PE=3 SV=1 && PF00001:7 transmembrane receptor (rhodopsin family)	-
HaiMa02013	HaiMa02013	GWHBAVH00000002	6147345	6163846	-	1223	protein_coding	- && sp|Q92567|F168A_HUMAN Protein FAM168A OS=Homo sapiens OX=9606 GN=FAM168A PE=1 SV=2 && PF14944:Tongue Cancer Chemotherapy Resistant Protein 1	-
HaiMa02014	HaiMa02014	GWHBAVH00000002	6164069	6169104	+	2153	protein_coding	- && sp|Q8NAB2|KBTB3_HUMAN Kelch repeat and BTB domain-containing protein 3 OS=Homo sapiens OX=9606 GN=KBTBD3 PE=2 SV=3 && PF00651:BTB/POZ domain|PF07707:BTB And C-terminal Kelch|PF01344:Kelch motif|PF13964:Kelch motif	-
HaiMa02016	HaiMa02016	GWHBAVH00000002	6175406	6182800	+	2295	protein_coding	- && sp|Q07G10|ALKB8_XENTR Alkylated DNA repair protein alkB homolog 8 OS=Xenopus tropicalis OX=8364 GN=alkbh8 PE=2 SV=2 && PF00076:RNA recognition motif. (a.k.a. RRM, RBD, or RNP domain)|PF08241:Methyltransferase domain|PF13532:2OG-Fe(II) oxygenase superfamily	-
HaiMa02017	HaiMa02017	GWHBAVH00000002	6183141	6186490	+	1242	protein_coding	- && sp|Q9H0W7|THAP2_HUMAN THAP domain-containing protein 2 OS=Homo sapiens OX=9606 GN=THAP2 PE=1 SV=1 && PF05485:THAP domain	-
HaiMa02018	HaiMa02018	GWHBAVH00000002	6187091	6196700	+	2877	protein_coding	- && sp|Q3LSS0|C19L2_DANRE CWF19-like protein 2 OS=Danio rerio OX=7955 GN=cwf19l2 PE=2 SV=1 && PF04676:Protein similar to CwfJ C-terminus 2|PF04677:Protein similar to CwfJ C-terminus 1	-
HaiMa02022	HaiMa02022	GWHBAVH00000002	6239582	6248848	-	1154	protein_coding	- && sp|Q6DJH2|ADPPT_XENLA L-aminoadipate-semialdehyde dehydrogenase-phosphopantetheinyl transferase OS=Xenopus laevis OX=8355 GN=aasdhppt PE=2 SV=1 && PF01648:4'-phosphopantetheinyl transferase superfamily	-
HaiMa02023	HaiMa02023	GWHBAVH00000002	6253667	6337926	-	2850	protein_coding	- && sp|P19493|GRIA4_RAT Glutamate receptor 4 OS=Rattus norvegicus OX=10116 GN=Gria4 PE=1 SV=1 && PF01094:Receptor family ligand binding region|PF00060:Ligand-gated ion channel|PF10613:Ligated ion channel L-glutamate- and glycine-binding site	-
HaiMa02025	HaiMa02025	GWHBAVH00000002	6437064	6501508	-	13133	protein_coding	- && sp|Q9JJ79|DYHC2_RAT Cytoplasmic dynein 2 heavy chain 1 OS=Rattus norvegicus OX=10116 GN=Dync2h1 PE=1 SV=1 && PF03028:Dynein heavy chain region D6 P-loop domain|PF08393:Dynein heavy chain, N-terminal region 2|PF18199:Dynein heavy chain C-terminal domain|PF12775:P-loop containing dynein motor region|PF12781:ATP-binding dynein motor region|PF12774:Hydrolytic ATP binding site of dynein motor reg…	-
HaiMa02027	HaiMa02027	GWHBAVH00000002	6562085	6572139	+	4751	protein_coding	- && sp|Q61088|FZD4_MOUSE Frizzled-4 OS=Mus musculus OX=10090 GN=Fzd4 PE=1 SV=1 && PF01392:Fz domain|PF01534:Frizzled/Smoothened family membrane region	-
HaiMa02028	HaiMa02028	GWHBAVH00000002	6584175	6590200	-	2341	protein_coding	- && sp|Q8QZZ8|RAB38_MOUSE Ras-related protein Rab-38 OS=Mus musculus OX=10090 GN=Rab38 PE=1 SV=1 && -	-
HaiMa02029	HaiMa02029	GWHBAVH00000002	6591063	6598623	-	1850	protein_coding	- && sp|P53634|CATC_HUMAN Dipeptidyl peptidase 1 OS=Homo sapiens OX=9606 GN=CTSC PE=1 SV=2 && PF08773:Cathepsin C exclusion domain|PF00112:Papain family cysteine protease	-
HaiMa02030	HaiMa02030	GWHBAVH00000002	6606091	6642465	-	5271	protein_coding	- && sp|P31424|GRM5_RAT Metabotropic glutamate receptor 5 OS=Rattus norvegicus OX=10116 GN=Grm5 PE=1 SV=2 && PF01094:Receptor family ligand binding region|PF00003:7 transmembrane sweet-taste receptor of 3 GCPR|PF07562:Nine Cysteines Domain of family 3 GPCR|PF10606:Homer-binding domain of metabotropic glutamate receptor	-
HaiMa02032	HaiMa02032	GWHBAVH00000002	6648104	6653996	+	2882	protein_coding	- && sp|P55025|TYRO_ORYLA Tyrosinase OS=Oryzias latipes OX=8090 GN=tyr PE=2 SV=1 && PF00264:Common central domain of tyrosinase	-
HaiMa02033	HaiMa02033	GWHBAVH00000002	6654431	6672770	-	2488	protein_coding	- && sp|Q5R5C5|NOX4_PONAB NADPH oxidase 4 OS=Pongo abelii OX=9601 GN=NOX4 PE=2 SV=2 && PF01794:Ferric reductase like transmembrane component|PF08022:FAD-binding domain|PF08030:Ferric reductase NAD binding domain	-
HaiMa02034	HaiMa02034	GWHBAVH00000002	6675089	6682037	+	2446	protein_coding	- && sp|O77564|FOLH1_PIG Glutamate carboxypeptidase 2 OS=Sus scrofa OX=9823 GN=FOLH1 PE=1 SV=1 && PF04389:Peptidase family M28|PF04253:Transferrin receptor-like dimerisation domain|PF02225:PA domain	-
HaiMa02035	HaiMa02035	GWHBAVH00000002	6682307	6714270	-	15885	protein_coding	- && sp|P04323|POL3_DROME Retrovirus-related Pol polyprotein from transposon 17.6 OS=Drosophila melanogaster OX=7227 GN=pol PE=4 SV=1 && PF00078:Reverse transcriptase (RNA-dependent DNA polymerase)	-
HaiMa02038	HaiMa02038	GWHBAVH00000002	6720090	6722575	+	1665	protein_coding	- && sp|Q96E66|LRC51_HUMAN Leucine-rich repeat-containing protein 51 OS=Homo sapiens OX=9606 GN=LRTOMT PE=2 SV=1 && PF14580:Leucine-rich repeat	-
HaiMa02039	HaiMa02039	GWHBAVH00000002	6723225	6726171	-	1234	protein_coding	- && sp|Q3T0D8|LTOR1_BOVIN Ragulator complex protein LAMTOR1 OS=Bos taurus OX=9913 GN=LAMTOR1 PE=2 SV=1 && PF15454:Late endosomal/lysosomal adaptor and MAPK and MTOR activator	-
HaiMa02041	HaiMa02041	GWHBAVH00000002	6729461	6732376	+	1997	protein_coding	- && sp|Q9IA96|SFRP2_CHICK Secreted frizzled-related protein 2 OS=Gallus gallus OX=9031 GN=SFRP2 PE=2 SV=1 && PF01392:Fz domain	-
HaiMa02043	HaiMa02043	GWHBAVH00000002	6738073	6739786	-	893	protein_coding	- && sp|F1QY75|APC15_DANRE Anaphase-promoting complex subunit 15 OS=Danio rerio OX=7955 GN=anapc15 PE=2 SV=1 && PF15243:Anaphase-promoting complex subunit 15	-
HaiMa02044	HaiMa02044	GWHBAVH00000002	6740525	6765736	+	6385	protein_coding	- && sp|Q2I6J1|SHP2A_DANRE Phosphatidylinositol 3,4,5-trisphosphate 5-phosphatase 2A OS=Danio rerio OX=7955 GN=inppl1a PE=2 SV=2 && PF03024:Folate receptor family|PF00536:SAM domain (Sterile alpha motif)|PF03372:Endonuclease/Exonuclease/phosphatase family|PF00017:SH2 domain	-
HaiMa02045	HaiMa02045	GWHBAVH00000002	6765962	6768899	-	2142	protein_coding	- && sp|Q62782|PHX2A_RAT Paired mesoderm homeobox protein 2A OS=Rattus norvegicus OX=10116 GN=Phox2a PE=2 SV=1 && PF00046:Homeodomain	-
HaiMa02046	HaiMa02046	GWHBAVH00000002	6777214	6809048	-	3542	protein_coding	- && sp|Q5E9N5|CLPB_BOVIN Caseinolytic peptidase B protein homolog OS=Bos taurus OX=9913 GN=CLPB PE=2 SV=1 && PF12796:Ankyrin repeats (3 copies)|PF10431:C-terminal, D2-small domain, of ClpB protein|PF07724:AAA domain (Cdc48 subfamily)	-
HaiMa02047	HaiMa02047	GWHBAVH00000002	6809979	6821728	+	1962	protein_coding	- && sp|Q9Y365|STA10_HUMAN START domain-containing protein 10 OS=Homo sapiens OX=9606 GN=STARD10 PE=1 SV=2 && PF01852:START domain	-
HaiMa02048	HaiMa02048	GWHBAVH00000002	6823825	6862125	+	4922	protein_coding	- && sp|Q96P48|ARAP1_HUMAN Arf-GAP with Rho-GAP domain, ANK repeat and PH domain-containing protein 1 OS=Homo sapiens OX=9606 GN=ARAP1 PE=1 SV=3 && PF00536:SAM domain (Sterile alpha motif)|PF01412:Putative GTPase activating protein for Arf|PF00169:PH domain|PF00788:Ras association (RalGDS/AF-6) domain|PF00620:RhoGAP domain	-
HaiMa02049	HaiMa02049	GWHBAVH00000002	6863279	6864520	+	1242	protein_coding	- && - && -	-
HaiMa02051	HaiMa02051	GWHBAVH00000002	6972915	7006533	+	5355	protein_coding	- && sp|P14099|PDE2A_BOVIN cGMP-dependent 3',5'-cyclic phosphodiesterase OS=Bos taurus OX=9913 GN=PDE2A PE=1 SV=2 && PF00233:3'5'-cyclic nucleotide phosphodiesterase|PF01590:GAF domain	-
HaiMa02052	HaiMa02052	GWHBAVH00000002	7008158	7017788	+	3472	protein_coding	- && sp|B5DF89|CUL3_RAT Cullin-3 OS=Rattus norvegicus OX=10116 GN=Cul3 PE=1 SV=2 && PF00888:Cullin family|PF10557:Cullin protein neddylation domain	-
HaiMa02053	HaiMa02053	GWHBAVH00000002	7018717	7024731	+	2742	protein_coding	- && sp|Q9H5Z6|F124B_HUMAN Protein FAM124B OS=Homo sapiens OX=9606 GN=FAM124B PE=1 SV=3 && PF15067:FAM124 family	-
HaiMa02054	HaiMa02054	GWHBAVH00000002	7025241	7038421	-	2283	protein_coding	- && sp|Q9H239|MMP28_HUMAN Matrix metalloproteinase-28 OS=Homo sapiens OX=9606 GN=MMP28 PE=1 SV=2 && PF00413:Matrixin|PF01471:Putative peptidoglycan binding domain|PF00045:Hemopexin	-
HaiMa02055	HaiMa02055	GWHBAVH00000002	7038680	7045582	-	1816	protein_coding	- && sp|Q92804|RBP56_HUMAN TATA-binding protein-associated factor 2N OS=Homo sapiens OX=9606 GN=TAF15 PE=1 SV=1 && PF00076:RNA recognition motif. (a.k.a. RRM, RBD, or RNP domain)|PF00641:Zn-finger in Ran binding protein and others	-
HaiMa02056	HaiMa02056	GWHBAVH00000002	7048554	7067601	-	4196	protein_coding	- && sp|Q3SYT8|NCPR_BOVIN NADPH--cytochrome P450 reductase OS=Bos taurus OX=9913 GN=POR PE=2 SV=3 && PF00175:Oxidoreductase NAD-binding domain|PF00258:Flavodoxin|PF00667:FAD binding domain	-
HaiMa02057	HaiMa02057	GWHBAVH00000002	7068327	7072173	-	2205	protein_coding	- && sp|Q9BXJ8|TACAN_HUMAN Ion channel TACAN OS=Homo sapiens OX=9606 GN=TMEM120A PE=1 SV=1 && PF07851:TMPIT-like protein	-
HaiMa02059	HaiMa02059	GWHBAVH00000002	7076438	7090131	+	2403	protein_coding	- && sp|Q2YDI3|YPEL2_BOVIN Protein yippee-like 2 OS=Bos taurus OX=9913 GN=YPEL2 PE=3 SV=1 && PF03226:Yippee zinc-binding/DNA-binding /Mis18, centromere assembly	-
HaiMa02061	HaiMa02061	GWHBAVH00000002	7096784	7130401	-	4915	protein_coding	- && sp|Q8VD75|HIP1_MOUSE Huntingtin-interacting protein 1 OS=Mus musculus OX=10090 GN=Hip1 PE=1 SV=2 && PF07651:ANTH domain|PF16515:Clathrin-binding domain of Huntingtin-interacting protein 1|PF01608:I/LWEQ domain	-
HaiMa02062	HaiMa02062	GWHBAVH00000002	7132856	7135793	+	1852	protein_coding	- && sp|A2BIL8|BC7BB_DANRE B-cell CLL/lymphoma 7 protein family member B-B OS=Danio rerio OX=7955 GN=bcl7bb PE=2 SV=1 && PF04714:BCL7, N-terminal conserver region	-
HaiMa02063	HaiMa02063	GWHBAVH00000002	7136913	7150073	+	5425	protein_coding	- && sp|A2BIL7|BAZ1B_DANRE Tyrosine-protein kinase BAZ1B OS=Danio rerio OX=7955 GN=baz1b PE=1 SV=2 && PF10537:ATP-utilising chromatin assembly and remodelling N-terminal|PF15612:WSTF, HB1, Itc1p, MBD9 motif 1|PF00628:PHD-finger|PF00439:Bromodomain|PF15613:Williams-Beuren syndrome DDT (WSD), D-TOX E motif	-
HaiMa02064	HaiMa02064	GWHBAVH00000002	7171955	7174353	-	2399	protein_coding	- && sp|O00144|FZD9_HUMAN Frizzled-9 OS=Homo sapiens OX=9606 GN=FZD9 PE=2 SV=1 && PF01534:Frizzled/Smoothened family membrane region|PF01392:Fz domain	-
HaiMa02065	HaiMa02065	GWHBAVH00000002	7204821	7209064	-	2185	protein_coding	- && sp|Q1XHL7|GRK7B_DANRE Rhodopsin kinase grk7-b OS=Danio rerio OX=7955 GN=grk7b PE=1 SV=2 && PF00615:Regulator of G protein signaling domain|PF00069:Protein kinase domain	-
HaiMa02066	HaiMa02066	GWHBAVH00000002	7210506	7211965	-	684	protein_coding	- && sp|Q9UBF6|RBX2_HUMAN RING-box protein 2 OS=Homo sapiens OX=9606 GN=RNF7 PE=1 SV=1 && PF12678:RING-H2 zinc finger domain	-
HaiMa02067	HaiMa02067	GWHBAVH00000002	7212876	7238083	-	4465	protein_coding	- && sp|Q15283|RASA2_HUMAN Ras GTPase-activating protein 2 OS=Homo sapiens OX=9606 GN=RASA2 PE=1 SV=3 && PF00169:PH domain|PF00168:C2 domain|PF00616:GTPase-activator protein for Ras-like GTPase|PF00779:BTK motif	-
HaiMa02068	HaiMa02068	GWHBAVH00000002	7240395	7250467	-	4664	protein_coding	- && sp|Q8NAP3|ZBT38_HUMAN Zinc finger and BTB domain-containing protein 38 OS=Homo sapiens OX=9606 GN=ZBTB38 PE=1 SV=2 && PF00651:BTB/POZ domain	-
HaiMa02070	HaiMa02070	GWHBAVH00000002	7251248	7276181	+	7399	protein_coding	- && sp|F1RCR6|TRIPC_DANRE E3 ubiquitin-protein ligase TRIP12 OS=Danio rerio OX=7955 GN=trip12 PE=3 SV=1 && PF00632:HECT-domain (ubiquitin-transferase)|PF02825:WWE domain	-
HaiMa02071	HaiMa02071	GWHBAVH00000002	7277826	7278119	+	294	protein_coding	- && sp|P00743|FA10_BOVIN Coagulation factor X OS=Bos taurus OX=9913 GN=F10 PE=1 SV=1 && -	-
HaiMa02073	HaiMa02073	GWHBAVH00000002	7296119	7311060	+	2949	protein_coding	- && sp|Q8JZM4|DNER_MOUSE Delta and Notch-like epidermal growth factor-related receptor OS=Mus musculus OX=10090 GN=Dner PE=1 SV=1 && PF00008:EGF-like domain	-
HaiMa02074	HaiMa02074	GWHBAVH00000002	7313212	7330705	+	2449	protein_coding	- && sp|Q3UBG2|PCLI1_MOUSE PTB-containing, cubilin and LRP1-interacting protein OS=Mus musculus OX=10090 GN=Pid1 PE=1 SV=2 && PF14719:Phosphotyrosine interaction domain (PTB/PID)	-
HaiMa02075	HaiMa02075	GWHBAVH00000002	7379152	7406012	+	4841	protein_coding	- && sp|Q1LV19|SPKAP_DANRE A-kinase anchor protein SPHKAP OS=Danio rerio OX=7955 GN=sphkap PE=3 SV=1 && -	-
HaiMa02077	HaiMa02077	GWHBAVH00000002	7415785	7420298	+	2047	protein_coding	- && sp|Q9BZV2|S19A3_HUMAN Thiamine transporter 2 OS=Homo sapiens OX=9606 GN=SLC19A3 PE=1 SV=1 && PF01770:Reduced folate carrier	-
HaiMa02078	HaiMa02078	GWHBAVH00000002	7421591	7433798	-	2530	protein_coding	- && sp|P52594|AGFG1_HUMAN Arf-GAP domain and FG repeat-containing protein 1 OS=Homo sapiens OX=9606 GN=AGFG1 PE=1 SV=2 && PF01412:Putative GTPase activating protein for Arf	-
HaiMa02079	HaiMa02079	GWHBAVH00000002	7434796	7437364	-	1213	protein_coding	- && sp|Q5REY8|RM44_PONAB 39S ribosomal protein L44, mitochondrial OS=Pongo abelii OX=9601 GN=MRPL44 PE=2 SV=1 && -	-
HaiMa02081	HaiMa02081	GWHBAVH00000002	7440175	7445284	-	1100	protein_coding	- && sp|Q7SZQ4|MFFB_DANRE Mitochondrial fission factor homolog B OS=Danio rerio OX=7955 GN=zgc:66022 PE=1 SV=1 && PF05644:Mitochondrial and peroxisomal fission factor Mff	-
HaiMa02083	HaiMa02083	GWHBAVH00000002	7459456	7463888	-	2226	protein_coding	- && sp|Q4V8H8|EHD2_RAT EH domain-containing protein 2 OS=Rattus norvegicus OX=10116 GN=Ehd2 PE=1 SV=1 && -	-
HaiMa02085	HaiMa02085	GWHBAVH00000002	7490064	7520577	-	5214	protein_coding	- && sp|Q03112|MECOM_HUMAN Histone-lysine N-methyltransferase MECOM OS=Homo sapiens OX=9606 GN=MECOM PE=1 SV=3 && PF00096:Zinc finger, C2H2 type	-
HaiMa02089	HaiMa02089	GWHBAVH00000002	7686049	7716178	+	4148	protein_coding	- && sp|Q5ZMV8|RPGP2_CHICK Rap1 GTPase-activating protein 2 OS=Gallus gallus OX=9031 GN=RAP1GAP2 PE=2 SV=2 && PF02145:Rap/ran-GAP	-
HaiMa02091	HaiMa02091	GWHBAVH00000002	7717994	7731305	+	2683	protein_coding	- && sp|P87362|BLMH_CHICK Bleomycin hydrolase OS=Gallus gallus OX=9031 GN=BLMH PE=1 SV=1 && PF03051:Peptidase C1-like family	-
HaiMa02092	HaiMa02092	GWHBAVH00000002	7734260	7752455	+	8508	protein_coding	- && sp|P31645|SC6A4_HUMAN Sodium-dependent serotonin transporter OS=Homo sapiens OX=9606 GN=SLC6A4 PE=1 SV=1 && PF00209:Sodium:neurotransmitter symporter family	-
HaiMa02093	HaiMa02093	GWHBAVH00000002	7757460	7790200	+	4763	protein_coding	- && sp|Q76I76|SSH2_HUMAN Protein phosphatase Slingshot homolog 2 OS=Homo sapiens OX=9606 GN=SSH2 PE=1 SV=1 && PF00782:Dual specificity phosphatase, catalytic domain|PF08766:DEK C terminal domain	-
HaiMa02094	HaiMa02094	GWHBAVH00000002	7792392	7820573	-	2296	protein_coding	- && sp|Q5F259|AN13B_MOUSE Ankyrin repeat domain-containing protein 13B OS=Mus musculus OX=10090 GN=Ankrd13b PE=2 SV=1 && PF11904:GPCR-chaperone|PF12796:Ankyrin repeats (3 copies)	-
HaiMa02095	HaiMa02095	GWHBAVH00000002	7824782	7846066	+	5900	protein_coding	- && sp|Q9Z272|GIT1_RAT ARF GTPase-activating protein GIT1 OS=Rattus norvegicus OX=10116 GN=Git1 PE=1 SV=1 && PF12205:G protein-coupled receptor kinase-interacting protein 1 C term|PF01412:Putative GTPase activating protein for Arf|PF16559:GIT coiled-coil Rho guanine nucleotide exchange factor|PF12796:Ankyrin repeats (3 copies)|PF08518:Spa2 homology domain (SHD) of GIT	-
HaiMa02097	HaiMa02097	GWHBAVH00000002	7852444	7868797	+	3649	protein_coding	- && - && -	-
HaiMa02098	HaiMa02098	GWHBAVH00000002	7932782	7949180	+	3592	protein_coding	- && sp|Q08DK1|IGS11_BOVIN Immunoglobulin superfamily member 11 OS=Bos taurus OX=9913 GN=IGSF11 PE=2 SV=1 && PF07686:Immunoglobulin V-set domain|PF13927:Immunoglobulin domain	-
HaiMa02100	HaiMa02100	GWHBAVH00000002	8088770	8136465	+	6315	protein_coding	- && sp|Q98919|LSAMP_CHICK Limbic system-associated membrane protein OS=Gallus gallus OX=9031 PE=2 SV=1 && -	-
HaiMa02101	HaiMa02101	GWHBAVH00000002	8138499	8150355	-	2130	protein_coding	- && sp|P17691|NEUM_CARAU Neuromodulin OS=Carassius auratus OX=7957 GN=gap43 PE=2 SV=1 && PF10580:Gap junction protein N-terminal region|PF00612:IQ calmodulin-binding motif	-
HaiMa02102	HaiMa02102	GWHBAVH00000002	8153969	8164007	-	1612	protein_coding	- && sp|A5D7C3|MPZL3_BOVIN Myelin protein zero-like protein 3 OS=Bos taurus OX=9913 GN=MPZL3 PE=2 SV=1 && PF07686:Immunoglobulin V-set domain	-
HaiMa02103	HaiMa02103	GWHBAVH00000002	8170047	8182942	-	992	protein_coding	- && sp|O70255|MPZL2_MOUSE Myelin protein zero-like protein 2 OS=Mus musculus OX=10090 GN=Mpzl2 PE=1 SV=1 && PF07686:Immunoglobulin V-set domain	-
HaiMa02104	HaiMa02104	GWHBAVH00000002	8183811	8187010	+	1210	protein_coding	- && - && PF16680:T-cell surface glycoprotein CD3 delta chain	-
HaiMa02105	HaiMa02105	GWHBAVH00000002	8193513	8195928	-	754	protein_coding	- && - && PF16680:T-cell surface glycoprotein CD3 delta chain	-
HaiMa02106	HaiMa02106	GWHBAVH00000002	8197601	8203863	-	2256	protein_coding	- && sp|Q9DCF1|TMM25_MOUSE Transmembrane protein 25 OS=Mus musculus OX=10090 GN=Tmem25 PE=1 SV=1 && -	-
HaiMa02107	HaiMa02107	GWHBAVH00000002	8207500	8227396	-	4488	protein_coding	- && sp|Q6NSM8|SIK3_DANRE Serine/threonine-protein kinase SIK3 homolog OS=Danio rerio OX=7955 GN=zgc:66101 PE=2 SV=1 && -	-
HaiMa02108	HaiMa02108	GWHBAVH00000002	8228977	8242715	+	3526	protein_coding	- && sp|Q8NBJ9|SIDT2_HUMAN SID1 transmembrane family member 2 OS=Homo sapiens OX=9606 GN=SIDT2 PE=1 SV=2 && PF13965:dsRNA-gated channel SID-1	-
HaiMa02111	HaiMa02111	GWHBAVH00000002	8290539	8292501	+	1266	protein_coding	- && sp|O42175|APOA1_SPAAU Apolipoprotein A-I OS=Sparus aurata OX=8175 GN=apoa1 PE=2 SV=1 && PF01442:Apolipoprotein A1/A4/E domain	-
HaiMa02113	HaiMa02113	GWHBAVH00000002	8297470	8306365	+	4157	protein_coding	- && sp|P56819|BACE1_RAT Beta-secretase 1 OS=Rattus norvegicus OX=10116 GN=Bace1 PE=2 SV=1 && PF00026:Eukaryotic aspartyl protease	-
HaiMa02114	HaiMa02114	GWHBAVH00000002	8306854	8319415	+	3283	protein_coding	- && sp|Q16549|PCSK7_HUMAN Proprotein convertase subtilisin/kexin type 7 OS=Homo sapiens OX=9606 GN=PCSK7 PE=1 SV=2 && -	-
HaiMa02115	HaiMa02115	GWHBAVH00000002	8319416	8332038	-	3081	protein_coding	- && sp|P19966|TAGL_CHICK Transgelin OS=Gallus gallus OX=9031 GN=TAGLN PE=1 SV=3 && PF13765:SPRY-associated domain|PF00402:Calponin family repeat|PF00307:Calponin homology (CH) domain|PF00643:B-box zinc finger|PF15227:zinc finger of C3HC4-type, RING|PF00622:SPRY domain	-
HaiMa02116	HaiMa02116	GWHBAVH00000002	8332771	8336723	+	1573	protein_coding	- && sp|Q9CR24|NUDT8_MOUSE Nucleoside diphosphate-linked moiety X motif 8 OS=Mus musculus OX=10090 GN=Nudt8 PE=1 SV=1 && PF00293:NUDIX domain	-
HaiMa02117	HaiMa02117	GWHBAVH00000002	8335779	8343324	-	3445	protein_coding	- && sp|Q9BY79|MFRP_HUMAN Membrane frizzled-related protein OS=Homo sapiens OX=9606 GN=MFRP PE=1 SV=1 && PF00431:CUB domain|PF01392:Fz domain|PF00057:Low-density lipoprotein receptor domain class A	-
HaiMa02118	HaiMa02118	GWHBAVH00000002	8344195	8351778	-	2839	protein_coding	- && sp|Q9JLV6|PNKP_MOUSE Bifunctional polynucleotide phosphatase/kinase OS=Mus musculus OX=10090 GN=Pnkp PE=1 SV=2 && PF13671:AAA domain|PF17913:FHA domain|PF08645:Polynucleotide kinase 3 phosphatase	-
HaiMa02119	HaiMa02119	GWHBAVH00000002	8352040	8359572	+	3242	protein_coding	- && sp|A4IG42|TCAF_DANRE TRPM8 channel-associated factor homolog OS=Danio rerio OX=7955 GN=tcaf PE=2 SV=1 && PF17291:N-terminal domain of M60-like peptidases|PF13402:Peptidase M60, enhancin and enhancin-like	-
HaiMa02122	HaiMa02122	GWHBAVH00000002	8374224	8409458	-	4981	protein_coding	- && sp|Q9QX66|DPF1_MOUSE Zinc finger protein neuro-d4 OS=Mus musculus OX=10090 GN=Dpf1 PE=1 SV=2 && -	-
HaiMa02123	HaiMa02123	GWHBAVH00000002	8411076	8420070	+	2723	protein_coding	- && sp|Q5RFL4|ZFYV1_PONAB Zinc finger FYVE domain-containing protein 1 OS=Pongo abelii OX=9601 GN=ZFYVE1 PE=2 SV=1 && PF01363:FYVE zinc finger	-
HaiMa02124	HaiMa02124	GWHBAVH00000002	8423231	8443275	-	4739	protein_coding	- && sp|Q9QZS3|NUMB_MOUSE Protein numb homolog OS=Mus musculus OX=10090 GN=Numb PE=1 SV=1 && PF00640:Phosphotyrosine interaction domain (PTB/PID)|PF06311:NUMB domain	-
HaiMa02129	HaiMa02129	GWHBAVH00000002	8496828	8507973	-	3139	protein_coding	- && sp|Q9JHA8|VWA7_MOUSE von Willebrand factor A domain-containing protein 7 OS=Mus musculus OX=10090 GN=Vwa7 PE=2 SV=1 && -	-
HaiMa02130	HaiMa02130	GWHBAVH00000002	8509671	8522796	+	2899	protein_coding	- && sp|O00534|VMA5A_HUMAN von Willebrand factor A domain-containing protein 5A OS=Homo sapiens OX=9606 GN=VWA5A PE=1 SV=2 && PF08487:Vault protein inter-alpha-trypsin domain|PF13768:von Willebrand factor type A domain	-
HaiMa02131	HaiMa02131	GWHBAVH00000002	8523545	8529925	+	2960	protein_coding	- && sp|Q8TBZ3|WDR20_HUMAN WD repeat-containing protein 20 OS=Homo sapiens OX=9606 GN=WDR20 PE=1 SV=2 && -	-
HaiMa02132	HaiMa02132	GWHBAVH00000002	8532314	8543021	+	2505	protein_coding	- && sp|Q9Y2N7|HIF3A_HUMAN Hypoxia-inducible factor 3-alpha OS=Homo sapiens OX=9606 GN=HIF3A PE=1 SV=2 && PF11413:Hypoxia-inducible factor-1|PF00989:PAS fold|PF14598:PAS domain	-
HaiMa02133	HaiMa02133	GWHBAVH00000002	8543657	8547449	+	1184	protein_coding	- && - && -	-
HaiMa02134	HaiMa02134	GWHBAVH00000002	8548624	8556083	-	1382	protein_coding	- && - && -	-
HaiMa02136	HaiMa02136	GWHBAVH00000002	8557987	8560964	-	1456	protein_coding	- && sp|P30043|BLVRB_HUMAN Flavin reductase (NADPH) OS=Homo sapiens OX=9606 GN=BLVRB PE=1 SV=3 && PF13460:NAD(P)H-binding	-
HaiMa02137	HaiMa02137	GWHBAVH00000002	8560947	8599212	+	9213	protein_coding	- && sp|Q9H254|SPTN4_HUMAN Spectrin beta chain, non-erythrocytic 4 OS=Homo sapiens OX=9606 GN=SPTBN4 PE=1 SV=2 && PF15410:Pleckstrin homology domain|PF00307:Calponin homology (CH) domain|PF00435:Spectrin repeat	-
HaiMa02138	HaiMa02138	GWHBAVH00000002	8600033	8605873	+	3249	protein_coding	- && - && PF00096:Zinc finger, C2H2 type	-
HaiMa02139	HaiMa02139	GWHBAVH00000002	8606461	8610733	+	1712	protein_coding	- && - && -	-
HaiMa02140	HaiMa02140	GWHBAVH00000002	8611190	8618835	+	3022	protein_coding	- && - && -	-
HaiMa02141	HaiMa02141	GWHBAVH00000002	8619368	8623965	+	2149	protein_coding	- && - && -	-
HaiMa02142	HaiMa02142	GWHBAVH00000002	8626160	8656525	+	4404	protein_coding	- && sp|Q8CIP4|MARK4_MOUSE MAP/microtubule affinity-regulating kinase 4 OS=Mus musculus OX=10090 GN=Mark4 PE=1 SV=1 && PF00069:Protein kinase domain|PF02149:Kinase associated domain 1	-
HaiMa02143	HaiMa02143	GWHBAVH00000002	8659888	8664482	-	1560	protein_coding	- && sp|P05123|KCRM_CANLF Creatine kinase M-type OS=Canis lupus familiaris OX=9615 GN=CKM PE=1 SV=3 && PF02807:ATP:guanido phosphotransferase, N-terminal domain|PF00217:ATP:guanido phosphotransferase, C-terminal catalytic domain	-
HaiMa02144	HaiMa02144	GWHBAVH00000002	8668951	8676441	+	2846	protein_coding	- && sp|Q9H0B6|KLC2_HUMAN Kinesin light chain 2 OS=Homo sapiens OX=9606 GN=KLC2 PE=1 SV=1 && PF13424:Tetratricopeptide repeat	-
HaiMa02145	HaiMa02145	GWHBAVH00000002	8676618	8684645	-	2913	protein_coding	- && sp|Q60452|ERCC2_CRIGR General transcription and DNA repair factor IIH helicase subunit XPD OS=Cricetulus griseus OX=10029 GN=ERCC2 PE=1 SV=1 && PF06733:DEAD_2|PF06777:Helical and beta-bridge domain|PF13307:Helicase C-terminal domain	-
HaiMa02146	HaiMa02146	GWHBAVH00000002	8685108	8690108	-	2594	protein_coding	- && sp|Q5PQP4|BORG1_RAT Cdc42 effector protein 2 OS=Rattus norvegicus OX=10116 GN=Cdc42ep2 PE=1 SV=1 && PF00786:P21-Rho-binding domain|PF14957:Cdc42 effector	-
HaiMa02147	HaiMa02147	GWHBAVH00000002	8697105	8708539	-	4677	protein_coding	- && sp|Q9UPT8|ZC3H4_HUMAN Zinc finger CCCH domain-containing protein 4 OS=Homo sapiens OX=9606 GN=ZC3H4 PE=1 SV=3 && -	-
HaiMa02148	HaiMa02148	GWHBAVH00000002	8710218	8712816	+	1228	protein_coding	- && sp|Q6IQS6|SAE1_DANRE SUMO-activating enzyme subunit 1 OS=Danio rerio OX=7955 GN=sae1 PE=2 SV=1 && PF00899:ThiF family	-
HaiMa02149	HaiMa02149	GWHBAVH00000002	8713002	8735645	-	7799	protein_coding	- && sp|Q5SYL3|K0100_MOUSE Protein KIAA0100 OS=Mus musculus OX=10090 GN=Kiaa0100 PE=1 SV=1 && PF10347:RNA pol II promoter Fmp27 protein domain|PF10351:Golgi-body localisation protein domain	-
HaiMa02150	HaiMa02150	GWHBAVH00000002	8736951	8740031	-	1278	protein_coding	- && sp|Q5I0D1|GLOD4_RAT Glyoxalase domain-containing protein 4 OS=Rattus norvegicus OX=10116 GN=Glod4 PE=1 SV=1 && -	-
HaiMa02151	HaiMa02151	GWHBAVH00000002	8740096	8742560	+	1712	protein_coding	- && sp|Q566V3|MRM3A_DANRE rRNA methyltransferase 3A, mitochondrial OS=Danio rerio OX=7955 GN=mrm3a PE=2 SV=1 && PF00588:SpoU rRNA Methylase family	-
HaiMa02152	HaiMa02152	GWHBAVH00000002	8742916	8774065	-	1703	protein_coding	- && sp|Q503L9|NXN_DANRE Nucleoredoxin OS=Danio rerio OX=7955 GN=nxn PE=2 SV=1 && PF13905:Thioredoxin-like	-
HaiMa02153	HaiMa02153	GWHBAVH00000002	8776473	8777773	-	521	protein_coding	- && sp|T1SH39|TXD17_EPICO Thioredoxin domain-containing protein 17 OS=Epinephelus coioides OX=94232 PE=2 SV=1 && PF06110:Eukaryotic protein of unknown function (DUF953)	-
HaiMa02154	HaiMa02154	GWHBAVH00000002	8778196	8796886	+	3774	protein_coding	- && sp|Q2KHM9|MOONR_HUMAN Protein moonraker OS=Homo sapiens OX=9606 GN=KIAA0753 PE=1 SV=3 && PF15718:Protein moonraker	-
HaiMa02155	HaiMa02155	GWHBAVH00000002	8802587	8869119	+	4994	protein_coding	- && sp|Q9BZ71|PITM3_HUMAN Membrane-associated phosphatidylinositol transfer protein 3 OS=Homo sapiens OX=9606 GN=PITPNM3 PE=1 SV=2 && PF02862:DDHD domain	-
HaiMa02156	HaiMa02156	GWHBAVH00000002	8872104	8880549	+	1910	protein_coding	- && sp|A1L1P9|S47A1_DANRE Multidrug and toxin extrusion protein 1 OS=Danio rerio OX=7955 GN=slc47a1 PE=2 SV=1 && PF01554:MatE	-
HaiMa02159	HaiMa02159	GWHBAVH00000002	8905896	8915078	-	2681	protein_coding	- && sp|Q86YT5|S13A5_HUMAN Solute carrier family 13 member 5 OS=Homo sapiens OX=9606 GN=SLC13A5 PE=1 SV=1 && PF00939:Sodium:sulfate symporter transmembrane region	-
HaiMa02160	HaiMa02160	GWHBAVH00000002	8916943	8924550	-	1965	protein_coding	- && sp|F1LQ48|HNRPL_RAT Heterogeneous nuclear ribonucleoprotein L OS=Rattus norvegicus OX=10116 GN=Hnrnpl PE=1 SV=2 && PF11835:RRM-like domain|PF13893:RNA recognition motif. (a.k.a. RRM, RBD, or RNP domain)	-
HaiMa02161	HaiMa02161	GWHBAVH00000002	8925268	8931720	-	1369	protein_coding	- && sp|Q8BL97|SRSF7_MOUSE Serine/arginine-rich splicing factor 7 OS=Mus musculus OX=10090 GN=Srsf7 PE=1 SV=1 && PF00076:RNA recognition motif. (a.k.a. RRM, RBD, or RNP domain)	-
HaiMa02162	HaiMa02162	GWHBAVH00000002	8932062	8977041	-	6514	protein_coding	- && sp|Q8K596|NAC2_MOUSE Sodium/calcium exchanger 2 OS=Mus musculus OX=10090 GN=Slc8a2 PE=1 SV=1 && -	-
HaiMa02164	HaiMa02164	GWHBAVH00000002	8982005	9005081	-	3852	protein_coding	- && sp|A5D7D1|ACTN4_BOVIN Alpha-actinin-4 OS=Bos taurus OX=9913 GN=ACTN4 PE=2 SV=1 && PF00307:Calponin homology (CH) domain|PF08726:Ca2+ insensitive EF hand|PF00435:Spectrin repeat	-
HaiMa02165	HaiMa02165	GWHBAVH00000002	9025377	9049767	-	3342	protein_coding	- && sp|Q9D805|CAN9_MOUSE Calpain-9 OS=Mus musculus OX=10090 GN=Capn9 PE=2 SV=2 && PF00648:Calpain family cysteine protease|PF01067:Calpain large subunit, domain III	-
HaiMa02166	HaiMa02166	GWHBAVH00000002	9050702	9055009	-	910	protein_coding	- && sp|Q567V6|EIF3K_DANRE Eukaryotic translation initiation factor 3 subunit K OS=Danio rerio OX=7955 GN=eif3k PE=2 SV=1 && PF10075:CSN8/PSMD8/EIF3K family	-
HaiMa02167	HaiMa02167	GWHBAVH00000002	9056440	9074410	+	2819	protein_coding	- && sp|Q8BPM2|M4K5_MOUSE Mitogen-activated protein kinase kinase kinase kinase 5 OS=Mus musculus OX=10090 GN=Map4k5 PE=1 SV=2 && PF00780:CNH domain|PF00069:Protein kinase domain	-
HaiMa02168	HaiMa02168	GWHBAVH00000002	9075786	9087227	+	5858	protein_coding	- && sp|Q5R9G3|UBE4A_PONAB Ubiquitin conjugation factor E4 A OS=Pongo abelii OX=9601 GN=UBE4A PE=2 SV=2 && PF04564:U-box domain|PF10408:Ubiquitin elongating factor core	-
HaiMa02169	HaiMa02169	GWHBAVH00000002	9088940	9140665	+	18274	protein_coding	- && sp|Q03164|KMT2A_HUMAN Histone-lysine N-methyltransferase 2A OS=Homo sapiens OX=9606 GN=KMT2A PE=1 SV=5 && PF00856:SET domain|PF05965:F/Y rich C-terminus|PF13771:PHD-like zinc-binding domain|PF00628:PHD-finger|PF02008:CXXC zinc finger domain|PF05964:F/Y-rich N-terminus	-
HaiMa02170	HaiMa02170	GWHBAVH00000002	9143391	9147427	+	1262	protein_coding	- && sp|Q5FVH0|C1QT5_RAT Complement C1q tumor necrosis factor-related protein 5 OS=Rattus norvegicus OX=10116 GN=C1qtnf5 PE=2 SV=1 && PF00386:C1q domain|PF01391:Collagen triple helix repeat (20 copies)	-
HaiMa02171	HaiMa02171	GWHBAVH00000002	9152649	9156099	-	3208	protein_coding	- && sp|Q9BY78|RNF26_HUMAN E3 ubiquitin-protein ligase RNF26 OS=Homo sapiens OX=9606 GN=RNF26 PE=1 SV=1 && PF13920:Zinc finger, C3HC4 type (RING finger)	-
HaiMa02172	HaiMa02172	GWHBAVH00000002	9177874	9202698	+	4199	protein_coding	- && sp|Q8R2Y2|MUC18_MOUSE Cell surface glycoprotein MUC18 OS=Mus musculus OX=10090 GN=Mcam PE=1 SV=1 && PF13895:Immunoglobulin domain|PF08205:CD80-like C2-set immunoglobulin domain	-
HaiMa02173	HaiMa02173	GWHBAVH00000002	9203777	9230156	-	6746	protein_coding	- && sp|P22681|CBL_HUMAN E3 ubiquitin-protein ligase CBL OS=Homo sapiens OX=9606 GN=CBL PE=1 SV=2 && PF02262:CBL proto-oncogene N-terminal domain 1|PF14447:Prokaryotic RING finger family 4|PF02762:CBL proto-oncogene N-terminus, SH2-like domain|PF02761:CBL proto-oncogene N-terminus, EF hand-like domain	-
HaiMa02177	HaiMa02177	GWHBAVH00000002	9519961	9561781	-	6298	protein_coding	- && sp|Q9NZN5|ARHGC_HUMAN Rho guanine nucleotide exchange factor 12 OS=Homo sapiens OX=9606 GN=ARHGEF12 PE=1 SV=1 && PF17820:PDZ domain|PF00621:RhoGEF domain|PF17838:PH domain|PF09128:Regulator of G protein signalling-like domain	-
HaiMa02178	HaiMa02178	GWHBAVH00000002	9563122	9567924	-	2190	protein_coding	- && sp|Q1LXV8|TLCD5_DANRE TLC domain-containing protein 5 OS=Danio rerio OX=7955 GN=tlcd5 PE=2 SV=1 && PF03798:TLC domain	-
HaiMa02179	HaiMa02179	GWHBAVH00000002	9569869	9590565	-	1420	protein_coding	- && sp|Q71SY6|OAF_CHICK Out at first protein homolog OS=Gallus gallus OX=9031 GN=oaf PE=2 SV=1 && PF14941:Transcriptional regulator, Out at first	-
HaiMa02181	HaiMa02181	GWHBAVH00000002	9627082	9636121	-	1682	protein_coding	- && sp|Q14CZ8|HECAM_HUMAN Hepatocyte cell adhesion molecule OS=Homo sapiens OX=9606 GN=HEPACAM PE=1 SV=1 && PF13927:Immunoglobulin domain|PF07686:Immunoglobulin V-set domain	-
HaiMa02190	HaiMa02190	GWHBAVH00000002	9923239	9923660	+	270	protein_coding	- && - && -	-
HaiMa02192	HaiMa02192	GWHBAVH00000002	9948210	9952940	+	2723	protein_coding	- && - && -	-
HaiMa02194	HaiMa02194	GWHBAVH00000002	9964214	9974052	+	2420	protein_coding	- && sp|Q9Z209|LAYN_CRIGR Layilin OS=Cricetulus griseus OX=10029 GN=LAYN PE=1 SV=1 && PF00059:Lectin C-type domain	-
HaiMa02196	HaiMa02196	GWHBAVH00000002	9978006	10019476	+	4655	protein_coding	- && sp|Q8CFH6|SIK2_MOUSE Serine/threonine-protein kinase SIK2 OS=Mus musculus OX=10090 GN=Sik2 PE=1 SV=1 && PF00069:Protein kinase domain	-
HaiMa02197	HaiMa02197	GWHBAVH00000002	10029919	10041545	-	2843	protein_coding	- && sp|Q32PI5|2AAA_BOVIN Serine/threonine-protein phosphatase 2A 65 kDa regulatory subunit A alpha isoform OS=Bos taurus OX=9913 GN=PPP2R1A PE=1 SV=1 && PF13646:HEAT repeats	-
HaiMa02198	HaiMa02198	GWHBAVH00000002	10042312	10043624	+	955	protein_coding	- && sp|Q8JHI6|MED29_DANRE Mediator of RNA polymerase II transcription subunit 29 OS=Danio rerio OX=7955 GN=med29 PE=2 SV=1 && PF11568:Mediator complex subunit 29	-
HaiMa02199	HaiMa02199	GWHBAVH00000002	10044520	10055925	-	1821	protein_coding	- && sp|P58340|MLF1_HUMAN Myeloid leukemia factor 1 OS=Homo sapiens OX=9606 GN=MLF1 PE=1 SV=1 && PF10248:Myelodysplasia-myeloid leukemia factor 1-interacting protein	-
HaiMa02200	HaiMa02200	GWHBAVH00000002	10055926	10081329	-	2006	protein_coding	- && sp|Q5PPJ2|RSRC1_RAT Serine/Arginine-related protein 53 OS=Rattus norvegicus OX=10116 GN=Rsrc1 PE=2 SV=1 && -	-
HaiMa02202	HaiMa02202	GWHBAVH00000002	10147942	10176509	-	639	protein_coding	- && - && -	-
HaiMa02204	HaiMa02204	GWHBAVH00000002	10296745	10348380	+	7474	protein_coding	- && sp|Q96BY6|DOC10_HUMAN Dedicator of cytokinesis protein 10 OS=Homo sapiens OX=9606 GN=DOCK10 PE=1 SV=3 && PF00169:PH domain|PF11878:Domain of unknown function (DUF3398)|PF06920:Dock homology region 2|PF14429:C2 domain in Dock180 and Zizimin proteins	-
HaiMa02206	HaiMa02206	GWHBAVH00000002	10353052	10358100	-	2122	protein_coding	- && sp|Q865V0|CEP57_BOVIN Centrosomal protein of 57 kDa OS=Bos taurus OX=9913 GN=CEP57 PE=2 SV=1 && PF06657:Centrosome microtubule-binding domain of Cep57|PF14073:Centrosome localisation domain of Cep57	-
HaiMa02207	HaiMa02207	GWHBAVH00000002	10358386	10368760	+	4695	protein_coding	- && sp|Q60HE6|MRE11_MACFA Double-strand break repair protein MRE11 OS=Macaca fascicularis OX=9541 GN=MRE11 PE=2 SV=1 && PF00149:Calcineurin-like phosphoesterase|PF04152:Mre11 DNA-binding presumed domain	-
HaiMa02208	HaiMa02208	GWHBAVH00000002	10366073	10380183	-	7712	protein_coding	- && sp|O15393|TMPS2_HUMAN Transmembrane protease serine 2 OS=Homo sapiens OX=9606 GN=TMPRSS2 PE=1 SV=3 && PF00089:Trypsin|PF15494:Scavenger receptor cysteine-rich domain	-
HaiMa02209	HaiMa02209	GWHBAVH00000002	10382582	10385598	+	234	protein_coding	- && - && -	-
HaiMa02211	HaiMa02211	GWHBAVH00000002	10399059	10408082	+	2679	protein_coding	- && sp|Q9BYE2|TMPSD_HUMAN Transmembrane protease serine 13 OS=Homo sapiens OX=9606 GN=TMPRSS13 PE=2 SV=5 && PF15494:Scavenger receptor cysteine-rich domain|PF00089:Trypsin	-
HaiMa02212	HaiMa02212	GWHBAVH00000002	10408681	10418166	+	2846	protein_coding	- && sp|Q3MHZ5|FXYD6_BOVIN FXYD domain-containing ion transport regulator 6 OS=Bos taurus OX=9913 GN=FXYD6 PE=3 SV=1 && PF02038:ATP1G1/PLM/MAT8 family	-
HaiMa02214	HaiMa02214	GWHBAVH00000002	10432315	10455399	+	679	protein_coding	- && sp|E1C8P7|DSCL1_CHICK Down syndrome cell adhesion molecule-like protein 1 homolog OS=Gallus gallus OX=9031 GN=DSCAML1 PE=1 SV=2 && -	-
HaiMa02215	HaiMa02215	GWHBAVH00000002	10498719	10538353	+	6076	protein_coding	- && sp|Q8TD84|DSCL1_HUMAN Down syndrome cell adhesion molecule-like protein 1 OS=Homo sapiens OX=9606 GN=DSCAML1 PE=1 SV=2 && PF07679:Immunoglobulin I-set domain|PF13927:Immunoglobulin domain|PF00041:Fibronectin type III domain	-
HaiMa02216	HaiMa02216	GWHBAVH00000002	10548841	10554720	-	1283	protein_coding	- && - && -	-
HaiMa02217	HaiMa02217	GWHBAVH00000002	10556126	10563835	+	3938	protein_coding	- && sp|Q8TCY9|URGCP_HUMAN Up-regulator of cell proliferation OS=Homo sapiens OX=9606 GN=URGCP PE=1 SV=2 && -	-
HaiMa02220	HaiMa02220	GWHBAVH00000002	10596600	10627549	-	5271	protein_coding	- && sp|Q9BZL6|KPCD2_HUMAN Serine/threonine-protein kinase D2 OS=Homo sapiens OX=9606 GN=PRKD2 PE=1 SV=3 && PF00069:Protein kinase domain|PF00169:PH domain|PF00130:Phorbol esters/diacylglycerol binding domain (C1 domain)	-
HaiMa02221	HaiMa02221	GWHBAVH00000002	10628686	10651279	-	7109	protein_coding	- && sp|P58404|STRN4_MOUSE Striatin-4 OS=Mus musculus OX=10090 GN=Strn4 PE=1 SV=2 && PF08232:Striatin family|PF00400:WD domain, G-beta repeat	-
HaiMa02222	HaiMa02222	GWHBAVH00000002	10651578	10657153	+	4622	protein_coding	- && sp|Q9H9S5|FKRP_HUMAN Fukutin-related protein OS=Homo sapiens OX=9606 GN=FKRP PE=1 SV=1 && PF04991:LicD family	-
HaiMa02223	HaiMa02223	GWHBAVH00000002	10657154	10667087	-	4248	protein_coding	- && sp|O19105|AAAT_RABIT Neutral amino acid transporter B(0) OS=Oryctolagus cuniculus OX=9986 GN=SLC1A5 PE=2 SV=1 && PF00375:Sodium:dicarboxylate symporter family	-
HaiMa02224	HaiMa02224	GWHBAVH00000002	10682102	10696806	-	4434	protein_coding	- && sp|Q6AYU4|EGLN2_RAT Prolyl hydroxylase EGLN2 OS=Rattus norvegicus OX=10116 GN=Egln2 PE=1 SV=1 && PF13640:2OG-Fe(II) oxygenase superfamily	-
HaiMa02225	HaiMa02225	GWHBAVH00000002	10701381	10705845	+	2512	protein_coding	- && sp|B3DJK0|TM160_DANRE Transmembrane protein 160 OS=Danio rerio OX=7955 GN=tmem160 PE=2 SV=1 && -	-
HaiMa02228	HaiMa02228	GWHBAVH00000002	10822797	10846439	-	7894	protein_coding	- && sp|Q91YM2|RHG35_MOUSE Rho GTPase-activating protein 35 OS=Mus musculus OX=10090 GN=Arhgap35 PE=1 SV=3 && -	-
HaiMa02229	HaiMa02229	GWHBAVH00000002	10893892	10897904	+	1382	protein_coding	- && sp|Q17QC5|AP2S1_BOVIN AP-2 complex subunit sigma OS=Bos taurus OX=9913 GN=AP2S1 PE=2 SV=1 && PF01217:Clathrin adaptor complex small chain	-
HaiMa02230	HaiMa02230	GWHBAVH00000002	10901930	10908906	-	1170	protein_coding	- && sp|Q68EK7|RAB4B_DANRE Ras-related protein Rab-4B OS=Danio rerio OX=7955 GN=rab4b PE=2 SV=1 && PF00071:Ras family	-
HaiMa02235	HaiMa02235	GWHBAVH00000002	10969666	10980199	-	2891	protein_coding	- && sp|Q7L0Q8|RHOU_HUMAN Rho-related GTP-binding protein RhoU OS=Homo sapiens OX=9606 GN=RHOU PE=1 SV=1 && PF00071:Ras family	-
HaiMa02237	HaiMa02237	GWHBAVH00000002	10981477	10997315	-	3558	protein_coding	- && sp|O75298|RTN2_HUMAN Reticulon-2 OS=Homo sapiens OX=9606 GN=RTN2 PE=1 SV=1 && PF02453:Reticulon	-
HaiMa02239	HaiMa02239	GWHBAVH00000002	10999449	11004241	+	1826	protein_coding	- && sp|P35813|PPM1A_HUMAN Protein phosphatase 1A OS=Homo sapiens OX=9606 GN=PPM1A PE=1 SV=1 && PF00481:Protein phosphatase 2C|PF07830:Protein serine/threonine phosphatase 2C, C-terminal domain	-
HaiMa02240	HaiMa02240	GWHBAVH00000002	11007293	11013384	+	2264	protein_coding	- && - && PF16028:Solute carrier family 3 member 2 N-terminus	-
HaiMa02241	HaiMa02241	GWHBAVH00000002	11013899	11035589	-	1974	protein_coding	- && sp|P43253|PI2R_RAT Prostacyclin receptor OS=Rattus norvegicus OX=10116 GN=Ptgir PE=1 SV=1 && PF00001:7 transmembrane receptor (rhodopsin family)	-
HaiMa02244	HaiMa02244	GWHBAVH00000002	11055896	11057536	+	1453	protein_coding	- && sp|Q9H840|GEMI7_HUMAN Gem-associated protein 7 OS=Homo sapiens OX=9606 GN=GEMIN7 PE=1 SV=1 && PF11095:Gem-associated protein 7 (Gemin7)	-
HaiMa02245	HaiMa02245	GWHBAVH00000002	11066409	11086075	+	4743	protein_coding	- && sp|P49001|BMP2_RAT Bone morphogenetic protein 2 OS=Rattus norvegicus OX=10116 GN=Bmp2 PE=2 SV=1 && PF00688:TGF-beta propeptide|PF00019:Transforming growth factor beta like domain	-
HaiMa02247	HaiMa02247	GWHBAVH00000002	11104454	11136082	+	4830	protein_coding	- && sp|Q1L994|PPR37_DANRE Protein phosphatase 1 regulatory subunit 37 OS=Danio rerio OX=7955 GN=ppp1r37 PE=2 SV=1 && -	-
HaiMa02248	HaiMa02248	GWHBAVH00000002	11139052	11146816	+	1329	protein_coding	- && sp|Q62720|ZNT1_RAT Zinc transporter 1 OS=Rattus norvegicus OX=10116 GN=Slc30a1 PE=2 SV=1 && -	-
HaiMa02250	HaiMa02250	GWHBAVH00000002	11150802	11158165	-	3681	protein_coding	- && sp|Q04863|RELB_MOUSE Transcription factor RelB OS=Mus musculus OX=10090 GN=Relb PE=1 SV=2 && PF00554:Rel homology DNA-binding domain|PF16179:Rel homology dimerisation domain	-
HaiMa02252	HaiMa02252	GWHBAVH00000002	11165196	11174996	-	2500	protein_coding	- && sp|Q6DEL2|CLPT1_DANRE Cleft lip and palate transmembrane protein 1 homolog OS=Danio rerio OX=7955 GN=clptm1 PE=2 SV=1 && PF05602:Cleft lip and palate transmembrane protein 1 (CLPTM1)	-
HaiMa02253	HaiMa02253	GWHBAVH00000002	11175780	11179435	-	1221	protein_coding	- && sp|Q5E951|TBCB_BOVIN Tubulin-folding cofactor B OS=Bos taurus OX=9913 GN=TBCB PE=2 SV=1 && PF01302:CAP-Gly domain|PF14560:Ubiquitin-like domain	-
HaiMa02254	HaiMa02254	GWHBAVH00000002	11179542	11189794	+	5939	protein_coding	- && sp|Q8N196|SIX5_HUMAN Homeobox protein SIX5 OS=Homo sapiens OX=9606 GN=SIX5 PE=1 SV=3 && PF00046:Homeodomain|PF16878:Transcriptional regulator, SIX1, N-terminal SD domain	-
HaiMa02255	HaiMa02255	GWHBAVH00000002	11190859	11197974	-	2209	protein_coding	- && sp|Q9NXS2|QPCTL_HUMAN Glutaminyl-peptide cyclotransferase-like protein OS=Homo sapiens OX=9606 GN=QPCTL PE=1 SV=2 && PF04389:Peptidase family M28	-
HaiMa02256	HaiMa02256	GWHBAVH00000002	11200197	11203928	+	2472	protein_coding	- && sp|P79732|RIR1_DANRE Ribonucleoside-diphosphate reductase large subunit OS=Danio rerio OX=7955 GN=rrm1 PE=2 SV=1 && PF00317:Ribonucleotide reductase, all-alpha domain|PF03477:ATP cone domain|PF02867:Ribonucleotide reductase, barrel domain	-
HaiMa02257	HaiMa02257	GWHBAVH00000002	11204218	11233460	-	7584	protein_coding	- && sp|O60292|SI1L3_HUMAN Signal-induced proliferation-associated 1-like protein 3 OS=Homo sapiens OX=9606 GN=SIPA1L3 PE=1 SV=3 && PF11881:C-terminal domain of SPAR protein|PF02145:Rap/ran-GAP	-
HaiMa02258	HaiMa02258	GWHBAVH00000002	11265357	11298179	+	6397	protein_coding	- && sp|D3ZG83|M3K10_RAT Mitogen-activated protein kinase kinase kinase 10 OS=Rattus norvegicus OX=10116 GN=Map3k10 PE=1 SV=3 && PF07714:Protein tyrosine kinase|PF14604:Variant SH3 domain	-
HaiMa02261	HaiMa02261	GWHBAVH00000002	11303264	11325103	-	3508	protein_coding	- && sp|Q8N6N2|TTC9B_HUMAN Tetratricopeptide repeat protein 9B OS=Homo sapiens OX=9606 GN=TTC9B PE=2 SV=1 && -	-
HaiMa02262	HaiMa02262	GWHBAVH00000002	11328520	11335267	-	1221	protein_coding	- && sp|Q8R3Y5|CS047_MOUSE Uncharacterized protein C19orf47 homolog OS=Mus musculus OX=10090 PE=1 SV=2 && PF17740:Family of unknown function (DUF5577)|PF18017:SAM domain (Sterile alpha motif)	-
HaiMa02265	HaiMa02265	GWHBAVH00000002	11360268	11376381	-	3859	protein_coding	- && sp|Q9GLG1|CAN2_MACFA Calpain-2 catalytic subunit OS=Macaca fascicularis OX=9541 GN=CAPN2 PE=2 SV=3 && PF01067:Calpain large subunit, domain III|PF00648:Calpain family cysteine protease	-
HaiMa02267	HaiMa02267	GWHBAVH00000002	11386835	11388047	+	1213	protein_coding	- && - && -	-
HaiMa02268	HaiMa02268	GWHBAVH00000002	11388090	11403339	-	3176	protein_coding	- && sp|Q8WUU4|ZN296_HUMAN Zinc finger protein 296 OS=Homo sapiens OX=9606 GN=ZNF296 PE=1 SV=1 && -	-
HaiMa02269	HaiMa02269	GWHBAVH00000002	11406377	11420468	-	2079	protein_coding	- && sp|A0JNI5|CLASR_BOVIN CLK4-associating serine/arginine rich protein OS=Bos taurus OX=9913 GN=CLASRP PE=2 SV=1 && PF09750:Alternative splicing regulator	-
HaiMa02270	HaiMa02270	GWHBAVH00000002	11424499	11471120	-	4182	protein_coding	- && sp|P78504|JAG1_HUMAN Protein jagged-1 OS=Homo sapiens OX=9606 GN=JAG1 PE=1 SV=3 && PF01414:Delta serrate ligand|PF00008:EGF-like domain|PF07657:N terminus of Notch ligand	-
HaiMa02271	HaiMa02271	GWHBAVH00000002	11476916	11479215	-	1042	protein_coding	- && sp|P09012|SNRPA_HUMAN U1 small nuclear ribonucleoprotein A OS=Homo sapiens OX=9606 GN=SNRPA PE=1 SV=3 && PF00076:RNA recognition motif. (a.k.a. RRM, RBD, or RNP domain)	-
HaiMa02272	HaiMa02272	GWHBAVH00000002	11479551	11482865	+	1239	protein_coding	- && sp|B0V3H4|CS054_DANRE UPF0692 protein C19orf54 homolog OS=Danio rerio OX=7955 GN=si:dkey-233h2.2 PE=2 SV=1 && -	-
HaiMa02273	HaiMa02273	GWHBAVH00000002	11483321	11508897	-	3105	protein_coding	- && sp|Q96DU7|IP3KC_HUMAN Inositol-trisphosphate 3-kinase C OS=Homo sapiens OX=9606 GN=ITPKC PE=1 SV=1 && PF03770:Inositol polyphosphate kinase	-
HaiMa02274	HaiMa02274	GWHBAVH00000002	11509196	11516242	+	1673	protein_coding	- && sp|Q08BB1|EFGM_DANRE Elongation factor G, mitochondrial OS=Danio rerio OX=7955 GN=gfm1 PE=2 SV=1 && PF14492:Elongation Factor G, domain II|PF00009:Elongation factor Tu GTP binding domain|PF03144:Elongation factor Tu domain 2	-
HaiMa02275	HaiMa02275	GWHBAVH00000002	11516336	11523081	-	966	protein_coding	- && - && PF06907:Latexin	-
HaiMa02276	HaiMa02276	GWHBAVH00000002	11519523	11522495	+	1052	protein_coding	- && sp|A5PKR8|EFGM_XENLA Elongation factor G, mitochondrial OS=Xenopus laevis OX=8355 GN=gfm1 PE=2 SV=1 && PF00679:Elongation factor G C-terminus|PF03764:Elongation factor G, domain IV	-
HaiMa02279	HaiMa02279	GWHBAVH00000002	11533711	11537980	-	3088	protein_coding	- && sp|Q4FZX7|SRPRB_RAT Signal recognition particle receptor subunit beta OS=Rattus norvegicus OX=10116 GN=Srprb PE=2 SV=1 && PF09439:Signal recognition particle receptor beta subunit	-
HaiMa02280	HaiMa02280	GWHBAVH00000002	11538865	11559255	+	3178	protein_coding	- && sp|Q96A83|COQA1_HUMAN Collagen alpha-1(XXVI) chain OS=Homo sapiens OX=9606 GN=COL26A1 PE=1 SV=1 && PF01391:Collagen triple helix repeat (20 copies)|PF07546:EMI domain	-
HaiMa02281	HaiMa02281	GWHBAVH00000002	11563582	11566618	-	3037	protein_coding	- && sp|P22083|FUT4_HUMAN Alpha-(1,3)-fucosyltransferase 4 OS=Homo sapiens OX=9606 GN=FUT4 PE=2 SV=3 && PF17039:Fucosyltransferase, N-terminal|PF00852:Glycosyltransferase family 10 (fucosyltransferase) C-term	-
HaiMa02283	HaiMa02283	GWHBAVH00000002	11609653	11663570	+	4245	protein_coding	- && sp|P53564|CUX1_MOUSE Homeobox protein cut-like 1 OS=Mus musculus OX=10090 GN=Cux1 PE=1 SV=3 && PF02376:CUT domain|PF00046:Homeodomain	-
HaiMa02286	HaiMa02286	GWHBAVH00000002	11666896	11674116	+	1450	protein_coding	- && sp|Q13948|CASP_HUMAN Protein CASP OS=Homo sapiens OX=9606 GN=CUX1 PE=1 SV=2 && PF08172:CASP C terminal	-
HaiMa02287	HaiMa02287	GWHBAVH00000002	11681805	11707701	+	4543	protein_coding	- && sp|Q9Z200|SH2B2_RAT SH2B adapter protein 2 OS=Rattus norvegicus OX=10116 GN=Sh2b2 PE=1 SV=1 && PF08916:Phenylalanine zipper|PF00017:SH2 domain|PF00169:PH domain	-
HaiMa02288	HaiMa02288	GWHBAVH00000002	11710845	11712899	-	1391	protein_coding	- && sp|Q96LL9|DJC30_HUMAN DnaJ homolog subfamily C member 30, mitochondrial OS=Homo sapiens OX=9606 GN=DNAJC30 PE=1 SV=3 && PF00226:DnaJ domain	-
HaiMa02289	HaiMa02289	GWHBAVH00000002	11713243	11717933	+	1155	protein_coding	- && sp|Q9CY21|BUD23_MOUSE Probable 18S rRNA (guanine-N(7))-methyltransferase OS=Mus musculus OX=10090 GN=Bud23 PE=1 SV=1 && PF12589:Methyltransferase involved in Williams-Beuren syndrome|PF08241:Methyltransferase domain	-
HaiMa02290	HaiMa02290	GWHBAVH00000002	11719743	11764909	+	1258	protein_coding	- && sp|P61266|STX1B_HUMAN Syntaxin-1B OS=Homo sapiens OX=9606 GN=STX1B PE=1 SV=1 && PF00804:Syntaxin|PF05739:SNARE domain	-
HaiMa02293	HaiMa02293	GWHBAVH00000002	11774756	11780102	-	3438	protein_coding	- && sp|Q9I9L7|CASPA_DANRE Caspase a OS=Danio rerio OX=7955 GN=caspa PE=1 SV=1 && PF00656:Caspase domain|PF00619:Caspase recruitment domain	-
HaiMa02294	HaiMa02294	GWHBAVH00000002	11780388	11783387	-	1274	protein_coding	- && - && PF00619:Caspase recruitment domain	-
HaiMa02295	HaiMa02295	GWHBAVH00000002	11783745	11791735	+	4415	protein_coding	- && sp|Q9JM13|RABX5_MOUSE Rab5 GDP/GTP exchange factor OS=Mus musculus OX=10090 GN=Rabgef1 PE=1 SV=1 && PF18151:Domain of unknown function (DUF5601)|PF02204:Vacuolar sorting protein 9 (VPS9) domain	-
HaiMa02296	HaiMa02296	GWHBAVH00000002	11792939	11796212	+	1761	protein_coding	- && - && PF13927:Immunoglobulin domain	-
HaiMa02298	HaiMa02298	GWHBAVH00000002	11808980	11809222	-	243	protein_coding	- && sp|Q1RLT2|SPTSB_DANRE Serine palmitoyltransferase small subunit B OS=Danio rerio OX=7955 GN=sptssb PE=3 SV=1 && -	-
HaiMa02299	HaiMa02299	GWHBAVH00000002	11814932	11825453	-	2061	protein_coding	- && sp|Q5BLF0|NMD3_DANRE 60S ribosomal export protein NMD3 OS=Danio rerio OX=7955 GN=nmd3 PE=2 SV=1 && PF04981:NMD3 family	-
HaiMa02300	HaiMa02300	GWHBAVH00000002	11826798	11827220	+	423	protein_coding	- && sp|Q8BHN0|PPM1L_MOUSE Protein phosphatase 1L OS=Mus musculus OX=10090 GN=Ppm1l PE=1 SV=1 && -	-
HaiMa02301	HaiMa02301	GWHBAVH00000002	11850324	11869099	+	3043	protein_coding	- && sp|Q5SGD2|PPM1L_HUMAN Protein phosphatase 1L OS=Homo sapiens OX=9606 GN=PPM1L PE=1 SV=1 && PF00481:Protein phosphatase 2C	-
HaiMa02303	HaiMa02303	GWHBAVH00000002	11874053	11888728	+	3824	protein_coding	- && sp|O00629|IMA3_HUMAN Importin subunit alpha-3 OS=Homo sapiens OX=9606 GN=KPNA4 PE=1 SV=1 && PF00514:Armadillo/beta-catenin-like repeat|PF16186:Atypical Arm repeat|PF01749:Importin beta binding domain	-
HaiMa02304	HaiMa02304	GWHBAVH00000002	11888918	11892967	+	1891	protein_coding	- && sp|Q922Y2|TRI59_MOUSE Tripartite motif-containing protein 59 OS=Mus musculus OX=10090 GN=Trim59 PE=1 SV=2 && PF13445:RING-type zinc-finger|PF00643:B-box zinc finger	-
HaiMa02305	HaiMa02305	GWHBAVH00000002	11893825	11911036	-	4228	protein_coding	- && sp|P50532|SMC4_XENLA Structural maintenance of chromosomes protein 4 OS=Xenopus laevis OX=8355 GN=smc4 PE=1 SV=1 && PF06470:SMC proteins Flexible Hinge Domain|PF02463:RecF/RecN/SMC N terminal domain	-
HaiMa02306	HaiMa02306	GWHBAVH00000002	11911517	11949170	+	3004	protein_coding	- && sp|Q66HB3|IFT80_RAT Intraflagellar transport protein 80 homolog OS=Rattus norvegicus OX=10116 GN=Ift80 PE=2 SV=1 && -	-
HaiMa02307	HaiMa02307	GWHBAVH00000002	11952855	11953553	-	699	protein_coding	- && sp|E9Q0B3|CC080_MOUSE Uncharacterized membrane protein C3orf80 homolog OS=Mus musculus OX=10090 PE=2 SV=1 && PF15843:Domain of unknown function (DUF4719)	-
HaiMa02309	HaiMa02309	GWHBAVH00000002	11984694	11987104	+	874	protein_coding	- && - && -	-
HaiMa02310	HaiMa02310	GWHBAVH00000002	11988351	11991967	-	1400	protein_coding	- && - && PF03039:Interleukin-12 alpha subunit	-
HaiMa02311	HaiMa02311	GWHBAVH00000002	11993852	12021990	-	1980	protein_coding	- && sp|B3KU38|IQIP1_HUMAN IQCJ-SCHIP1 readthrough transcript protein OS=Homo sapiens OX=9606 GN=IQCJ-SCHIP1 PE=1 SV=2 && PF10148:Schwannomin-interacting protein 1	-
HaiMa02313	HaiMa02313	GWHBAVH00000002	12040777	12047038	-	1316	protein_coding	- && - && -	-
HaiMa02316	HaiMa02316	GWHBAVH00000002	12251584	12262193	-	2128	protein_coding	- && sp|Q32LQ6|MFSD1_DANRE Major facilitator superfamily domain-containing protein 1 OS=Danio rerio OX=7955 GN=mfsd1 PE=2 SV=1 && PF07690:Major Facilitator Superfamily	-
HaiMa02317	HaiMa02317	GWHBAVH00000002	12264399	12271505	-	2281	protein_coding	- && sp|Q9BPV8|P2Y13_HUMAN P2Y purinoceptor 13 OS=Homo sapiens OX=9606 GN=P2RY13 PE=1 SV=3 && PF00001:7 transmembrane receptor (rhodopsin family)	-
HaiMa02319	HaiMa02319	GWHBAVH00000002	12317994	12325643	+	2155	protein_coding	- && sp|Q7M370|AAAD_RABIT Arylacetamide deacetylase OS=Oryctolagus cuniculus OX=9986 GN=AADAC PE=1 SV=1 && PF07859:alpha/beta hydrolase fold	-
HaiMa02322	HaiMa02322	GWHBAVH00000002	12383378	12383752	+	375	protein_coding	- && - && -	-
HaiMa02323	HaiMa02323	GWHBAVH00000002	12384056	12384582	+	243	protein_coding	- && sp|Q5ZKW9|MBNL1_CHICK Muscleblind-like protein 1 OS=Gallus gallus OX=9031 GN=MBNL1 PE=2 SV=1 && -	-
HaiMa02324	HaiMa02324	GWHBAVH00000002	12409850	12428336	+	1630	protein_coding	- && sp|Q5ZKW9|MBNL1_CHICK Muscleblind-like protein 1 OS=Gallus gallus OX=9031 GN=MBNL1 PE=2 SV=1 && -	-
HaiMa02326	HaiMa02326	GWHBAVH00000002	12456178	12463953	+	5236	protein_coding	- && sp|P49652|P2RY1_MELGA P2Y purinoceptor 1 OS=Meleagris gallopavo OX=9103 GN=P2RY1 PE=2 SV=1 && -	-
HaiMa02327	HaiMa02327	GWHBAVH00000002	12477776	12480390	+	758	protein_coding	- && sp|Q06AU2|RAP2A_PIG Ras-related protein Rap-2a OS=Sus scrofa OX=9823 GN=RAP2A PE=2 SV=1 && PF00071:Ras family	-
HaiMa02329	HaiMa02329	GWHBAVH00000002	12515003	12545993	+	4520	protein_coding	- && sp|Q96DR7|ARHGQ_HUMAN Rho guanine nucleotide exchange factor 26 OS=Homo sapiens OX=9606 GN=ARHGEF26 PE=1 SV=4 && PF14604:Variant SH3 domain|PF00621:RhoGEF domain	-
HaiMa02330	HaiMa02330	GWHBAVH00000002	12547242	12564609	-	3681	protein_coding	- && sp|Q05B79|DHX36_BOVIN ATP-dependent DNA/RNA helicase DHX36 OS=Bos taurus OX=9913 GN=DHX36 PE=1 SV=1 && PF04408:Helicase associated domain (HA2)|PF00270:DEAD/DEAH box helicase|PF07717:Oligonucleotide/oligosaccharide-binding (OB)-fold|PF00271:Helicase conserved C-terminal domain	-
HaiMa02333	HaiMa02333	GWHBAVH00000002	12600994	12649129	+	4910	protein_coding	- && sp|Q61391|NEP_MOUSE Neprilysin OS=Mus musculus OX=10090 GN=Mme PE=1 SV=3 && PF05649:Peptidase family M13|PF01431:Peptidase family M13	-
HaiMa02338	HaiMa02338	GWHBAVH00000002	12710950	12773884	-	8883	protein_coding	- && sp|Q4KWH8|PLCH1_HUMAN 1-phosphatidylinositol 4,5-bisphosphate phosphodiesterase eta-1 OS=Homo sapiens OX=9606 GN=PLCH1 PE=1 SV=1 && PF00388:Phosphatidylinositol-specific phospholipase C, X domain|PF00387:Phosphatidylinositol-specific phospholipase C, Y domain|PF09279:Phosphoinositide-specific phospholipase C, efhand-like|PF00168:C2 domain	-
HaiMa02339	HaiMa02339	GWHBAVH00000002	12777327	12782679	-	1822	protein_coding	- && sp|Q8BN57|CC033_MOUSE Protein C3orf33 homolog OS=Mus musculus OX=10090 PE=2 SV=1 && -	-
HaiMa02340	HaiMa02340	GWHBAVH00000002	12784935	12811260	+	7785	protein_coding	- && sp|A2VCZ5|MD13L_DANRE Mediator of RNA polymerase II transcription subunit 13-like OS=Danio rerio OX=7955 GN=zgc:153454 PE=2 SV=1 && PF11597:Mediator complex subunit 13 N-terminal|PF18296:MID domain of medPIWI|PF06333:Mediator complex subunit 13 C-terminal domain	-
HaiMa02341	HaiMa02341	GWHBAVH00000002	12812976	12819657	-	1856	protein_coding	- && sp|Q8K1K9|HINFP_MOUSE Histone H4 transcription factor OS=Mus musculus OX=10090 GN=Hinfp PE=2 SV=3 && -	-
HaiMa02342	HaiMa02342	GWHBAVH00000002	12828150	12828815	-	666	protein_coding	- && sp|O73737|MAP6_CHICK Microtubule-associated protein 6 homolog OS=Gallus gallus OX=9031 GN=MAP6 PE=2 SV=1 && -	-
HaiMa02343	HaiMa02343	GWHBAVH00000002	12829804	12834843	-	3612	protein_coding	- && sp|Q9CUX1|P52K_MOUSE 52 kDa repressor of the inhibitor of the protein kinase OS=Mus musculus OX=10090 GN=Thap12 PE=2 SV=2 && PF05485:THAP domain|PF14291:Domain of unknown function (DUF4371)	-
HaiMa02344	HaiMa02344	GWHBAVH00000002	12837813	12846176	-	3552	protein_coding	- && sp|Q61214|DYR1A_MOUSE Dual specificity tyrosine-phosphorylation-regulated kinase 1A OS=Mus musculus OX=10090 GN=Dyrk1a PE=1 SV=1 && PF00069:Protein kinase domain	-
HaiMa02345	HaiMa02345	GWHBAVH00000002	12852549	12868008	-	3031	protein_coding	- && sp|Q90460|C166A_DANRE CD166 antigen homolog A OS=Danio rerio OX=7955 GN=alcama PE=1 SV=1 && PF08205:CD80-like C2-set immunoglobulin domain|PF13895:Immunoglobulin domain	-
HaiMa02346	HaiMa02346	GWHBAVH00000002	12936805	12946515	-	1257	protein_coding	- && sp|C0H9B6|ZPLD1_SALSA Zona pellucida-like domain-containing protein 1 OS=Salmo salar OX=8030 GN=zpld1 PE=1 SV=1 && PF00100:Zona pellucida-like domain	-
HaiMa02347	HaiMa02347	GWHBAVH00000002	12953960	12973212	+	3903	protein_coding	- && sp|Q13492|PICAL_HUMAN Phosphatidylinositol-binding clathrin assembly protein OS=Homo sapiens OX=9606 GN=PICALM PE=1 SV=2 && PF07651:ANTH domain	-
HaiMa02350	HaiMa02350	GWHBAVH00000002	13006003	13012505	+	2699	protein_coding	- && sp|P08108|HSP70_ONCMY Heat shock cognate 70 kDa protein OS=Oncorhynchus mykiss OX=8022 GN=hsc71 PE=2 SV=2 && PF00012:Hsp70 protein	-
HaiMa02351	HaiMa02351	GWHBAVH00000002	13014274	13016967	-	689	protein_coding	- && sp|P55344|LMIP_HUMAN Lens fiber membrane intrinsic protein OS=Homo sapiens OX=9606 GN=LIM2 PE=1 SV=2 && PF00822:PMP-22/EMP/MP20/Claudin family	-
HaiMa02352	HaiMa02352	GWHBAVH00000002	13020441	13087629	-	5137	protein_coding	- && sp|Q9HCK4|ROBO2_HUMAN Roundabout homolog 2 OS=Homo sapiens OX=9606 GN=ROBO2 PE=1 SV=2 && PF00041:Fibronectin type III domain|PF13927:Immunoglobulin domain|PF07679:Immunoglobulin I-set domain	-
HaiMa02353	HaiMa02353	GWHBAVH00000002	13146443	13161246	+	2008	protein_coding	- && sp|Q5U2P2|IGS11_RAT Immunoglobulin superfamily member 11 OS=Rattus norvegicus OX=10116 GN=Igsf11 PE=2 SV=1 && PF13927:Immunoglobulin domain|PF07686:Immunoglobulin V-set domain	-
HaiMa02354	HaiMa02354	GWHBAVH00000002	13162492	13171497	-	1627	protein_coding	- && sp|Q9UKU7|ACAD8_HUMAN Isobutyryl-CoA dehydrogenase, mitochondrial OS=Homo sapiens OX=9606 GN=ACAD8 PE=1 SV=1 && PF02771:Acyl-CoA dehydrogenase, N-terminal domain|PF00441:Acyl-CoA dehydrogenase, C-terminal domain|PF02770:Acyl-CoA dehydrogenase, middle domain	-
HaiMa02355	HaiMa02355	GWHBAVH00000002	13171777	13175289	+	746	protein_coding	- && sp|Q6PFL8|THYN1_DANRE Thymocyte nuclear protein 1 OS=Danio rerio OX=7955 GN=thyn1 PE=2 SV=1 && PF01878:EVE domain	-
HaiMa02357	HaiMa02357	GWHBAVH00000002	13175414	13180354	-	1917	protein_coding	- && sp|Q6DH23|V26BL_DANRE Vacuolar protein sorting-associated protein 26B-like OS=Danio rerio OX=7955 GN=vps26bl PE=2 SV=1 && PF03643:Vacuolar protein sorting-associated protein 26	-
HaiMa02358	HaiMa02358	GWHBAVH00000002	13180896	13199251	-	1900	protein_coding	- && sp|A3KPA0|JAM3B_DANRE Junctional adhesion molecule 3B OS=Danio rerio OX=7955 GN=jam3b PE=1 SV=1 && PF13927:Immunoglobulin domain	-
HaiMa02361	HaiMa02361	GWHBAVH00000002	13219105	13275211	+	9806	protein_coding	- && sp|Q9UPX0|TUTLB_HUMAN Protein turtle homolog B OS=Homo sapiens OX=9606 GN=IGSF9B PE=2 SV=2 && PF13895:Immunoglobulin domain|PF13927:Immunoglobulin domain|PF00041:Fibronectin type III domain|PF07679:Immunoglobulin I-set domain|PF07686:Immunoglobulin V-set domain	-
HaiMa02363	HaiMa02363	GWHBAVH00000002	13276265	13308112	+	4491	protein_coding	- && sp|Q6GPD0|RHG32_XENLA Rho GTPase-activating protein 32 OS=Xenopus laevis OX=8355 GN=arhgap32 PE=2 SV=1 && PF07653:Variant SH3 domain|PF00620:RhoGAP domain	-
HaiMa02364	HaiMa02364	GWHBAVH00000002	13344004	13370511	-	2252	protein_coding	- && sp|Q6AYP5|CADM1_RAT Cell adhesion molecule 1 OS=Rattus norvegicus OX=10116 GN=Cadm1 PE=1 SV=1 && PF13927:Immunoglobulin domain	-
HaiMa02365	HaiMa02365	GWHBAVH00000002	13372296	13392194	-	624	protein_coding	- && sp|Q8R5M8|CADM1_MOUSE Cell adhesion molecule 1 OS=Mus musculus OX=10090 GN=Cadm1 PE=1 SV=2 && PF07686:Immunoglobulin V-set domain	-
HaiMa02366	HaiMa02366	GWHBAVH00000002	13559611	13602090	+	4519	protein_coding	- && sp|P31836|NCAM1_BOVIN Neural cell adhesion molecule 1 OS=Bos taurus OX=9913 GN=NCAM1 PE=1 SV=1 && PF00041:Fibronectin type III domain|PF07679:Immunoglobulin I-set domain|PF13927:Immunoglobulin domain	-
HaiMa02371	HaiMa02371	GWHBAVH00000002	13661879	13673822	-	2486	protein_coding	- && sp|Q804T6|DIX1A_DANRE Dixin-A OS=Danio rerio OX=7955 GN=dixdc1a PE=1 SV=1 && PF00778:DIX domain	-
HaiMa02372	HaiMa02372	GWHBAVH00000002	13672852	13680101	+	1538	protein_coding	- && sp|Q6ZUT1|NKAP1_HUMAN Uncharacterized protein NKAPD1 OS=Homo sapiens OX=9606 GN=NKAPD1 PE=1 SV=2 && PF15692:NF-kappa-B-activating protein	-
HaiMa02374	HaiMa02374	GWHBAVH00000002	13914669	13917330	-	1665	protein_coding	- && sp|O75159|SOCS5_HUMAN Suppressor of cytokine signaling 5 OS=Homo sapiens OX=9606 GN=SOCS5 PE=1 SV=1 && PF07525:SOCS box|PF00017:SH2 domain|PF12610:Suppressor of cytokine signalling	-
HaiMa02375	HaiMa02375	GWHBAVH00000002	13918059	13934406	-	7321	protein_coding	- && sp|Q80XS6|SMAG2_MOUSE Protein Smaug homolog 2 OS=Mus musculus OX=10090 GN=Samd4b PE=1 SV=1 && PF00536:SAM domain (Sterile alpha motif)	-
HaiMa02376	HaiMa02376	GWHBAVH00000002	13940111	13943106	+	565	protein_coding	- && sp|Q9CQI3|GMFB_MOUSE Glia maturation factor beta OS=Mus musculus OX=10090 GN=Gmfb PE=1 SV=3 && PF00241:Cofilin/tropomyosin-type actin-binding protein	-
HaiMa02377	HaiMa02377	GWHBAVH00000002	13946330	13951919	-	2457	protein_coding	- && sp|Q4U0S5|PAF1_DANRE RNA polymerase II-associated factor 1 homolog OS=Danio rerio OX=7955 GN=paf1 PE=1 SV=1 && PF03985:Paf1	-
HaiMa02378	HaiMa02378	GWHBAVH00000002	13953002	13957599	-	3234	protein_coding	- && sp|Q9P215|POGK_HUMAN Pogo transposable element with KRAB domain OS=Homo sapiens OX=9606 GN=POGK PE=1 SV=2 && PF03184:DDE superfamily endonuclease|PF09607:Brinker DNA-binding domain|PF03221:Tc5 transposase DNA-binding domain	-
HaiMa02380	HaiMa02380	GWHBAVH00000002	13957754	13976487	-	7187	protein_coding	- && sp|O88664|TAOK1_RAT Serine/threonine-protein kinase TAO1 OS=Rattus norvegicus OX=10116 GN=Taok1 PE=1 SV=1 && PF00069:Protein kinase domain	-
HaiMa02381	HaiMa02381	GWHBAVH00000002	13978335	13987969	+	2572	protein_coding	- && sp|Q5XGY1|TSR1_XENLA Pre-rRNA-processing protein TSR1 homolog OS=Xenopus laevis OX=8355 GN=tsr1 PE=2 SV=1 && PF08142:AARP2CN (NUC121) domain|PF04950:40S ribosome biogenesis protein Tsr1 and BMS1 C-terminal	-
HaiMa02382	HaiMa02382	GWHBAVH00000002	14000906	14010436	+	3959	protein_coding	- && sp|Q90850|HIC1_CHICK Hypermethylated in cancer 1 protein (Fragment) OS=Gallus gallus OX=9031 GN=HIC1 PE=2 SV=2 && PF00651:BTB/POZ domain	-
HaiMa02383	HaiMa02383	GWHBAVH00000002	14019486	14027416	-	219	protein_coding	- && - && -	-
HaiMa02390	HaiMa02390	GWHBAVH00000002	14159234	14225474	-	2206	protein_coding	- && sp|Q6GPQ5|DPH1_XENLA 2-(3-amino-3-carboxypropyl)histidine synthase subunit 1 OS=Xenopus laevis OX=8355 GN=dph1 PE=2 SV=2 && PF01866:Putative diphthamide synthesis protein	-
HaiMa02393	HaiMa02393	GWHBAVH00000002	14373124	14377498	+	1413	protein_coding	- && sp|Q86UN2|R4RL1_HUMAN Reticulon-4 receptor-like 1 OS=Homo sapiens OX=9606 GN=RTN4RL1 PE=1 SV=1 && PF13855:Leucine rich repeat	-
HaiMa02394	HaiMa02394	GWHBAVH00000002	14411345	14438745	-	2263	protein_coding	- && sp|Q6NY74|RFA1_DANRE Replication protein A 70 kDa DNA-binding subunit OS=Danio rerio OX=7955 GN=rpa1 PE=1 SV=1 && PF16900:Replication protein A OB domain|PF08646:Replication factor-A C terminal domain|PF01336:OB-fold nucleic acid binding domain	-
HaiMa02395	HaiMa02395	GWHBAVH00000002	14439281	14446616	-	2114	protein_coding	- && sp|P28800|A2AP_BOVIN Alpha-2-antiplasmin OS=Bos taurus OX=9913 GN=SERPINF2 PE=1 SV=2 && PF00079:Serpin (serine protease inhibitor)	-
HaiMa02396	HaiMa02396	GWHBAVH00000002	14446868	14465381	-	7468	protein_coding	- && sp|E7FEV0|WDR81_DANRE WD repeat-containing protein 81 OS=Danio rerio OX=7955 GN=wdr81 PE=2 SV=1 && PF02138:Beige/BEACH domain	-
HaiMa02398	HaiMa02398	GWHBAVH00000002	14466684	14471182	-	1673	protein_coding	- && sp|Q8BMZ5|SEN34_MOUSE tRNA-splicing endonuclease subunit Sen34 OS=Mus musculus OX=10090 GN=Tsen34 PE=2 SV=2 && PF01974:tRNA intron endonuclease, catalytic C-terminal domain	-
HaiMa02401	HaiMa02401	GWHBAVH00000002	14491789	14502030	-	3207	protein_coding	- && sp|Q505H7|IWS1_XENTR Protein IWS1 homolog OS=Xenopus tropicalis OX=8364 GN=iws1 PE=2 SV=1 && PF08711:TFIIS helical bundle-like domain	-
HaiMa02402	HaiMa02402	GWHBAVH00000002	14502499	14506024	+	3036	protein_coding	- && sp|Q58D06|WDR74_BOVIN WD repeat-containing protein 74 OS=Bos taurus OX=9913 GN=WDR74 PE=2 SV=1 && -	-
HaiMa02403	HaiMa02403	GWHBAVH00000002	14503730	14516622	-	4373	protein_coding	- && sp|Q5ZK62|ACAP2_CHICK Arf-GAP with coiled-coil, ANK repeat and PH domain-containing protein 2 OS=Gallus gallus OX=9031 GN=ACAP2 PE=2 SV=1 && PF01412:Putative GTPase activating protein for Arf|PF12796:Ankyrin repeats (3 copies)|PF16746:BAR domain of APPL family|PF00169:PH domain	-
HaiMa02404	HaiMa02404	GWHBAVH00000002	14517905	14523988	-	1303	protein_coding	- && sp|Q0IIF0|ILKAP_BOVIN Integrin-linked kinase-associated serine/threonine phosphatase 2C OS=Bos taurus OX=9913 GN=ILKAP PE=2 SV=1 && PF00481:Protein phosphatase 2C	-
HaiMa02405	HaiMa02405	GWHBAVH00000002	14524484	14556982	+	3504	protein_coding	- && sp|Q08C92|TYW1_DANRE S-adenosyl-L-methionine-dependent tRNA 4-demethylwyosine synthase TYW1 OS=Danio rerio OX=7955 GN=tyw1 PE=2 SV=1 && PF04055:Radical SAM superfamily|PF00258:Flavodoxin|PF08608:Wyosine base formation	-
HaiMa02407	HaiMa02407	GWHBAVH00000002	14562570	14579956	+	2882	protein_coding	- && sp|Q9BXU9|CABP8_HUMAN Calcium-binding protein 8 OS=Homo sapiens OX=9606 GN=CALN1 PE=1 SV=2 && -	-
HaiMa02409	HaiMa02409	GWHBAVH00000002	14596602	14610814	-	2550	protein_coding	- && sp|Q6IS24|GLT17_HUMAN Polypeptide N-acetylgalactosaminyltransferase 17 OS=Homo sapiens OX=9606 GN=GALNT17 PE=2 SV=2 && PF00652:Ricin-type beta-trefoil lectin domain|PF00535:Glycosyl transferase family 2	-
HaiMa02410	HaiMa02410	GWHBAVH00000002	14617697	14623499	-	1277	protein_coding	- && sp|Q8TEB9|RHBL4_HUMAN Rhomboid-related protein 4 OS=Homo sapiens OX=9606 GN=RHBDD1 PE=1 SV=1 && PF01694:Rhomboid family	-
HaiMa02413	HaiMa02413	GWHBAVH00000002	14638030	14647813	+	1449	protein_coding	- && sp|A0A6P8HC43|ATPI1_ACTTE Actinia tenebrosa protease inhibitors OS=Actinia tenebrosa OX=6105 PE=1 SV=1 && PF00014:Kunitz/Bovine pancreatic trypsin inhibitor domain|PF07502:MANEC domain	-
HaiMa02414	HaiMa02414	GWHBAVH00000002	14648375	14656807	-	1376	protein_coding	- && sp|Q7TML3|S35F2_MOUSE Solute carrier family 35 member F2 OS=Mus musculus OX=10090 GN=Slc35f2 PE=1 SV=2 && PF06027:Solute carrier family 35	-
HaiMa02415	HaiMa02415	GWHBAVH00000002	14658625	14670269	-	1726	protein_coding	- && sp|O15484|CAN5_HUMAN Calpain-5 OS=Homo sapiens OX=9606 GN=CAPN5 PE=1 SV=2 && PF01067:Calpain large subunit, domain III|PF00648:Calpain family cysteine protease	-
HaiMa02416	HaiMa02416	GWHBAVH00000002	14670847	14672878	+	689	protein_coding	- && sp|P08523|OMP_RAT Olfactory marker protein OS=Rattus norvegicus OX=10116 GN=Omp PE=1 SV=2 && PF06554:Olfactory marker protein	-
HaiMa02419	HaiMa02419	GWHBAVH00000002	14686714	14720072	+	8106	protein_coding	- && sp|Q13402|MYO7A_HUMAN Unconventional myosin-VIIa OS=Homo sapiens OX=9606 GN=MYO7A PE=1 SV=2 && PF00063:Myosin head (motor domain)|PF00784:MyTH4 domain|PF00373:FERM central domain	-
HaiMa02420	HaiMa02420	GWHBAVH00000002	14723070	14749408	-	3012	protein_coding	- && sp|P35465|PAK1_RAT Serine/threonine-protein kinase PAK 1 OS=Rattus norvegicus OX=10116 GN=Pak1 PE=1 SV=3 && PF00786:P21-Rho-binding domain|PF00069:Protein kinase domain	-
HaiMa02422	HaiMa02422	GWHBAVH00000002	14757070	14764850	-	3214	protein_coding	- && sp|Q7T308|RN168_DANRE E3 ubiquitin-protein ligase rnf168 OS=Danio rerio OX=7955 GN=rnf168 PE=2 SV=1 && PF13923:Zinc finger, C3HC4 type (RING finger)	-
HaiMa02423	HaiMa02423	GWHBAVH00000002	14765234	14773627	-	2863	protein_coding	- && - && -	-
HaiMa02424	HaiMa02424	GWHBAVH00000002	14774195	14797435	-	4184	protein_coding	- && sp|Q2M3D2|EX3L2_HUMAN Exocyst complex component 3-like protein 2 OS=Homo sapiens OX=9606 GN=EXOC3L2 PE=1 SV=1 && PF06046:Exocyst complex component Sec6	-
HaiMa02426	HaiMa02426	GWHBAVH00000002	14798765	14803898	-	1182	protein_coding	- && sp|Q6L708|CLD1_BOVIN Claudin-1 OS=Bos taurus OX=9913 GN=CLDN1 PE=2 SV=1 && PF00822:PMP-22/EMP/MP20/Claudin family	-
HaiMa02427	HaiMa02427	GWHBAVH00000002	14804241	14809903	-	1736	protein_coding	- && sp|Q2KHV4|PARL_BOVIN Presenilins-associated rhomboid-like protein, mitochondrial OS=Bos taurus OX=9913 GN=PARL PE=2 SV=1 && PF01694:Rhomboid family	-
HaiMa02428	HaiMa02428	GWHBAVH00000002	14810483	14818382	+	6325	protein_coding	- && sp|Q8IYB1|M21D2_HUMAN Protein MB21D2 OS=Homo sapiens OX=9606 GN=MB21D2 PE=1 SV=3 && -	-
HaiMa02429	HaiMa02429	GWHBAVH00000002	14819514	14849697	+	13029	protein_coding	- && sp|P61328|FGF12_HUMAN Fibroblast growth factor 12 OS=Homo sapiens OX=9606 GN=FGF12 PE=1 SV=1 && PF00167:Fibroblast growth factor	-
HaiMa02430	HaiMa02430	GWHBAVH00000002	14850192	14858013	-	1807	protein_coding	- && sp|Q9JIP4|PANX1_MOUSE Pannexin-1 OS=Mus musculus OX=10090 GN=Panx1 PE=1 SV=3 && PF00876:Innexin	-
HaiMa02431	HaiMa02431	GWHBAVH00000002	14858751	14874703	+	3754	protein_coding	- && sp|Q96T23|RSF1_HUMAN Remodeling and spacing factor 1 OS=Homo sapiens OX=9606 GN=RSF1 PE=1 SV=2 && PF15612:WSTF, HB1, Itc1p, MBD9 motif 1|PF00628:PHD-finger	-
HaiMa02432	HaiMa02432	GWHBAVH00000002	14879869	14882443	+	1296	protein_coding	- && - && PF06031:SERTA motif	-
HaiMa02433	HaiMa02433	GWHBAVH00000002	14883655	14890899	-	1443	protein_coding	- && sp|Q9Y257|KCNK6_HUMAN Potassium channel subfamily K member 6 OS=Homo sapiens OX=9606 GN=KCNK6 PE=1 SV=1 && PF07885:Ion channel	-
HaiMa02434	HaiMa02434	GWHBAVH00000002	14894270	14904116	-	5297	protein_coding	- && - && -	-
HaiMa02436	HaiMa02436	GWHBAVH00000002	14908906	14933926	-	11551	protein_coding	- && sp|Q63425|PRAX_RAT Periaxin OS=Rattus norvegicus OX=10116 GN=Prx PE=1 SV=2 && -	-
HaiMa02437	HaiMa02437	GWHBAVH00000002	14935701	14944015	-	1853	protein_coding	- && sp|Q6PB03|PLD3_XENLA 5'-3' exonuclease PLD3 OS=Xenopus laevis OX=8355 GN=pld3 PE=2 SV=1 && PF00614:Phospholipase D Active site motif|PF13918:PLD-like domain	-
HaiMa02438	HaiMa02438	GWHBAVH00000002	14983132	14990274	-	4161	protein_coding	- && sp|Q8AWH1|FOXA1_XENTR Forkhead box protein A1 OS=Xenopus tropicalis OX=8364 GN=foxa1 PE=2 SV=1 && -	-
HaiMa02439	HaiMa02439	GWHBAVH00000002	14993249	14996636	-	3005	protein_coding	- && sp|Q7T2G1|I2B2B_DANRE Interferon regulatory factor 2-binding protein 2-B OS=Danio rerio OX=7955 GN=irf2bp2b PE=2 SV=1 && PF11261:Interferon regulatory factor 2-binding protein zinc finger	-
HaiMa02440	HaiMa02440	GWHBAVH00000002	14994818	14999388	+	2891	protein_coding	- && sp|Q1LV17|I2BP1_DANRE Interferon regulatory factor 2-binding protein 1 OS=Danio rerio OX=7955 GN=irf2bp1 PE=2 SV=1 && PF08208:DNA-directed RNA polymerase I subunit RPA34.5	-
HaiMa02442	HaiMa02442	GWHBAVH00000002	15008772	15017655	+	8884	protein_coding	- && - && -	-
HaiMa02444	HaiMa02444	GWHBAVH00000002	15020931	15037423	-	2431	protein_coding	- && sp|Q2PFW9|NOVA1_MACFA RNA-binding protein Nova-1 OS=Macaca fascicularis OX=9541 GN=NOVA1 PE=2 SV=1 && -	-
HaiMa02445	HaiMa02445	GWHBAVH00000002	15052247	15076750	-	1063	protein_coding	- && sp|P51513|NOVA1_HUMAN RNA-binding protein Nova-1 OS=Homo sapiens OX=9606 GN=NOVA1 PE=1 SV=2 && PF00013:KH domain	-
HaiMa02446	HaiMa02446	GWHBAVH00000002	15086510	15107796	-	2919	protein_coding	- && sp|P46093|GPR4_HUMAN G-protein coupled receptor 4 OS=Homo sapiens OX=9606 GN=GPR4 PE=1 SV=2 && PF00001:7 transmembrane receptor (rhodopsin family)	-
HaiMa02449	HaiMa02449	GWHBAVH00000002	15132874	15152034	-	2494	protein_coding	- && sp|O96013|PAK4_HUMAN Serine/threonine-protein kinase PAK 4 OS=Homo sapiens OX=9606 GN=PAK4 PE=1 SV=1 && PF00069:Protein kinase domain|PF00786:P21-Rho-binding domain	-
HaiMa02450	HaiMa02450	GWHBAVH00000002	15152853	15153140	-	288	protein_coding	- && - && -	-
HaiMa02451	HaiMa02451	GWHBAVH00000002	15157195	15174510	-	2307	protein_coding	- && sp|Q8VC31|CCDC9_MOUSE Coiled-coil domain-containing protein 9 OS=Mus musculus OX=10090 GN=Ccdc9 PE=1 SV=1 && PF15266:Domain of unknown function (DUF4594)	-
HaiMa02452	HaiMa02452	GWHBAVH00000002	15175187	15186318	+	1683	protein_coding	- && - && -	-
HaiMa02454	HaiMa02454	GWHBAVH00000002	15196137	15199716	+	994	protein_coding	- && sp|Q6NYA0|SRS1B_DANRE Serine/arginine-rich splicing factor 1B OS=Danio rerio OX=7955 GN=srsf1b PE=2 SV=1 && PF00076:RNA recognition motif. (a.k.a. RRM, RBD, or RNP domain)	-
HaiMa02455	HaiMa02455	GWHBAVH00000002	15200884	15204036	+	405	protein_coding	- && sp|Q3MHR3|DYL2_BOVIN Dynein light chain 2, cytoplasmic OS=Bos taurus OX=9913 GN=DYNLL2 PE=3 SV=1 && PF01221:Dynein light chain type 1	-
HaiMa02456	HaiMa02456	GWHBAVH00000002	15234065	15298682	+	6197	protein_coding	- && sp|Q9JKC9|SYNRG_RAT Synergin gamma OS=Rattus norvegicus OX=10116 GN=Synrg PE=1 SV=3 && PF04814:Hepatocyte nuclear factor 1 (HNF-1), N terminus|PF04812:Hepatocyte nuclear factor 1 (HNF-1), beta isoform C terminus	-
HaiMa02458	HaiMa02458	GWHBAVH00000002	15305170	15318592	-	1746	protein_coding	- && sp|Q3SZP8|TAD2A_BOVIN Transcriptional adapter 2-alpha OS=Bos taurus OX=9913 GN=TADA2A PE=2 SV=1 && PF00249:Myb-like DNA-binding domain	-
HaiMa02459	HaiMa02459	GWHBAVH00000002	15345197	15351457	+	814	protein_coding	- && sp|A8MXK1|VSTM5_HUMAN V-set and transmembrane domain-containing protein 5 OS=Homo sapiens OX=9606 GN=VSTM5 PE=3 SV=1 && -	-
HaiMa02461	HaiMa02461	GWHBAVH00000002	15393332	15401266	+	702	protein_coding	- && sp|A8MXK1|VSTM5_HUMAN V-set and transmembrane domain-containing protein 5 OS=Homo sapiens OX=9606 GN=VSTM5 PE=3 SV=1 && PF07679:Immunoglobulin I-set domain	-
HaiMa02462	HaiMa02462	GWHBAVH00000002	15402818	15411442	-	2622	protein_coding	- && sp|Q08BY1|MED17_DANRE Mediator of RNA polymerase II transcription subunit 17 OS=Danio rerio OX=7955 GN=med17 PE=2 SV=1 && PF10156:Subunit 17 of Mediator complex	-
HaiMa02463	HaiMa02463	GWHBAVH00000002	15411936	15424227	+	4047	protein_coding	- && sp|Q9C0D2|CE295_HUMAN Centrosomal protein of 295 kDa OS=Homo sapiens OX=9606 GN=CEP295 PE=1 SV=4 && -	-
HaiMa02466	HaiMa02466	GWHBAVH00000002	15430939	15436528	-	1484	protein_coding	- && sp|Q5RFG0|ECH1_PONAB Delta(3,5)-Delta(2,4)-dienoyl-CoA isomerase, mitochondrial OS=Pongo abelii OX=9601 GN=ECH1 PE=2 SV=1 && PF00378:Enoyl-CoA hydratase/isomerase	-
HaiMa02467	HaiMa02467	GWHBAVH00000002	15437022	15440645	+	2780	protein_coding	- && sp|Q5ZIY4|SBDS_CHICK Ribosome maturation protein SBDS OS=Gallus gallus OX=9031 GN=SBDS PE=2 SV=1 && PF01172:Shwachman-Bodian-Diamond syndrome (SBDS) protein|PF09377:SBDS protein C-terminal domain	-
HaiMa02468	HaiMa02468	GWHBAVH00000002	15438567	15442281	-	2819	protein_coding	- && sp|A5D8M6|SBDS_XENLA Ribosome maturation protein SBDS OS=Xenopus laevis OX=8355 GN=sbds PE=2 SV=1 && PF00822:PMP-22/EMP/MP20/Claudin family	-
HaiMa02470	HaiMa02470	GWHBAVH00000002	15446036	15447573	-	1538	protein_coding	- && sp|O19005|CLD4_CHLAE Claudin-4 OS=Chlorocebus aethiops OX=9534 GN=CLDN4 PE=2 SV=1 && PF00822:PMP-22/EMP/MP20/Claudin family	-
HaiMa02471	HaiMa02471	GWHBAVH00000002	15452946	15454253	-	1308	protein_coding	- && sp|Q6BBL6|CLD4_BOVIN Claudin-4 OS=Bos taurus OX=9913 GN=CLDN4 PE=2 SV=1 && PF00822:PMP-22/EMP/MP20/Claudin family	-
HaiMa02472	HaiMa02472	GWHBAVH00000002	15455549	15457278	-	1730	protein_coding	- && sp|Q95KM5|CLD3_CANLF Claudin-3 OS=Canis lupus familiaris OX=9615 GN=CLDN3 PE=2 SV=1 && PF00822:PMP-22/EMP/MP20/Claudin family	-
HaiMa02473	HaiMa02473	GWHBAVH00000002	15459240	15466225	-	2434	protein_coding	- && sp|O19005|CLD4_CHLAE Claudin-4 OS=Chlorocebus aethiops OX=9534 GN=CLDN4 PE=2 SV=1 && PF00822:PMP-22/EMP/MP20/Claudin family	-
HaiMa02475	HaiMa02475	GWHBAVH00000002	15479623	15481021	+	1399	protein_coding	- && sp|O15551|CLD3_HUMAN Claudin-3 OS=Homo sapiens OX=9606 GN=CLDN3 PE=1 SV=1 && PF00822:PMP-22/EMP/MP20/Claudin family	-
HaiMa02476	HaiMa02476	GWHBAVH00000002	15488037	15489711	+	1675	protein_coding	- && sp|Q95KM5|CLD3_CANLF Claudin-3 OS=Canis lupus familiaris OX=9615 GN=CLDN3 PE=2 SV=1 && PF00822:PMP-22/EMP/MP20/Claudin family	-
HaiMa02477	HaiMa02477	GWHBAVH00000002	15496166	15501300	-	1384	protein_coding	- && sp|Q7Z6K1|THAP5_HUMAN THAP domain-containing protein 5 OS=Homo sapiens OX=9606 GN=THAP5 PE=1 SV=2 && PF05485:THAP domain	-
HaiMa02478	HaiMa02478	GWHBAVH00000002	15502165	15509140	-	2320	protein_coding	- && sp|P53041|PPP5_HUMAN Serine/threonine-protein phosphatase 5 OS=Homo sapiens OX=9606 GN=PPP5C PE=1 SV=1 && PF00515:Tetratricopeptide repeat|PF00149:Calcineurin-like phosphoesterase|PF08321:PPP5 TPR repeat region	-
HaiMa02479	HaiMa02479	GWHBAVH00000002	15529170	15543684	-	3090	protein_coding	- && sp|O93449|TGFB1_ONCMY Transforming growth factor beta-1 proprotein OS=Oncorhynchus mykiss OX=8022 GN=tgfb1 PE=2 SV=1 && PF00688:TGF-beta propeptide|PF00019:Transforming growth factor beta like domain	-
HaiMa02481	HaiMa02481	GWHBAVH00000002	15546186	15554201	+	2189	protein_coding	- && sp|Q8CEQ0|CDKL1_MOUSE Cyclin-dependent kinase-like 1 OS=Mus musculus OX=10090 GN=Cdkl1 PE=2 SV=1 && PF12330:Haspin like kinase domain|PF00069:Protein kinase domain	-
HaiMa02482	HaiMa02482	GWHBAVH00000002	15554398	15562961	-	2128	protein_coding	- && sp|P24461|CP2G1_RABIT Cytochrome P450 2G1 OS=Oryctolagus cuniculus OX=9986 GN=CYP2G1 PE=1 SV=1 && PF00067:Cytochrome P450	-
HaiMa02483	HaiMa02483	GWHBAVH00000002	15563302	15570063	-	1687	protein_coding	- && sp|P33261|CP2CJ_HUMAN Cytochrome P450 2C19 OS=Homo sapiens OX=9606 GN=CYP2C19 PE=1 SV=3 && PF00067:Cytochrome P450	-
HaiMa02486	HaiMa02486	GWHBAVH00000002	15583924	15615615	+	3201	protein_coding	- && sp|Q00993|UFO_MOUSE Tyrosine-protein kinase receptor UFO OS=Mus musculus OX=10090 GN=Axl PE=1 SV=2 && PF13927:Immunoglobulin domain|PF07714:Protein tyrosine kinase|PF00041:Fibronectin type III domain	-
HaiMa02487	HaiMa02487	GWHBAVH00000002	15617528	15625302	-	1669	protein_coding	- && sp|P56470|LEG4_HUMAN Galectin-4 OS=Homo sapiens OX=9606 GN=LGALS4 PE=1 SV=1 && PF00337:Galactoside-binding lectin	-
HaiMa02488	HaiMa02488	GWHBAVH00000002	15626969	15733638	-	16049	protein_coding	- && sp|P11716|RYR1_RABIT Ryanodine receptor 1 OS=Oryctolagus cuniculus OX=9986 GN=RYR1 PE=1 SV=1 && PF00622:SPRY domain|PF08454:RyR and IP3R Homology associated|PF01365:RIH domain|PF08709:Inositol 1,4,5-trisphosphate/ryanodine receptor|PF00520:Ion transport protein|PF02815:MIR domain|PF02026:RyR domain|PF13833:EF-hand domain pair|PF06459:Ryanodine Receptor TM 4-6	-
HaiMa02489	HaiMa02489	GWHBAVH00000002	15741185	15764098	+	2773	protein_coding	- && sp|O95267|GRP1_HUMAN RAS guanyl-releasing protein 1 OS=Homo sapiens OX=9606 GN=RASGRP1 PE=1 SV=2 && PF00617:RasGEF domain|PF00130:Phorbol esters/diacylglycerol binding domain (C1 domain)	-
HaiMa02490	HaiMa02490	GWHBAVH00000002	15764408	15793655	-	3979	protein_coding	- && sp|Q8VDM6|HNRL1_MOUSE Heterogeneous nuclear ribonucleoprotein U-like protein 1 OS=Mus musculus OX=10090 GN=Hnrnpul1 PE=1 SV=1 && PF02037:SAP domain|PF03184:DDE superfamily endonuclease|PF13671:AAA domain|PF00622:SPRY domain	-
HaiMa02492	HaiMa02492	GWHBAVH00000002	15796632	15814877	-	5468	protein_coding	- && sp|Q96MW7|TIGD1_HUMAN Tigger transposable element-derived protein 1 OS=Homo sapiens OX=9606 GN=TIGD1 PE=1 SV=1 && PF13843:Transposase IS4|PF04218:CENP-B N-terminal DNA-binding domain|PF03221:Tc5 transposase DNA-binding domain|PF02037:SAP domain|PF03184:DDE superfamily endonuclease	-
HaiMa02493	HaiMa02493	GWHBAVH00000002	15815724	15829502	-	1910	protein_coding	- && - && PF02037:SAP domain	-
HaiMa02494	HaiMa02494	GWHBAVH00000002	15830170	15832137	-	972	protein_coding	- && sp|Q1L9A2|OPA3_DANRE Optic atrophy 3 protein homolog OS=Danio rerio OX=7955 GN=opa3 PE=3 SV=1 && PF07047:Optic atrophy 3 protein (OPA3)	-
HaiMa02496	HaiMa02496	GWHBAVH00000002	15832589	15853421	+	3080	protein_coding	- && sp|Q8WUF5|IASPP_HUMAN RelA-associated inhibitor OS=Homo sapiens OX=9606 GN=PPP1R13L PE=1 SV=4 && PF12796:Ankyrin repeats (3 copies)|PF00018:SH3 domain	-
HaiMa02497	HaiMa02497	GWHBAVH00000002	15865127	15884967	+	5921	protein_coding	- && sp|A2ANU3|SYNG1_MOUSE Synapse differentiation-inducing gene protein 1 OS=Mus musculus OX=10090 GN=Syndig1 PE=1 SV=1 && PF04505:Interferon-induced transmembrane protein	-
HaiMa02498	HaiMa02498	GWHBAVH00000002	15881475	15889506	-	5674	protein_coding	- && sp|Q9CRA8|EXOS5_MOUSE Exosome complex component RRP46 OS=Mus musculus OX=10090 GN=Exosc5 PE=1 SV=1 && PF01138:3' exoribonuclease family, domain 1	-
HaiMa02499	HaiMa02499	GWHBAVH00000002	15891119	15899028	+	2980	protein_coding	- && sp|P11178|ODBA_BOVIN 2-oxoisovalerate dehydrogenase subunit alpha, mitochondrial OS=Bos taurus OX=9913 GN=BCKDHA PE=1 SV=1 && PF00676:Dehydrogenase E1 component	-
HaiMa02500	HaiMa02500	GWHBAVH00000002	15900233	15909496	-	1531	protein_coding	- && sp|Q9Z222|B3GN2_MOUSE N-acetyllactosaminide beta-1,3-N-acetylglucosaminyltransferase 2 OS=Mus musculus OX=10090 GN=B3GNT2 PE=1 SV=3 && PF01762:Galactosyltransferase	-
HaiMa02501	HaiMa02501	GWHBAVH00000002	15918779	15931528	-	2558	protein_coding	- && sp|P54920|SNAA_HUMAN Alpha-soluble NSF attachment protein OS=Homo sapiens OX=9606 GN=NAPA PE=1 SV=3 && PF14938:Soluble NSF attachment protein, SNAP	-
HaiMa02502	HaiMa02502	GWHBAVH00000002	15934818	15954846	+	6700	protein_coding	- && sp|Q9NZM4|BICRA_HUMAN BRD4-interacting chromatin-remodeling complex-associated protein OS=Homo sapiens OX=9606 GN=BICRA PE=1 SV=2 && PF15249:Conserved region of unknown function on GLTSCR protein	-
HaiMa02503	HaiMa02503	GWHBAVH00000002	15956614	15970300	+	4570	protein_coding	- && sp|Q4V8H8|EHD2_RAT EH domain-containing protein 2 OS=Rattus norvegicus OX=10116 GN=Ehd2 PE=1 SV=1 && PF18150:Domain of unknown function (DUF5600)|PF16880:N-terminal EH-domain containing protein|PF00350:Dynamin family|PF12763:Cytoskeletal-regulatory complex EF hand	-
HaiMa02504	HaiMa02504	GWHBAVH00000002	15976416	15981153	-	2643	protein_coding	- && sp|A2CEI4|NUP88_DANRE Nucleoporin 88 OS=Danio rerio OX=7955 GN=nup88 PE=1 SV=1 && PF10168:Nuclear pore component	-
HaiMa02505	HaiMa02505	GWHBAVH00000002	15982424	15986374	+	926	protein_coding	- && sp|P48556|PSMD8_HUMAN 26S proteasome non-ATPase regulatory subunit 8 OS=Homo sapiens OX=9606 GN=PSMD8 PE=1 SV=2 && PF10075:CSN8/PSMD8/EIF3K family	-
HaiMa02507	HaiMa02507	GWHBAVH00000002	15987582	15999098	+	3671	protein_coding	- && sp|Q7Z699|SPRE1_HUMAN Sprouty-related, EVH1 domain-containing protein 1 OS=Homo sapiens OX=9606 GN=SPRED1 PE=1 SV=2 && PF00568:WH1 domain|PF05210:Sprouty protein (Spry)	-
HaiMa02509	HaiMa02509	GWHBAVH00000002	15999278	16017120	-	5668	protein_coding	- && sp|Q14147|DHX34_HUMAN Probable ATP-dependent RNA helicase DHX34 OS=Homo sapiens OX=9606 GN=DHX34 PE=1 SV=2 && PF07717:Oligonucleotide/oligosaccharide-binding (OB)-fold|PF00271:Helicase conserved C-terminal domain|PF04408:Helicase associated domain (HA2)	-
HaiMa02510	HaiMa02510	GWHBAVH00000002	16017453	16035839	-	3577	protein_coding	- && sp|P56677|ST14_MOUSE Suppressor of tumorigenicity 14 protein homolog OS=Mus musculus OX=10090 GN=St14 PE=1 SV=2 && PF00431:CUB domain|PF00057:Low-density lipoprotein receptor domain class A|PF00089:Trypsin|PF01390:SEA domain	-
[truncated: 15,168 more rows]
