# Supplementary material for: Transcriptomic Analysis of Hippocampus abdominalis Larvae Under High Temperature Stress
Source: Genes (Basel). 2024 Oct 21;15(10):1345. doi: 10.3390/genes15101345 (PMC11507362; doi:10.3390/genes15101345)
Supplement: Supplementary file 1 [file genes-15-01345-s001.zip › Excel S7 GO enrichment analysis of transcriptome differentially expressed genes A21vsD18.all_GOenrich.xls]

Category	GOID	Description	GeneRatio	BgRatio	pvalue	padj	geneID	geneName	Count	Up	Up_Gene_id	Down	Down_Gene_id
BP	GO:0008610	lipid biosynthetic process	4/45	49/5700	0.000554385452349052	0.0460139925449713	HaiMa20778/HaiMa11163/novel.387/HaiMa05705	HaiMa20778/HaiMa11163/-/HaiMa05705	4	1	HaiMa05705	3	HaiMa20778/HaiMa11163/novel.387
BP	GO:0008202	steroid metabolic process	2/45	10/5700	0.00263458056446242	0.109335093425191	novel.387/HaiMa05705	-/HaiMa05705	2	1	HaiMa05705	1	novel.387
BP	GO:0006629	lipid metabolic process	4/45	153/5700	0.0317174950372843	0.386280509899561	HaiMa20778/HaiMa11163/novel.387/HaiMa05705	HaiMa20778/HaiMa11163/-/HaiMa05705	4	1	HaiMa05705	3	HaiMa20778/HaiMa11163/novel.387
BP	GO:0046907	intracellular transport	3/45	105/5700	0.0493385859586568	0.386280509899561	HaiMa04852/HaiMa16365/HaiMa19968	HaiMa04852/HaiMa16365/HaiMa19968	3	0		3	HaiMa04852/HaiMa16365/HaiMa19968
BP	GO:0051649	establishment of localization in cell	3/45	106/5700	0.0505024923080349	0.386280509899561	HaiMa04852/HaiMa16365/HaiMa19968	HaiMa04852/HaiMa16365/HaiMa19968	3	0		3	HaiMa04852/HaiMa16365/HaiMa19968
BP	GO:0007049	cell cycle	2/45	52/5700	0.0630089485731231	0.386280509899561	HaiMa06341/HaiMa18204	HaiMa06341/HaiMa18204	2	1	HaiMa06341	1	HaiMa18204
BP	GO:0055114	oxidation-reduction process	6/45	379/5700	0.0753574200753819	0.386280509899561	novel.387/HaiMa07061/HaiMa21237/HaiMa05705/HaiMa04963/HaiMa14839	-/HaiMa07061/HaiMa21237/HaiMa05705/HaiMa04963/HaiMa14839	6	1	HaiMa05705	5	novel.387/HaiMa07061/HaiMa21237/HaiMa04963/HaiMa14839
BP	GO:0006605	protein targeting	1/45	10/5700	0.0762589963692509	0.386280509899561	HaiMa04852	HaiMa04852	1	0		1	HaiMa04852
BP	GO:0007169	transmembrane receptor protein tyrosine kinase signaling pathway	1/45	10/5700	0.0762589963692509	0.386280509899561	HaiMa12448	HaiMa12448	1	1	HaiMa12448	0
BP	GO:0070972	protein localization to endoplasmic reticulum	1/45	10/5700	0.0762589963692509	0.386280509899561	HaiMa04852	HaiMa04852	1	0		1	HaiMa04852
BP	GO:0090150	establishment of protein localization to membrane	1/45	10/5700	0.0762589963692509	0.386280509899561	HaiMa04852	HaiMa04852	1	0		1	HaiMa04852
BP	GO:0072657	protein localization to membrane	1/45	11/5700	0.0835645051853116	0.386280509899561	HaiMa04852	HaiMa04852	1	0		1	HaiMa04852
BP	GO:0140014	mitotic nuclear division	1/45	11/5700	0.0835645051853116	0.386280509899561	HaiMa18204	HaiMa18204	1	0		1	HaiMa18204
BP	GO:0051641	cellular localization	3/45	132/5700	0.0852960424085434	0.386280509899561	HaiMa04852/HaiMa16365/HaiMa19968	HaiMa04852/HaiMa16365/HaiMa19968	3	0		3	HaiMa04852/HaiMa16365/HaiMa19968
BP	GO:0006066	alcohol metabolic process	1/45	12/5700	0.090813511560186	0.386280509899561	HaiMa07157	HaiMa07157	1	1	HaiMa07157	0
BP	GO:0006575	cellular modified amino acid metabolic process	1/45	12/5700	0.090813511560186	0.386280509899561	HaiMa04721	HaiMa04721	1	1	HaiMa04721	0
BP	GO:0098813	nuclear chromosome segregation	1/45	13/5700	0.0980064426396146	0.386280509899561	HaiMa18204	HaiMa18204	1	0		1	HaiMa18204
BP	GO:1901615	organic hydroxy compound metabolic process	1/45	13/5700	0.0980064426396146	0.386280509899561	HaiMa07157	HaiMa07157	1	1	HaiMa07157	0
BP	GO:0001522	pseudouridine synthesis	1/45	14/5700	0.105143722414754	0.386280509899561	HaiMa05423	HaiMa05423	1	0		1	HaiMa05423
BP	GO:0007059	chromosome segregation	1/45	14/5700	0.105143722414754	0.386280509899561	HaiMa18204	HaiMa18204	1	0		1	HaiMa18204
BP	GO:0048585	negative regulation of response to stimulus	1/45	14/5700	0.105143722414754	0.386280509899561	HaiMa16022	HaiMa16022	1	1	HaiMa16022	0
BP	GO:0000280	nuclear division	1/45	15/5700	0.112225771744923	0.386280509899561	HaiMa18204	HaiMa18204	1	0		1	HaiMa18204
BP	GO:1903047	mitotic cell cycle process	1/45	15/5700	0.112225771744923	0.386280509899561	HaiMa18204	HaiMa18204	1	0		1	HaiMa18204
BP	GO:0044255	cellular lipid metabolic process	2/45	75/5700	0.117862616542924	0.386280509899561	HaiMa20778/HaiMa11163	HaiMa20778/HaiMa11163	2	0		2	HaiMa20778/HaiMa11163
BP	GO:0000278	mitotic cell cycle	1/45	17/5700	0.126225846983792	0.386280509899561	HaiMa18204	HaiMa18204	1	0		1	HaiMa18204
BP	GO:0006413	translational initiation	1/45	18/5700	0.133144699154429	0.386280509899561	HaiMa13031	HaiMa13031	1	0		1	HaiMa13031
BP	GO:0048285	organelle fission	1/45	18/5700	0.133144699154429	0.386280509899561	HaiMa18204	HaiMa18204	1	0		1	HaiMa18204
BP	GO:0072594	establishment of protein localization to organelle	1/45	18/5700	0.133144699154429	0.386280509899561	HaiMa04852	HaiMa04852	1	0		1	HaiMa04852
BP	GO:0019318	hexose metabolic process	1/45	19/5700	0.140009973448349	0.386280509899561	HaiMa07151	HaiMa07151	1	1	HaiMa07151	0
BP	GO:0006790	sulfur compound metabolic process	1/45	20/5700	0.146822075401319	0.386280509899561	HaiMa04721	HaiMa04721	1	1	HaiMa04721	0
BP	GO:0006886	intracellular protein transport	2/45	87/5700	0.149944254403885	0.386280509899561	HaiMa04852/HaiMa16365	HaiMa04852/HaiMa16365	2	0		2	HaiMa04852/HaiMa16365
BP	GO:0005996	monosaccharide metabolic process	1/45	21/5700	0.153581407550428	0.386280509899561	HaiMa07151	HaiMa07151	1	1	HaiMa07151	0
BP	GO:0006979	response to oxidative stress	1/45	21/5700	0.153581407550428	0.386280509899561	HaiMa03226	HaiMa03226	1	1	HaiMa03226	0
BP	GO:0033365	protein localization to organelle	1/45	22/5700	0.160288369455734	0.390571155841247	HaiMa04852	HaiMa04852	1	0		1	HaiMa04852
BP	GO:0007167	enzyme linked receptor protein signaling pathway	1/45	23/5700	0.166943357721759	0.390571155841247	HaiMa12448	HaiMa12448	1	1	HaiMa12448	0
BP	GO:0016311	dephosphorylation	2/45	94/5700	0.16940435675042	0.390571155841247	HaiMa13077/HaiMa19427	HaiMa13077/HaiMa19427	2	2	HaiMa13077/HaiMa19427	0
BP	GO:0034613	cellular protein localization	2/45	100/5700	0.186417391213578	0.407174828177025	HaiMa04852/HaiMa16365	HaiMa04852/HaiMa16365	2	0		2	HaiMa04852/HaiMa16365
BP	GO:0070727	cellular macromolecule localization	2/45	100/5700	0.186417391213578	0.407174828177025	HaiMa04852/HaiMa16365	HaiMa04852/HaiMa16365	2	0		2	HaiMa04852/HaiMa16365
BP	GO:0051726	regulation of cell cycle	1/45	27/5700	0.193051404230962	0.410852988491534	HaiMa06341	HaiMa06341	1	1	HaiMa06341	0
BP	GO:0015031	protein transport	2/45	108/5700	0.209466745342501	0.415540730296799	HaiMa04852/HaiMa16365	HaiMa04852/HaiMa16365	2	0		2	HaiMa04852/HaiMa16365
BP	GO:0015833	peptide transport	2/45	108/5700	0.209466745342501	0.415540730296799	HaiMa04852/HaiMa16365	HaiMa04852/HaiMa16365	2	0		2	HaiMa04852/HaiMa16365
BP	GO:0045184	establishment of protein localization	2/45	109/5700	0.212371267160894	0.415540730296799	HaiMa04852/HaiMa16365	HaiMa04852/HaiMa16365	2	0		2	HaiMa04852/HaiMa16365
BP	GO:0042886	amide transport	2/45	110/5700	0.215280137382679	0.415540730296799	HaiMa04852/HaiMa16365	HaiMa04852/HaiMa16365	2	0		2	HaiMa04852/HaiMa16365
BP	GO:0009451	RNA modification	1/45	32/5700	0.224563442320319	0.423608311649692	HaiMa05423	HaiMa05423	1	0		1	HaiMa05423
BP	GO:0008104	protein localization	2/45	119/5700	0.241616701463173	0.445648582698742	HaiMa04852/HaiMa16365	HaiMa04852/HaiMa16365	2	0		2	HaiMa04852/HaiMa16365
BP	GO:0022402	cell cycle process	1/45	38/5700	0.260792236312787	0.470559904651333	HaiMa18204	HaiMa18204	1	0		1	HaiMa18204
BP	GO:0071705	nitrogen compound transport	2/45	135/5700	0.288761909735265	0.509941244851638	HaiMa04852/HaiMa16365	HaiMa04852/HaiMa16365	2	0		2	HaiMa04852/HaiMa16365
BP	GO:0042221	response to chemical	1/45	49/5700	0.322962339350312	0.547058656450529	HaiMa03226	HaiMa03226	1	1	HaiMa03226	0
BP	GO:0044283	small molecule biosynthetic process	1/45	49/5700	0.322962339350312	0.547058656450529	HaiMa07157	HaiMa07157	1	1	HaiMa07157	0
BP	GO:0048523	negative regulation of cellular process	1/45	55/5700	0.354687192809913	0.569461166804929	HaiMa16022	HaiMa16022	1	1	HaiMa16022	0
BP	GO:0007155	cell adhesion	2/45	162/5700	0.367480121131827	0.569461166804929	HaiMa23464/HaiMa10715	HaiMa23464/HaiMa10715	2	2	HaiMa23464/HaiMa10715	0
BP	GO:0022610	biological adhesion	2/45	162/5700	0.367480121131827	0.569461166804929	HaiMa23464/HaiMa10715	HaiMa23464/HaiMa10715	2	2	HaiMa23464/HaiMa10715	0
BP	GO:0033036	macromolecule localization	2/45	163/5700	0.370345847175173	0.569461166804929	HaiMa04852/HaiMa16365	HaiMa04852/HaiMa16365	2	0		2	HaiMa04852/HaiMa16365
BP	GO:0006518	peptide metabolic process	2/45	168/5700	0.384601887100175	0.569461166804929	HaiMa04721/HaiMa13031	HaiMa04721/HaiMa13031	2	1	HaiMa04721	1	HaiMa13031
BP	GO:0071702	organic substance transport	2/45	169/5700	0.387437875908656	0.569461166804929	HaiMa04852/HaiMa16365	HaiMa04852/HaiMa16365	2	0		2	HaiMa04852/HaiMa16365
BP	GO:1901565	organonitrogen compound catabolic process	1/45	64/5700	0.399566751900583	0.569461166804929	HaiMa04721	HaiMa04721	1	1	HaiMa04721	0
BP	GO:0043603	cellular amide metabolic process	2/45	176/5700	0.407136353598437	0.569461166804929	HaiMa04721/HaiMa13031	HaiMa04721/HaiMa13031	2	1	HaiMa04721	1	HaiMa13031
BP	GO:0048583	regulation of response to stimulus	2/45	176/5700	0.407136353598437	0.569461166804929	HaiMa03226/HaiMa16022	HaiMa03226/HaiMa16022	2	2	HaiMa03226/HaiMa16022	0
BP	GO:0048519	negative regulation of biological process	1/45	67/5700	0.413837008540983	0.569461166804929	HaiMa16022	HaiMa16022	1	1	HaiMa16022	0
BP	GO:0051186	cofactor metabolic process	1/45	68/5700	0.418519652712056	0.569461166804929	HaiMa04721	HaiMa04721	1	1	HaiMa04721	0
BP	GO:0051276	chromosome organization	1/45	68/5700	0.418519652712056	0.569461166804929	HaiMa18204	HaiMa18204	1	0		1	HaiMa18204
BP	GO:0007166	cell surface receptor signaling pathway	1/45	88/5700	0.50484945191952	0.675846846924518	HaiMa12448	HaiMa12448	1	1	HaiMa12448	0
BP	GO:0044248	cellular catabolic process	1/45	102/5700	0.557686623994301	0.720001140637104	HaiMa04721	HaiMa04721	1	1	HaiMa04721	0
BP	GO:0006950	response to stress	1/45	105/5700	0.568269705187359	0.720001140637104	HaiMa03226	HaiMa03226	1	1	HaiMa03226	0
BP	GO:0044281	small molecule metabolic process	2/45	246/5700	0.584900705015598	0.720001140637104	HaiMa07157/HaiMa07151	HaiMa07157/HaiMa07151	2	2	HaiMa07157/HaiMa07151	0
BP	GO:1901575	organic substance catabolic process	1/45	110/5700	0.585360484177243	0.720001140637104	HaiMa04721	HaiMa04721	1	1	HaiMa04721	0
BP	GO:0090407	organophosphate biosynthetic process	1/45	111/5700	0.588698369367229	0.720001140637104	HaiMa07157	HaiMa07157	1	1	HaiMa07157	0
BP	GO:0016192	vesicle-mediated transport	1/45	112/5700	0.592009976699216	0.720001140637104	HaiMa04052	HaiMa04052	1	0		1	HaiMa04052
BP	GO:0006396	RNA processing	1/45	114/5700	0.598555165107954	0.720001140637104	HaiMa05423	HaiMa05423	1	0		1	HaiMa05423
BP	GO:0009056	catabolic process	1/45	120/5700	0.617580781206619	0.732274354859276	HaiMa04721	HaiMa04721	1	1	HaiMa04721	0
BP	GO:0005975	carbohydrate metabolic process	1/45	126/5700	0.635723823214201	0.743170103194066	HaiMa07151	HaiMa07151	1	1	HaiMa07151	0
BP	GO:0006412	translation	1/45	159/5700	0.721437740583901	0.789576227050842	HaiMa13031	HaiMa13031	1	0		1	HaiMa13031
BP	GO:0035556	intracellular signal transduction	2/45	319/5700	0.726496457783552	0.789576227050842	HaiMa07861/HaiMa09538	HaiMa07861/HaiMa09538	2	2	HaiMa07861/HaiMa09538	0
BP	GO:0043043	peptide biosynthetic process	1/45	162/5700	0.728170821769263	0.789576227050842	HaiMa13031	HaiMa13031	1	0		1	HaiMa13031
BP	GO:0019637	organophosphate metabolic process	1/45	164/5700	0.732570861758129	0.789576227050842	HaiMa07157	HaiMa07157	1	1	HaiMa07157	0
BP	GO:0043604	amide biosynthetic process	1/45	166/5700	0.736901236890676	0.789576227050842	HaiMa13031	HaiMa13031	1	0		1	HaiMa13031
BP	GO:0009966	regulation of signal transduction	1/45	172/5700	0.749485074936611	0.789576227050842	HaiMa16022	HaiMa16022	1	1	HaiMa16022	0
BP	GO:0010646	regulation of cell communication	1/45	172/5700	0.749485074936611	0.789576227050842	HaiMa16022	HaiMa16022	1	1	HaiMa16022	0
BP	GO:0023051	regulation of signaling	1/45	173/5700	0.751524360686946	0.789576227050842	HaiMa16022	HaiMa16022	1	1	HaiMa16022	0
BP	GO:0006996	organelle organization	1/45	181/5700	0.76726469291532	0.796037118899645	HaiMa18204	HaiMa18204	1	0		1	HaiMa18204
BP	GO:1901566	organonitrogen compound biosynthetic process	1/45	325/5700	0.929518183631397	0.942043433843428	HaiMa13031	HaiMa13031	1	0		1	HaiMa13031
BP	GO:0016043	cellular component organization	1/45	327/5700	0.930693512953748	0.942043433843428	HaiMa18204	HaiMa18204	1	0		1	HaiMa18204
BP	GO:0071840	cellular component organization or biogenesis	1/45	352/5700	0.943862528787554	0.943862528787554	HaiMa18204	HaiMa18204	1	0		1	HaiMa18204
CC	GO:0005576	extracellular region	4/21	258/3635	0.0569332088524645	0.562906518968871	HaiMa22778/HaiMa14223/HaiMa03419/HaiMa20118	HaiMa22778/HaiMa14223/HaiMa03419/HaiMa20118	4	3	HaiMa22778/HaiMa03419/HaiMa20118	1	HaiMa14223
CC	GO:0005741	mitochondrial outer membrane	1/21	14/3635	0.0780466874562257	0.562906518968871	HaiMa16365	HaiMa16365	1	0		1	HaiMa16365
CC	GO:0031968	organelle outer membrane	1/21	14/3635	0.0780466874562257	0.562906518968871	HaiMa16365	HaiMa16365	1	0		1	HaiMa16365
CC	GO:0019867	outer membrane	1/21	15/3635	0.0833935583657587	0.562906518968871	HaiMa16365	HaiMa16365	1	0		1	HaiMa16365
CC	GO:0098805	whole membrane	1/21	39/3635	0.203203381319342	0.638154223769341	HaiMa16365	HaiMa16365	1	0		1	HaiMa16365
CC	GO:0031966	mitochondrial membrane	1/21	45/3635	0.230736708922821	0.638154223769341	HaiMa16365	HaiMa16365	1	0		1	HaiMa16365
CC	GO:0005740	mitochondrial envelope	1/21	51/3635	0.257362429319231	0.638154223769341	HaiMa16365	HaiMa16365	1	0		1	HaiMa16365
CC	GO:0098588	bounding membrane of organelle	1/21	54/3635	0.270343866907176	0.638154223769341	HaiMa16365	HaiMa16365	1	0		1	HaiMa16365
CC	GO:0031967	organelle envelope	1/21	59/3635	0.291500640375897	0.638154223769341	HaiMa16365	HaiMa16365	1	0		1	HaiMa16365
CC	GO:0031975	envelope	1/21	59/3635	0.291500640375897	0.638154223769341	HaiMa16365	HaiMa16365	1	0		1	HaiMa16365
CC	GO:0044429	mitochondrial part	1/21	60/3635	0.295661290977716	0.638154223769341	HaiMa16365	HaiMa16365	1	0		1	HaiMa16365
CC	GO:0016459	myosin complex	1/21	63/3635	0.308004078922489	0.638154223769341	HaiMa09613	HaiMa09613	1	1	HaiMa09613	0
CC	GO:0044427	chromosomal part	1/21	75/3635	0.355346059324132	0.638154223769341	HaiMa18204	HaiMa18204	1	0		1	HaiMa18204
CC	GO:0005739	mitochondrion	1/21	76/3635	0.35914879324385	0.638154223769341	HaiMa16365	HaiMa16365	1	0		1	HaiMa16365
CC	GO:0031090	organelle membrane	1/21	86/3635	0.396019440039573	0.638154223769341	HaiMa16365	HaiMa16365	1	0		1	HaiMa16365
CC	GO:0005694	chromosome	1/21	87/3635	0.399593289506795	0.638154223769341	HaiMa18204	HaiMa18204	1	0		1	HaiMa18204
CC	GO:0015629	actin cytoskeleton	1/21	89/3635	0.406680659215878	0.638154223769341	HaiMa09613	HaiMa09613	1	1	HaiMa09613	0
CC	GO:0005737	cytoplasm	3/21	446/3635	0.485541798445459	0.638154223769341	HaiMa04852/HaiMa16365/HaiMa16022	HaiMa04852/HaiMa16365/HaiMa16022	3	1	HaiMa16022	2	HaiMa04852/HaiMa16365
CC	GO:0044446	intracellular organelle part	3/21	448/3635	0.488678224716774	0.638154223769341	HaiMa16365/HaiMa09613/HaiMa18204	HaiMa16365/HaiMa09613/HaiMa18204	3	1	HaiMa09613	2	HaiMa16365/HaiMa18204
CC	GO:0044422	organelle part	3/21	451/3635	0.493368848067466	0.638154223769341	HaiMa16365/HaiMa09613/HaiMa18204	HaiMa16365/HaiMa09613/HaiMa18204	3	1	HaiMa09613	2	HaiMa16365/HaiMa18204
CC	GO:1990904	ribonucleoprotein complex	1/21	124/3635	0.518534492196221	0.638154223769341	HaiMa04852	HaiMa04852	1	0		1	HaiMa04852
CC	GO:0044430	cytoskeletal part	1/21	127/3635	0.527124581961042	0.638154223769341	HaiMa09613	HaiMa09613	1	1	HaiMa09613	0
CC	GO:0005856	cytoskeleton	1/21	156/3635	0.602972218061912	0.638154223769341	HaiMa09613	HaiMa09613	1	1	HaiMa09613	0
CC	GO:0044444	cytoplasmic part	2/21	343/3635	0.603009768867295	0.638154223769341	HaiMa04852/HaiMa16365	HaiMa04852/HaiMa16365	2	0		2	HaiMa04852/HaiMa16365
CC	GO:0043228	non-membrane-bounded organelle	2/21	350/3635	0.614518882148254	0.638154223769341	HaiMa09613/HaiMa18204	HaiMa09613/HaiMa18204	2	1	HaiMa09613	1	HaiMa18204
CC	GO:0043232	intracellular non-membrane-bounded organelle	2/21	350/3635	0.614518882148254	0.638154223769341	HaiMa09613/HaiMa18204	HaiMa09613/HaiMa18204	2	1	HaiMa09613	1	HaiMa18204
CC	GO:0005634	nucleus	2/21	465/3635	0.770522377176708	0.770522377176708	HaiMa03226/HaiMa09664	HaiMa03226/HaiMa09664	2	2	HaiMa03226/HaiMa09664	0
MF	GO:0005520	insulin-like growth factor binding	3/69	25/9704	0.000707458089865485	0.0246660279844061	HaiMa22778/HaiMa03419/HaiMa20118	HaiMa22778/HaiMa03419/HaiMa20118	3	3	HaiMa22778/HaiMa03419/HaiMa20118	0
MF	GO:0019838	growth factor binding	3/69	26/9704	0.000795678322077616	0.0246660279844061	HaiMa22778/HaiMa03419/HaiMa20118	HaiMa22778/HaiMa03419/HaiMa20118	3	3	HaiMa22778/HaiMa03419/HaiMa20118	0
MF	GO:0003700	DNA-binding transcription factor activity	7/69	322/9704	0.00768406589757346	0.147304506386442	HaiMa02763/HaiMa23339/HaiMa09060/HaiMa13554/HaiMa22031/HaiMa22350/HaiMa07849	HaiMa02763/HaiMa23339/HaiMa09060/HaiMa13554/HaiMa22031/HaiMa22350/HaiMa07849	7	7	HaiMa02763/HaiMa23339/HaiMa09060/HaiMa13554/HaiMa22031/HaiMa22350/HaiMa07849	0
MF	GO:0052689	carboxylic ester hydrolase activity	2/69	23/9704	0.0114485365488668	0.147304506386442	HaiMa10209/novel.747	HaiMa10209/-	2	1	novel.747	1	HaiMa10209
MF	GO:0003723	RNA binding	5/69	197/9704	0.0128971728357917	0.147304506386442	HaiMa11163/HaiMa04852/HaiMa03810/HaiMa05423/HaiMa13031	HaiMa11163/HaiMa04852/HaiMa03810/HaiMa05423/HaiMa13031	5	1	HaiMa03810	4	HaiMa11163/HaiMa04852/HaiMa05423/HaiMa13031
MF	GO:0140110	transcription regulator activity	7/69	363/9704	0.0142552748115912	0.147304506386442	HaiMa02763/HaiMa23339/HaiMa09060/HaiMa13554/HaiMa22031/HaiMa22350/HaiMa07849	HaiMa02763/HaiMa23339/HaiMa09060/HaiMa13554/HaiMa22031/HaiMa22350/HaiMa07849	7	7	HaiMa02763/HaiMa23339/HaiMa09060/HaiMa13554/HaiMa22031/HaiMa22350/HaiMa07849	0
MF	GO:0016705	oxidoreductase activity, acting on paired donors, with incorporation or reduction of molecular oxygen	3/69	88/9704	0.0245696618537438	0.217617004990302	HaiMa07061/HaiMa21237/HaiMa14839	HaiMa07061/HaiMa21237/HaiMa14839	3	0		3	HaiMa07061/HaiMa21237/HaiMa14839
MF	GO:0008138	protein tyrosine/serine/threonine phosphatase activity	2/69	42/9704	0.0357389495910579	0.231342493902215	HaiMa13077/HaiMa19427	HaiMa13077/HaiMa19427	2	2	HaiMa13077/HaiMa19427	0
MF	GO:0016616	oxidoreductase activity, acting on the CH-OH group of donors, NAD or NADP as acceptor	2/69	42/9704	0.0357389495910579	0.231342493902215	novel.387/HaiMa05705	-/HaiMa05705	2	1	HaiMa05705	1	novel.387
MF	GO:0016614	oxidoreductase activity, acting on CH-OH group of donors	2/69	43/9704	0.0373133054680992	0.231342493902215	novel.387/HaiMa05705	-/HaiMa05705	2	1	HaiMa05705	1	novel.387
MF	GO:0016491	oxidoreductase activity	6/69	395/9704	0.0611890977503795	0.30533636729265	novel.387/HaiMa07061/HaiMa21237/HaiMa05705/HaiMa04963/HaiMa14839	-/HaiMa07061/HaiMa21237/HaiMa05705/HaiMa04963/HaiMa14839	6	1	HaiMa05705	5	novel.387/HaiMa07061/HaiMa21237/HaiMa04963/HaiMa14839
MF	GO:0016765	transferase activity, transferring alkyl or aryl (other than methyl) groups	1/69	11/9704	0.0755304690473803	0.30533636729265	HaiMa20233	HaiMa20233	1	0		1	HaiMa20233
MF	GO:0005506	iron ion binding	2/69	67/9704	0.082032009196978	0.30533636729265	HaiMa07061/HaiMa14839	HaiMa07061/HaiMa14839	2	0		2	HaiMa07061/HaiMa14839
MF	GO:0008443	phosphofructokinase activity	1/69	12/9704	0.0821113415982652	0.30533636729265	HaiMa07151	HaiMa07151	1	1	HaiMa07151	0
MF	GO:0009982	pseudouridine synthase activity	1/69	12/9704	0.0821113415982652	0.30533636729265	HaiMa05423	HaiMa05423	1	0		1	HaiMa05423
MF	GO:0019200	carbohydrate kinase activity	1/69	12/9704	0.0821113415982652	0.30533636729265	HaiMa07151	HaiMa07151	1	1	HaiMa07151	0
MF	GO:0016746	transferase activity, transferring acyl groups	2/69	68/9704	0.0841419724049798	0.30533636729265	HaiMa11163/HaiMa14641	HaiMa11163/HaiMa14641	2	1	HaiMa14641	1	HaiMa11163
MF	GO:0004713	protein tyrosine kinase activity	1/69	13/9704	0.088646042117221	0.30533636729265	HaiMa12448	HaiMa12448	1	1	HaiMa12448	0
MF	GO:0004497	monooxygenase activity	1/69	15/9704	0.101578201750718	0.331465710976028	HaiMa21237	HaiMa21237	1	0		1	HaiMa21237
MF	GO:0020037	heme binding	2/69	79/9704	0.108375588610048	0.335964324691149	HaiMa07061/HaiMa14839	HaiMa07061/HaiMa14839	2	0		2	HaiMa07061/HaiMa14839
MF	GO:0046906	tetrapyrrole binding	2/69	82/9704	0.115277593825416	0.340343372246467	HaiMa07061/HaiMa14839	HaiMa07061/HaiMa14839	2	0		2	HaiMa07061/HaiMa14839
MF	GO:0003743	translation initiation factor activity	1/69	19/9704	0.126902357296952	0.356720475707308	HaiMa13031	HaiMa13031	1	0		1	HaiMa13031
MF	GO:0016866	intramolecular transferase activity	1/69	21/9704	0.13929930615487	0.356720475707308	HaiMa05423	HaiMa05423	1	0		1	HaiMa05423
MF	GO:0019199	transmembrane receptor protein kinase activity	1/69	21/9704	0.13929930615487	0.356720475707308	HaiMa12448	HaiMa12448	1	1	HaiMa12448	0
MF	GO:0004721	phosphoprotein phosphatase activity	2/69	95/9704	0.146365241426058	0.356720475707308	HaiMa13077/HaiMa19427	HaiMa13077/HaiMa19427	2	2	HaiMa13077/HaiMa19427	0
MF	GO:0016788	hydrolase activity, acting on ester bonds	4/69	289/9704	0.149592457554678	0.356720475707308	HaiMa13077/HaiMa19427/HaiMa10209/novel.747	HaiMa13077/HaiMa19427/HaiMa10209/-	4	3	HaiMa13077/HaiMa19427/novel.747	1	HaiMa10209
MF	GO:0016791	phosphatase activity	2/69	112/9704	0.189194549561875	0.422518638742411	HaiMa13077/HaiMa19427	HaiMa13077/HaiMa19427	2	2	HaiMa13077/HaiMa19427	0
MF	GO:0004386	helicase activity	1/69	31/9704	0.198728829010527	0.422518638742411	HaiMa11163	HaiMa11163	1	0		1	HaiMa11163
MF	GO:0008135	translation factor activity, RNA binding	1/69	31/9704	0.198728829010527	0.422518638742411	HaiMa13031	HaiMa13031	1	0		1	HaiMa13031
MF	GO:0016298	lipase activity	1/69	32/9704	0.204444502617295	0.422518638742411	novel.747	-	1	1	novel.747	0
MF	GO:0050660	flavin adenine dinucleotide binding	1/69	36/9704	0.226908125153515	0.445510206741256	HaiMa21237	HaiMa21237	1	0		1	HaiMa21237
MF	GO:0048037	cofactor binding	3/69	233/9704	0.229940751866455	0.445510206741256	HaiMa07061/HaiMa21237/HaiMa14839	HaiMa07061/HaiMa21237/HaiMa14839	3	0		3	HaiMa07061/HaiMa21237/HaiMa14839
MF	GO:0015293	symporter activity	1/69	53/9704	0.315606158399653	0.592957024872075	HaiMa24723	HaiMa24723	1	0		1	HaiMa24723
MF	GO:0016853	isomerase activity	1/69	57/9704	0.334972580627027	0.593223307179788	HaiMa05423	HaiMa05423	1	0		1	HaiMa05423
MF	GO:0043565	sequence-specific DNA binding	2/69	170/9704	0.341452403868835	0.593223307179788	HaiMa13554/HaiMa22031	HaiMa13554/HaiMa22031	2	2	HaiMa13554/HaiMa22031	0
MF	GO:0140101	catalytic activity, acting on a tRNA	1/69	59/9704	0.344452242878587	0.593223307179788	HaiMa10209	HaiMa10209	1	0		1	HaiMa10209
MF	GO:0042578	phosphoric ester hydrolase activity	2/69	178/9704	0.362156034957715	0.606856058577792	HaiMa13077/HaiMa19427	HaiMa13077/HaiMa19427	2	2	HaiMa13077/HaiMa19427	0
MF	GO:0016829	lyase activity	1/69	69/9704	0.38988910537088	0.631131936512391	HaiMa04721	HaiMa04721	1	1	HaiMa04721	0
MF	GO:0005179	hormone activity	1/69	71/9704	0.398596750843379	0.631131936512391	HaiMa14223	HaiMa14223	1	0		1	HaiMa14223
MF	GO:0015291	secondary active transmembrane transporter activity	1/69	73/9704	0.407181894524123	0.631131936512391	HaiMa24723	HaiMa24723	1	0		1	HaiMa24723
MF	GO:0008168	methyltransferase activity	1/69	100/9704	0.511914776734325	0.755196506813788	HaiMa15812	HaiMa15812	1	1	HaiMa15812	0
MF	GO:0046983	protein dimerization activity	2/69	244/9704	0.521182416597941	0.755196506813788	HaiMa01668/novel.357	HaiMa01668/-	2	2	HaiMa01668/novel.357	0
MF	GO:0016741	transferase activity, transferring one-carbon groups	1/69	106/9704	0.532585667496411	0.755196506813788	HaiMa15812	HaiMa15812	1	1	HaiMa15812	0
MF	GO:0008289	lipid binding	1/69	107/9704	0.535945908061398	0.755196506813788	HaiMa23506	HaiMa23506	1	1	HaiMa23506	0
MF	GO:0140098	catalytic activity, acting on RNA	1/69	117/9704	0.568265866126212	0.761837247460039	HaiMa10209	HaiMa10209	1	0		1	HaiMa10209
MF	GO:0022804	active transmembrane transporter activity	1/69	118/9704	0.571373163011295	0.761837247460039	HaiMa24723	HaiMa24723	1	0		1	HaiMa24723
MF	GO:0050662	coenzyme binding	1/69	120/9704	0.577521784364868	0.761837247460039	HaiMa21237	HaiMa21237	1	0		1	HaiMa21237
MF	GO:0003774	motor activity	1/69	134/9704	0.61819446961296	0.79850118991674	HaiMa09613	HaiMa09613	1	1	HaiMa09613	0
MF	GO:0030545	receptor regulator activity	1/69	181/9704	0.728492607910099	0.903330833808523	HaiMa14223	HaiMa14223	1	0		1	HaiMa14223
MF	GO:0048018	receptor ligand activity	1/69	181/9704	0.728492607910099	0.903330833808523	HaiMa14223	HaiMa14223	1	0		1	HaiMa14223
MF	GO:0005102	signaling receptor binding	1/69	250/9704	0.835909982029673	0.914498546428214	HaiMa14223	HaiMa14223	1	0		1	HaiMa14223
MF	GO:0046914	transition metal ion binding	2/69	455/9704	0.841099768300167	0.914498546428214	HaiMa07061/HaiMa14839	HaiMa07061/HaiMa14839	2	0		2	HaiMa07061/HaiMa14839
MF	GO:0017111	nucleoside-triphosphatase activity	2/69	475/9704	0.858329218711279	0.914498546428214	HaiMa11163/HaiMa09613	HaiMa11163/HaiMa09613	2	1	HaiMa09613	1	HaiMa11163
MF	GO:0016462	pyrophosphatase activity	2/69	484/9704	0.86552114960148	0.914498546428214	HaiMa11163/HaiMa09613	HaiMa11163/HaiMa09613	2	1	HaiMa09613	1	HaiMa11163
MF	GO:0016818	hydrolase activity, acting on acid anhydrides, in phosphorus-containing anhydrides	2/69	486/9704	0.867074048023632	0.914498546428214	HaiMa11163/HaiMa09613	HaiMa11163/HaiMa09613	2	1	HaiMa09613	1	HaiMa11163
MF	GO:0004888	transmembrane signaling receptor activity	2/69	490/9704	0.870131458993661	0.914498546428214	HaiMa12448/HaiMa12755	HaiMa12448/HaiMa12755	2	2	HaiMa12448/HaiMa12755	0
MF	GO:0016817	hydrolase activity, acting on acid anhydrides	2/69	490/9704	0.870131458993661	0.914498546428214	HaiMa11163/HaiMa09613	HaiMa11163/HaiMa09613	2	1	HaiMa09613	1	HaiMa11163
MF	GO:0015267	channel activity	1/69	282/9704	0.870248616762333	0.914498546428214	HaiMa19306	HaiMa19306	1	1	HaiMa19306	0
MF	GO:0022803	passive transmembrane transporter activity	1/69	282/9704	0.870248616762333	0.914498546428214	HaiMa19306	HaiMa19306	1	1	HaiMa19306	0
MF	GO:0005509	calcium ion binding	1/69	366/9704	0.930212505274214	0.961219588783355	HaiMa24700	HaiMa24700	1	0		1	HaiMa24700
MF	GO:0004930	G-protein-coupled receptor activity	1/69	430/9704	0.956655574694093	0.970191730709663	HaiMa12755	HaiMa12755	1	1	HaiMa12755	0
MF	GO:0098772	molecular function regulator	1/69	480/9704	0.970191730709663	0.970191730709663	HaiMa14223	HaiMa14223	1	0		1	HaiMa14223
