# Supplementary material for: Transcriptomic Analysis of Hippocampus abdominalis Larvae Under High Temperature Stress
Source: Genes (Basel). 2024 Oct 21;15(10):1345. doi: 10.3390/genes15101345 (PMC11507362; doi:10.3390/genes15101345)
Supplement: Supplementary file 1 [file genes-15-01345-s001.zip › Excel S8 GO enrichment analysis of transcriptome differentially expressed genes B24vsD18.all_GOenrich.xls]

Category	GOID	Description	GeneRatio	BgRatio	pvalue	padj	geneID	geneName	Count	Up	Up_Gene_id	Down	Down_Gene_id
BP	GO:0044283	small molecule biosynthetic process	7/93	49/5693	1.21471813880563e-05	0.00270882144953655	HaiMa21881/HaiMa07157/HaiMa03435/HaiMa23354/HaiMa18455/HaiMa20094/HaiMa17294	HaiMa21881/HaiMa07157/HaiMa03435/HaiMa23354/HaiMa18455/HaiMa20094/HaiMa17294	7	4	HaiMa07157/HaiMa03435/HaiMa18455/HaiMa17294	3	HaiMa21881/HaiMa23354/HaiMa20094
BP	GO:0051186	cofactor metabolic process	7/93	68/5693	0.000106532871750813	0.0118784152002156	novel.52/HaiMa19766/HaiMa04721/HaiMa09042/HaiMa20094/HaiMa17294/HaiMa07011	-/HaiMa19766/HaiMa04721/HaiMa09042/HaiMa20094/HaiMa17294/HaiMa07011	7	4	HaiMa04721/HaiMa09042/HaiMa17294/HaiMa07011	3	novel.52/HaiMa19766/HaiMa20094
BP	GO:0006575	cellular modified amino acid metabolic process	3/93	12/5693	0.000834487934884026	0.0489685412036791	novel.52/HaiMa04721/HaiMa20094	-/HaiMa04721/HaiMa20094	3	1	HaiMa04721	2	novel.52/HaiMa20094
BP	GO:0046434	organophosphate catabolic process	4/93	27/5693	0.000878359483474064	0.0489685412036791	HaiMa21881/HaiMa23354/HaiMa06698/HaiMa17294	HaiMa21881/HaiMa23354/HaiMa06698/HaiMa17294	4	2	HaiMa06698/HaiMa17294	2	HaiMa21881/HaiMa23354
BP	GO:0043603	cellular amide metabolic process	9/93	176/5693	0.00216678340919317	0.0591651389977968	novel.52/HaiMa09950/HaiMa12881/HaiMa13031/HaiMa04721/HaiMa24155/HaiMa06837/HaiMa20094/HaiMa13694	-/HaiMa09950/HaiMa12881/HaiMa13031/HaiMa04721/HaiMa24155/HaiMa06837/HaiMa20094/HaiMa13694	9	2	HaiMa04721/HaiMa13694	7	novel.52/HaiMa09950/HaiMa12881/HaiMa13031/HaiMa24155/HaiMa06837/HaiMa20094
BP	GO:0000278	mitotic cell cycle	3/93	17/5693	0.0024310030122852	0.0591651389977968	HaiMa18204/HaiMa21080/HaiMa17099	HaiMa18204/HaiMa21080/HaiMa17099	3	0		3	HaiMa18204/HaiMa21080/HaiMa17099
BP	GO:0044270	cellular nitrogen compound catabolic process	4/93	36/5693	0.00263550177375022	0.0591651389977968	HaiMa21881/HaiMa23354/HaiMa09042/HaiMa17294	HaiMa21881/HaiMa23354/HaiMa09042/HaiMa17294	4	2	HaiMa09042/HaiMa17294	2	HaiMa21881/HaiMa23354
BP	GO:0046700	heterocycle catabolic process	4/93	36/5693	0.00263550177375022	0.0591651389977968	HaiMa21881/HaiMa23354/HaiMa09042/HaiMa17294	HaiMa21881/HaiMa23354/HaiMa09042/HaiMa17294	4	2	HaiMa09042/HaiMa17294	2	HaiMa21881/HaiMa23354
BP	GO:0006413	translational initiation	3/93	18/5693	0.00288292534549746	0.0591651389977968	HaiMa13031/HaiMa24155/HaiMa13694	HaiMa13031/HaiMa24155/HaiMa13694	3	1	HaiMa13694	2	HaiMa13031/HaiMa24155
BP	GO:0019439	aromatic compound catabolic process	4/93	37/5693	0.00291845977119177	0.0591651389977968	HaiMa21881/HaiMa23354/HaiMa09042/HaiMa17294	HaiMa21881/HaiMa23354/HaiMa09042/HaiMa17294	4	2	HaiMa09042/HaiMa17294	2	HaiMa21881/HaiMa23354
BP	GO:1901361	organic cyclic compound catabolic process	4/93	37/5693	0.00291845977119177	0.0591651389977968	HaiMa21881/HaiMa23354/HaiMa09042/HaiMa17294	HaiMa21881/HaiMa23354/HaiMa09042/HaiMa17294	4	2	HaiMa09042/HaiMa17294	2	HaiMa21881/HaiMa23354
BP	GO:0006790	sulfur compound metabolic process	3/93	20/5693	0.00393361924118776	0.0730997575654058	novel.52/HaiMa19766/HaiMa04721	-/HaiMa19766/HaiMa04721	3	1	HaiMa04721	2	novel.52/HaiMa19766
BP	GO:1901292	nucleoside phosphate catabolic process	3/93	21/5693	0.00453541168523353	0.0777997542928521	HaiMa21881/HaiMa23354/HaiMa17294	HaiMa21881/HaiMa23354/HaiMa17294	3	1	HaiMa17294	2	HaiMa21881/HaiMa23354
BP	GO:0034404	nucleobase-containing small molecule biosynthetic process	3/93	22/5693	0.00518999666292572	0.0814071008160324	HaiMa21881/HaiMa23354/HaiMa17294	HaiMa21881/HaiMa23354/HaiMa17294	3	1	HaiMa17294	2	HaiMa21881/HaiMa23354
BP	GO:0043604	amide biosynthetic process	8/93	166/5693	0.00547581395623536	0.0814071008160324	novel.52/HaiMa09950/HaiMa12881/HaiMa13031/HaiMa24155/HaiMa06837/HaiMa20094/HaiMa13694	-/HaiMa09950/HaiMa12881/HaiMa13031/HaiMa24155/HaiMa06837/HaiMa20094/HaiMa13694	8	1	HaiMa13694	7	novel.52/HaiMa09950/HaiMa12881/HaiMa13031/HaiMa24155/HaiMa06837/HaiMa20094
BP	GO:0006518	peptide metabolic process	8/93	168/5693	0.00588077863416924	0.0819633522137337	novel.52/HaiMa09950/HaiMa12881/HaiMa13031/HaiMa04721/HaiMa24155/HaiMa06837/HaiMa13694	-/HaiMa09950/HaiMa12881/HaiMa13031/HaiMa04721/HaiMa24155/HaiMa06837/HaiMa13694	8	2	HaiMa04721/HaiMa13694	6	novel.52/HaiMa09950/HaiMa12881/HaiMa13031/HaiMa24155/HaiMa06837
BP	GO:0044281	small molecule metabolic process	10/93	245/5693	0.0063122043770375	0.0828012691811389	HaiMa21881/HaiMa07157/HaiMa12881/HaiMa07151/HaiMa03435/HaiMa23354/HaiMa18455/HaiMa06837/HaiMa20094/HaiMa17294	HaiMa21881/HaiMa07157/HaiMa12881/HaiMa07151/HaiMa03435/HaiMa23354/HaiMa18455/HaiMa06837/HaiMa20094/HaiMa17294	10	5	HaiMa07157/HaiMa07151/HaiMa03435/HaiMa18455/HaiMa17294	5	HaiMa21881/HaiMa12881/HaiMa23354/HaiMa06837/HaiMa20094
BP	GO:0051188	cofactor biosynthetic process	4/93	47/5693	0.00696281502376247	0.0862615416832795	novel.52/HaiMa19766/HaiMa20094/HaiMa17294	-/HaiMa19766/HaiMa20094/HaiMa17294	4	1	HaiMa17294	3	novel.52/HaiMa19766/HaiMa20094
BP	GO:1901575	organic substance catabolic process	6/93	110/5693	0.00887021490599777	0.104108311791447	HaiMa21881/HaiMa04721/HaiMa23354/HaiMa06698/HaiMa09042/HaiMa17294	HaiMa21881/HaiMa04721/HaiMa23354/HaiMa06698/HaiMa09042/HaiMa17294	6	4	HaiMa04721/HaiMa06698/HaiMa09042/HaiMa17294	2	HaiMa21881/HaiMa23354
BP	GO:0016053	organic acid biosynthetic process	3/93	28/5693	0.0102885931032886	0.109255060096827	HaiMa18455/HaiMa20094/HaiMa17294	HaiMa18455/HaiMa20094/HaiMa17294	3	2	HaiMa18455/HaiMa17294	1	HaiMa20094
BP	GO:0046394	carboxylic acid biosynthetic process	3/93	28/5693	0.0102885931032886	0.109255060096827	HaiMa18455/HaiMa20094/HaiMa17294	HaiMa18455/HaiMa20094/HaiMa17294	3	2	HaiMa18455/HaiMa17294	1	HaiMa20094
BP	GO:0006778	porphyrin-containing compound metabolic process	2/93	10/5693	0.0109094194911854	0.110581843024288	HaiMa09042/HaiMa07011	HaiMa09042/HaiMa07011	2	2	HaiMa09042/HaiMa07011	0
BP	GO:0034655	nucleobase-containing compound catabolic process	3/93	30/5693	0.0124553741476281	0.116711212194706	HaiMa21881/HaiMa23354/HaiMa17294	HaiMa21881/HaiMa23354/HaiMa17294	3	1	HaiMa17294	2	HaiMa21881/HaiMa23354
BP	GO:0140014	mitotic nuclear division	2/93	11/5693	0.0131929929440407	0.116711212194706	HaiMa18204/HaiMa21080	HaiMa18204/HaiMa21080	2	0		2	HaiMa18204/HaiMa21080
BP	GO:0009056	catabolic process	6/93	120/5693	0.0132903441751048	0.116711212194706	HaiMa21881/HaiMa04721/HaiMa23354/HaiMa06698/HaiMa09042/HaiMa17294	HaiMa21881/HaiMa04721/HaiMa23354/HaiMa06698/HaiMa09042/HaiMa17294	6	4	HaiMa04721/HaiMa06698/HaiMa09042/HaiMa17294	2	HaiMa21881/HaiMa23354
BP	GO:0009451	RNA modification	3/93	32/5693	0.014864362438176	0.116711212194706	HaiMa13666/HaiMa05423/HaiMa13509	HaiMa13666/HaiMa05423/HaiMa13509	3	0		3	HaiMa13666/HaiMa05423/HaiMa13509
BP	GO:0006066	alcohol metabolic process	2/93	12/5693	0.0156646939458721	0.116711212194706	HaiMa07157/HaiMa03435	HaiMa07157/HaiMa03435	2	2	HaiMa07157/HaiMa03435	0
BP	GO:0043043	peptide biosynthetic process	7/93	162/5693	0.0162142616778653	0.116711212194706	novel.52/HaiMa09950/HaiMa12881/HaiMa13031/HaiMa24155/HaiMa06837/HaiMa13694	-/HaiMa09950/HaiMa12881/HaiMa13031/HaiMa24155/HaiMa06837/HaiMa13694	7	1	HaiMa13694	6	novel.52/HaiMa09950/HaiMa12881/HaiMa13031/HaiMa24155/HaiMa06837
BP	GO:0006915	apoptotic process	4/93	61/5693	0.0171427071643549	0.116711212194706	HaiMa24107/HaiMa20418/HaiMa04869/HaiMa19922	HaiMa24107/HaiMa20418/HaiMa04869/HaiMa19922	4	4	HaiMa24107/HaiMa20418/HaiMa04869/HaiMa19922	0
BP	GO:0008219	cell death	4/93	61/5693	0.0171427071643549	0.116711212194706	HaiMa24107/HaiMa20418/HaiMa04869/HaiMa19922	HaiMa24107/HaiMa20418/HaiMa04869/HaiMa19922	4	4	HaiMa24107/HaiMa20418/HaiMa04869/HaiMa19922	0
BP	GO:0012501	programmed cell death	4/93	61/5693	0.0171427071643549	0.116711212194706	HaiMa24107/HaiMa20418/HaiMa04869/HaiMa19922	HaiMa24107/HaiMa20418/HaiMa04869/HaiMa19922	4	4	HaiMa24107/HaiMa20418/HaiMa04869/HaiMa19922	0
BP	GO:0016311	dephosphorylation	5/93	94/5693	0.0183114228538902	0.116711212194706	HaiMa15085/HaiMa00793/HaiMa19427/HaiMa20859/HaiMa13077	HaiMa15085/HaiMa00793/HaiMa19427/HaiMa20859/HaiMa13077	5	4	HaiMa00793/HaiMa19427/HaiMa20859/HaiMa13077	1	HaiMa15085
BP	GO:0006261	DNA-dependent DNA replication	2/93	13/5693	0.0183179032592587	0.116711212194706	HaiMa09041/HaiMa24441	HaiMa09041/HaiMa24441	2	0		2	HaiMa09041/HaiMa24441
BP	GO:0098813	nuclear chromosome segregation	2/93	13/5693	0.0183179032592587	0.116711212194706	HaiMa18204/HaiMa21080	HaiMa18204/HaiMa21080	2	0		2	HaiMa18204/HaiMa21080
BP	GO:1901615	organic hydroxy compound metabolic process	2/93	13/5693	0.0183179032592587	0.116711212194706	HaiMa07157/HaiMa03435	HaiMa07157/HaiMa03435	2	2	HaiMa07157/HaiMa03435	0
BP	GO:0001522	pseudouridine synthesis	2/93	14/5693	0.0211461636624679	0.124094592019219	HaiMa05423/HaiMa13509	HaiMa05423/HaiMa13509	2	0		2	HaiMa05423/HaiMa13509
BP	GO:0007059	chromosome segregation	2/93	14/5693	0.0211461636624679	0.124094592019219	HaiMa18204/HaiMa21080	HaiMa18204/HaiMa21080	2	0		2	HaiMa18204/HaiMa21080
BP	GO:0048585	negative regulation of response to stimulus	2/93	14/5693	0.0211461636624679	0.124094592019219	HaiMa09836/HaiMa16022	HaiMa09836/HaiMa16022	2	2	HaiMa09836/HaiMa16022	0
BP	GO:0006260	DNA replication	3/93	37/5693	0.0219653242662932	0.125082239946337	HaiMa19420/HaiMa09041/HaiMa24441	HaiMa19420/HaiMa09041/HaiMa24441	3	0		3	HaiMa19420/HaiMa09041/HaiMa24441
BP	GO:0009141	nucleoside triphosphate metabolic process	3/93	38/5693	0.0235719344064185	0.125082239946337	HaiMa21881/HaiMa23354/HaiMa17294	HaiMa21881/HaiMa23354/HaiMa17294	3	1	HaiMa17294	2	HaiMa21881/HaiMa23354
BP	GO:0000280	nuclear division	2/93	15/5693	0.0241431765149996	0.125082239946337	HaiMa18204/HaiMa21080	HaiMa18204/HaiMa21080	2	0		2	HaiMa18204/HaiMa21080
BP	GO:0033013	tetrapyrrole metabolic process	2/93	15/5693	0.0241431765149996	0.125082239946337	HaiMa09042/HaiMa07011	HaiMa09042/HaiMa07011	2	2	HaiMa09042/HaiMa07011	0
BP	GO:1903047	mitotic cell cycle process	2/93	15/5693	0.0241431765149996	0.125082239946337	HaiMa18204/HaiMa21080	HaiMa18204/HaiMa21080	2	0		2	HaiMa18204/HaiMa21080
BP	GO:0044248	cellular catabolic process	5/93	102/5693	0.0251147613773197	0.125082239946337	HaiMa21881/HaiMa04721/HaiMa23354/HaiMa09042/HaiMa17294	HaiMa21881/HaiMa04721/HaiMa23354/HaiMa09042/HaiMa17294	5	3	HaiMa04721/HaiMa09042/HaiMa17294	2	HaiMa21881/HaiMa23354
BP	GO:0009108	coenzyme biosynthetic process	3/93	39/5693	0.025240810751503	0.125082239946337	HaiMa19766/HaiMa20094/HaiMa17294	HaiMa19766/HaiMa20094/HaiMa17294	3	1	HaiMa17294	2	HaiMa19766/HaiMa20094
BP	GO:0019752	carboxylic acid metabolic process	5/93	104/5693	0.0270386549270378	0.130246011529207	HaiMa12881/HaiMa18455/HaiMa06837/HaiMa20094/HaiMa17294	HaiMa12881/HaiMa18455/HaiMa06837/HaiMa20094/HaiMa17294	5	2	HaiMa18455/HaiMa17294	3	HaiMa12881/HaiMa06837/HaiMa20094
BP	GO:0006082	organic acid metabolic process	5/93	105/5693	0.0280350159345379	0.130246011529207	HaiMa12881/HaiMa18455/HaiMa06837/HaiMa20094/HaiMa17294	HaiMa12881/HaiMa18455/HaiMa06837/HaiMa20094/HaiMa17294	5	2	HaiMa18455/HaiMa17294	3	HaiMa12881/HaiMa06837/HaiMa20094
BP	GO:0043436	oxoacid metabolic process	5/93	105/5693	0.0280350159345379	0.130246011529207	HaiMa12881/HaiMa18455/HaiMa06837/HaiMa20094/HaiMa17294	HaiMa12881/HaiMa18455/HaiMa06837/HaiMa20094/HaiMa17294	5	2	HaiMa18455/HaiMa17294	3	HaiMa12881/HaiMa06837/HaiMa20094
BP	GO:0048285	organelle fission	2/93	18/5693	0.0340860518275229	0.153938683256941	HaiMa18204/HaiMa21080	HaiMa18204/HaiMa21080	2	0		2	HaiMa18204/HaiMa21080
BP	GO:0006732	coenzyme metabolic process	3/93	44/5693	0.0345153998333948	0.153938683256941	HaiMa19766/HaiMa20094/HaiMa17294	HaiMa19766/HaiMa20094/HaiMa17294	3	1	HaiMa17294	2	HaiMa19766/HaiMa20094
BP	GO:0019318	hexose metabolic process	2/93	19/5693	0.0376981432144238	0.161110891643567	HaiMa07151/HaiMa17294	HaiMa07151/HaiMa17294	2	2	HaiMa07151/HaiMa17294	0
BP	GO:0072330	monocarboxylic acid biosynthetic process	2/93	19/5693	0.0376981432144238	0.161110891643567	HaiMa18455/HaiMa17294	HaiMa18455/HaiMa17294	2	2	HaiMa18455/HaiMa17294	0
BP	GO:1901566	organonitrogen compound biosynthetic process	10/93	325/5693	0.0382909294040764	0.161110891643567	HaiMa01872/novel.52/HaiMa09950/HaiMa12881/HaiMa13031/HaiMa24155/HaiMa06837/HaiMa20094/HaiMa17294/HaiMa13694	HaiMa01872/-/HaiMa09950/HaiMa12881/HaiMa13031/HaiMa24155/HaiMa06837/HaiMa20094/HaiMa17294/HaiMa13694	10	2	HaiMa17294/HaiMa13694	8	HaiMa01872/novel.52/HaiMa09950/HaiMa12881/HaiMa13031/HaiMa24155/HaiMa06837/HaiMa20094
BP	GO:0006412	translation	6/93	159/5693	0.0449375644787201	0.183814754420038	HaiMa09950/HaiMa12881/HaiMa13031/HaiMa24155/HaiMa06837/HaiMa13694	HaiMa09950/HaiMa12881/HaiMa13031/HaiMa24155/HaiMa06837/HaiMa13694	6	1	HaiMa13694	5	HaiMa09950/HaiMa12881/HaiMa13031/HaiMa24155/HaiMa06837
BP	GO:0005996	monosaccharide metabolic process	2/93	21/5693	0.045335477547543	0.183814754420038	HaiMa07151/HaiMa17294	HaiMa07151/HaiMa17294	2	2	HaiMa07151/HaiMa17294	0
BP	GO:0019637	organophosphate metabolic process	6/93	164/5693	0.050910224297304	0.195169105606056	HaiMa21881/HaiMa07157/HaiMa03435/HaiMa23354/HaiMa06698/HaiMa17294	HaiMa21881/HaiMa07157/HaiMa03435/HaiMa23354/HaiMa06698/HaiMa17294	6	4	HaiMa07157/HaiMa03435/HaiMa06698/HaiMa17294	2	HaiMa21881/HaiMa23354
BP	GO:0034660	ncRNA metabolic process	4/93	86/5693	0.0514152032677863	0.195169105606056	HaiMa13666/HaiMa12881/HaiMa05632/HaiMa06837	HaiMa13666/HaiMa12881/HaiMa05632/HaiMa06837	4	0		4	HaiMa13666/HaiMa12881/HaiMa05632/HaiMa06837
BP	GO:0010941	regulation of cell death	3/93	52/5693	0.0525118669792079	0.195169105606056	HaiMa24107/HaiMa20418/HaiMa19922	HaiMa24107/HaiMa20418/HaiMa19922	3	3	HaiMa24107/HaiMa20418/HaiMa19922	0
BP	GO:0042981	regulation of apoptotic process	3/93	52/5693	0.0525118669792079	0.195169105606056	HaiMa24107/HaiMa20418/HaiMa19922	HaiMa24107/HaiMa20418/HaiMa19922	3	3	HaiMa24107/HaiMa20418/HaiMa19922	0
BP	GO:0043067	regulation of programmed cell death	3/93	52/5693	0.0525118669792079	0.195169105606056	HaiMa24107/HaiMa20418/HaiMa19922	HaiMa24107/HaiMa20418/HaiMa19922	3	3	HaiMa24107/HaiMa20418/HaiMa19922	0
BP	GO:0007049	cell cycle	3/93	53/5693	0.0550257065156479	0.201159550049008	HaiMa18204/HaiMa21080/HaiMa17099	HaiMa18204/HaiMa21080/HaiMa17099	3	0		3	HaiMa18204/HaiMa21080/HaiMa17099
BP	GO:0048523	negative regulation of cellular process	3/93	56/5693	0.0629060561594112	0.226258879412076	HaiMa09836/HaiMa16022/HaiMa13694	HaiMa09836/HaiMa16022/HaiMa13694	3	3	HaiMa09836/HaiMa16022/HaiMa13694	0
BP	GO:0032787	monocarboxylic acid metabolic process	2/93	26/5693	0.0665955179745165	0.232043757942456	HaiMa18455/HaiMa17294	HaiMa18455/HaiMa17294	2	2	HaiMa18455/HaiMa17294	0
BP	GO:0042254	ribosome biogenesis	2/93	26/5693	0.0665955179745165	0.232043757942456	HaiMa05632/HaiMa13509	HaiMa05632/HaiMa13509	2	0		2	HaiMa05632/HaiMa13509
BP	GO:0048519	negative regulation of biological process	3/93	68/5693	0.0991703625784234	0.340010034769725	HaiMa09836/HaiMa16022/HaiMa13694	HaiMa09836/HaiMa16022/HaiMa13694	3	3	HaiMa09836/HaiMa16022/HaiMa13694	0
BP	GO:0022613	ribonucleoprotein complex biogenesis	2/93	33/5693	0.10063077262243	0.340010034769725	HaiMa05632/HaiMa13509	HaiMa05632/HaiMa13509	2	0		2	HaiMa05632/HaiMa13509
BP	GO:0006399	tRNA metabolic process	3/93	69/5693	0.1025078504339	0.341182845474026	HaiMa13666/HaiMa12881/HaiMa06837	HaiMa13666/HaiMa12881/HaiMa06837	3	0		3	HaiMa13666/HaiMa12881/HaiMa06837
BP	GO:0006418	tRNA aminoacylation for protein translation	2/93	36/5693	0.116424648097361	0.381804360672227	HaiMa12881/HaiMa06837	HaiMa12881/HaiMa06837	2	0		2	HaiMa12881/HaiMa06837
BP	GO:0022402	cell cycle process	2/93	38/5693	0.127280678708097	0.411356396404428	HaiMa18204/HaiMa21080	HaiMa18204/HaiMa21080	2	0		2	HaiMa18204/HaiMa21080
BP	GO:0043038	amino acid activation	2/93	40/5693	0.138366055226859	0.434586342473092	HaiMa12881/HaiMa06837	HaiMa12881/HaiMa06837	2	0		2	HaiMa12881/HaiMa06837
BP	GO:0043039	tRNA aminoacylation	2/93	40/5693	0.138366055226859	0.434586342473092	HaiMa12881/HaiMa06837	HaiMa12881/HaiMa06837	2	0		2	HaiMa12881/HaiMa06837
BP	GO:0006270	DNA replication initiation	1/93	10/5693	0.151969723106151	0.445911161219365	HaiMa09041	HaiMa09041	1	0		1	HaiMa09041
BP	GO:0006605	protein targeting	1/93	10/5693	0.151969723106151	0.445911161219365	HaiMa04852	HaiMa04852	1	0		1	HaiMa04852
BP	GO:0007169	transmembrane receptor protein tyrosine kinase signaling pathway	1/93	10/5693	0.151969723106151	0.445911161219365	HaiMa09836	HaiMa09836	1	1	HaiMa09836	0
BP	GO:0070972	protein localization to endoplasmic reticulum	1/93	10/5693	0.151969723106151	0.445911161219365	HaiMa04852	HaiMa04852	1	0		1	HaiMa04852
BP	GO:0090150	establishment of protein localization to membrane	1/93	10/5693	0.151969723106151	0.445911161219365	HaiMa04852	HaiMa04852	1	0		1	HaiMa04852
BP	GO:0055114	oxidation-reduction process	9/93	378/5693	0.162671372279418	0.465426052802984	HaiMa07061/HaiMa05035/HaiMa10464/HaiMa03314/HaiMa07415/HaiMa06698/HaiMa16406/HaiMa09042/HaiMa20094	HaiMa07061/HaiMa05035/HaiMa10464/HaiMa03314/HaiMa07415/HaiMa06698/HaiMa16406/HaiMa09042/HaiMa20094	9	4	HaiMa05035/HaiMa10464/HaiMa06698/HaiMa09042	5	HaiMa07061/HaiMa03314/HaiMa07415/HaiMa16406/HaiMa20094
BP	GO:0072657	protein localization to membrane	1/93	11/5693	0.165847396122363	0.465426052802984	HaiMa04852	HaiMa04852	1	0		1	HaiMa04852
BP	GO:0034470	ncRNA processing	2/93	46/5693	0.17274681680862	0.465426052802984	HaiMa13666/HaiMa05632	HaiMa13666/HaiMa05632	2	0		2	HaiMa13666/HaiMa05632
BP	GO:0010558	negative regulation of macromolecule biosynthetic process	1/93	12/5693	0.179500369047498	0.465426052802984	HaiMa13694	HaiMa13694	1	1	HaiMa13694	0
BP	GO:0031327	negative regulation of cellular biosynthetic process	1/93	12/5693	0.179500369047498	0.465426052802984	HaiMa13694	HaiMa13694	1	1	HaiMa13694	0
BP	GO:2000113	negative regulation of cellular macromolecule biosynthetic process	1/93	12/5693	0.179500369047498	0.465426052802984	HaiMa13694	HaiMa13694	1	1	HaiMa13694	0
BP	GO:0006470	protein dephosphorylation	2/93	49/5693	0.190427758549287	0.465426052802984	HaiMa15085/HaiMa20859	HaiMa15085/HaiMa20859	2	1	HaiMa20859	1	HaiMa15085
BP	GO:0042221	response to chemical	2/93	49/5693	0.190427758549287	0.465426052802984	HaiMa03226/HaiMa09836	HaiMa03226/HaiMa09836	2	2	HaiMa03226/HaiMa09836	0
BP	GO:0009890	negative regulation of biosynthetic process	1/93	13/5693	0.192932241196519	0.465426052802984	HaiMa13694	HaiMa13694	1	1	HaiMa13694	0
BP	GO:0048522	positive regulation of cellular process	2/93	50/5693	0.196376529714577	0.465426052802984	HaiMa24107/HaiMa19922	HaiMa24107/HaiMa19922	2	2	HaiMa24107/HaiMa19922	0
BP	GO:0048518	positive regulation of biological process	2/93	51/5693	0.202348815680157	0.465426052802984	HaiMa24107/HaiMa19922	HaiMa24107/HaiMa19922	2	2	HaiMa24107/HaiMa19922	0
BP	GO:0006400	tRNA modification	1/93	14/5693	0.206146554852984	0.465426052802984	HaiMa13666	HaiMa13666	1	0		1	HaiMa13666
BP	GO:0031324	negative regulation of cellular metabolic process	1/93	14/5693	0.206146554852984	0.465426052802984	HaiMa13694	HaiMa13694	1	1	HaiMa13694	0
BP	GO:0051172	negative regulation of nitrogen compound metabolic process	1/93	14/5693	0.206146554852984	0.465426052802984	HaiMa13694	HaiMa13694	1	1	HaiMa13694	0
BP	GO:0070848	response to growth factor	1/93	14/5693	0.206146554852984	0.465426052802984	HaiMa09836	HaiMa09836	1	1	HaiMa09836	0
BP	GO:0071363	cellular response to growth factor stimulus	1/93	14/5693	0.206146554852984	0.465426052802984	HaiMa09836	HaiMa09836	1	1	HaiMa09836	0
BP	GO:0017144	drug metabolic process	2/93	52/5693	0.208342293628194	0.465426052802984	HaiMa19766/HaiMa17294	HaiMa19766/HaiMa17294	2	1	HaiMa17294	1	HaiMa19766
BP	GO:0006090	pyruvate metabolic process	1/93	15/5693	0.21914679616284	0.465426052802984	HaiMa17294	HaiMa17294	1	1	HaiMa17294	0
BP	GO:0006096	glycolytic process	1/93	15/5693	0.21914679616284	0.465426052802984	HaiMa17294	HaiMa17294	1	1	HaiMa17294	0
BP	GO:0006165	nucleoside diphosphate phosphorylation	1/93	15/5693	0.21914679616284	0.465426052802984	HaiMa17294	HaiMa17294	1	1	HaiMa17294	0
BP	GO:0006757	ATP generation from ADP	1/93	15/5693	0.21914679616284	0.465426052802984	HaiMa17294	HaiMa17294	1	1	HaiMa17294	0
BP	GO:0009132	nucleoside diphosphate metabolic process	1/93	15/5693	0.21914679616284	0.465426052802984	HaiMa17294	HaiMa17294	1	1	HaiMa17294	0
BP	GO:0009135	purine nucleoside diphosphate metabolic process	1/93	15/5693	0.21914679616284	0.465426052802984	HaiMa17294	HaiMa17294	1	1	HaiMa17294	0
BP	GO:0009179	purine ribonucleoside diphosphate metabolic process	1/93	15/5693	0.21914679616284	0.465426052802984	HaiMa17294	HaiMa17294	1	1	HaiMa17294	0
BP	GO:0009185	ribonucleoside diphosphate metabolic process	1/93	15/5693	0.21914679616284	0.465426052802984	HaiMa17294	HaiMa17294	1	1	HaiMa17294	0
BP	GO:0016052	carbohydrate catabolic process	1/93	15/5693	0.21914679616284	0.465426052802984	HaiMa17294	HaiMa17294	1	1	HaiMa17294	0
BP	GO:0042866	pyruvate biosynthetic process	1/93	15/5693	0.21914679616284	0.465426052802984	HaiMa17294	HaiMa17294	1	1	HaiMa17294	0
BP	GO:0046031	ADP metabolic process	1/93	15/5693	0.21914679616284	0.465426052802984	HaiMa17294	HaiMa17294	1	1	HaiMa17294	0
BP	GO:0046939	nucleotide phosphorylation	1/93	15/5693	0.21914679616284	0.465426052802984	HaiMa17294	HaiMa17294	1	1	HaiMa17294	0
BP	GO:0006364	rRNA processing	1/93	16/5693	0.231936396014347	0.479695298647575	HaiMa05632	HaiMa05632	1	0		1	HaiMa05632
BP	GO:0016072	rRNA metabolic process	1/93	16/5693	0.231936396014347	0.479695298647575	HaiMa05632	HaiMa05632	1	0		1	HaiMa05632
BP	GO:0006753	nucleoside phosphate metabolic process	3/93	102/5693	0.232318799345014	0.479695298647575	HaiMa21881/HaiMa23354/HaiMa17294	HaiMa21881/HaiMa23354/HaiMa17294	3	1	HaiMa17294	2	HaiMa21881/HaiMa23354
BP	GO:0010629	negative regulation of gene expression	1/93	17/5693	0.244518730904371	0.497538854961602	HaiMa13694	HaiMa13694	1	1	HaiMa13694	0
BP	GO:0046907	intracellular transport	3/93	105/5693	0.245422753568503	0.497538854961602	HaiMa04852/HaiMa16365/HaiMa19968	HaiMa04852/HaiMa16365/HaiMa19968	3	0		3	HaiMa04852/HaiMa16365/HaiMa19968
BP	GO:0051649	establishment of localization in cell	3/93	106/5693	0.24981807589524	0.501886765086833	HaiMa04852/HaiMa16365/HaiMa19968	HaiMa04852/HaiMa16365/HaiMa19968	3	0		3	HaiMa04852/HaiMa16365/HaiMa19968
BP	GO:0072594	establishment of protein localization to organelle	1/93	18/5693	0.256897123791244	0.504232692608163	HaiMa04852	HaiMa04852	1	0		1	HaiMa04852
BP	GO:0015031	protein transport	3/93	108/5693	0.258645029141504	0.504232692608163	HaiMa04852/HaiMa16365/HaiMa07156	HaiMa04852/HaiMa16365/HaiMa07156	3	0		3	HaiMa04852/HaiMa16365/HaiMa07156
BP	GO:0015833	peptide transport	3/93	108/5693	0.258645029141504	0.504232692608163	HaiMa04852/HaiMa16365/HaiMa07156	HaiMa04852/HaiMa16365/HaiMa07156	3	0		3	HaiMa04852/HaiMa16365/HaiMa07156
BP	GO:0045184	establishment of protein localization	3/93	109/5693	0.263075123755034	0.504232692608163	HaiMa04852/HaiMa16365/HaiMa07156	HaiMa04852/HaiMa16365/HaiMa07156	3	0		3	HaiMa04852/HaiMa16365/HaiMa07156
BP	GO:0042886	amide transport	3/93	110/5693	0.267515287304651	0.504232692608163	HaiMa04852/HaiMa16365/HaiMa07156	HaiMa04852/HaiMa16365/HaiMa07156	3	0		3	HaiMa04852/HaiMa16365/HaiMa07156
BP	GO:0000413	protein peptidyl-prolyl isomerization	1/93	19/5693	0.269074844934401	0.504232692608163	HaiMa06947	HaiMa06947	1	0		1	HaiMa06947
BP	GO:0009166	nucleotide catabolic process	1/93	19/5693	0.269074844934401	0.504232692608163	HaiMa17294	HaiMa17294	1	1	HaiMa17294	0
BP	GO:0018208	peptidyl-proline modification	1/93	19/5693	0.269074844934401	0.504232692608163	HaiMa06947	HaiMa06947	1	0		1	HaiMa06947
BP	GO:0090407	organophosphate biosynthetic process	3/93	111/5693	0.271964773545265	0.505401204171617	HaiMa07157/HaiMa03435/HaiMa17294	HaiMa07157/HaiMa03435/HaiMa17294	3	3	HaiMa07157/HaiMa03435/HaiMa17294	0
BP	GO:0010605	negative regulation of macromolecule metabolic process	1/93	20/5693	0.281055112720989	0.506229178829182	HaiMa13694	HaiMa13694	1	1	HaiMa13694	0
BP	GO:0032268	regulation of cellular protein metabolic process	1/93	20/5693	0.281055112720989	0.506229178829182	HaiMa13694	HaiMa13694	1	1	HaiMa13694	0
BP	GO:1901565	organonitrogen compound catabolic process	2/93	64/5693	0.281159872502705	0.506229178829182	HaiMa04721/HaiMa09042	HaiMa04721/HaiMa09042	2	2	HaiMa04721/HaiMa09042	0
BP	GO:0006396	RNA processing	3/93	114/5693	0.285361841215409	0.506229178829182	HaiMa13666/HaiMa05423/HaiMa05632	HaiMa13666/HaiMa05423/HaiMa05632	3	0		3	HaiMa13666/HaiMa05423/HaiMa05632
BP	GO:0006520	cellular amino acid metabolic process	2/93	65/5693	0.28724639994318	0.506229178829182	HaiMa12881/HaiMa06837	HaiMa12881/HaiMa06837	2	0		2	HaiMa12881/HaiMa06837
BP	GO:0006979	response to oxidative stress	1/93	21/5693	0.292841094479661	0.506229178829182	HaiMa03226	HaiMa03226	1	1	HaiMa03226	0
BP	GO:0009892	negative regulation of metabolic process	1/93	21/5693	0.292841094479661	0.506229178829182	HaiMa13694	HaiMa13694	1	1	HaiMa13694	0
BP	GO:0019359	nicotinamide nucleotide biosynthetic process	1/93	21/5693	0.292841094479661	0.506229178829182	HaiMa17294	HaiMa17294	1	1	HaiMa17294	0
BP	GO:0051246	regulation of protein metabolic process	1/93	21/5693	0.292841094479661	0.506229178829182	HaiMa13694	HaiMa13694	1	1	HaiMa13694	0
BP	GO:0019363	pyridine nucleotide biosynthetic process	1/93	22/5693	0.30443590728174	0.512180905272861	HaiMa17294	HaiMa17294	1	1	HaiMa17294	0
BP	GO:0033365	protein localization to organelle	1/93	22/5693	0.30443590728174	0.512180905272861	HaiMa04852	HaiMa04852	1	0		1	HaiMa04852
BP	GO:0072525	pyridine-containing compound biosynthetic process	1/93	22/5693	0.30443590728174	0.512180905272861	HaiMa17294	HaiMa17294	1	1	HaiMa17294	0
BP	GO:0051276	chromosome organization	2/93	68/5693	0.305471122875742	0.512180905272861	HaiMa18204/HaiMa21080	HaiMa18204/HaiMa21080	2	0		2	HaiMa18204/HaiMa21080
BP	GO:0008104	protein localization	3/93	119/5693	0.307809737110533	0.512250532654096	HaiMa04852/HaiMa16365/HaiMa07156	HaiMa04852/HaiMa16365/HaiMa07156	3	0		3	HaiMa04852/HaiMa16365/HaiMa07156
BP	GO:0055086	nucleobase-containing small molecule metabolic process	3/93	120/5693	0.312311058008575	0.515891599525276	HaiMa21881/HaiMa23354/HaiMa17294	HaiMa21881/HaiMa23354/HaiMa17294	3	1	HaiMa17294	2	HaiMa21881/HaiMa23354
BP	GO:0007167	enzyme linked receptor protein signaling pathway	1/93	23/5693	0.31584261872995	0.517888999829256	HaiMa09836	HaiMa09836	1	1	HaiMa09836	0
BP	GO:0019362	pyridine nucleotide metabolic process	1/93	24/5693	0.327064247734908	0.524193003902534	HaiMa17294	HaiMa17294	1	1	HaiMa17294	0
BP	GO:0046496	nicotinamide nucleotide metabolic process	1/93	24/5693	0.327064247734908	0.524193003902534	HaiMa17294	HaiMa17294	1	1	HaiMa17294	0
BP	GO:0072524	pyridine-containing compound metabolic process	1/93	24/5693	0.327064247734908	0.524193003902534	HaiMa17294	HaiMa17294	1	1	HaiMa17294	0
BP	GO:0005975	carbohydrate metabolic process	3/93	126/5693	0.339346548781382	0.524193003902534	HaiMa07151/HaiMa06698/HaiMa17294	HaiMa07151/HaiMa06698/HaiMa17294	3	3	HaiMa07151/HaiMa06698/HaiMa17294	0
BP	GO:0006733	oxidoreduction coenzyme metabolic process	1/93	26/5693	0.348964095171766	0.524193003902534	HaiMa17294	HaiMa17294	1	1	HaiMa17294	0
BP	GO:0006754	ATP biosynthetic process	1/93	26/5693	0.348964095171766	0.524193003902534	HaiMa17294	HaiMa17294	1	1	HaiMa17294	0
BP	GO:0009142	nucleoside triphosphate biosynthetic process	1/93	26/5693	0.348964095171766	0.524193003902534	HaiMa17294	HaiMa17294	1	1	HaiMa17294	0
BP	GO:0009145	purine nucleoside triphosphate biosynthetic process	1/93	26/5693	0.348964095171766	0.524193003902534	HaiMa17294	HaiMa17294	1	1	HaiMa17294	0
BP	GO:0009201	ribonucleoside triphosphate biosynthetic process	1/93	26/5693	0.348964095171766	0.524193003902534	HaiMa17294	HaiMa17294	1	1	HaiMa17294	0
BP	GO:0009206	purine ribonucleoside triphosphate biosynthetic process	1/93	26/5693	0.348964095171766	0.524193003902534	HaiMa17294	HaiMa17294	1	1	HaiMa17294	0
BP	GO:0070887	cellular response to chemical stimulus	1/93	26/5693	0.348964095171766	0.524193003902534	HaiMa09836	HaiMa09836	1	1	HaiMa09836	0
BP	GO:0071310	cellular response to organic substance	1/93	26/5693	0.348964095171766	0.524193003902534	HaiMa09836	HaiMa09836	1	1	HaiMa09836	0
BP	GO:0006091	generation of precursor metabolites and energy	1/93	27/5693	0.359648114785146	0.524193003902534	HaiMa17294	HaiMa17294	1	1	HaiMa17294	0
BP	GO:0009124	nucleoside monophosphate biosynthetic process	1/93	27/5693	0.359648114785146	0.524193003902534	HaiMa17294	HaiMa17294	1	1	HaiMa17294	0
BP	GO:0009127	purine nucleoside monophosphate biosynthetic process	1/93	27/5693	0.359648114785146	0.524193003902534	HaiMa17294	HaiMa17294	1	1	HaiMa17294	0
BP	GO:0009156	ribonucleoside monophosphate biosynthetic process	1/93	27/5693	0.359648114785146	0.524193003902534	HaiMa17294	HaiMa17294	1	1	HaiMa17294	0
BP	GO:0009168	purine ribonucleoside monophosphate biosynthetic process	1/93	27/5693	0.359648114785146	0.524193003902534	HaiMa17294	HaiMa17294	1	1	HaiMa17294	0
BP	GO:0051641	cellular localization	3/93	132/5693	0.366334653913205	0.530471609237953	HaiMa04852/HaiMa16365/HaiMa19968	HaiMa04852/HaiMa16365/HaiMa19968	3	0		3	HaiMa04852/HaiMa16365/HaiMa19968
BP	GO:0071705	nitrogen compound transport	3/93	135/5693	0.379772614939135	0.537032699902723	HaiMa04852/HaiMa16365/HaiMa07156	HaiMa04852/HaiMa16365/HaiMa07156	3	0		3	HaiMa04852/HaiMa16365/HaiMa07156
BP	GO:0006814	sodium ion transport	1/93	29/5693	0.380498504863813	0.537032699902723	HaiMa16136	HaiMa16136	1	1	HaiMa16136	0
BP	GO:0008033	tRNA processing	1/93	29/5693	0.380498504863813	0.537032699902723	HaiMa13666	HaiMa13666	1	0		1	HaiMa13666
BP	GO:0010033	response to organic substance	1/93	29/5693	0.380498504863813	0.537032699902723	HaiMa09836	HaiMa09836	1	1	HaiMa09836	0
BP	GO:0006457	protein folding	1/93	30/5693	0.390670404413189	0.547921384805919	HaiMa03114	HaiMa03114	1	1	HaiMa03114	0
BP	GO:0006886	intracellular protein transport	2/93	87/5693	0.417737598987695	0.582023324220047	HaiMa04852/HaiMa16365	HaiMa04852/HaiMa16365	2	0		2	HaiMa04852/HaiMa16365
BP	GO:0045454	cell redox homeostasis	1/93	33/5693	0.420205180266491	0.582023324220047	HaiMa11896	HaiMa11896	1	0		1	HaiMa11896
BP	GO:0006259	DNA metabolic process	3/93	146/5693	0.428465948537745	0.588094327628239	HaiMa19420/HaiMa09041/HaiMa24441	HaiMa19420/HaiMa09041/HaiMa24441	3	0		3	HaiMa19420/HaiMa09041/HaiMa24441
BP	GO:0046034	ATP metabolic process	1/93	35/5693	0.439103630532353	0.588094327628239	HaiMa17294	HaiMa17294	1	1	HaiMa17294	0
BP	GO:0009123	nucleoside monophosphate metabolic process	1/93	36/5693	0.448323030030496	0.588094327628239	HaiMa17294	HaiMa17294	1	1	HaiMa17294	0
BP	GO:0009126	purine nucleoside monophosphate metabolic process	1/93	36/5693	0.448323030030496	0.588094327628239	HaiMa17294	HaiMa17294	1	1	HaiMa17294	0
BP	GO:0009144	purine nucleoside triphosphate metabolic process	1/93	36/5693	0.448323030030496	0.588094327628239	HaiMa17294	HaiMa17294	1	1	HaiMa17294	0
BP	GO:0009161	ribonucleoside monophosphate metabolic process	1/93	36/5693	0.448323030030496	0.588094327628239	HaiMa17294	HaiMa17294	1	1	HaiMa17294	0
BP	GO:0009167	purine ribonucleoside monophosphate metabolic process	1/93	36/5693	0.448323030030496	0.588094327628239	HaiMa17294	HaiMa17294	1	1	HaiMa17294	0
BP	GO:0009199	ribonucleoside triphosphate metabolic process	1/93	36/5693	0.448323030030496	0.588094327628239	HaiMa17294	HaiMa17294	1	1	HaiMa17294	0
BP	GO:0009205	purine ribonucleoside triphosphate metabolic process	1/93	36/5693	0.448323030030496	0.588094327628239	HaiMa17294	HaiMa17294	1	1	HaiMa17294	0
BP	GO:0006629	lipid metabolic process	3/93	152/5693	0.45449138594485	0.59269929278188	HaiMa09183/HaiMa09416/HaiMa18455	HaiMa09183/HaiMa09416/HaiMa18455	3	3	HaiMa09183/HaiMa09416/HaiMa18455	0
BP	GO:0034613	cellular protein localization	2/93	100/5693	0.48927398937707	0.627713745857995	HaiMa04852/HaiMa16365	HaiMa04852/HaiMa16365	2	0		2	HaiMa04852/HaiMa16365
BP	GO:0070727	cellular macromolecule localization	2/93	100/5693	0.48927398937707	0.627713745857995	HaiMa04852/HaiMa16365	HaiMa04852/HaiMa16365	2	0		2	HaiMa04852/HaiMa16365
BP	GO:0007155	cell adhesion	3/93	161/5693	0.492600473206947	0.627713745857995	HaiMa23464/HaiMa10715/HaiMa15775	HaiMa23464/HaiMa10715/HaiMa15775	3	2	HaiMa23464/HaiMa10715	1	HaiMa15775
BP	GO:0022610	biological adhesion	3/93	161/5693	0.492600473206947	0.627713745857995	HaiMa23464/HaiMa10715/HaiMa15775	HaiMa23464/HaiMa10715/HaiMa15775	3	2	HaiMa23464/HaiMa10715	1	HaiMa15775
BP	GO:0033036	macromolecule localization	3/93	163/5693	0.500897880396843	0.634660382548273	HaiMa04852/HaiMa16365/HaiMa07156	HaiMa04852/HaiMa16365/HaiMa07156	3	0		3	HaiMa04852/HaiMa16365/HaiMa07156
BP	GO:0018193	peptidyl-amino acid modification	1/93	44/5693	0.516878423790364	0.647290520187242	HaiMa06947	HaiMa06947	1	0		1	HaiMa06947
BP	GO:0009152	purine ribonucleotide biosynthetic process	1/93	45/5693	0.524832098172997	0.647290520187242	HaiMa17294	HaiMa17294	1	1	HaiMa17294	0
BP	GO:0009260	ribonucleotide biosynthetic process	1/93	45/5693	0.524832098172997	0.647290520187242	HaiMa17294	HaiMa17294	1	1	HaiMa17294	0
BP	GO:0046390	ribose phosphate biosynthetic process	1/93	45/5693	0.524832098172997	0.647290520187242	HaiMa17294	HaiMa17294	1	1	HaiMa17294	0
BP	GO:0071702	organic substance transport	3/93	169/5693	0.525379301138523	0.647290520187242	HaiMa04852/HaiMa16365/HaiMa07156	HaiMa04852/HaiMa16365/HaiMa07156	3	0		3	HaiMa04852/HaiMa16365/HaiMa07156
BP	GO:0019725	cellular homeostasis	1/93	46/5693	0.53265621553665	0.652650198157544	HaiMa11896	HaiMa11896	1	0		1	HaiMa11896
BP	GO:0048583	regulation of response to stimulus	3/93	176/5693	0.553110303806149	0.662288460142118	HaiMa03226/HaiMa09836/HaiMa16022	HaiMa03226/HaiMa09836/HaiMa16022	3	3	HaiMa03226/HaiMa09836/HaiMa16022	0
BP	GO:1901135	carbohydrate derivative metabolic process	3/93	176/5693	0.553110303806149	0.662288460142118	HaiMa01872/HaiMa06698/HaiMa17294	HaiMa01872/HaiMa06698/HaiMa17294	3	2	HaiMa06698/HaiMa17294	1	HaiMa01872
BP	GO:0006164	purine nucleotide biosynthetic process	1/93	49/5693	0.555371937428592	0.662288460142118	HaiMa17294	HaiMa17294	1	1	HaiMa17294	0
BP	GO:0008610	lipid biosynthetic process	1/93	49/5693	0.555371937428592	0.662288460142118	HaiMa18455	HaiMa18455	1	1	HaiMa18455	0
BP	GO:0072522	purine-containing compound biosynthetic process	1/93	49/5693	0.555371937428592	0.662288460142118	HaiMa17294	HaiMa17294	1	1	HaiMa17294	0
BP	GO:0042592	homeostatic process	1/93	50/5693	0.562698374320715	0.667456050391061	HaiMa11896	HaiMa11896	1	0		1	HaiMa11896
BP	GO:0016579	protein deubiquitination	1/93	53/5693	0.583968686119382	0.685394826340117	HaiMa10703	HaiMa10703	1	1	HaiMa10703	0
BP	GO:0070646	protein modification by small protein removal	1/93	53/5693	0.583968686119382	0.685394826340117	HaiMa10703	HaiMa10703	1	1	HaiMa10703	0
BP	GO:0009150	purine ribonucleotide metabolic process	1/93	57/5693	0.610744714223159	0.702297633254766	HaiMa17294	HaiMa17294	1	1	HaiMa17294	0
BP	GO:0009259	ribonucleotide metabolic process	1/93	57/5693	0.610744714223159	0.702297633254766	HaiMa17294	HaiMa17294	1	1	HaiMa17294	0
BP	GO:0006486	protein glycosylation	1/93	59/5693	0.623486100071092	0.702297633254766	HaiMa01872	HaiMa01872	1	0		1	HaiMa01872
BP	GO:0009101	glycoprotein biosynthetic process	1/93	59/5693	0.623486100071092	0.702297633254766	HaiMa01872	HaiMa01872	1	0		1	HaiMa01872
BP	GO:0019693	ribose phosphate metabolic process	1/93	59/5693	0.623486100071092	0.702297633254766	HaiMa17294	HaiMa17294	1	1	HaiMa17294	0
BP	GO:0043413	macromolecule glycosylation	1/93	59/5693	0.623486100071092	0.702297633254766	HaiMa01872	HaiMa01872	1	0		1	HaiMa01872
BP	GO:0070085	glycosylation	1/93	59/5693	0.623486100071092	0.702297633254766	HaiMa01872	HaiMa01872	1	0		1	HaiMa01872
BP	GO:1901137	carbohydrate derivative biosynthetic process	2/93	128/5693	0.623564714728447	0.702297633254766	HaiMa01872/HaiMa17294	HaiMa01872/HaiMa17294	2	1	HaiMa17294	1	HaiMa01872
BP	GO:0009100	glycoprotein metabolic process	1/93	60/5693	0.629701185746169	0.705406430385382	HaiMa01872	HaiMa01872	1	0		1	HaiMa01872
BP	GO:0006163	purine nucleotide metabolic process	1/93	61/5693	0.635814764607452	0.705406430385382	HaiMa17294	HaiMa17294	1	1	HaiMa17294	0
BP	GO:0072521	purine-containing compound metabolic process	1/93	61/5693	0.635814764607452	0.705406430385382	HaiMa17294	HaiMa17294	1	1	HaiMa17294	0
BP	GO:0044255	cellular lipid metabolic process	1/93	75/5693	0.711619166956057	0.781729429710349	HaiMa18455	HaiMa18455	1	1	HaiMa18455	0
BP	GO:0070647	protein modification by small protein conjugation or removal	1/93	75/5693	0.711619166956057	0.781729429710349	HaiMa10703	HaiMa10703	1	1	HaiMa10703	0
BP	GO:0009165	nucleotide biosynthetic process	1/93	79/5693	0.730250423596211	0.794369972985146	HaiMa17294	HaiMa17294	1	1	HaiMa17294	0
BP	GO:1901293	nucleoside phosphate biosynthetic process	1/93	79/5693	0.730250423596211	0.794369972985146	HaiMa17294	HaiMa17294	1	1	HaiMa17294	0
BP	GO:0015672	monovalent inorganic cation transport	1/93	86/5693	0.760033422824256	0.822754627620432	HaiMa16136	HaiMa16136	1	1	HaiMa16136	0
BP	GO:0007166	cell surface receptor signaling pathway	1/93	89/5693	0.771779079043226	0.828833009768644	HaiMa09836	HaiMa09836	1	1	HaiMa09836	0
BP	GO:0009966	regulation of signal transduction	2/93	172/5693	0.777750348355349	0.828833009768644	HaiMa09836/HaiMa16022	HaiMa09836/HaiMa16022	2	2	HaiMa09836/HaiMa16022	0
BP	GO:0010646	regulation of cell communication	2/93	172/5693	0.777750348355349	0.828833009768644	HaiMa09836/HaiMa16022	HaiMa09836/HaiMa16022	2	2	HaiMa09836/HaiMa16022	0
BP	GO:0023051	regulation of signaling	2/93	173/5693	0.78051539036509	0.828833009768644	HaiMa09836/HaiMa16022	HaiMa09836/HaiMa16022	2	2	HaiMa09836/HaiMa16022	0
BP	GO:0030001	metal ion transport	1/93	94/5693	0.790104179612972	0.835039014472478	HaiMa16136	HaiMa16136	1	1	HaiMa16136	0
BP	GO:0065008	regulation of biological quality	1/93	97/5693	0.800392397788469	0.839215641300265	HaiMa11896	HaiMa11896	1	0		1	HaiMa11896
BP	GO:0006996	organelle organization	2/93	181/5693	0.80158265290115	0.839215641300265	HaiMa18204/HaiMa21080	HaiMa18204/HaiMa21080	2	0		2	HaiMa18204/HaiMa21080
BP	GO:0009117	nucleotide metabolic process	1/93	100/5693	0.810181488788816	0.841630601764762	HaiMa17294	HaiMa17294	1	1	HaiMa17294	0
BP	GO:0044085	cellular component biogenesis	2/93	185/5693	0.811437575692484	0.841630601764762	HaiMa05632/HaiMa13509	HaiMa05632/HaiMa13509	2	0		2	HaiMa05632/HaiMa13509
BP	GO:0006950	response to stress	1/93	106/5693	0.82835700813702	0.855201911178498	HaiMa03226	HaiMa03226	1	1	HaiMa03226	0
BP	GO:0071840	cellular component organization or biogenesis	4/93	352/5693	0.836076792597306	0.859194123268199	HaiMa18204/HaiMa05632/HaiMa21080/HaiMa13509	HaiMa18204/HaiMa05632/HaiMa21080/HaiMa13509	4	0		4	HaiMa18204/HaiMa05632/HaiMa21080/HaiMa13509
BP	GO:1902531	regulation of intracellular signal transduction	1/93	126/5693	0.877376091546725	0.897499396398714	HaiMa09836	HaiMa09836	1	1	HaiMa09836	0
BP	GO:0035556	intracellular signal transduction	3/93	318/5693	0.899473953536456	0.915902701546254	HaiMa09836/HaiMa07861/HaiMa09416	HaiMa09836/HaiMa07861/HaiMa09416	3	3	HaiMa09836/HaiMa07861/HaiMa09416	0
BP	GO:0006811	ion transport	4/93	440/5693	0.936637082451787	0.949409406303402	HaiMa16136/HaiMa14232/HaiMa09984/HaiMa20331	HaiMa16136/HaiMa14232/HaiMa09984/HaiMa20331	4	3	HaiMa16136/HaiMa14232/HaiMa09984	1	HaiMa20331
BP	GO:0006812	cation transport	1/93	174/5693	0.94556440983654	0.954121553816961	HaiMa16136	HaiMa16136	1	1	HaiMa16136	0
BP	GO:0016043	cellular component organization	2/93	327/5693	0.973635758105864	0.978021504763998	HaiMa18204/HaiMa21080	HaiMa18204/HaiMa21080	2	0		2	HaiMa18204/HaiMa21080
BP	GO:0006508	proteolysis	1/93	361/5693	0.997853617889209	0.997853617889209	HaiMa10703	HaiMa10703	1	1	HaiMa10703	0
CC	GO:0044446	intracellular organelle part	12/37	447/3631	0.00106442792442465	0.0356097926919689	HaiMa18204/HaiMa16365/HaiMa11499/HaiMa24107/HaiMa18250/HaiMa05641/HaiMa21080/HaiMa19945/HaiMa13437/HaiMa17099/HaiMa19922/HaiMa07011	HaiMa18204/HaiMa16365/HaiMa11499/HaiMa24107/HaiMa18250/HaiMa05641/HaiMa21080/HaiMa19945/HaiMa13437/HaiMa17099/HaiMa19922/HaiMa07011	12	6	HaiMa11499/HaiMa24107/HaiMa18250/HaiMa05641/HaiMa19922/HaiMa07011	6	HaiMa18204/HaiMa16365/HaiMa21080/HaiMa19945/HaiMa13437/HaiMa17099
CC	GO:0044422	organelle part	12/37	450/3631	0.00113046960926885	0.0356097926919689	HaiMa18204/HaiMa16365/HaiMa11499/HaiMa24107/HaiMa18250/HaiMa05641/HaiMa21080/HaiMa19945/HaiMa13437/HaiMa17099/HaiMa19922/HaiMa07011	HaiMa18204/HaiMa16365/HaiMa11499/HaiMa24107/HaiMa18250/HaiMa05641/HaiMa21080/HaiMa19945/HaiMa13437/HaiMa17099/HaiMa19922/HaiMa07011	12	6	HaiMa11499/HaiMa24107/HaiMa18250/HaiMa05641/HaiMa19922/HaiMa07011	6	HaiMa18204/HaiMa16365/HaiMa21080/HaiMa19945/HaiMa13437/HaiMa17099
CC	GO:0044429	mitochondrial part	4/37	60/3631	0.00296161721786279	0.0621939615751185	HaiMa16365/HaiMa24107/HaiMa19922/HaiMa07011	HaiMa16365/HaiMa24107/HaiMa19922/HaiMa07011	4	3	HaiMa24107/HaiMa19922/HaiMa07011	1	HaiMa16365
CC	GO:0000775	chromosome, centromeric region	2/37	11/3631	0.00524545189911785	0.0660978197925555	HaiMa13437/HaiMa17099	HaiMa13437/HaiMa17099	2	0		2	HaiMa13437/HaiMa17099
CC	GO:0044427	chromosomal part	4/37	75/3631	0.00662036783625657	0.0660978197925555	HaiMa18204/HaiMa21080/HaiMa13437/HaiMa17099	HaiMa18204/HaiMa21080/HaiMa13437/HaiMa17099	4	0		4	HaiMa18204/HaiMa21080/HaiMa13437/HaiMa17099
CC	GO:0005739	mitochondrion	4/37	77/3631	0.00726495297236068	0.0660978197925555	HaiMa16365/HaiMa24107/HaiMa19922/HaiMa07011	HaiMa16365/HaiMa24107/HaiMa19922/HaiMa07011	4	3	HaiMa24107/HaiMa19922/HaiMa07011	1	HaiMa16365
CC	GO:0098687	chromosomal region	2/37	13/3631	0.00734420219917284	0.0660978197925555	HaiMa13437/HaiMa17099	HaiMa13437/HaiMa17099	2	0		2	HaiMa13437/HaiMa17099
CC	GO:0005694	chromosome	4/37	87/3631	0.0111143991466966	0.0875258932802357	HaiMa18204/HaiMa21080/HaiMa13437/HaiMa17099	HaiMa18204/HaiMa21080/HaiMa13437/HaiMa17099	4	0		4	HaiMa18204/HaiMa21080/HaiMa13437/HaiMa17099
CC	GO:0005740	mitochondrial envelope	3/37	51/3631	0.0144989205663109	0.101492443964176	HaiMa16365/HaiMa24107/HaiMa19922	HaiMa16365/HaiMa24107/HaiMa19922	3	2	HaiMa24107/HaiMa19922	1	HaiMa16365
CC	GO:0031967	organelle envelope	3/37	59/3631	0.0214094288150531	0.12261763775894	HaiMa16365/HaiMa24107/HaiMa19922	HaiMa16365/HaiMa24107/HaiMa19922	3	2	HaiMa24107/HaiMa19922	1	HaiMa16365
CC	GO:0031975	envelope	3/37	59/3631	0.0214094288150531	0.12261763775894	HaiMa16365/HaiMa24107/HaiMa19922	HaiMa16365/HaiMa24107/HaiMa19922	3	2	HaiMa24107/HaiMa19922	1	HaiMa16365
CC	GO:0005737	cytoplasm	9/37	447/3631	0.0316035180528451	0.165918469777437	HaiMa04852/HaiMa16365/HaiMa09950/HaiMa16022/HaiMa24107/HaiMa05641/HaiMa24155/HaiMa19922/HaiMa07011	HaiMa04852/HaiMa16365/HaiMa09950/HaiMa16022/HaiMa24107/HaiMa05641/HaiMa24155/HaiMa19922/HaiMa07011	9	5	HaiMa16022/HaiMa24107/HaiMa05641/HaiMa19922/HaiMa07011	4	HaiMa04852/HaiMa16365/HaiMa09950/HaiMa24155
CC	GO:0044444	cytoplasmic part	7/37	344/3631	0.0551927893924674	0.242676023063112	HaiMa04852/HaiMa16365/HaiMa09950/HaiMa24107/HaiMa05641/HaiMa19922/HaiMa07011	HaiMa04852/HaiMa16365/HaiMa09950/HaiMa24107/HaiMa05641/HaiMa19922/HaiMa07011	7	4	HaiMa24107/HaiMa05641/HaiMa19922/HaiMa07011	3	HaiMa04852/HaiMa16365/HaiMa09950
CC	GO:0043228	non-membrane-bounded organelle	7/37	349/3631	0.0588706840546099	0.242676023063112	HaiMa18204/HaiMa09950/HaiMa11499/HaiMa18250/HaiMa21080/HaiMa13437/HaiMa17099	HaiMa18204/HaiMa09950/HaiMa11499/HaiMa18250/HaiMa21080/HaiMa13437/HaiMa17099	7	2	HaiMa11499/HaiMa18250	5	HaiMa18204/HaiMa09950/HaiMa21080/HaiMa13437/HaiMa17099
CC	GO:0043232	intracellular non-membrane-bounded organelle	7/37	349/3631	0.0588706840546099	0.242676023063112	HaiMa18204/HaiMa09950/HaiMa11499/HaiMa18250/HaiMa21080/HaiMa13437/HaiMa17099	HaiMa18204/HaiMa09950/HaiMa11499/HaiMa18250/HaiMa21080/HaiMa13437/HaiMa17099	7	2	HaiMa11499/HaiMa18250	5	HaiMa18204/HaiMa09950/HaiMa21080/HaiMa13437/HaiMa17099
CC	GO:0031974	membrane-enclosed lumen	3/37	94/3631	0.0693360065894605	0.242676023063112	HaiMa19945/HaiMa13437/HaiMa07011	HaiMa19945/HaiMa13437/HaiMa07011	3	1	HaiMa07011	2	HaiMa19945/HaiMa13437
CC	GO:0043233	organelle lumen	3/37	94/3631	0.0693360065894605	0.242676023063112	HaiMa19945/HaiMa13437/HaiMa07011	HaiMa19945/HaiMa13437/HaiMa07011	3	1	HaiMa07011	2	HaiMa19945/HaiMa13437
CC	GO:0070013	intracellular organelle lumen	3/37	94/3631	0.0693360065894605	0.242676023063112	HaiMa19945/HaiMa13437/HaiMa07011	HaiMa19945/HaiMa13437/HaiMa07011	3	1	HaiMa07011	2	HaiMa19945/HaiMa13437
CC	GO:0044454	nuclear chromosome part	1/37	10/3631	0.0974677477641457	0.323182532060062	HaiMa13437	HaiMa13437	1	0		1	HaiMa13437
CC	GO:0000228	nuclear chromosome	1/37	13/3631	0.124860185153196	0.366522848933072	HaiMa13437	HaiMa13437	1	0		1	HaiMa13437
CC	GO:0016459	myosin complex	2/37	62/3631	0.130720963744326	0.366522848933072	HaiMa11499/HaiMa18250	HaiMa11499/HaiMa18250	2	2	HaiMa11499/HaiMa18250	0
CC	GO:0005741	mitochondrial outer membrane	1/37	14/3631	0.133809928975566	0.366522848933072	HaiMa16365	HaiMa16365	1	0		1	HaiMa16365
CC	GO:0031968	organelle outer membrane	1/37	14/3631	0.133809928975566	0.366522848933072	HaiMa16365	HaiMa16365	1	0		1	HaiMa16365
CC	GO:0019867	outer membrane	1/37	15/3631	0.142670596000146	0.374510314500382	HaiMa16365	HaiMa16365	1	0		1	HaiMa16365
CC	GO:0000428	DNA-directed RNA polymerase complex	1/37	17/3631	0.16012814031662	0.385037792513826	HaiMa19945	HaiMa19945	1	0		1	HaiMa19945
CC	GO:0055029	nuclear DNA-directed RNA polymerase complex	1/37	17/3631	0.16012814031662	0.385037792513826	HaiMa19945	HaiMa19945	1	0		1	HaiMa19945
CC	GO:0030880	RNA polymerase complex	1/37	19/3631	0.177239618776205	0.385037792513826	HaiMa19945	HaiMa19945	1	0		1	HaiMa19945
CC	GO:0034702	ion channel complex	1/37	19/3631	0.177239618776205	0.385037792513826	HaiMa16136	HaiMa16136	1	1	HaiMa16136	0
CC	GO:0034703	cation channel complex	1/37	19/3631	0.177239618776205	0.385037792513826	HaiMa16136	HaiMa16136	1	1	HaiMa16136	0
CC	GO:0005887	integral component of plasma membrane	1/37	21/3631	0.194011704660004	0.407424579786008	HaiMa16136	HaiMa16136	1	1	HaiMa16136	0
CC	GO:0061695	transferase complex, transferring phosphorus-containing groups	1/37	23/3631	0.210450946174092	0.407814783706912	HaiMa19945	HaiMa19945	1	0		1	HaiMa19945
CC	GO:0031981	nuclear lumen	2/37	85/3631	0.214257448916805	0.407814783706912	HaiMa19945/HaiMa13437	HaiMa19945/HaiMa13437	2	0		2	HaiMa19945/HaiMa13437
CC	GO:0015629	actin cytoskeleton	2/37	88/3631	0.225586374608504	0.407814783706912	HaiMa11499/HaiMa18250	HaiMa11499/HaiMa18250	2	2	HaiMa11499/HaiMa18250	0
CC	GO:1902495	transmembrane transporter complex	1/37	25/3631	0.226563768726062	0.407814783706912	HaiMa16136	HaiMa16136	1	1	HaiMa16136	0
CC	GO:1990351	transporter complex	1/37	25/3631	0.226563768726062	0.407814783706912	HaiMa16136	HaiMa16136	1	1	HaiMa16136	0
CC	GO:0005789	endoplasmic reticulum membrane	1/37	33/3631	0.287875203652019	0.464937373630524	HaiMa05641	HaiMa05641	1	1	HaiMa05641	0
CC	GO:0044432	endoplasmic reticulum part	1/37	33/3631	0.287875203652019	0.464937373630524	HaiMa05641	HaiMa05641	1	1	HaiMa05641	0
CC	GO:0098827	endoplasmic reticulum subcompartment	1/37	33/3631	0.287875203652019	0.464937373630524	HaiMa05641	HaiMa05641	1	1	HaiMa05641	0
CC	GO:0031226	intrinsic component of plasma membrane	1/37	34/3631	0.295198332463825	0.464937373630524	HaiMa16136	HaiMa16136	1	1	HaiMa16136	0
CC	GO:0042175	nuclear outer membrane-endoplasmic reticulum membrane network	1/37	34/3631	0.295198332463825	0.464937373630524	HaiMa05641	HaiMa05641	1	1	HaiMa05641	0
CC	GO:0044428	nuclear part	2/37	113/3631	0.320845601363598	0.478719115774747	HaiMa19945/HaiMa13437	HaiMa19945/HaiMa13437	2	0		2	HaiMa19945/HaiMa13437
CC	GO:0098797	plasma membrane protein complex	1/37	38/3631	0.323765023961734	0.478719115774747	HaiMa16136	HaiMa16136	1	1	HaiMa16136	0
CC	GO:0098805	whole membrane	1/37	39/3631	0.330728757363742	0.478719115774747	HaiMa16365	HaiMa16365	1	0		1	HaiMa16365
CC	GO:0005634	nucleus	6/37	465/3631	0.334343509429982	0.478719115774747	HaiMa03226/HaiMa19945/HaiMa13437/HaiMa17099/HaiMa17093/HaiMa00904	HaiMa03226/HaiMa19945/HaiMa13437/HaiMa17099/HaiMa17093/HaiMa00904	6	3	HaiMa03226/HaiMa17093/HaiMa00904	3	HaiMa19945/HaiMa13437/HaiMa17099
CC	GO:1990904	ribonucleoprotein complex	2/37	124/3631	0.362261321456038	0.497390496913621	HaiMa04852/HaiMa09950	HaiMa04852/HaiMa09950	2	0		2	HaiMa04852/HaiMa09950
CC	GO:0044430	cytoskeletal part	2/37	126/3631	0.369707740525042	0.497390496913621	HaiMa11499/HaiMa18250	HaiMa11499/HaiMa18250	2	2	HaiMa11499/HaiMa18250	0
CC	GO:0031966	mitochondrial membrane	1/37	45/3631	0.371069100872067	0.497390496913621	HaiMa16365	HaiMa16365	1	0		1	HaiMa16365
CC	GO:1990234	transferase complex	1/37	47/3631	0.38398243284197	0.503976943105086	HaiMa19945	HaiMa19945	1	0		1	HaiMa19945
CC	GO:0005783	endoplasmic reticulum	1/37	49/3631	0.396637648255901	0.507616243289959	HaiMa05641	HaiMa05641	1	1	HaiMa05641	0
CC	GO:0031984	organelle subcompartment	1/37	50/3631	0.40287003435711	0.507616243289959	HaiMa05641	HaiMa05641	1	1	HaiMa05641	0
CC	GO:0098588	bounding membrane of organelle	1/37	54/3631	0.427179129786431	0.527691866206767	HaiMa16365	HaiMa16365	1	0		1	HaiMa16365
CC	GO:0044459	plasma membrane part	1/37	56/3631	0.438969842180263	0.531828847256857	HaiMa16136	HaiMa16136	1	1	HaiMa16136	0
CC	GO:0005856	cytoskeleton	2/37	155/3631	0.473435942100215	0.550316189345464	HaiMa11499/HaiMa18250	HaiMa11499/HaiMa18250	2	2	HaiMa11499/HaiMa18250	0
CC	GO:0005886	plasma membrane	1/37	64/3631	0.483815636737871	0.550316189345464	HaiMa16136	HaiMa16136	1	1	HaiMa16136	0
CC	GO:0005654	nucleoplasm	1/37	65/3631	0.489169946084857	0.550316189345464	HaiMa19945	HaiMa19945	1	0		1	HaiMa19945
CC	GO:0044451	nucleoplasm part	1/37	65/3631	0.489169946084857	0.550316189345464	HaiMa19945	HaiMa19945	1	0		1	HaiMa19945
CC	GO:0071944	cell periphery	1/37	76/3631	0.544614091791249	0.60194189092717	HaiMa16136	HaiMa16136	1	1	HaiMa16136	0
CC	GO:0031090	organelle membrane	1/37	86/3631	0.589905479799218	0.640759400471565	HaiMa16365	HaiMa16365	1	0		1	HaiMa16365
CC	GO:0005840	ribosome	1/37	100/3631	0.646024737301278	0.689823024575941	HaiMa09950	HaiMa09950	1	0		1	HaiMa09950
CC	GO:0012505	endomembrane system	1/37	113/3631	0.691398197043984	0.725968106896183	HaiMa05641	HaiMa05641	1	1	HaiMa05641	0
CC	GO:1902494	catalytic complex	1/37	123/3631	0.722398897588756	0.746084107345764	HaiMa19945	HaiMa19945	1	0		1	HaiMa19945
CC	GO:0005576	extracellular region	2/37	258/3631	0.751023462940423	0.753001806829896	HaiMa14223/HaiMa15775	HaiMa14223/HaiMa15775	2	0		2	HaiMa14223/HaiMa15775
CC	GO:0098796	membrane protein complex	1/37	134/3631	0.753001806829896	0.753001806829896	HaiMa16136	HaiMa16136	1	1	HaiMa16136	0
MF	GO:0140098	catalytic activity, acting on RNA	7/160	115/9693	0.00289093582909512	0.211612463601239	HaiMa06557/HaiMa12881/HaiMa13462/HaiMa19945/HaiMa10209/HaiMa24441/HaiMa06837	HaiMa06557/HaiMa12881/HaiMa13462/HaiMa19945/HaiMa10209/HaiMa24441/HaiMa06837	7	0		7	HaiMa06557/HaiMa12881/HaiMa13462/HaiMa19945/HaiMa10209/HaiMa24441/HaiMa06837
MF	GO:0003899	DNA-directed 5'-3' RNA polymerase activity	3/160	23/9693	0.00613369459713735	0.211612463601239	HaiMa13462/HaiMa19945/HaiMa24441	HaiMa13462/HaiMa19945/HaiMa24441	3	0		3	HaiMa13462/HaiMa19945/HaiMa24441
MF	GO:0034062	5'-3' RNA polymerase activity	3/160	23/9693	0.00613369459713735	0.211612463601239	HaiMa13462/HaiMa19945/HaiMa24441	HaiMa13462/HaiMa19945/HaiMa24441	3	0		3	HaiMa13462/HaiMa19945/HaiMa24441
MF	GO:0097747	RNA polymerase activity	3/160	23/9693	0.00613369459713735	0.211612463601239	HaiMa13462/HaiMa19945/HaiMa24441	HaiMa13462/HaiMa19945/HaiMa24441	3	0		3	HaiMa13462/HaiMa19945/HaiMa24441
MF	GO:0042578	phosphoric ester hydrolase activity	8/160	177/9693	0.00896822312032586	0.247522958120994	HaiMa12706/HaiMa15085/HaiMa09183/HaiMa00793/HaiMa09416/HaiMa19427/HaiMa20859/HaiMa13077	HaiMa12706/HaiMa15085/HaiMa09183/HaiMa00793/HaiMa09416/HaiMa19427/HaiMa20859/HaiMa13077	8	6	HaiMa09183/HaiMa00793/HaiMa09416/HaiMa19427/HaiMa20859/HaiMa13077	2	HaiMa12706/HaiMa15085
MF	GO:0004386	helicase activity	3/160	31/9693	0.0141424799766172	0.277896315581483	HaiMa04093/HaiMa07144/HaiMa17093	HaiMa04093/HaiMa07144/HaiMa17093	3	1	HaiMa17093	2	HaiMa04093/HaiMa07144
MF	GO:0003723	RNA binding	8/160	196/9693	0.0158733935985883	0.277896315581483	HaiMa14501/HaiMa04852/HaiMa03810/HaiMa13031/HaiMa05862/HaiMa05423/HaiMa24155/HaiMa17093	HaiMa14501/HaiMa04852/HaiMa03810/HaiMa13031/HaiMa05862/HaiMa05423/HaiMa24155/HaiMa17093	8	2	HaiMa03810/HaiMa17093	6	HaiMa14501/HaiMa04852/HaiMa13031/HaiMa05862/HaiMa05423/HaiMa24155
MF	GO:0140101	catalytic activity, acting on a tRNA	4/160	59/9693	0.016109931338057	0.277896315581483	HaiMa06557/HaiMa12881/HaiMa10209/HaiMa06837	HaiMa06557/HaiMa12881/HaiMa10209/HaiMa06837	4	0		4	HaiMa06557/HaiMa12881/HaiMa10209/HaiMa06837
MF	GO:0016788	hydrolase activity, acting on ester bonds	10/160	286/9693	0.0200415892038408	0.278789167018555	HaiMa12706/HaiMa06557/HaiMa15085/HaiMa09183/HaiMa00793/HaiMa09416/HaiMa19427/HaiMa10209/HaiMa20859/HaiMa13077	HaiMa12706/HaiMa06557/HaiMa15085/HaiMa09183/HaiMa00793/HaiMa09416/HaiMa19427/HaiMa10209/HaiMa20859/HaiMa13077	10	6	HaiMa09183/HaiMa00793/HaiMa09416/HaiMa19427/HaiMa20859/HaiMa13077	4	HaiMa12706/HaiMa06557/HaiMa15085/HaiMa10209
MF	GO:0004721	phosphoprotein phosphatase activity	5/160	95/9693	0.0203041219569978	0.278789167018555	HaiMa15085/HaiMa00793/HaiMa19427/HaiMa20859/HaiMa13077	HaiMa15085/HaiMa00793/HaiMa19427/HaiMa20859/HaiMa13077	5	4	HaiMa00793/HaiMa19427/HaiMa20859/HaiMa13077	1	HaiMa15085
MF	GO:0016779	nucleotidyltransferase activity	4/160	65/9693	0.0222223249072761	0.278789167018555	HaiMa13666/HaiMa13462/HaiMa19945/HaiMa24441	HaiMa13666/HaiMa13462/HaiMa19945/HaiMa24441	4	0		4	HaiMa13666/HaiMa13462/HaiMa19945/HaiMa24441
MF	GO:0008138	protein tyrosine/serine/threonine phosphatase activity	3/160	42/9693	0.0316841213840726	0.332327834304393	HaiMa00793/HaiMa19427/HaiMa13077	HaiMa00793/HaiMa19427/HaiMa13077	3	3	HaiMa00793/HaiMa19427/HaiMa13077	0
MF	GO:0016874	ligase activity	4/160	75/9693	0.0351986661783063	0.332327834304393	novel.52/HaiMa12881/HaiMa03314/HaiMa06837	-/HaiMa12881/HaiMa03314/HaiMa06837	4	0		4	novel.52/HaiMa12881/HaiMa03314/HaiMa06837
MF	GO:0016791	phosphatase activity	5/160	112/9693	0.0377259475559173	0.332327834304393	HaiMa15085/HaiMa00793/HaiMa19427/HaiMa20859/HaiMa13077	HaiMa15085/HaiMa00793/HaiMa19427/HaiMa20859/HaiMa13077	5	4	HaiMa00793/HaiMa19427/HaiMa20859/HaiMa13077	1	HaiMa15085
MF	GO:0003743	translation initiation factor activity	2/160	19/9693	0.0385307633976108	0.332327834304393	HaiMa13031/HaiMa24155	HaiMa13031/HaiMa24155	2	0		2	HaiMa13031/HaiMa24155
MF	GO:0016879	ligase activity, forming carbon-nitrogen bonds	2/160	19/9693	0.0385307633976108	0.332327834304393	novel.52/HaiMa03314	-/HaiMa03314	2	0		2	novel.52/HaiMa03314
MF	GO:0052689	carboxylic ester hydrolase activity	2/160	23/9693	0.054628006186397	0.443450873748399	HaiMa06557/HaiMa10209	HaiMa06557/HaiMa10209	2	0		2	HaiMa06557/HaiMa10209
MF	GO:0016853	isomerase activity	3/160	57/9693	0.0676803092997027	0.518882371297721	HaiMa05423/HaiMa06947/HaiMa17294	HaiMa05423/HaiMa06947/HaiMa17294	3	1	HaiMa17294	2	HaiMa05423/HaiMa06947
MF	GO:0008081	phosphoric diester hydrolase activity	3/160	62/9693	0.0825220627976614	0.553578157407021	HaiMa12706/HaiMa09183/HaiMa09416	HaiMa12706/HaiMa09183/HaiMa09416	3	2	HaiMa09183/HaiMa09416	1	HaiMa12706
MF	GO:0003700	DNA-binding transcription factor activity	9/160	322/9693	0.0853622339465089	0.553578157407021	HaiMa23339/HaiMa13554/HaiMa02763/HaiMa09773/HaiMa09060/HaiMa22350/HaiMa22031/HaiMa07849/HaiMa00904	HaiMa23339/HaiMa13554/HaiMa02763/HaiMa09773/HaiMa09060/HaiMa22350/HaiMa22031/HaiMa07849/HaiMa00904	9	9	HaiMa23339/HaiMa13554/HaiMa02763/HaiMa09773/HaiMa09060/HaiMa22350/HaiMa22031/HaiMa07849/HaiMa00904	0
MF	GO:0008135	translation factor activity, RNA binding	2/160	31/9693	0.0922630262345035	0.553578157407021	HaiMa13031/HaiMa24155	HaiMa13031/HaiMa24155	2	0		2	HaiMa13031/HaiMa24155
MF	GO:0051536	iron-sulfur cluster binding	2/160	31/9693	0.0922630262345035	0.553578157407021	HaiMa07415/HaiMa22252	HaiMa07415/HaiMa22252	2	0		2	HaiMa07415/HaiMa22252
MF	GO:0051540	metal cluster binding	2/160	31/9693	0.0922630262345035	0.553578157407021	HaiMa07415/HaiMa22252	HaiMa07415/HaiMa22252	2	0		2	HaiMa07415/HaiMa22252
MF	GO:0140110	transcription regulator activity	9/160	363/9693	0.146195816750957	0.730227512978887	HaiMa23339/HaiMa13554/HaiMa02763/HaiMa09773/HaiMa09060/HaiMa22350/HaiMa22031/HaiMa07849/HaiMa00904	HaiMa23339/HaiMa13554/HaiMa02763/HaiMa09773/HaiMa09060/HaiMa22350/HaiMa22031/HaiMa07849/HaiMa00904	9	9	HaiMa23339/HaiMa13554/HaiMa02763/HaiMa09773/HaiMa09060/HaiMa22350/HaiMa22031/HaiMa07849/HaiMa00904	0
MF	GO:0004812	aminoacyl-tRNA ligase activity	2/160	41/9693	0.146583685537256	0.730227512978887	HaiMa12881/HaiMa06837	HaiMa12881/HaiMa06837	2	0		2	HaiMa12881/HaiMa06837
MF	GO:0016875	ligase activity, forming carbon-oxygen bonds	2/160	41/9693	0.146583685537256	0.730227512978887	HaiMa12881/HaiMa06837	HaiMa12881/HaiMa06837	2	0		2	HaiMa12881/HaiMa06837
MF	GO:0000149	SNARE binding	1/160	10/9693	0.153396731871298	0.730227512978887	HaiMa05194	HaiMa05194	1	1	HaiMa05194	0
MF	GO:0019905	syntaxin binding	1/160	10/9693	0.153396731871298	0.730227512978887	HaiMa05194	HaiMa05194	1	1	HaiMa05194	0
MF	GO:0016765	transferase activity, transferring alkyl or aryl (other than methyl) groups	1/160	11/9693	0.167385838852667	0.730227512978887	HaiMa19766	HaiMa19766	1	0		1	HaiMa19766
MF	GO:0016705	oxidoreductase activity, acting on paired donors, with incorporation or reduction of molecular oxygen	3/160	87/9693	0.17347868212613	0.730227512978887	HaiMa07061/HaiMa16406/HaiMa09042	HaiMa07061/HaiMa16406/HaiMa09042	3	1	HaiMa09042	2	HaiMa07061/HaiMa16406
MF	GO:0008443	phosphofructokinase activity	1/160	12/9693	0.181145213546281	0.730227512978887	HaiMa07151	HaiMa07151	1	1	HaiMa07151	0
MF	GO:0009982	pseudouridine synthase activity	1/160	12/9693	0.181145213546281	0.730227512978887	HaiMa05423	HaiMa05423	1	0		1	HaiMa05423
MF	GO:0019200	carbohydrate kinase activity	1/160	12/9693	0.181145213546281	0.730227512978887	HaiMa07151	HaiMa07151	1	1	HaiMa07151	0
MF	GO:0004725	protein tyrosine phosphatase activity	2/160	47/9693	0.181651776725957	0.730227512978887	HaiMa15085/HaiMa20859	HaiMa15085/HaiMa20859	2	1	HaiMa20859	1	HaiMa15085
MF	GO:0048037	cofactor binding	6/160	232/9693	0.185202630103341	0.730227512978887	HaiMa07061/HaiMa07415/HaiMa06698/HaiMa22252/HaiMa16406/HaiMa07011	HaiMa07061/HaiMa07415/HaiMa06698/HaiMa22252/HaiMa16406/HaiMa07011	6	2	HaiMa06698/HaiMa07011	4	HaiMa07061/HaiMa07415/HaiMa22252/HaiMa16406
MF	GO:0016491	oxidoreductase activity	9/160	394/9693	0.203579764113949	0.780389095770139	HaiMa07061/HaiMa05035/HaiMa10464/HaiMa03314/HaiMa07415/HaiMa06698/HaiMa16406/HaiMa09042/HaiMa20094	HaiMa07061/HaiMa05035/HaiMa10464/HaiMa03314/HaiMa07415/HaiMa06698/HaiMa16406/HaiMa09042/HaiMa20094	9	4	HaiMa05035/HaiMa10464/HaiMa06698/HaiMa09042	5	HaiMa07061/HaiMa03314/HaiMa07415/HaiMa16406/HaiMa20094
MF	GO:0019239	deaminase activity	1/160	15/9693	0.221082134577134	0.806357998270602	HaiMa01167	HaiMa01167	1	1	HaiMa01167	0
MF	GO:0016831	carboxy-lyase activity	1/160	17/9693	0.246625222913225	0.806357998270602	HaiMa18455	HaiMa18455	1	1	HaiMa18455	0
MF	GO:0004435	phosphatidylinositol phospholipase C activity	1/160	18/9693	0.259082846345829	0.806357998270602	HaiMa09416	HaiMa09416	1	1	HaiMa09416	0
MF	GO:0004629	phospholipase C activity	1/160	18/9693	0.259082846345829	0.806357998270602	HaiMa09416	HaiMa09416	1	1	HaiMa09416	0
MF	GO:0005272	sodium channel activity	1/160	18/9693	0.259082846345829	0.806357998270602	HaiMa16136	HaiMa16136	1	1	HaiMa16136	0
MF	GO:0016667	oxidoreductase activity, acting on a sulfur group of donors	1/160	18/9693	0.259082846345829	0.806357998270602	HaiMa05035	HaiMa05035	1	1	HaiMa05035	0
MF	GO:0016410	N-acyltransferase activity	1/160	19/9693	0.271335739842953	0.806357998270602	HaiMa07011	HaiMa07011	1	1	HaiMa07011	0
MF	GO:0003755	peptidyl-prolyl cis-trans isomerase activity	1/160	20/9693	0.283387247143462	0.806357998270602	HaiMa06947	HaiMa06947	1	0		1	HaiMa06947
MF	GO:0016859	cis-trans isomerase activity	1/160	20/9693	0.283387247143462	0.806357998270602	HaiMa06947	HaiMa06947	1	0		1	HaiMa06947
MF	GO:0008373	sialyltransferase activity	1/160	21/9693	0.295240657714851	0.806357998270602	HaiMa01872	HaiMa01872	1	0		1	HaiMa01872
MF	GO:0016830	carbon-carbon lyase activity	1/160	21/9693	0.295240657714851	0.806357998270602	HaiMa18455	HaiMa18455	1	1	HaiMa18455	0
MF	GO:0016866	intramolecular transferase activity	1/160	21/9693	0.295240657714851	0.806357998270602	HaiMa05423	HaiMa05423	1	0		1	HaiMa05423
MF	GO:0005506	iron ion binding	2/160	67/9693	0.303579559181679	0.806357998270602	HaiMa07061/HaiMa16406	HaiMa07061/HaiMa16406	2	0		2	HaiMa07061/HaiMa16406
MF	GO:0016701	oxidoreductase activity, acting on single donors with incorporation of molecular oxygen	1/160	22/9693	0.306899207628584	0.806357998270602	HaiMa10464	HaiMa10464	1	1	HaiMa10464	0
MF	GO:0016702	oxidoreductase activity, acting on single donors with incorporation of molecular oxygen, incorporation of two atoms of oxygen	1/160	22/9693	0.306899207628584	0.806357998270602	HaiMa10464	HaiMa10464	1	1	HaiMa10464	0
MF	GO:0016746	transferase activity, transferring acyl groups	2/160	68/9693	0.309688216727115	0.806357998270602	HaiMa14641/HaiMa07011	HaiMa14641/HaiMa07011	2	2	HaiMa14641/HaiMa07011	0
MF	GO:0016829	lyase activity	2/160	68/9693	0.309688216727115	0.806357998270602	HaiMa04721/HaiMa18455	HaiMa04721/HaiMa18455	2	2	HaiMa04721/HaiMa18455	0
MF	GO:0043565	sequence-specific DNA binding	4/160	172/9693	0.316117039042937	0.80785465533195	HaiMa13554/HaiMa09773/HaiMa22031/HaiMa00904	HaiMa13554/HaiMa09773/HaiMa22031/HaiMa00904	4	4	HaiMa13554/HaiMa09773/HaiMa22031/HaiMa00904	0
MF	GO:0051082	unfolded protein binding	1/160	26/9693	0.351647701124053	0.818823095364458	HaiMa03114	HaiMa03114	1	1	HaiMa03114	0
MF	GO:0051287	NAD binding	1/160	27/9693	0.362378679485504	0.818823095364458	HaiMa06698	HaiMa06698	1	1	HaiMa06698	0
MF	GO:0004114	3',5'-cyclic-nucleotide phosphodiesterase activity	1/160	28/9693	0.372933139580923	0.818823095364458	HaiMa12706	HaiMa12706	1	0		1	HaiMa12706
MF	GO:0004620	phospholipase activity	1/160	28/9693	0.372933139580923	0.818823095364458	HaiMa09416	HaiMa09416	1	1	HaiMa09416	0
MF	GO:0020037	heme binding	2/160	79/9693	0.375917623730812	0.818823095364458	HaiMa07061/HaiMa16406	HaiMa07061/HaiMa16406	2	0		2	HaiMa07061/HaiMa16406
MF	GO:0004112	cyclic-nucleotide phosphodiesterase activity	1/160	29/9693	0.383313967068461	0.818823095364458	HaiMa12706	HaiMa12706	1	0		1	HaiMa12706
MF	GO:0016887	ATPase activity	2/160	82/9693	0.393559885556149	0.818823095364458	HaiMa13134/HaiMa12460	HaiMa13134/HaiMa12460	2	0		2	HaiMa13134/HaiMa12460
MF	GO:0046906	tetrapyrrole binding	2/160	82/9693	0.393559885556149	0.818823095364458	HaiMa07061/HaiMa16406	HaiMa07061/HaiMa16406	2	0		2	HaiMa07061/HaiMa16406
MF	GO:0016462	pyrophosphatase activity	9/160	482/9693	0.401044040127947	0.818823095364458	HaiMa21881/HaiMa11499/HaiMa04093/HaiMa13134/HaiMa18250/HaiMa07144/HaiMa12460/HaiMa23354/HaiMa17093	HaiMa21881/HaiMa11499/HaiMa04093/HaiMa13134/HaiMa18250/HaiMa07144/HaiMa12460/HaiMa23354/HaiMa17093	9	3	HaiMa11499/HaiMa18250/HaiMa17093	6	HaiMa21881/HaiMa04093/HaiMa13134/HaiMa07144/HaiMa12460/HaiMa23354
MF	GO:0016298	lipase activity	1/160	31/9693	0.403566033209327	0.818823095364458	HaiMa09416	HaiMa09416	1	1	HaiMa09416	0
MF	GO:0016818	hydrolase activity, acting on acid anhydrides, in phosphorus-containing anhydrides	9/160	484/9693	0.405809995092822	0.818823095364458	HaiMa21881/HaiMa11499/HaiMa04093/HaiMa13134/HaiMa18250/HaiMa07144/HaiMa12460/HaiMa23354/HaiMa17093	HaiMa21881/HaiMa11499/HaiMa04093/HaiMa13134/HaiMa18250/HaiMa07144/HaiMa12460/HaiMa23354/HaiMa17093	9	3	HaiMa11499/HaiMa18250/HaiMa17093	6	HaiMa21881/HaiMa04093/HaiMa13134/HaiMa07144/HaiMa12460/HaiMa23354
MF	GO:0000287	magnesium ion binding	1/160	32/9693	0.413442811794144	0.818823095364458	HaiMa13666	HaiMa13666	1	0		1	HaiMa13666
MF	GO:0016747	transferase activity, transferring acyl groups other than amino-acyl groups	1/160	32/9693	0.413442811794144	0.818823095364458	HaiMa07011	HaiMa07011	1	1	HaiMa07011	0
MF	GO:0030170	pyridoxal phosphate binding	1/160	32/9693	0.413442811794144	0.818823095364458	HaiMa07011	HaiMa07011	1	1	HaiMa07011	0
MF	GO:0070279	vitamin B6 binding	1/160	32/9693	0.413442811794144	0.818823095364458	HaiMa07011	HaiMa07011	1	1	HaiMa07011	0
MF	GO:0016817	hydrolase activity, acting on acid anhydrides	9/160	488/9693	0.415345048373276	0.818823095364458	HaiMa21881/HaiMa11499/HaiMa04093/HaiMa13134/HaiMa18250/HaiMa07144/HaiMa12460/HaiMa23354/HaiMa17093	HaiMa21881/HaiMa11499/HaiMa04093/HaiMa13134/HaiMa18250/HaiMa07144/HaiMa12460/HaiMa23354/HaiMa17093	9	3	HaiMa11499/HaiMa18250/HaiMa17093	6	HaiMa21881/HaiMa04093/HaiMa13134/HaiMa07144/HaiMa12460/HaiMa23354
MF	GO:0008194	UDP-glycosyltransferase activity	1/160	36/9693	0.451350785140463	0.877273357033576	HaiMa14216	HaiMa14216	1	0		1	HaiMa14216
MF	GO:0005230	extracellular ligand-gated ion channel activity	2/160	97/9693	0.478015749916256	0.8778373581238	HaiMa14232/HaiMa09984	HaiMa14232/HaiMa09984	2	2	HaiMa14232/HaiMa09984	0
MF	GO:0140097	catalytic activity, acting on DNA	1/160	39/9693	0.478174727641152	0.8778373581238	HaiMa07144	HaiMa07144	1	0		1	HaiMa07144
MF	GO:0051213	dioxygenase activity	1/160	40/9693	0.486823168036575	0.8778373581238	HaiMa10464	HaiMa10464	1	1	HaiMa10464	0
MF	GO:0019842	vitamin binding	1/160	41/9693	0.495329155099058	0.8778373581238	HaiMa07011	HaiMa07011	1	1	HaiMa07011	0
MF	GO:0016616	oxidoreductase activity, acting on the CH-OH group of donors, NAD or NADP as acceptor	1/160	42/9693	0.503695020741842	0.8778373581238	HaiMa06698	HaiMa06698	1	1	HaiMa06698	0
MF	GO:0015276	ligand-gated ion channel activity	2/160	102/9693	0.504564713877205	0.8778373581238	HaiMa14232/HaiMa09984	HaiMa14232/HaiMa09984	2	2	HaiMa14232/HaiMa09984	0
MF	GO:0022834	ligand-gated channel activity	2/160	102/9693	0.504564713877205	0.8778373581238	HaiMa14232/HaiMa09984	HaiMa14232/HaiMa09984	2	2	HaiMa14232/HaiMa09984	0
MF	GO:0016614	oxidoreductase activity, acting on CH-OH group of donors	1/160	43/9693	0.5119230589432	0.8778373581238	HaiMa06698	HaiMa06698	1	1	HaiMa06698	0
MF	GO:0015399	primary active transmembrane transporter activity	1/160	45/9693	0.527974642929532	0.8778373581238	HaiMa13134	HaiMa13134	1	0		1	HaiMa13134
MF	GO:0015405	P-P-bond-hydrolysis-driven transmembrane transporter activity	1/160	45/9693	0.527974642929532	0.8778373581238	HaiMa13134	HaiMa13134	1	0		1	HaiMa13134
MF	GO:0042626	ATPase activity, coupled to transmembrane movement of substances	1/160	45/9693	0.527974642929532	0.8778373581238	HaiMa13134	HaiMa13134	1	0		1	HaiMa13134
MF	GO:0043492	ATPase activity, coupled to movement of substances	1/160	45/9693	0.527974642929532	0.8778373581238	HaiMa13134	HaiMa13134	1	0		1	HaiMa13134
MF	GO:0022804	active transmembrane transporter activity	2/160	118/9693	0.583468609634151	0.915556666056788	HaiMa24723/HaiMa13134	HaiMa24723/HaiMa13134	2	0		2	HaiMa24723/HaiMa13134
MF	GO:0015293	symporter activity	1/160	53/9693	0.587101682070313	0.915556666056788	HaiMa24723	HaiMa24723	1	0		1	HaiMa24723
MF	GO:0050662	coenzyme binding	2/160	119/9693	0.588083729878723	0.915556666056788	HaiMa06698/HaiMa07011	HaiMa06698/HaiMa07011	2	2	HaiMa06698/HaiMa07011	0
MF	GO:0005261	cation channel activity	1/160	54/9693	0.593954766185328	0.915556666056788	HaiMa16136	HaiMa16136	1	1	HaiMa16136	0
MF	GO:0042623	ATPase activity, coupled	1/160	58/9693	0.620255034534293	0.915556666056788	HaiMa13134	HaiMa13134	1	0		1	HaiMa13134
MF	GO:0015081	sodium ion transmembrane transporter activity	1/160	59/9693	0.626561126332374	0.915556666056788	HaiMa16136	HaiMa16136	1	1	HaiMa16136	0
MF	GO:0046914	transition metal ion binding	7/160	456/9693	0.632270472647388	0.915556666056788	HaiMa23237/HaiMa07061/HaiMa11318/HaiMa19912/HaiMa16406/HaiMa11575/HaiMa00904	HaiMa23237/HaiMa07061/HaiMa11318/HaiMa19912/HaiMa16406/HaiMa11575/HaiMa00904	7	4	HaiMa11318/HaiMa19912/HaiMa11575/HaiMa00904	3	HaiMa23237/HaiMa07061/HaiMa16406
MF	GO:0036459	thiol-dependent ubiquitinyl hydrolase activity	1/160	60/9693	0.632763142087701	0.915556666056788	HaiMa10703	HaiMa10703	1	1	HaiMa10703	0
MF	GO:0101005	ubiquitinyl hydrolase activity	1/160	60/9693	0.632763142087701	0.915556666056788	HaiMa10703	HaiMa10703	1	1	HaiMa10703	0
MF	GO:0019783	ubiquitin-like protein-specific protease activity	1/160	61/9693	0.638862788850493	0.915556666056788	HaiMa10703	HaiMa10703	1	1	HaiMa10703	0
MF	GO:0022836	gated channel activity	2/160	131/9693	0.640526194683336	0.915556666056788	HaiMa14232/HaiMa09984	HaiMa14232/HaiMa09984	2	2	HaiMa14232/HaiMa09984	0
MF	GO:0022839	ion gated channel activity	2/160	131/9693	0.640526194683336	0.915556666056788	HaiMa14232/HaiMa09984	HaiMa14232/HaiMa09984	2	2	HaiMa14232/HaiMa09984	0
MF	GO:0003774	motor activity	2/160	132/9693	0.644652508297083	0.915556666056788	HaiMa11499/HaiMa18250	HaiMa11499/HaiMa18250	2	2	HaiMa11499/HaiMa18250	0
MF	GO:0005216	ion channel activity	4/160	268/9693	0.650177922272211	0.915556666056788	HaiMa16136/HaiMa14232/HaiMa09984/HaiMa20331	HaiMa16136/HaiMa14232/HaiMa09984/HaiMa20331	4	3	HaiMa16136/HaiMa14232/HaiMa09984	1	HaiMa20331
MF	GO:0022838	substrate-specific channel activity	4/160	268/9693	0.650177922272211	0.915556666056788	HaiMa16136/HaiMa14232/HaiMa09984/HaiMa20331	HaiMa16136/HaiMa14232/HaiMa09984/HaiMa20331	4	3	HaiMa16136/HaiMa14232/HaiMa09984	1	HaiMa20331
MF	GO:0017111	nucleoside-triphosphatase activity	7/160	473/9693	0.670291894049683	0.932746390945911	HaiMa11499/HaiMa04093/HaiMa13134/HaiMa18250/HaiMa07144/HaiMa12460/HaiMa17093	HaiMa11499/HaiMa04093/HaiMa13134/HaiMa18250/HaiMa07144/HaiMa12460/HaiMa17093	7	3	HaiMa11499/HaiMa18250/HaiMa17093	4	HaiMa04093/HaiMa13134/HaiMa07144/HaiMa12460
MF	GO:0015267	channel activity	4/160	282/9693	0.689259057114658	0.932746390945911	HaiMa16136/HaiMa14232/HaiMa09984/HaiMa20331	HaiMa16136/HaiMa14232/HaiMa09984/HaiMa20331	4	3	HaiMa16136/HaiMa14232/HaiMa09984	1	HaiMa20331
MF	GO:0022803	passive transmembrane transporter activity	4/160	282/9693	0.689259057114658	0.932746390945911	HaiMa16136/HaiMa14232/HaiMa09984/HaiMa20331	HaiMa16136/HaiMa14232/HaiMa09984/HaiMa20331	4	3	HaiMa16136/HaiMa14232/HaiMa09984	1	HaiMa20331
MF	GO:0005179	hormone activity	1/160	70/9693	0.68942124548176	0.932746390945911	HaiMa14223	HaiMa14223	1	0		1	HaiMa14223
MF	GO:0015291	secondary active transmembrane transporter activity	1/160	73/9693	0.704658472103614	0.935636252250398	HaiMa24723	HaiMa24723	1	0		1	HaiMa24723
MF	GO:0008270	zinc ion binding	5/160	356/9693	0.705117175608996	0.935636252250398	HaiMa23237/HaiMa11318/HaiMa19912/HaiMa11575/HaiMa00904	HaiMa23237/HaiMa11318/HaiMa19912/HaiMa11575/HaiMa00904	5	4	HaiMa11318/HaiMa19912/HaiMa11575/HaiMa00904	1	HaiMa23237
MF	GO:0004674	protein serine/threonine kinase activity	1/160	78/9693	0.728420364434114	0.95735247897055	HaiMa17195	HaiMa17195	1	1	HaiMa17195	0
MF	GO:0016757	transferase activity, transferring glycosyl groups	2/160	159/9693	0.742430990398613	0.958692983147661	HaiMa01872/HaiMa14216	HaiMa01872/HaiMa14216	2	0		2	HaiMa01872/HaiMa14216
MF	GO:0004222	metalloendopeptidase activity	1/160	82/9693	0.746053873749633	0.958692983147661	HaiMa05632	HaiMa05632	1	0		1	HaiMa05632
MF	GO:0016758	transferase activity, transferring hexosyl groups	1/160	83/9693	0.750281465072082	0.958692983147661	HaiMa14216	HaiMa14216	1	0		1	HaiMa14216
MF	GO:0008083	growth factor activity	1/160	85/9693	0.758527957982882	0.960338148638878	HaiMa02245	HaiMa02245	1	0		1	HaiMa02245
MF	GO:0030545	receptor regulator activity	2/160	180/9693	0.801790933881972	0.99299982478489	HaiMa14223/HaiMa02245	HaiMa14223/HaiMa02245	2	0		2	HaiMa14223/HaiMa02245
MF	GO:0048018	receptor ligand activity	2/160	180/9693	0.801790933881972	0.99299982478489	HaiMa14223/HaiMa02245	HaiMa14223/HaiMa02245	2	0		2	HaiMa14223/HaiMa02245
MF	GO:0003735	structural constituent of ribosome	1/160	98/9693	0.805912901274694	0.99299982478489	HaiMa09950	HaiMa09950	1	0		1	HaiMa09950
MF	GO:0008234	cysteine-type peptidase activity	1/160	101/9693	0.81546228392009	0.995874293636924	HaiMa10703	HaiMa10703	1	1	HaiMa10703	0
MF	GO:0008289	lipid binding	1/160	107/9693	0.833182600005965	0.9963525410737	HaiMa23506	HaiMa23506	1	1	HaiMa23506	0
MF	GO:0008237	metallopeptidase activity	1/160	115/9693	0.854205919843823	0.9963525410737	HaiMa05632	HaiMa05632	1	0		1	HaiMa05632
MF	GO:0046873	metal ion transmembrane transporter activity	1/160	121/9693	0.868225477451952	0.9963525410737	HaiMa16136	HaiMa16136	1	1	HaiMa16136	0
MF	GO:0015077	monovalent inorganic cation transmembrane transporter activity	1/160	129/9693	0.884855374334909	0.9963525410737	HaiMa16136	HaiMa16136	1	1	HaiMa16136	0
MF	GO:0015318	inorganic molecular entity transmembrane transporter activity	4/160	404/9693	0.905945820677338	0.9963525410737	HaiMa16136/HaiMa14232/HaiMa09984/HaiMa20331	HaiMa16136/HaiMa14232/HaiMa09984/HaiMa20331	4	3	HaiMa16136/HaiMa14232/HaiMa09984	1	HaiMa20331
MF	GO:0005198	structural molecule activity	1/160	143/9693	0.90909326888681	0.9963525410737	HaiMa09950	HaiMa09950	1	0		1	HaiMa09950
MF	GO:0046983	protein dimerization activity	2/160	245/9693	0.916093298750887	0.9963525410737	HaiMa07612/HaiMa19189	HaiMa07612/HaiMa19189	2	1	HaiMa19189	1	HaiMa07612
MF	GO:0005102	signaling receptor binding	2/160	250/9693	0.921657596865016	0.9963525410737	HaiMa14223/HaiMa02245	HaiMa14223/HaiMa02245	2	0		2	HaiMa14223/HaiMa02245
MF	GO:0015075	ion transmembrane transporter activity	4/160	444/9693	0.93961775197306	0.9963525410737	HaiMa16136/HaiMa14232/HaiMa09984/HaiMa20331	HaiMa16136/HaiMa14232/HaiMa09984/HaiMa20331	4	3	HaiMa16136/HaiMa14232/HaiMa09984	1	HaiMa20331
MF	GO:0005509	calcium ion binding	3/160	366/9693	0.944572490888792	0.9963525410737	HaiMa05283/HaiMa15775/HaiMa24700	HaiMa05283/HaiMa15775/HaiMa24700	3	1	HaiMa05283	2	HaiMa15775/HaiMa24700
MF	GO:0022890	inorganic cation transmembrane transporter activity	1/160	174/9693	0.946202290306796	0.9963525410737	HaiMa16136	HaiMa16136	1	1	HaiMa16136	0
MF	GO:0001883	purine nucleoside binding	2/160	283/9693	0.950552169198241	0.9963525410737	HaiMa07600/HaiMa07314	HaiMa07600/HaiMa07314	2	1	HaiMa07600	1	HaiMa07314
MF	GO:0005525	GTP binding	2/160	283/9693	0.950552169198241	0.9963525410737	HaiMa07600/HaiMa07314	HaiMa07600/HaiMa07314	2	1	HaiMa07600	1	HaiMa07314
MF	GO:0032549	ribonucleoside binding	2/160	283/9693	0.950552169198241	0.9963525410737	HaiMa07600/HaiMa07314	HaiMa07600/HaiMa07314	2	1	HaiMa07600	1	HaiMa07314
MF	GO:0032550	purine ribonucleoside binding	2/160	283/9693	0.950552169198241	0.9963525410737	HaiMa07600/HaiMa07314	HaiMa07600/HaiMa07314	2	1	HaiMa07600	1	HaiMa07314
MF	GO:0001882	nucleoside binding	2/160	284/9693	0.951245942689547	0.9963525410737	HaiMa07600/HaiMa07314	HaiMa07600/HaiMa07314	2	1	HaiMa07600	1	HaiMa07314
MF	GO:0032561	guanyl ribonucleotide binding	2/160	286/9693	0.952605883685088	0.9963525410737	HaiMa07600/HaiMa07314	HaiMa07600/HaiMa07314	2	1	HaiMa07600	1	HaiMa07314
MF	GO:0008324	cation transmembrane transporter activity	1/160	195/9693	0.962329595534948	0.9963525410737	HaiMa16136	HaiMa16136	1	1	HaiMa16136	0
MF	GO:0019001	guanyl nucleotide binding	2/160	309/9693	0.965864986375767	0.9963525410737	HaiMa07600/HaiMa07314	HaiMa07600/HaiMa07314	2	1	HaiMa07600	1	HaiMa07314
MF	GO:0004175	endopeptidase activity	1/160	218/9693	0.974525776727566	0.9963525410737	HaiMa05632	HaiMa05632	1	0		1	HaiMa05632
MF	GO:0004930	G-protein-coupled receptor activity	3/160	429/9693	0.975309734753073	0.9963525410737	HaiMa09527/HaiMa12755/HaiMa20688	HaiMa09527/HaiMa12755/HaiMa20688	3	3	HaiMa09527/HaiMa12755/HaiMa20688	0
MF	GO:0070011	peptidase activity, acting on L-amino acid peptides	2/160	356/9693	0.98279754028118	0.9963525410737	HaiMa10703/HaiMa05632	HaiMa10703/HaiMa05632	2	1	HaiMa10703	1	HaiMa05632
MF	GO:0008233	peptidase activity	2/160	368/9693	0.985599512302127	0.9963525410737	HaiMa10703/HaiMa05632	HaiMa10703/HaiMa05632	2	1	HaiMa10703	1	HaiMa05632
MF	GO:0004888	transmembrane signaling receptor activity	3/160	490/9693	0.989132595123891	0.9963525410737	HaiMa09527/HaiMa12755/HaiMa20688	HaiMa09527/HaiMa12755/HaiMa20688	3	3	HaiMa09527/HaiMa12755/HaiMa20688	0
MF	GO:0098772	molecular function regulator	2/160	478/9693	0.997300688466574	0.997300688466574	HaiMa14223/HaiMa02245	HaiMa14223/HaiMa02245	2	0		2	HaiMa14223/HaiMa02245
