# Supplementary material for: Transcriptomic Analysis of Hippocampus abdominalis Larvae Under High Temperature Stress
Source: Genes (Basel). 2024 Oct 21;15(10):1345. doi: 10.3390/genes15101345 (PMC11507362; doi:10.3390/genes15101345)
Supplement: Supplementary file 1 [file genes-15-01345-s001.zip › Excel S9 GO enrichment analysis of transcriptome differentially expressed genes C27vsD18.all_GOenrich.xls]

Category	GOID	Description	GeneRatio	BgRatio	pvalue	padj	geneID	geneName	Count	Up	Up_Gene_id	Down	Down_Gene_id
BP	GO:0006260	DNA replication	14/427	37/5700	1.75070254548363e-07	6.58264157101844e-05	HaiMa04220/HaiMa19420/HaiMa00563/HaiMa02935/HaiMa13488/HaiMa07508/HaiMa05011/HaiMa08759/HaiMa09041/HaiMa19695/HaiMa24441/HaiMa10977/HaiMa07850/HaiMa08752	HaiMa04220/HaiMa19420/HaiMa00563/HaiMa02935/HaiMa13488/HaiMa07508/HaiMa05011/HaiMa08759/HaiMa09041/HaiMa19695/HaiMa24441/HaiMa10977/HaiMa07850/HaiMa08752	14	1	HaiMa10977	13	HaiMa04220/HaiMa19420/HaiMa00563/HaiMa02935/HaiMa13488/HaiMa07508/HaiMa05011/HaiMa08759/HaiMa09041/HaiMa19695/HaiMa24441/HaiMa07850/HaiMa08752
BP	GO:0006261	DNA-dependent DNA replication	7/427	13/5700	1.45568525726607e-05	0.0027366882836602	HaiMa00563/HaiMa02935/HaiMa07508/HaiMa08759/HaiMa09041/HaiMa24441/HaiMa07850	HaiMa00563/HaiMa02935/HaiMa07508/HaiMa08759/HaiMa09041/HaiMa24441/HaiMa07850	7	0		7	HaiMa00563/HaiMa02935/HaiMa07508/HaiMa08759/HaiMa09041/HaiMa24441/HaiMa07850
BP	GO:0044270	cellular nitrogen compound catabolic process	10/427	36/5700	0.000215974036226904	0.0173282024353433	HaiMa07109/HaiMa21881/HaiMa09042/HaiMa17294/HaiMa23354/HaiMa13785/HaiMa21600/HaiMa00100/HaiMa13273/HaiMa18651	HaiMa07109/HaiMa21881/HaiMa09042/HaiMa17294/HaiMa23354/HaiMa13785/HaiMa21600/HaiMa00100/HaiMa13273/HaiMa18651	10	7	HaiMa07109/HaiMa09042/HaiMa17294/HaiMa21600/HaiMa00100/HaiMa13273/HaiMa18651	3	HaiMa21881/HaiMa23354/HaiMa13785
BP	GO:0046700	heterocycle catabolic process	10/427	36/5700	0.000215974036226904	0.0173282024353433	HaiMa07109/HaiMa21881/HaiMa09042/HaiMa17294/HaiMa23354/HaiMa13785/HaiMa21600/HaiMa00100/HaiMa13273/HaiMa18651	HaiMa07109/HaiMa21881/HaiMa09042/HaiMa17294/HaiMa23354/HaiMa13785/HaiMa21600/HaiMa00100/HaiMa13273/HaiMa18651	10	7	HaiMa07109/HaiMa09042/HaiMa17294/HaiMa21600/HaiMa00100/HaiMa13273/HaiMa18651	3	HaiMa21881/HaiMa23354/HaiMa13785
BP	GO:0019439	aromatic compound catabolic process	10/427	37/5700	0.000276513868649095	0.0173282024353433	HaiMa07109/HaiMa21881/HaiMa09042/HaiMa17294/HaiMa23354/HaiMa13785/HaiMa21600/HaiMa00100/HaiMa13273/HaiMa18651	HaiMa07109/HaiMa21881/HaiMa09042/HaiMa17294/HaiMa23354/HaiMa13785/HaiMa21600/HaiMa00100/HaiMa13273/HaiMa18651	10	7	HaiMa07109/HaiMa09042/HaiMa17294/HaiMa21600/HaiMa00100/HaiMa13273/HaiMa18651	3	HaiMa21881/HaiMa23354/HaiMa13785
BP	GO:1901361	organic cyclic compound catabolic process	10/427	37/5700	0.000276513868649095	0.0173282024353433	HaiMa07109/HaiMa21881/HaiMa09042/HaiMa17294/HaiMa23354/HaiMa13785/HaiMa21600/HaiMa00100/HaiMa13273/HaiMa18651	HaiMa07109/HaiMa21881/HaiMa09042/HaiMa17294/HaiMa23354/HaiMa13785/HaiMa21600/HaiMa00100/HaiMa13273/HaiMa18651	10	7	HaiMa07109/HaiMa09042/HaiMa17294/HaiMa21600/HaiMa00100/HaiMa13273/HaiMa18651	3	HaiMa21881/HaiMa23354/HaiMa13785
BP	GO:0006270	DNA replication initiation	5/427	10/5700	0.000423463554307978	0.0218617622375227	HaiMa02935/HaiMa07508/HaiMa08759/HaiMa09041/HaiMa07850	HaiMa02935/HaiMa07508/HaiMa08759/HaiMa09041/HaiMa07850	5	0		5	HaiMa02935/HaiMa07508/HaiMa08759/HaiMa09041/HaiMa07850
BP	GO:0055114	oxidation-reduction process	46/427	377/5700	0.000531645405307131	0.0218617622375227	HaiMa21237/HaiMa07061/novel.387/HaiMa14839/HaiMa02604/HaiMa09042/HaiMa10464/HaiMa02605/HaiMa06698/HaiMa00846/HaiMa10551/HaiMa16311/HaiMa23378/HaiMa20163/HaiMa21910/HaiMa23344/HaiMa19183/HaiMa04535/HaiMa18415/HaiMa17402/HaiMa23100/HaiMa00135/HaiMa23795/HaiMa15863/HaiMa21600/HaiMa03314/HaiMa19489/HaiMa15757/HaiMa20386/novel.593/HaiMa17319/HaiMa15303/HaiMa20738/HaiMa16406/HaiMa21263/HaiMa19720/HaiMa…	HaiMa21237/HaiMa07061/-/HaiMa14839/HaiMa02604/HaiMa09042/HaiMa10464/HaiMa02605/HaiMa06698/HaiMa00846/HaiMa10551/HaiMa16311/HaiMa23378/HaiMa20163/HaiMa21910/HaiMa23344/HaiMa19183/HaiMa04535/HaiMa18415/HaiMa17402/HaiMa23100/HaiMa00135/HaiMa23795/HaiMa15863/HaiMa21600/HaiMa03314/HaiMa19489/HaiMa15757/HaiMa20386/-/HaiMa17319/HaiMa15303/HaiMa20738/HaiMa16406/HaiMa21263/HaiMa19720/HaiMa08143/HaiMa11063…	46	23	HaiMa09042/HaiMa10464/HaiMa06698/HaiMa00846/HaiMa10551/HaiMa23344/HaiMa19183/HaiMa04535/HaiMa00135/HaiMa23795/HaiMa15863/HaiMa21600/HaiMa19489/HaiMa15757/HaiMa20386/novel.593/HaiMa15303/HaiMa20738/HaiMa19720/HaiMa11063/HaiMa20483/HaiMa20352/HaiMa09937	23	HaiMa21237/HaiMa07061/novel.387/HaiMa14839/HaiMa02604/HaiMa02605/HaiMa16311/HaiMa23378/HaiMa20163/HaiMa21910/HaiMa18415/HaiMa17402/HaiMa23100/HaiMa03314/HaiMa17319/HaiMa16406/HaiMa21263/HaiMa08143/HaiMa19276/novel.359/HaiMa22375/HaiMa04963/HaiMa03322
BP	GO:0046434	organophosphate catabolic process	8/427	27/5700	0.00057800856653565	0.0218617622375227	HaiMa07109/HaiMa21881/HaiMa06698/HaiMa17294/HaiMa23354/HaiMa00100/HaiMa13273/HaiMa18651	HaiMa07109/HaiMa21881/HaiMa06698/HaiMa17294/HaiMa23354/HaiMa00100/HaiMa13273/HaiMa18651	8	6	HaiMa07109/HaiMa06698/HaiMa17294/HaiMa00100/HaiMa13273/HaiMa18651	2	HaiMa21881/HaiMa23354
BP	GO:1901292	nucleoside phosphate catabolic process	7/427	21/5700	0.000581429846742625	0.0218617622375227	HaiMa07109/HaiMa21881/HaiMa17294/HaiMa23354/HaiMa00100/HaiMa13273/HaiMa18651	HaiMa07109/HaiMa21881/HaiMa17294/HaiMa23354/HaiMa00100/HaiMa13273/HaiMa18651	7	5	HaiMa07109/HaiMa17294/HaiMa00100/HaiMa13273/HaiMa18651	2	HaiMa21881/HaiMa23354
BP	GO:0002376	immune system process	12/427	56/5700	0.000718443780507186	0.0230954411851849	HaiMa13304/HaiMa14337/HaiMa08499/HaiMa21526/HaiMa22625/HaiMa18317/HaiMa19040/HaiMa18927/HaiMa08465/HaiMa05281/HaiMa12582/HaiMa12531	HaiMa13304/HaiMa14337/HaiMa08499/HaiMa21526/HaiMa22625/HaiMa18317/HaiMa19040/HaiMa18927/HaiMa08465/HaiMa05281/HaiMa12582/HaiMa12531	12	8	HaiMa14337/HaiMa08499/HaiMa21526/HaiMa22625/HaiMa18927/HaiMa05281/HaiMa12582/HaiMa12531	4	HaiMa13304/HaiMa18317/HaiMa19040/HaiMa08465
BP	GO:0044283	small molecule biosynthetic process	11/427	49/5700	0.000787485749115484	0.0230954411851849	HaiMa07109/HaiMa07157/HaiMa21881/HaiMa17294/HaiMa03435/HaiMa23354/HaiMa07528/HaiMa18455/HaiMa00100/HaiMa13273/HaiMa18651	HaiMa07109/HaiMa07157/HaiMa21881/HaiMa17294/HaiMa03435/HaiMa23354/HaiMa07528/HaiMa18455/HaiMa00100/HaiMa13273/HaiMa18651	11	9	HaiMa07109/HaiMa07157/HaiMa17294/HaiMa03435/HaiMa07528/HaiMa18455/HaiMa00100/HaiMa13273/HaiMa18651	2	HaiMa21881/HaiMa23354
BP	GO:0034404	nucleobase-containing small molecule biosynthetic process	7/427	22/5700	0.000798512594168626	0.0230954411851849	HaiMa07109/HaiMa21881/HaiMa17294/HaiMa23354/HaiMa00100/HaiMa13273/HaiMa18651	HaiMa07109/HaiMa21881/HaiMa17294/HaiMa23354/HaiMa00100/HaiMa13273/HaiMa18651	7	5	HaiMa07109/HaiMa17294/HaiMa00100/HaiMa13273/HaiMa18651	2	HaiMa21881/HaiMa23354
BP	GO:0034655	nucleobase-containing compound catabolic process	8/427	30/5700	0.00124817496138793	0.0335224132487045	HaiMa07109/HaiMa21881/HaiMa17294/HaiMa23354/HaiMa13785/HaiMa00100/HaiMa13273/HaiMa18651	HaiMa07109/HaiMa21881/HaiMa17294/HaiMa23354/HaiMa13785/HaiMa00100/HaiMa13273/HaiMa18651	8	5	HaiMa07109/HaiMa17294/HaiMa00100/HaiMa13273/HaiMa18651	3	HaiMa21881/HaiMa23354/HaiMa13785
BP	GO:0072330	monocarboxylic acid biosynthetic process	6/427	19/5700	0.00199534542945228	0.0494775052834843	HaiMa07109/HaiMa17294/HaiMa18455/HaiMa00100/HaiMa13273/HaiMa18651	HaiMa07109/HaiMa17294/HaiMa18455/HaiMa00100/HaiMa13273/HaiMa18651	6	6	HaiMa07109/HaiMa17294/HaiMa18455/HaiMa00100/HaiMa13273/HaiMa18651	0
BP	GO:0006955	immune response	11/427	55/5700	0.00214992612219941	0.0494775052834843	HaiMa13304/HaiMa14337/HaiMa08499/HaiMa21526/HaiMa22625/HaiMa19040/HaiMa18927/HaiMa08465/HaiMa05281/HaiMa12582/HaiMa12531	HaiMa13304/HaiMa14337/HaiMa08499/HaiMa21526/HaiMa22625/HaiMa19040/HaiMa18927/HaiMa08465/HaiMa05281/HaiMa12582/HaiMa12531	11	8	HaiMa14337/HaiMa08499/HaiMa21526/HaiMa22625/HaiMa18927/HaiMa05281/HaiMa12582/HaiMa12531	3	HaiMa13304/HaiMa19040/HaiMa08465
BP	GO:0006090	pyruvate metabolic process	5/427	15/5700	0.00368449507430202	0.0494775052834843	HaiMa07109/HaiMa17294/HaiMa00100/HaiMa13273/HaiMa18651	HaiMa07109/HaiMa17294/HaiMa00100/HaiMa13273/HaiMa18651	5	5	HaiMa07109/HaiMa17294/HaiMa00100/HaiMa13273/HaiMa18651	0
BP	GO:0006096	glycolytic process	5/427	15/5700	0.00368449507430202	0.0494775052834843	HaiMa07109/HaiMa17294/HaiMa00100/HaiMa13273/HaiMa18651	HaiMa07109/HaiMa17294/HaiMa00100/HaiMa13273/HaiMa18651	5	5	HaiMa07109/HaiMa17294/HaiMa00100/HaiMa13273/HaiMa18651	0
BP	GO:0006165	nucleoside diphosphate phosphorylation	5/427	15/5700	0.00368449507430202	0.0494775052834843	HaiMa07109/HaiMa17294/HaiMa00100/HaiMa13273/HaiMa18651	HaiMa07109/HaiMa17294/HaiMa00100/HaiMa13273/HaiMa18651	5	5	HaiMa07109/HaiMa17294/HaiMa00100/HaiMa13273/HaiMa18651	0
BP	GO:0006757	ATP generation from ADP	5/427	15/5700	0.00368449507430202	0.0494775052834843	HaiMa07109/HaiMa17294/HaiMa00100/HaiMa13273/HaiMa18651	HaiMa07109/HaiMa17294/HaiMa00100/HaiMa13273/HaiMa18651	5	5	HaiMa07109/HaiMa17294/HaiMa00100/HaiMa13273/HaiMa18651	0
BP	GO:0009132	nucleoside diphosphate metabolic process	5/427	15/5700	0.00368449507430202	0.0494775052834843	HaiMa07109/HaiMa17294/HaiMa00100/HaiMa13273/HaiMa18651	HaiMa07109/HaiMa17294/HaiMa00100/HaiMa13273/HaiMa18651	5	5	HaiMa07109/HaiMa17294/HaiMa00100/HaiMa13273/HaiMa18651	0
BP	GO:0009135	purine nucleoside diphosphate metabolic process	5/427	15/5700	0.00368449507430202	0.0494775052834843	HaiMa07109/HaiMa17294/HaiMa00100/HaiMa13273/HaiMa18651	HaiMa07109/HaiMa17294/HaiMa00100/HaiMa13273/HaiMa18651	5	5	HaiMa07109/HaiMa17294/HaiMa00100/HaiMa13273/HaiMa18651	0
BP	GO:0009179	purine ribonucleoside diphosphate metabolic process	5/427	15/5700	0.00368449507430202	0.0494775052834843	HaiMa07109/HaiMa17294/HaiMa00100/HaiMa13273/HaiMa18651	HaiMa07109/HaiMa17294/HaiMa00100/HaiMa13273/HaiMa18651	5	5	HaiMa07109/HaiMa17294/HaiMa00100/HaiMa13273/HaiMa18651	0
BP	GO:0009185	ribonucleoside diphosphate metabolic process	5/427	15/5700	0.00368449507430202	0.0494775052834843	HaiMa07109/HaiMa17294/HaiMa00100/HaiMa13273/HaiMa18651	HaiMa07109/HaiMa17294/HaiMa00100/HaiMa13273/HaiMa18651	5	5	HaiMa07109/HaiMa17294/HaiMa00100/HaiMa13273/HaiMa18651	0
BP	GO:0016052	carbohydrate catabolic process	5/427	15/5700	0.00368449507430202	0.0494775052834843	HaiMa07109/HaiMa17294/HaiMa00100/HaiMa13273/HaiMa18651	HaiMa07109/HaiMa17294/HaiMa00100/HaiMa13273/HaiMa18651	5	5	HaiMa07109/HaiMa17294/HaiMa00100/HaiMa13273/HaiMa18651	0
BP	GO:0042866	pyruvate biosynthetic process	5/427	15/5700	0.00368449507430202	0.0494775052834843	HaiMa07109/HaiMa17294/HaiMa00100/HaiMa13273/HaiMa18651	HaiMa07109/HaiMa17294/HaiMa00100/HaiMa13273/HaiMa18651	5	5	HaiMa07109/HaiMa17294/HaiMa00100/HaiMa13273/HaiMa18651	0
BP	GO:0046031	ADP metabolic process	5/427	15/5700	0.00368449507430202	0.0494775052834843	HaiMa07109/HaiMa17294/HaiMa00100/HaiMa13273/HaiMa18651	HaiMa07109/HaiMa17294/HaiMa00100/HaiMa13273/HaiMa18651	5	5	HaiMa07109/HaiMa17294/HaiMa00100/HaiMa13273/HaiMa18651	0
BP	GO:0046939	nucleotide phosphorylation	5/427	15/5700	0.00368449507430202	0.0494775052834843	HaiMa07109/HaiMa17294/HaiMa00100/HaiMa13273/HaiMa18651	HaiMa07109/HaiMa17294/HaiMa00100/HaiMa13273/HaiMa18651	5	5	HaiMa07109/HaiMa17294/HaiMa00100/HaiMa13273/HaiMa18651	0
BP	GO:0051186	cofactor metabolic process	12/427	68/5700	0.00412667614469261	0.0535044907036007	HaiMa07109/HaiMa09042/HaiMa19766/HaiMa04721/HaiMa17294/HaiMa20163/novel.52/HaiMa21600/HaiMa00100/HaiMa01383/HaiMa13273/HaiMa18651	HaiMa07109/HaiMa09042/HaiMa19766/HaiMa04721/HaiMa17294/HaiMa20163/-/HaiMa21600/HaiMa00100/HaiMa01383/HaiMa13273/HaiMa18651	12	8	HaiMa07109/HaiMa09042/HaiMa04721/HaiMa17294/HaiMa21600/HaiMa00100/HaiMa13273/HaiMa18651	4	HaiMa19766/HaiMa20163/novel.52/HaiMa01383
BP	GO:0008202	steroid metabolic process	4/427	10/5700	0.00453121649303092	0.0567912467126542	novel.387/HaiMa00669/novel.359/HaiMa09937	-/HaiMa00669/-/HaiMa09937	4	1	HaiMa09937	3	novel.387/HaiMa00669/novel.359
BP	GO:0005975	carbohydrate metabolic process	18/427	126/5700	0.00561305995486443	0.0680809852590008	HaiMa07109/HaiMa06698/HaiMa17294/HaiMa07977/HaiMa07528/HaiMa00714/HaiMa00100/HaiMa14096/HaiMa19363/HaiMa06516/HaiMa10589/HaiMa13273/HaiMa18651/HaiMa24809/HaiMa06517/HaiMa22805/HaiMa06866/HaiMa16641	HaiMa07109/HaiMa06698/HaiMa17294/HaiMa07977/HaiMa07528/HaiMa00714/HaiMa00100/HaiMa14096/HaiMa19363/HaiMa06516/HaiMa10589/HaiMa13273/HaiMa18651/HaiMa24809/HaiMa06517/HaiMa22805/HaiMa06866/HaiMa16641	18	14	HaiMa07109/HaiMa06698/HaiMa17294/HaiMa07977/HaiMa07528/HaiMa00100/HaiMa14096/HaiMa19363/HaiMa10589/HaiMa13273/HaiMa18651/HaiMa24809/HaiMa22805/HaiMa06866	4	HaiMa00714/HaiMa06516/HaiMa06517/HaiMa16641
BP	GO:1901575	organic substance catabolic process	16/427	109/5700	0.0067610308467223	0.0794421124489871	HaiMa07109/HaiMa21881/HaiMa09042/HaiMa21323/HaiMa18031/HaiMa06698/HaiMa16749/HaiMa04721/HaiMa17294/HaiMa23354/HaiMa13785/HaiMa23633/HaiMa21600/HaiMa00100/HaiMa13273/HaiMa18651	HaiMa07109/HaiMa21881/HaiMa09042/HaiMa21323/HaiMa18031/HaiMa06698/HaiMa16749/HaiMa04721/HaiMa17294/HaiMa23354/HaiMa13785/HaiMa23633/HaiMa21600/HaiMa00100/HaiMa13273/HaiMa18651	16	9	HaiMa07109/HaiMa09042/HaiMa06698/HaiMa04721/HaiMa17294/HaiMa21600/HaiMa00100/HaiMa13273/HaiMa18651	7	HaiMa21881/HaiMa21323/HaiMa18031/HaiMa16749/HaiMa23354/HaiMa13785/HaiMa23633
BP	GO:0044248	cellular catabolic process	15/427	101/5700	0.00772067685138919	0.0879689241249192	HaiMa07109/HaiMa21881/HaiMa09042/HaiMa21323/HaiMa18031/HaiMa16749/HaiMa04721/HaiMa17294/HaiMa23354/HaiMa13785/HaiMa23633/HaiMa21600/HaiMa00100/HaiMa13273/HaiMa18651	HaiMa07109/HaiMa21881/HaiMa09042/HaiMa21323/HaiMa18031/HaiMa16749/HaiMa04721/HaiMa17294/HaiMa23354/HaiMa13785/HaiMa23633/HaiMa21600/HaiMa00100/HaiMa13273/HaiMa18651	15	8	HaiMa07109/HaiMa09042/HaiMa04721/HaiMa17294/HaiMa21600/HaiMa00100/HaiMa13273/HaiMa18651	7	HaiMa21881/HaiMa21323/HaiMa18031/HaiMa16749/HaiMa23354/HaiMa13785/HaiMa23633
BP	GO:0008610	lipid biosynthetic process	9/427	49/5700	0.00949665519567119	0.105021833928599	HaiMa20778/HaiMa11163/novel.387/HaiMa21910/HaiMa18455/HaiMa20738/novel.359/HaiMa23357/HaiMa09937	HaiMa20778/HaiMa11163/-/HaiMa21910/HaiMa18455/HaiMa20738/-/HaiMa23357/HaiMa09937	9	4	HaiMa18455/HaiMa20738/HaiMa23357/HaiMa09937	5	HaiMa20778/HaiMa11163/novel.387/HaiMa21910/novel.359
BP	GO:0032787	monocarboxylic acid metabolic process	6/427	26/5700	0.0108215036477521	0.116131113030116	HaiMa07109/HaiMa17294/HaiMa18455/HaiMa00100/HaiMa13273/HaiMa18651	HaiMa07109/HaiMa17294/HaiMa18455/HaiMa00100/HaiMa13273/HaiMa18651	6	6	HaiMa07109/HaiMa17294/HaiMa18455/HaiMa00100/HaiMa13273/HaiMa18651	0
BP	GO:0009166	nucleotide catabolic process	5/427	19/5700	0.0111189363539472	0.116131113030116	HaiMa07109/HaiMa17294/HaiMa00100/HaiMa13273/HaiMa18651	HaiMa07109/HaiMa17294/HaiMa00100/HaiMa13273/HaiMa18651	5	5	HaiMa07109/HaiMa17294/HaiMa00100/HaiMa13273/HaiMa18651	0
BP	GO:0006259	DNA metabolic process	19/427	149/5700	0.0148994618861448	0.146613864186687	HaiMa06942/HaiMa04220/HaiMa19420/HaiMa00563/HaiMa02935/HaiMa13488/HaiMa18317/HaiMa12189/HaiMa07508/HaiMa05011/HaiMa08759/HaiMa09041/HaiMa19979/HaiMa18318/HaiMa19695/HaiMa24441/HaiMa10977/HaiMa07850/HaiMa08752	HaiMa06942/HaiMa04220/HaiMa19420/HaiMa00563/HaiMa02935/HaiMa13488/HaiMa18317/HaiMa12189/HaiMa07508/HaiMa05011/HaiMa08759/HaiMa09041/HaiMa19979/HaiMa18318/HaiMa19695/HaiMa24441/HaiMa10977/HaiMa07850/HaiMa08752	19	2	HaiMa06942/HaiMa10977	17	HaiMa04220/HaiMa19420/HaiMa00563/HaiMa02935/HaiMa13488/HaiMa18317/HaiMa12189/HaiMa07508/HaiMa05011/HaiMa08759/HaiMa09041/HaiMa19979/HaiMa18318/HaiMa19695/HaiMa24441/HaiMa07850/HaiMa08752
BP	GO:0009056	catabolic process	16/427	119/5700	0.0153153282582475	0.146613864186687	HaiMa07109/HaiMa21881/HaiMa09042/HaiMa21323/HaiMa18031/HaiMa06698/HaiMa16749/HaiMa04721/HaiMa17294/HaiMa23354/HaiMa13785/HaiMa23633/HaiMa21600/HaiMa00100/HaiMa13273/HaiMa18651	HaiMa07109/HaiMa21881/HaiMa09042/HaiMa21323/HaiMa18031/HaiMa06698/HaiMa16749/HaiMa04721/HaiMa17294/HaiMa23354/HaiMa13785/HaiMa23633/HaiMa21600/HaiMa00100/HaiMa13273/HaiMa18651	16	9	HaiMa07109/HaiMa09042/HaiMa06698/HaiMa04721/HaiMa17294/HaiMa21600/HaiMa00100/HaiMa13273/HaiMa18651	7	HaiMa21881/HaiMa21323/HaiMa18031/HaiMa16749/HaiMa23354/HaiMa13785/HaiMa23633
BP	GO:0016053	organic acid biosynthetic process	6/427	28/5700	0.0155972195943284	0.146613864186687	HaiMa07109/HaiMa17294/HaiMa18455/HaiMa00100/HaiMa13273/HaiMa18651	HaiMa07109/HaiMa17294/HaiMa18455/HaiMa00100/HaiMa13273/HaiMa18651	6	6	HaiMa07109/HaiMa17294/HaiMa18455/HaiMa00100/HaiMa13273/HaiMa18651	0
BP	GO:0046394	carboxylic acid biosynthetic process	6/427	28/5700	0.0155972195943284	0.146613864186687	HaiMa07109/HaiMa17294/HaiMa18455/HaiMa00100/HaiMa13273/HaiMa18651	HaiMa07109/HaiMa17294/HaiMa18455/HaiMa00100/HaiMa13273/HaiMa18651	6	6	HaiMa07109/HaiMa17294/HaiMa18455/HaiMa00100/HaiMa13273/HaiMa18651	0
BP	GO:0019359	nicotinamide nucleotide biosynthetic process	5/427	21/5700	0.0171918807791365	0.157662126169642	HaiMa07109/HaiMa17294/HaiMa00100/HaiMa13273/HaiMa18651	HaiMa07109/HaiMa17294/HaiMa00100/HaiMa13273/HaiMa18651	5	5	HaiMa07109/HaiMa17294/HaiMa00100/HaiMa13273/HaiMa18651	0
BP	GO:0009141	nucleoside triphosphate metabolic process	7/427	38/5700	0.0208825092050163	0.178745382335977	HaiMa07109/HaiMa21881/HaiMa17294/HaiMa23354/HaiMa00100/HaiMa13273/HaiMa18651	HaiMa07109/HaiMa21881/HaiMa17294/HaiMa23354/HaiMa00100/HaiMa13273/HaiMa18651	7	5	HaiMa07109/HaiMa17294/HaiMa00100/HaiMa13273/HaiMa18651	2	HaiMa21881/HaiMa23354
BP	GO:0019363	pyridine nucleotide biosynthetic process	5/427	22/5700	0.0209170128265505	0.178745382335977	HaiMa07109/HaiMa17294/HaiMa00100/HaiMa13273/HaiMa18651	HaiMa07109/HaiMa17294/HaiMa00100/HaiMa13273/HaiMa18651	5	5	HaiMa07109/HaiMa17294/HaiMa00100/HaiMa13273/HaiMa18651	0
BP	GO:0072525	pyridine-containing compound biosynthetic process	5/427	22/5700	0.0209170128265505	0.178745382335977	HaiMa07109/HaiMa17294/HaiMa00100/HaiMa13273/HaiMa18651	HaiMa07109/HaiMa17294/HaiMa00100/HaiMa13273/HaiMa18651	5	5	HaiMa07109/HaiMa17294/HaiMa00100/HaiMa13273/HaiMa18651	0
BP	GO:0019362	pyridine nucleotide metabolic process	5/427	24/5700	0.0298541547265027	0.238833237812022	HaiMa07109/HaiMa17294/HaiMa00100/HaiMa13273/HaiMa18651	HaiMa07109/HaiMa17294/HaiMa00100/HaiMa13273/HaiMa18651	5	5	HaiMa07109/HaiMa17294/HaiMa00100/HaiMa13273/HaiMa18651	0
BP	GO:0046496	nicotinamide nucleotide metabolic process	5/427	24/5700	0.0298541547265027	0.238833237812022	HaiMa07109/HaiMa17294/HaiMa00100/HaiMa13273/HaiMa18651	HaiMa07109/HaiMa17294/HaiMa00100/HaiMa13273/HaiMa18651	5	5	HaiMa07109/HaiMa17294/HaiMa00100/HaiMa13273/HaiMa18651	0
BP	GO:0072524	pyridine-containing compound metabolic process	5/427	24/5700	0.0298541547265027	0.238833237812022	HaiMa07109/HaiMa17294/HaiMa00100/HaiMa13273/HaiMa18651	HaiMa07109/HaiMa17294/HaiMa00100/HaiMa13273/HaiMa18651	5	5	HaiMa07109/HaiMa17294/HaiMa00100/HaiMa13273/HaiMa18651	0
BP	GO:0006778	porphyrin-containing compound metabolic process	3/427	10/5700	0.0336896190917557	0.262523896468542	HaiMa09042/HaiMa21600/HaiMa01383	HaiMa09042/HaiMa21600/HaiMa01383	3	2	HaiMa09042/HaiMa21600	1	HaiMa01383
BP	GO:0006629	lipid metabolic process	18/427	152/5700	0.0342118907631877	0.262523896468542	HaiMa20778/HaiMa11163/novel.387/HaiMa18046/HaiMa18736/HaiMa00669/HaiMa09183/HaiMa09416/HaiMa21910/HaiMa18455/HaiMa08217/HaiMa20738/HaiMa18276/HaiMa19382/HaiMa00374/novel.359/HaiMa23357/HaiMa09937	HaiMa20778/HaiMa11163/-/HaiMa18046/HaiMa18736/HaiMa00669/HaiMa09183/HaiMa09416/HaiMa21910/HaiMa18455/HaiMa08217/HaiMa20738/HaiMa18276/HaiMa19382/HaiMa00374/-/HaiMa23357/HaiMa09937	18	9	HaiMa18046/HaiMa09183/HaiMa09416/HaiMa18455/HaiMa08217/HaiMa20738/HaiMa00374/HaiMa23357/HaiMa09937	9	HaiMa20778/HaiMa11163/novel.387/HaiMa18736/HaiMa00669/HaiMa21910/HaiMa18276/HaiMa19382/novel.359
BP	GO:0017144	drug metabolic process	8/427	52/5700	0.0379061434389689	0.274483320844184	HaiMa07109/HaiMa19766/HaiMa17294/HaiMa00100/HaiMa06516/HaiMa13273/HaiMa18651/HaiMa06517	HaiMa07109/HaiMa19766/HaiMa17294/HaiMa00100/HaiMa06516/HaiMa13273/HaiMa18651/HaiMa06517	8	5	HaiMa07109/HaiMa17294/HaiMa00100/HaiMa13273/HaiMa18651	3	HaiMa19766/HaiMa06516/HaiMa06517
BP	GO:0006733	oxidoreduction coenzyme metabolic process	5/427	26/5700	0.0408804945938147	0.274483320844184	HaiMa07109/HaiMa17294/HaiMa00100/HaiMa13273/HaiMa18651	HaiMa07109/HaiMa17294/HaiMa00100/HaiMa13273/HaiMa18651	5	5	HaiMa07109/HaiMa17294/HaiMa00100/HaiMa13273/HaiMa18651	0
BP	GO:0006754	ATP biosynthetic process	5/427	26/5700	0.0408804945938147	0.274483320844184	HaiMa07109/HaiMa17294/HaiMa00100/HaiMa13273/HaiMa18651	HaiMa07109/HaiMa17294/HaiMa00100/HaiMa13273/HaiMa18651	5	5	HaiMa07109/HaiMa17294/HaiMa00100/HaiMa13273/HaiMa18651	0
BP	GO:0009142	nucleoside triphosphate biosynthetic process	5/427	26/5700	0.0408804945938147	0.274483320844184	HaiMa07109/HaiMa17294/HaiMa00100/HaiMa13273/HaiMa18651	HaiMa07109/HaiMa17294/HaiMa00100/HaiMa13273/HaiMa18651	5	5	HaiMa07109/HaiMa17294/HaiMa00100/HaiMa13273/HaiMa18651	0
BP	GO:0009145	purine nucleoside triphosphate biosynthetic process	5/427	26/5700	0.0408804945938147	0.274483320844184	HaiMa07109/HaiMa17294/HaiMa00100/HaiMa13273/HaiMa18651	HaiMa07109/HaiMa17294/HaiMa00100/HaiMa13273/HaiMa18651	5	5	HaiMa07109/HaiMa17294/HaiMa00100/HaiMa13273/HaiMa18651	0
BP	GO:0009201	ribonucleoside triphosphate biosynthetic process	5/427	26/5700	0.0408804945938147	0.274483320844184	HaiMa07109/HaiMa17294/HaiMa00100/HaiMa13273/HaiMa18651	HaiMa07109/HaiMa17294/HaiMa00100/HaiMa13273/HaiMa18651	5	5	HaiMa07109/HaiMa17294/HaiMa00100/HaiMa13273/HaiMa18651	0
BP	GO:0009206	purine ribonucleoside triphosphate biosynthetic process	5/427	26/5700	0.0408804945938147	0.274483320844184	HaiMa07109/HaiMa17294/HaiMa00100/HaiMa13273/HaiMa18651	HaiMa07109/HaiMa17294/HaiMa00100/HaiMa13273/HaiMa18651	5	5	HaiMa07109/HaiMa17294/HaiMa00100/HaiMa13273/HaiMa18651	0
BP	GO:0006732	coenzyme metabolic process	7/427	44/5700	0.0431969711913608	0.281725391917884	HaiMa07109/HaiMa19766/HaiMa17294/HaiMa20163/HaiMa00100/HaiMa13273/HaiMa18651	HaiMa07109/HaiMa19766/HaiMa17294/HaiMa20163/HaiMa00100/HaiMa13273/HaiMa18651	7	5	HaiMa07109/HaiMa17294/HaiMa00100/HaiMa13273/HaiMa18651	2	HaiMa19766/HaiMa20163
BP	GO:0019752	carboxylic acid metabolic process	13/427	104/5700	0.0457385107030891	0.281725391917884	HaiMa07109/HaiMa12881/HaiMa17547/HaiMa17294/HaiMa16519/HaiMa04994/HaiMa06837/HaiMa18455/HaiMa00100/HaiMa15757/HaiMa13273/HaiMa18651/HaiMa08329	HaiMa07109/HaiMa12881/HaiMa17547/HaiMa17294/HaiMa16519/HaiMa04994/HaiMa06837/HaiMa18455/HaiMa00100/HaiMa15757/HaiMa13273/HaiMa18651/HaiMa08329	13	8	HaiMa07109/HaiMa17294/HaiMa18455/HaiMa00100/HaiMa15757/HaiMa13273/HaiMa18651/HaiMa08329	5	HaiMa12881/HaiMa17547/HaiMa16519/HaiMa04994/HaiMa06837
BP	GO:0006091	generation of precursor metabolites and energy	5/427	27/5700	0.0472039885394328	0.281725391917884	HaiMa07109/HaiMa17294/HaiMa00100/HaiMa13273/HaiMa18651	HaiMa07109/HaiMa17294/HaiMa00100/HaiMa13273/HaiMa18651	5	5	HaiMa07109/HaiMa17294/HaiMa00100/HaiMa13273/HaiMa18651	0
BP	GO:0009124	nucleoside monophosphate biosynthetic process	5/427	27/5700	0.0472039885394328	0.281725391917884	HaiMa07109/HaiMa17294/HaiMa00100/HaiMa13273/HaiMa18651	HaiMa07109/HaiMa17294/HaiMa00100/HaiMa13273/HaiMa18651	5	5	HaiMa07109/HaiMa17294/HaiMa00100/HaiMa13273/HaiMa18651	0
BP	GO:0009127	purine nucleoside monophosphate biosynthetic process	5/427	27/5700	0.0472039885394328	0.281725391917884	HaiMa07109/HaiMa17294/HaiMa00100/HaiMa13273/HaiMa18651	HaiMa07109/HaiMa17294/HaiMa00100/HaiMa13273/HaiMa18651	5	5	HaiMa07109/HaiMa17294/HaiMa00100/HaiMa13273/HaiMa18651	0
BP	GO:0009156	ribonucleoside monophosphate biosynthetic process	5/427	27/5700	0.0472039885394328	0.281725391917884	HaiMa07109/HaiMa17294/HaiMa00100/HaiMa13273/HaiMa18651	HaiMa07109/HaiMa17294/HaiMa00100/HaiMa13273/HaiMa18651	5	5	HaiMa07109/HaiMa17294/HaiMa00100/HaiMa13273/HaiMa18651	0
BP	GO:0009168	purine ribonucleoside monophosphate biosynthetic process	5/427	27/5700	0.0472039885394328	0.281725391917884	HaiMa07109/HaiMa17294/HaiMa00100/HaiMa13273/HaiMa18651	HaiMa07109/HaiMa17294/HaiMa00100/HaiMa13273/HaiMa18651	5	5	HaiMa07109/HaiMa17294/HaiMa00100/HaiMa13273/HaiMa18651	0
BP	GO:0006082	organic acid metabolic process	13/427	105/5700	0.048810280431577	0.282348699111891	HaiMa07109/HaiMa12881/HaiMa17547/HaiMa17294/HaiMa16519/HaiMa04994/HaiMa06837/HaiMa18455/HaiMa00100/HaiMa15757/HaiMa13273/HaiMa18651/HaiMa08329	HaiMa07109/HaiMa12881/HaiMa17547/HaiMa17294/HaiMa16519/HaiMa04994/HaiMa06837/HaiMa18455/HaiMa00100/HaiMa15757/HaiMa13273/HaiMa18651/HaiMa08329	13	8	HaiMa07109/HaiMa17294/HaiMa18455/HaiMa00100/HaiMa15757/HaiMa13273/HaiMa18651/HaiMa08329	5	HaiMa12881/HaiMa17547/HaiMa16519/HaiMa04994/HaiMa06837
BP	GO:0043436	oxoacid metabolic process	13/427	105/5700	0.048810280431577	0.282348699111891	HaiMa07109/HaiMa12881/HaiMa17547/HaiMa17294/HaiMa16519/HaiMa04994/HaiMa06837/HaiMa18455/HaiMa00100/HaiMa15757/HaiMa13273/HaiMa18651/HaiMa08329	HaiMa07109/HaiMa12881/HaiMa17547/HaiMa17294/HaiMa16519/HaiMa04994/HaiMa06837/HaiMa18455/HaiMa00100/HaiMa15757/HaiMa13273/HaiMa18651/HaiMa08329	13	8	HaiMa07109/HaiMa17294/HaiMa18455/HaiMa00100/HaiMa15757/HaiMa13273/HaiMa18651/HaiMa08329	5	HaiMa12881/HaiMa17547/HaiMa16519/HaiMa04994/HaiMa06837
BP	GO:0051188	cofactor biosynthetic process	7/427	47/5700	0.0585981646244063	0.333831968163284	HaiMa07109/HaiMa19766/HaiMa17294/novel.52/HaiMa00100/HaiMa13273/HaiMa18651	HaiMa07109/HaiMa19766/HaiMa17294/-/HaiMa00100/HaiMa13273/HaiMa18651	7	5	HaiMa07109/HaiMa17294/HaiMa00100/HaiMa13273/HaiMa18651	2	HaiMa19766/novel.52
BP	GO:0005996	monosaccharide metabolic process	4/427	21/5700	0.0672037599688857	0.370375325489005	HaiMa17294/HaiMa07528/HaiMa00714/HaiMa16641	HaiMa17294/HaiMa07528/HaiMa00714/HaiMa16641	4	2	HaiMa17294/HaiMa07528	2	HaiMa00714/HaiMa16641
BP	GO:0009108	coenzyme biosynthetic process	6/427	39/5700	0.0677819013580214	0.370375325489005	HaiMa07109/HaiMa19766/HaiMa17294/HaiMa00100/HaiMa13273/HaiMa18651	HaiMa07109/HaiMa19766/HaiMa17294/HaiMa00100/HaiMa13273/HaiMa18651	6	5	HaiMa07109/HaiMa17294/HaiMa00100/HaiMa13273/HaiMa18651	1	HaiMa19766
BP	GO:1901615	organic hydroxy compound metabolic process	3/427	13/5700	0.0679678123902695	0.370375325489005	HaiMa07157/HaiMa00669/HaiMa03435	HaiMa07157/HaiMa00669/HaiMa03435	3	2	HaiMa07157/HaiMa03435	1	HaiMa00669
BP	GO:0006457	protein folding	5/427	30/5700	0.0694613150085144	0.373106492045734	HaiMa03114/HaiMa22299/HaiMa03256/HaiMa22560/HaiMa06325	HaiMa03114/HaiMa22299/HaiMa03256/HaiMa22560/HaiMa06325	5	3	HaiMa03114/HaiMa22299/HaiMa03256	2	HaiMa22560/HaiMa06325
BP	GO:0048585	negative regulation of response to stimulus	3/427	14/5700	0.0818710053251722	0.422681350652944	HaiMa09836/HaiMa16022/novel.469	HaiMa09836/HaiMa16022/-	3	3	HaiMa09836/HaiMa16022/novel.469	0
BP	GO:0006915	apoptotic process	8/427	61/5700	0.0831872870965901	0.422681350652944	HaiMa20639/HaiMa24107/HaiMa04869/HaiMa06670/HaiMa20418/HaiMa19922/HaiMa14071/HaiMa09143	HaiMa20639/HaiMa24107/HaiMa04869/HaiMa06670/HaiMa20418/HaiMa19922/HaiMa14071/HaiMa09143	8	7	HaiMa20639/HaiMa24107/HaiMa04869/HaiMa06670/HaiMa20418/HaiMa19922/HaiMa09143	1	HaiMa14071
BP	GO:0008219	cell death	8/427	61/5700	0.0831872870965901	0.422681350652944	HaiMa20639/HaiMa24107/HaiMa04869/HaiMa06670/HaiMa20418/HaiMa19922/HaiMa14071/HaiMa09143	HaiMa20639/HaiMa24107/HaiMa04869/HaiMa06670/HaiMa20418/HaiMa19922/HaiMa14071/HaiMa09143	8	7	HaiMa20639/HaiMa24107/HaiMa04869/HaiMa06670/HaiMa20418/HaiMa19922/HaiMa09143	1	HaiMa14071
BP	GO:0012501	programmed cell death	8/427	61/5700	0.0831872870965901	0.422681350652944	HaiMa20639/HaiMa24107/HaiMa04869/HaiMa06670/HaiMa20418/HaiMa19922/HaiMa14071/HaiMa09143	HaiMa20639/HaiMa24107/HaiMa04869/HaiMa06670/HaiMa20418/HaiMa19922/HaiMa14071/HaiMa09143	8	7	HaiMa20639/HaiMa24107/HaiMa04869/HaiMa06670/HaiMa20418/HaiMa19922/HaiMa09143	1	HaiMa14071
BP	GO:0006310	DNA recombination	3/427	15/5700	0.0968818567897111	0.47931023885436	HaiMa06942/HaiMa18317/HaiMa18318	HaiMa06942/HaiMa18317/HaiMa18318	3	1	HaiMa06942	2	HaiMa18317/HaiMa18318
BP	GO:0033013	tetrapyrrole metabolic process	3/427	15/5700	0.0968818567897111	0.47931023885436	HaiMa09042/HaiMa21600/HaiMa01383	HaiMa09042/HaiMa21600/HaiMa01383	3	2	HaiMa09042/HaiMa21600	1	HaiMa01383
BP	GO:0046034	ATP metabolic process	5/427	35/5700	0.117211352808338	0.572356735791367	HaiMa07109/HaiMa17294/HaiMa00100/HaiMa13273/HaiMa18651	HaiMa07109/HaiMa17294/HaiMa00100/HaiMa13273/HaiMa18651	5	5	HaiMa07109/HaiMa17294/HaiMa00100/HaiMa13273/HaiMa18651	0
BP	GO:0009123	nucleoside monophosphate metabolic process	5/427	36/5700	0.128251044612496	0.574076104455935	HaiMa07109/HaiMa17294/HaiMa00100/HaiMa13273/HaiMa18651	HaiMa07109/HaiMa17294/HaiMa00100/HaiMa13273/HaiMa18651	5	5	HaiMa07109/HaiMa17294/HaiMa00100/HaiMa13273/HaiMa18651	0
BP	GO:0009126	purine nucleoside monophosphate metabolic process	5/427	36/5700	0.128251044612496	0.574076104455935	HaiMa07109/HaiMa17294/HaiMa00100/HaiMa13273/HaiMa18651	HaiMa07109/HaiMa17294/HaiMa00100/HaiMa13273/HaiMa18651	5	5	HaiMa07109/HaiMa17294/HaiMa00100/HaiMa13273/HaiMa18651	0
BP	GO:0009144	purine nucleoside triphosphate metabolic process	5/427	36/5700	0.128251044612496	0.574076104455935	HaiMa07109/HaiMa17294/HaiMa00100/HaiMa13273/HaiMa18651	HaiMa07109/HaiMa17294/HaiMa00100/HaiMa13273/HaiMa18651	5	5	HaiMa07109/HaiMa17294/HaiMa00100/HaiMa13273/HaiMa18651	0
BP	GO:0009161	ribonucleoside monophosphate metabolic process	5/427	36/5700	0.128251044612496	0.574076104455935	HaiMa07109/HaiMa17294/HaiMa00100/HaiMa13273/HaiMa18651	HaiMa07109/HaiMa17294/HaiMa00100/HaiMa13273/HaiMa18651	5	5	HaiMa07109/HaiMa17294/HaiMa00100/HaiMa13273/HaiMa18651	0
BP	GO:0009167	purine ribonucleoside monophosphate metabolic process	5/427	36/5700	0.128251044612496	0.574076104455935	HaiMa07109/HaiMa17294/HaiMa00100/HaiMa13273/HaiMa18651	HaiMa07109/HaiMa17294/HaiMa00100/HaiMa13273/HaiMa18651	5	5	HaiMa07109/HaiMa17294/HaiMa00100/HaiMa13273/HaiMa18651	0
BP	GO:0009199	ribonucleoside triphosphate metabolic process	5/427	36/5700	0.128251044612496	0.574076104455935	HaiMa07109/HaiMa17294/HaiMa00100/HaiMa13273/HaiMa18651	HaiMa07109/HaiMa17294/HaiMa00100/HaiMa13273/HaiMa18651	5	5	HaiMa07109/HaiMa17294/HaiMa00100/HaiMa13273/HaiMa18651	0
BP	GO:0009205	purine ribonucleoside triphosphate metabolic process	5/427	36/5700	0.128251044612496	0.574076104455935	HaiMa07109/HaiMa17294/HaiMa00100/HaiMa13273/HaiMa18651	HaiMa07109/HaiMa17294/HaiMa00100/HaiMa13273/HaiMa18651	5	5	HaiMa07109/HaiMa17294/HaiMa00100/HaiMa13273/HaiMa18651	0
BP	GO:0000278	mitotic cell cycle	3/427	17/5700	0.129862045680031	0.574448578537547	HaiMa18204/HaiMa03539/HaiMa17099	HaiMa18204/HaiMa03539/HaiMa17099	3	0		3	HaiMa18204/HaiMa03539/HaiMa17099
BP	GO:0006413	translational initiation	3/427	18/5700	0.147640658254228	0.645498691902207	HaiMa13694/HaiMa13031/HaiMa24155	HaiMa13694/HaiMa13031/HaiMa24155	3	1	HaiMa13694	2	HaiMa13031/HaiMa24155
BP	GO:0044281	small molecule metabolic process	23/427	245/5700	0.151857260497315	0.656302643068857	HaiMa07109/HaiMa12881/HaiMa07157/HaiMa21881/HaiMa17547/HaiMa17294/HaiMa10312/HaiMa03435/HaiMa20163/HaiMa23354/HaiMa16519/HaiMa04994/HaiMa06837/HaiMa07528/HaiMa18455/HaiMa00714/HaiMa00100/HaiMa15757/HaiMa13273/HaiMa18651/HaiMa08329/HaiMa16641/HaiMa24857	HaiMa07109/HaiMa12881/HaiMa07157/HaiMa21881/HaiMa17547/HaiMa17294/HaiMa10312/HaiMa03435/HaiMa20163/HaiMa23354/HaiMa16519/HaiMa04994/HaiMa06837/HaiMa07528/HaiMa18455/HaiMa00714/HaiMa00100/HaiMa15757/HaiMa13273/HaiMa18651/HaiMa08329/HaiMa16641/HaiMa24857	23	12	HaiMa07109/HaiMa07157/HaiMa17294/HaiMa03435/HaiMa07528/HaiMa18455/HaiMa00100/HaiMa15757/HaiMa13273/HaiMa18651/HaiMa08329/HaiMa24857	11	HaiMa12881/HaiMa21881/HaiMa17547/HaiMa10312/HaiMa20163/HaiMa23354/HaiMa16519/HaiMa04994/HaiMa06837/HaiMa00714/HaiMa16641
BP	GO:0006164	purine nucleotide biosynthetic process	6/427	49/5700	0.157380333132205	0.664887699524823	HaiMa07109/HaiMa17294/HaiMa10312/HaiMa00100/HaiMa13273/HaiMa18651	HaiMa07109/HaiMa17294/HaiMa10312/HaiMa00100/HaiMa13273/HaiMa18651	6	5	HaiMa07109/HaiMa17294/HaiMa00100/HaiMa13273/HaiMa18651	1	HaiMa10312
BP	GO:0072522	purine-containing compound biosynthetic process	6/427	49/5700	0.157380333132205	0.664887699524823	HaiMa07109/HaiMa17294/HaiMa10312/HaiMa00100/HaiMa13273/HaiMa18651	HaiMa07109/HaiMa17294/HaiMa10312/HaiMa00100/HaiMa13273/HaiMa18651	6	5	HaiMa07109/HaiMa17294/HaiMa00100/HaiMa13273/HaiMa18651	1	HaiMa10312
BP	GO:0016311	dephosphorylation	10/427	94/5700	0.164043372466532	0.684992147749874	HaiMa13077/HaiMa20859/HaiMa00793/HaiMa19427/HaiMa23841/HaiMa15085/HaiMa08131/HaiMa13265/HaiMa04394/HaiMa24410	HaiMa13077/HaiMa20859/HaiMa00793/HaiMa19427/HaiMa23841/HaiMa15085/HaiMa08131/HaiMa13265/HaiMa04394/HaiMa24410	10	7	HaiMa13077/HaiMa20859/HaiMa00793/HaiMa19427/HaiMa08131/HaiMa13265/HaiMa04394	3	HaiMa23841/HaiMa15085/HaiMa24410
BP	GO:0019318	hexose metabolic process	3/427	19/5700	0.166149095077446	0.684992147749874	HaiMa17294/HaiMa07528/HaiMa00714	HaiMa17294/HaiMa07528/HaiMa00714	3	2	HaiMa17294/HaiMa07528	1	HaiMa00714
BP	GO:0006163	purine nucleotide metabolic process	7/427	61/5700	0.169426249310474	0.684992147749874	HaiMa07109/HaiMa17294/HaiMa10312/HaiMa20163/HaiMa00100/HaiMa13273/HaiMa18651	HaiMa07109/HaiMa17294/HaiMa10312/HaiMa20163/HaiMa00100/HaiMa13273/HaiMa18651	7	5	HaiMa07109/HaiMa17294/HaiMa00100/HaiMa13273/HaiMa18651	2	HaiMa10312/HaiMa20163
BP	GO:0072521	purine-containing compound metabolic process	7/427	61/5700	0.169426249310474	0.684992147749874	HaiMa07109/HaiMa17294/HaiMa10312/HaiMa20163/HaiMa00100/HaiMa13273/HaiMa18651	HaiMa07109/HaiMa17294/HaiMa10312/HaiMa20163/HaiMa00100/HaiMa13273/HaiMa18651	7	5	HaiMa07109/HaiMa17294/HaiMa00100/HaiMa13273/HaiMa18651	2	HaiMa10312/HaiMa20163
BP	GO:0006790	sulfur compound metabolic process	3/427	20/5700	0.185291108136595	0.733497737047454	HaiMa19766/HaiMa04721/novel.52	HaiMa19766/HaiMa04721/-	3	1	HaiMa04721	2	HaiMa19766/novel.52
BP	GO:1901565	organonitrogen compound catabolic process	7/427	63/5700	0.189993566048476	0.733497737047454	HaiMa09042/HaiMa21323/HaiMa18031/HaiMa16749/HaiMa04721/HaiMa23633/HaiMa21600	HaiMa09042/HaiMa21323/HaiMa18031/HaiMa16749/HaiMa04721/HaiMa23633/HaiMa21600	7	3	HaiMa09042/HaiMa04721/HaiMa21600	4	HaiMa21323/HaiMa18031/HaiMa16749/HaiMa23633
BP	GO:0010941	regulation of cell death	6/427	52/5700	0.191177601677262	0.733497737047454	HaiMa20639/HaiMa24107/HaiMa20418/HaiMa19922/HaiMa14071/HaiMa09143	HaiMa20639/HaiMa24107/HaiMa20418/HaiMa19922/HaiMa14071/HaiMa09143	6	5	HaiMa20639/HaiMa24107/HaiMa20418/HaiMa19922/HaiMa09143	1	HaiMa14071
BP	GO:0042981	regulation of apoptotic process	6/427	52/5700	0.191177601677262	0.733497737047454	HaiMa20639/HaiMa24107/HaiMa20418/HaiMa19922/HaiMa14071/HaiMa09143	HaiMa20639/HaiMa24107/HaiMa20418/HaiMa19922/HaiMa14071/HaiMa09143	6	5	HaiMa20639/HaiMa24107/HaiMa20418/HaiMa19922/HaiMa09143	1	HaiMa14071
BP	GO:0043067	regulation of programmed cell death	6/427	52/5700	0.191177601677262	0.733497737047454	HaiMa20639/HaiMa24107/HaiMa20418/HaiMa19922/HaiMa14071/HaiMa09143	HaiMa20639/HaiMa24107/HaiMa20418/HaiMa19922/HaiMa14071/HaiMa09143	6	5	HaiMa20639/HaiMa24107/HaiMa20418/HaiMa19922/HaiMa09143	1	HaiMa14071
BP	GO:0018149	peptide cross-linking	2/427	11/5700	0.197031957951826	0.733505110790958	HaiMa14465/HaiMa01140	HaiMa14465/HaiMa01140	2	2	HaiMa14465/HaiMa01140	0
BP	GO:0022603	regulation of anatomical structure morphogenesis	2/427	11/5700	0.197031957951826	0.733505110790958	HaiMa09017/HaiMa04735	HaiMa09017/HaiMa04735	2	1	HaiMa09017	1	HaiMa04735
BP	GO:0140014	mitotic nuclear division	2/427	11/5700	0.197031957951826	0.733505110790958	HaiMa18204/HaiMa03539	HaiMa18204/HaiMa03539	2	0		2	HaiMa18204/HaiMa03539
BP	GO:0007049	cell cycle	6/427	53/5700	0.203019269809126	0.748384759296387	HaiMa06942/HaiMa06341/HaiMa18204/HaiMa03539/HaiMa17099/HaiMa09626	HaiMa06942/HaiMa06341/HaiMa18204/HaiMa03539/HaiMa17099/HaiMa09626	6	3	HaiMa06942/HaiMa06341/HaiMa09626	3	HaiMa18204/HaiMa03539/HaiMa17099
BP	GO:0006066	alcohol metabolic process	2/427	12/5700	0.22538718622352	0.81486136557734	HaiMa07157/HaiMa03435	HaiMa07157/HaiMa03435	2	2	HaiMa07157/HaiMa03435	0
BP	GO:0006575	cellular modified amino acid metabolic process	2/427	12/5700	0.22538718622352	0.81486136557734	HaiMa04721/novel.52	HaiMa04721/-	2	1	HaiMa04721	1	novel.52
BP	GO:0009152	purine ribonucleotide biosynthetic process	5/427	45/5700	0.245199982084042	0.823339162494577	HaiMa07109/HaiMa17294/HaiMa00100/HaiMa13273/HaiMa18651	HaiMa07109/HaiMa17294/HaiMa00100/HaiMa13273/HaiMa18651	5	5	HaiMa07109/HaiMa17294/HaiMa00100/HaiMa13273/HaiMa18651	0
BP	GO:0009260	ribonucleotide biosynthetic process	5/427	45/5700	0.245199982084042	0.823339162494577	HaiMa07109/HaiMa17294/HaiMa00100/HaiMa13273/HaiMa18651	HaiMa07109/HaiMa17294/HaiMa00100/HaiMa13273/HaiMa18651	5	5	HaiMa07109/HaiMa17294/HaiMa00100/HaiMa13273/HaiMa18651	0
BP	GO:0046390	ribose phosphate biosynthetic process	5/427	45/5700	0.245199982084042	0.823339162494577	HaiMa07109/HaiMa17294/HaiMa00100/HaiMa13273/HaiMa18651	HaiMa07109/HaiMa17294/HaiMa00100/HaiMa13273/HaiMa18651	5	5	HaiMa07109/HaiMa17294/HaiMa00100/HaiMa13273/HaiMa18651	0
BP	GO:0009150	purine ribonucleotide metabolic process	6/427	57/5700	0.252787990169354	0.823339162494577	HaiMa07109/HaiMa17294/HaiMa20163/HaiMa00100/HaiMa13273/HaiMa18651	HaiMa07109/HaiMa17294/HaiMa20163/HaiMa00100/HaiMa13273/HaiMa18651	6	5	HaiMa07109/HaiMa17294/HaiMa00100/HaiMa13273/HaiMa18651	1	HaiMa20163
BP	GO:0009259	ribonucleotide metabolic process	6/427	57/5700	0.252787990169354	0.823339162494577	HaiMa07109/HaiMa17294/HaiMa20163/HaiMa00100/HaiMa13273/HaiMa18651	HaiMa07109/HaiMa17294/HaiMa20163/HaiMa00100/HaiMa13273/HaiMa18651	6	5	HaiMa07109/HaiMa17294/HaiMa00100/HaiMa13273/HaiMa18651	1	HaiMa20163
BP	GO:0006022	aminoglycan metabolic process	2/427	13/5700	0.254008890556838	0.823339162494577	HaiMa06516/HaiMa06517	HaiMa06516/HaiMa06517	2	0		2	HaiMa06516/HaiMa06517
BP	GO:0006873	cellular ion homeostasis	2/427	13/5700	0.254008890556838	0.823339162494577	HaiMa08976/HaiMa08975	HaiMa08976/HaiMa08975	2	2	HaiMa08976/HaiMa08975	0
BP	GO:0006875	cellular metal ion homeostasis	2/427	13/5700	0.254008890556838	0.823339162494577	HaiMa08976/HaiMa08975	HaiMa08976/HaiMa08975	2	2	HaiMa08976/HaiMa08975	0
BP	GO:0009653	anatomical structure morphogenesis	2/427	13/5700	0.254008890556838	0.823339162494577	HaiMa09017/HaiMa04735	HaiMa09017/HaiMa04735	2	1	HaiMa09017	1	HaiMa04735
BP	GO:0030003	cellular cation homeostasis	2/427	13/5700	0.254008890556838	0.823339162494577	HaiMa08976/HaiMa08975	HaiMa08976/HaiMa08975	2	2	HaiMa08976/HaiMa08975	0
BP	GO:0055082	cellular chemical homeostasis	2/427	13/5700	0.254008890556838	0.823339162494577	HaiMa08976/HaiMa08975	HaiMa08976/HaiMa08975	2	2	HaiMa08976/HaiMa08975	0
BP	GO:0098813	nuclear chromosome segregation	2/427	13/5700	0.254008890556838	0.823339162494577	HaiMa18204/HaiMa03539	HaiMa18204/HaiMa03539	2	0		2	HaiMa18204/HaiMa03539
BP	GO:0019693	ribose phosphate metabolic process	6/427	59/5700	0.278849425344874	0.850357202591108	HaiMa07109/HaiMa17294/HaiMa20163/HaiMa00100/HaiMa13273/HaiMa18651	HaiMa07109/HaiMa17294/HaiMa20163/HaiMa00100/HaiMa13273/HaiMa18651	6	5	HaiMa07109/HaiMa17294/HaiMa00100/HaiMa13273/HaiMa18651	1	HaiMa20163
BP	GO:0006418	tRNA aminoacylation for protein translation	4/427	36/5700	0.282160790456631	0.850357202591108	HaiMa12881/HaiMa17547/HaiMa04994/HaiMa06837	HaiMa12881/HaiMa17547/HaiMa04994/HaiMa06837	4	0		4	HaiMa12881/HaiMa17547/HaiMa04994/HaiMa06837
BP	GO:0007059	chromosome segregation	2/427	14/5700	0.282698538095448	0.850357202591108	HaiMa18204/HaiMa03539	HaiMa18204/HaiMa03539	2	0		2	HaiMa18204/HaiMa03539
BP	GO:0050801	ion homeostasis	2/427	14/5700	0.282698538095448	0.850357202591108	HaiMa08976/HaiMa08975	HaiMa08976/HaiMa08975	2	2	HaiMa08976/HaiMa08975	0
BP	GO:0055065	metal ion homeostasis	2/427	14/5700	0.282698538095448	0.850357202591108	HaiMa08976/HaiMa08975	HaiMa08976/HaiMa08975	2	2	HaiMa08976/HaiMa08975	0
BP	GO:0055080	cation homeostasis	2/427	14/5700	0.282698538095448	0.850357202591108	HaiMa08976/HaiMa08975	HaiMa08976/HaiMa08975	2	2	HaiMa08976/HaiMa08975	0
BP	GO:0070848	response to growth factor	2/427	14/5700	0.282698538095448	0.850357202591108	HaiMa09836/HaiMa16712	HaiMa09836/HaiMa16712	2	2	HaiMa09836/HaiMa16712	0
BP	GO:0071363	cellular response to growth factor stimulus	2/427	14/5700	0.282698538095448	0.850357202591108	HaiMa09836/HaiMa16712	HaiMa09836/HaiMa16712	2	2	HaiMa09836/HaiMa16712	0
BP	GO:0098771	inorganic ion homeostasis	2/427	14/5700	0.282698538095448	0.850357202591108	HaiMa08976/HaiMa08975	HaiMa08976/HaiMa08975	2	2	HaiMa08976/HaiMa08975	0
BP	GO:0070887	cellular response to chemical stimulus	3/427	26/5700	0.308391855526156	0.900334081983707	HaiMa09836/HaiMa16712/HaiMa10521	HaiMa09836/HaiMa16712/HaiMa10521	3	3	HaiMa09836/HaiMa16712/HaiMa10521	0
BP	GO:0071310	cellular response to organic substance	3/427	26/5700	0.308391855526156	0.900334081983707	HaiMa09836/HaiMa16712/HaiMa10521	HaiMa09836/HaiMa16712/HaiMa10521	3	3	HaiMa09836/HaiMa16712/HaiMa10521	0
BP	GO:0000280	nuclear division	2/427	15/5700	0.311285719834792	0.900334081983707	HaiMa18204/HaiMa03539	HaiMa18204/HaiMa03539	2	0		2	HaiMa18204/HaiMa03539
BP	GO:0048878	chemical homeostasis	2/427	15/5700	0.311285719834792	0.900334081983707	HaiMa08976/HaiMa08975	HaiMa08976/HaiMa08975	2	2	HaiMa08976/HaiMa08975	0
BP	GO:1903047	mitotic cell cycle process	2/427	15/5700	0.311285719834792	0.900334081983707	HaiMa18204/HaiMa03539	HaiMa18204/HaiMa03539	2	0		2	HaiMa18204/HaiMa03539
BP	GO:0070647	protein modification by small protein conjugation or removal	7/427	75/5700	0.329673331171562	0.938963420472284	HaiMa10703/HaiMa13268/HaiMa05872/HaiMa14082/HaiMa23044/HaiMa20286/HaiMa16867	HaiMa10703/HaiMa13268/HaiMa05872/HaiMa14082/HaiMa23044/HaiMa20286/HaiMa16867	7	5	HaiMa10703/HaiMa14082/HaiMa23044/HaiMa20286/HaiMa16867	2	HaiMa13268/HaiMa05872
BP	GO:0000003	reproduction	2/427	16/5700	0.339625066979337	0.938963420472284	HaiMa06942/HaiMa09626	HaiMa06942/HaiMa09626	2	2	HaiMa06942/HaiMa09626	0
BP	GO:0006333	chromatin assembly or disassembly	2/427	16/5700	0.339625066979337	0.938963420472284	HaiMa09568/HaiMa11679	HaiMa09568/HaiMa11679	2	0		2	HaiMa09568/HaiMa11679
BP	GO:0006364	rRNA processing	2/427	16/5700	0.339625066979337	0.938963420472284	HaiMa05632/HaiMa06410	HaiMa05632/HaiMa06410	2	0		2	HaiMa05632/HaiMa06410
BP	GO:0016072	rRNA metabolic process	2/427	16/5700	0.339625066979337	0.938963420472284	HaiMa05632/HaiMa06410	HaiMa05632/HaiMa06410	2	0		2	HaiMa05632/HaiMa06410
BP	GO:0022414	reproductive process	2/427	16/5700	0.339625066979337	0.938963420472284	HaiMa06942/HaiMa09626	HaiMa06942/HaiMa09626	2	2	HaiMa06942/HaiMa09626	0
BP	GO:0043038	amino acid activation	4/427	40/5700	0.351772207193654	0.958451810904447	HaiMa12881/HaiMa17547/HaiMa04994/HaiMa06837	HaiMa12881/HaiMa17547/HaiMa04994/HaiMa06837	4	0		4	HaiMa12881/HaiMa17547/HaiMa04994/HaiMa06837
BP	GO:0043039	tRNA aminoacylation	4/427	40/5700	0.351772207193654	0.958451810904447	HaiMa12881/HaiMa17547/HaiMa04994/HaiMa06837	HaiMa12881/HaiMa17547/HaiMa04994/HaiMa06837	4	0		4	HaiMa12881/HaiMa17547/HaiMa04994/HaiMa06837
BP	GO:0006753	nucleoside phosphate metabolic process	9/427	102/5700	0.354871409927959	0.959564496400789	HaiMa07109/HaiMa21881/HaiMa17294/HaiMa10312/HaiMa20163/HaiMa23354/HaiMa00100/HaiMa13273/HaiMa18651	HaiMa07109/HaiMa21881/HaiMa17294/HaiMa10312/HaiMa20163/HaiMa23354/HaiMa00100/HaiMa13273/HaiMa18651	9	5	HaiMa07109/HaiMa17294/HaiMa00100/HaiMa13273/HaiMa18651	4	HaiMa21881/HaiMa10312/HaiMa20163/HaiMa23354
BP	GO:0006520	cellular amino acid metabolic process	6/427	65/5700	0.359901888059448	0.959564496400789	HaiMa12881/HaiMa17547/HaiMa16519/HaiMa04994/HaiMa06837/HaiMa15757	HaiMa12881/HaiMa17547/HaiMa16519/HaiMa04994/HaiMa06837/HaiMa15757	6	1	HaiMa15757	5	HaiMa12881/HaiMa17547/HaiMa16519/HaiMa04994/HaiMa06837
BP	GO:0016579	protein deubiquitination	5/427	53/5700	0.364940752620513	0.959564496400789	HaiMa10703/HaiMa14082/HaiMa23044/HaiMa20286/HaiMa16867	HaiMa10703/HaiMa14082/HaiMa23044/HaiMa20286/HaiMa16867	5	5	HaiMa10703/HaiMa14082/HaiMa23044/HaiMa20286/HaiMa16867	0
BP	GO:0044265	cellular macromolecule catabolic process	5/427	53/5700	0.364940752620513	0.959564496400789	HaiMa21323/HaiMa18031/HaiMa16749/HaiMa13785/HaiMa23633	HaiMa21323/HaiMa18031/HaiMa16749/HaiMa13785/HaiMa23633	5	0		5	HaiMa21323/HaiMa18031/HaiMa16749/HaiMa13785/HaiMa23633
BP	GO:0070646	protein modification by small protein removal	5/427	53/5700	0.364940752620513	0.959564496400789	HaiMa10703/HaiMa14082/HaiMa23044/HaiMa20286/HaiMa16867	HaiMa10703/HaiMa14082/HaiMa23044/HaiMa20286/HaiMa16867	5	5	HaiMa10703/HaiMa14082/HaiMa23044/HaiMa20286/HaiMa16867	0
BP	GO:0010629	negative regulation of gene expression	2/427	17/5700	0.367593469819244	0.959827393416915	HaiMa13694/HaiMa13785	HaiMa13694/HaiMa13785	2	1	HaiMa13694	1	HaiMa13785
BP	GO:0010033	response to organic substance	3/427	29/5700	0.371675117467872	0.963792028744274	HaiMa09836/HaiMa16712/HaiMa10521	HaiMa09836/HaiMa16712/HaiMa10521	3	3	HaiMa09836/HaiMa16712/HaiMa10521	0
BP	GO:0048285	organelle fission	2/427	18/5700	0.395087571264871	0.998417806230278	HaiMa18204/HaiMa03539	HaiMa18204/HaiMa03539	2	0		2	HaiMa18204/HaiMa03539
BP	GO:0050793	regulation of developmental process	2/427	18/5700	0.395087571264871	0.998417806230278	HaiMa09017/HaiMa04735	HaiMa09017/HaiMa04735	2	1	HaiMa09017	1	HaiMa04735
BP	GO:0048519	negative regulation of biological process	6/427	68/5700	0.401121291645046	0.998417806230278	HaiMa09836/HaiMa13694/HaiMa16022/HaiMa13785/HaiMa07508/novel.469	HaiMa09836/HaiMa13694/HaiMa16022/HaiMa13785/HaiMa07508/-	6	4	HaiMa09836/HaiMa13694/HaiMa16022/novel.469	2	HaiMa13785/HaiMa07508
BP	GO:0051276	chromosome organization	6/427	68/5700	0.401121291645046	0.998417806230278	HaiMa18204/HaiMa03539/HaiMa09568/HaiMa07508/HaiMa01005/HaiMa11679	HaiMa18204/HaiMa03539/HaiMa09568/HaiMa07508/HaiMa01005/HaiMa11679	6	0		6	HaiMa18204/HaiMa03539/HaiMa09568/HaiMa07508/HaiMa01005/HaiMa11679
BP	GO:0044257	cellular protein catabolic process	4/427	43/5700	0.404177138130483	0.998417806230278	HaiMa21323/HaiMa18031/HaiMa16749/HaiMa23633	HaiMa21323/HaiMa18031/HaiMa16749/HaiMa23633	4	0		4	HaiMa21323/HaiMa18031/HaiMa16749/HaiMa23633
BP	GO:0051603	proteolysis involved in cellular protein catabolic process	4/427	43/5700	0.404177138130483	0.998417806230278	HaiMa21323/HaiMa18031/HaiMa16749/HaiMa23633	HaiMa21323/HaiMa18031/HaiMa16749/HaiMa23633	4	0		4	HaiMa21323/HaiMa18031/HaiMa16749/HaiMa23633
BP	GO:0030001	metal ion transport	8/427	94/5700	0.407633662857186	0.998417806230278	HaiMa16136/HaiMa11889/HaiMa05338/HaiMa06696/HaiMa16330/HaiMa22943/HaiMa05623/HaiMa05747	HaiMa16136/HaiMa11889/HaiMa05338/HaiMa06696/HaiMa16330/HaiMa22943/HaiMa05623/HaiMa05747	8	3	HaiMa16136/HaiMa11889/HaiMa05623	5	HaiMa05338/HaiMa06696/HaiMa16330/HaiMa22943/HaiMa05747
BP	GO:0048523	negative regulation of cellular process	5/427	56/5700	0.410748829101635	0.998417806230278	HaiMa09836/HaiMa13694/HaiMa16022/HaiMa07508/novel.469	HaiMa09836/HaiMa13694/HaiMa16022/HaiMa07508/-	5	4	HaiMa09836/HaiMa13694/HaiMa16022/novel.469	1	HaiMa07508
BP	GO:0055086	nucleobase-containing small molecule metabolic process	10/427	120/5700	0.410953578307863	0.998417806230278	HaiMa07109/HaiMa21881/HaiMa17294/HaiMa10312/HaiMa20163/HaiMa23354/HaiMa00100/HaiMa13273/HaiMa18651/HaiMa24857	HaiMa07109/HaiMa21881/HaiMa17294/HaiMa10312/HaiMa20163/HaiMa23354/HaiMa00100/HaiMa13273/HaiMa18651/HaiMa24857	10	6	HaiMa07109/HaiMa17294/HaiMa00100/HaiMa13273/HaiMa18651/HaiMa24857	4	HaiMa21881/HaiMa10312/HaiMa20163/HaiMa23354
BP	GO:0018193	peptidyl-amino acid modification	4/427	44/5700	0.42149994227248	0.998417806230278	HaiMa06947/HaiMa06763/HaiMa01421/HaiMa01005	HaiMa06947/HaiMa06763/HaiMa01421/HaiMa01005	4	1	HaiMa06763	3	HaiMa06947/HaiMa01421/HaiMa01005
BP	GO:0000413	protein peptidyl-prolyl isomerization	2/427	19/5700	0.422021509639863	0.998417806230278	HaiMa06947/HaiMa01421	HaiMa06947/HaiMa01421	2	0		2	HaiMa06947/HaiMa01421
BP	GO:0015711	organic anion transport	2/427	19/5700	0.422021509639863	0.998417806230278	HaiMa06051/HaiMa21291	HaiMa06051/HaiMa21291	2	0		2	HaiMa06051/HaiMa21291
BP	GO:0018208	peptidyl-proline modification	2/427	19/5700	0.422021509639863	0.998417806230278	HaiMa06947/HaiMa01421	HaiMa06947/HaiMa01421	2	0		2	HaiMa06947/HaiMa01421
BP	GO:0009057	macromolecule catabolic process	5/427	57/5700	0.425937371306662	0.998417806230278	HaiMa21323/HaiMa18031/HaiMa16749/HaiMa13785/HaiMa23633	HaiMa21323/HaiMa18031/HaiMa16749/HaiMa13785/HaiMa23633	5	0		5	HaiMa21323/HaiMa18031/HaiMa16749/HaiMa13785/HaiMa23633
BP	GO:0007266	Rho protein signal transduction	7/427	83/5700	0.430099991457941	0.998417806230278	HaiMa07597/HaiMa23064/HaiMa02329/HaiMa06804/HaiMa20334/HaiMa00874/HaiMa23087	HaiMa07597/HaiMa23064/HaiMa02329/HaiMa06804/HaiMa20334/HaiMa00874/HaiMa23087	7	7	HaiMa07597/HaiMa23064/HaiMa02329/HaiMa06804/HaiMa20334/HaiMa00874/HaiMa23087	0
BP	GO:0035023	regulation of Rho protein signal transduction	7/427	83/5700	0.430099991457941	0.998417806230278	HaiMa07597/HaiMa23064/HaiMa02329/HaiMa06804/HaiMa20334/HaiMa00874/HaiMa23087	HaiMa07597/HaiMa23064/HaiMa02329/HaiMa06804/HaiMa20334/HaiMa00874/HaiMa23087	7	7	HaiMa07597/HaiMa23064/HaiMa02329/HaiMa06804/HaiMa20334/HaiMa00874/HaiMa23087	0
BP	GO:1901135	carbohydrate derivative metabolic process	14/427	176/5700	0.448177076860667	0.998417806230278	HaiMa07109/HaiMa01872/HaiMa06698/HaiMa17294/HaiMa20163/HaiMa14788/HaiMa00100/HaiMa06516/HaiMa13273/HaiMa18651/HaiMa06517/HaiMa23357/HaiMa06033/HaiMa24857	HaiMa07109/HaiMa01872/HaiMa06698/HaiMa17294/HaiMa20163/HaiMa14788/HaiMa00100/HaiMa06516/HaiMa13273/HaiMa18651/HaiMa06517/HaiMa23357/HaiMa06033/HaiMa24857	14	8	HaiMa07109/HaiMa06698/HaiMa17294/HaiMa00100/HaiMa13273/HaiMa18651/HaiMa23357/HaiMa24857	6	HaiMa01872/HaiMa20163/HaiMa14788/HaiMa06516/HaiMa06517/HaiMa06033
BP	GO:0010605	negative regulation of macromolecule metabolic process	2/427	20/5700	0.44832488758467	0.998417806230278	HaiMa13694/HaiMa13785	HaiMa13694/HaiMa13785	2	1	HaiMa13694	1	HaiMa13785
BP	GO:0090407	organophosphate biosynthetic process	9/427	111/5700	0.453377405276324	0.998417806230278	HaiMa07109/HaiMa07157/HaiMa17294/HaiMa10312/HaiMa03435/HaiMa00100/HaiMa13273/HaiMa18651/HaiMa23357	HaiMa07109/HaiMa07157/HaiMa17294/HaiMa10312/HaiMa03435/HaiMa00100/HaiMa13273/HaiMa18651/HaiMa23357	9	8	HaiMa07109/HaiMa07157/HaiMa17294/HaiMa03435/HaiMa00100/HaiMa13273/HaiMa18651/HaiMa23357	1	HaiMa10312
BP	GO:0019637	organophosphate metabolic process	13/427	164/5700	0.458259589770154	0.998417806230278	HaiMa07109/HaiMa07157/HaiMa21881/HaiMa06698/HaiMa17294/HaiMa10312/HaiMa03435/HaiMa20163/HaiMa23354/HaiMa00100/HaiMa13273/HaiMa18651/HaiMa23357	HaiMa07109/HaiMa07157/HaiMa21881/HaiMa06698/HaiMa17294/HaiMa10312/HaiMa03435/HaiMa20163/HaiMa23354/HaiMa00100/HaiMa13273/HaiMa18651/HaiMa23357	13	9	HaiMa07109/HaiMa07157/HaiMa06698/HaiMa17294/HaiMa03435/HaiMa00100/HaiMa13273/HaiMa18651/HaiMa23357	4	HaiMa21881/HaiMa10312/HaiMa20163/HaiMa23354
BP	GO:0034660	ncRNA metabolic process	7/427	86/5700	0.467554848648113	0.998417806230278	HaiMa12881/HaiMa17547/HaiMa05632/HaiMa04994/HaiMa06837/HaiMa11711/HaiMa06410	HaiMa12881/HaiMa17547/HaiMa05632/HaiMa04994/HaiMa06837/HaiMa11711/HaiMa06410	7	0		7	HaiMa12881/HaiMa17547/HaiMa05632/HaiMa04994/HaiMa06837/HaiMa11711/HaiMa06410
BP	GO:0030163	protein catabolic process	4/427	47/5700	0.472625076238147	0.998417806230278	HaiMa21323/HaiMa18031/HaiMa16749/HaiMa23633	HaiMa21323/HaiMa18031/HaiMa16749/HaiMa23633	4	0		4	HaiMa21323/HaiMa18031/HaiMa16749/HaiMa23633
BP	GO:0009892	negative regulation of metabolic process	2/427	21/5700	0.473940945979771	0.998417806230278	HaiMa13694/HaiMa13785	HaiMa13694/HaiMa13785	2	1	HaiMa13694	1	HaiMa13785
BP	GO:0016567	protein ubiquitination	2/427	21/5700	0.473940945979771	0.998417806230278	HaiMa13268/HaiMa05872	HaiMa13268/HaiMa05872	2	0		2	HaiMa13268/HaiMa05872
BP	GO:0006511	ubiquitin-dependent protein catabolic process	3/427	34/5700	0.473960267083598	0.998417806230278	HaiMa21323/HaiMa18031/HaiMa16749	HaiMa21323/HaiMa18031/HaiMa16749	3	0		3	HaiMa21323/HaiMa18031/HaiMa16749
BP	GO:0019941	modification-dependent protein catabolic process	3/427	34/5700	0.473960267083598	0.998417806230278	HaiMa21323/HaiMa18031/HaiMa16749	HaiMa21323/HaiMa18031/HaiMa16749	3	0		3	HaiMa21323/HaiMa18031/HaiMa16749
BP	GO:0043632	modification-dependent macromolecule catabolic process	3/427	34/5700	0.473960267083598	0.998417806230278	HaiMa21323/HaiMa18031/HaiMa16749	HaiMa21323/HaiMa18031/HaiMa16749	3	0		3	HaiMa21323/HaiMa18031/HaiMa16749
BP	GO:0032446	protein modification by small protein conjugation	2/427	22/5700	0.498824923678001	0.998417806230278	HaiMa13268/HaiMa05872	HaiMa13268/HaiMa05872	2	0		2	HaiMa13268/HaiMa05872
BP	GO:0071103	DNA conformation change	2/427	22/5700	0.498824923678001	0.998417806230278	HaiMa07508/HaiMa11679	HaiMa07508/HaiMa11679	2	0		2	HaiMa07508/HaiMa11679
BP	GO:0042221	response to chemical	4/427	49/5700	0.505759163283382	0.998417806230278	HaiMa09836/HaiMa21291/HaiMa16712/HaiMa10521	HaiMa09836/HaiMa21291/HaiMa16712/HaiMa10521	4	3	HaiMa09836/HaiMa16712/HaiMa10521	1	HaiMa21291
BP	GO:0007167	enzyme linked receptor protein signaling pathway	2/427	23/5700	0.52294258555319	0.998417806230278	HaiMa09836/HaiMa16712	HaiMa09836/HaiMa16712	2	2	HaiMa09836/HaiMa16712	0
BP	GO:0009719	response to endogenous stimulus	2/427	23/5700	0.52294258555319	0.998417806230278	HaiMa16712/HaiMa10521	HaiMa16712/HaiMa10521	2	2	HaiMa16712/HaiMa10521	0
BP	GO:0071495	cellular response to endogenous stimulus	2/427	23/5700	0.52294258555319	0.998417806230278	HaiMa16712/HaiMa10521	HaiMa16712/HaiMa10521	2	2	HaiMa16712/HaiMa10521	0
BP	GO:0006479	protein methylation	1/427	10/5700	0.541276289231515	0.998417806230278	HaiMa01005	HaiMa01005	1	0		1	HaiMa01005
BP	GO:0007169	transmembrane receptor protein tyrosine kinase signaling pathway	1/427	10/5700	0.541276289231515	0.998417806230278	HaiMa09836	HaiMa09836	1	1	HaiMa09836	0
BP	GO:0008213	protein alkylation	1/427	10/5700	0.541276289231515	0.998417806230278	HaiMa01005	HaiMa01005	1	0		1	HaiMa01005
BP	GO:0015718	monocarboxylic acid transport	1/427	10/5700	0.541276289231515	0.998417806230278	HaiMa06051	HaiMa06051	1	0		1	HaiMa06051
BP	GO:0015849	organic acid transport	1/427	10/5700	0.541276289231515	0.998417806230278	HaiMa06051	HaiMa06051	1	0		1	HaiMa06051
BP	GO:0015893	drug transport	1/427	10/5700	0.541276289231515	0.998417806230278	HaiMa21291	HaiMa21291	1	0		1	HaiMa21291
BP	GO:0046942	carboxylic acid transport	1/427	10/5700	0.541276289231515	0.998417806230278	HaiMa06051	HaiMa06051	1	0		1	HaiMa06051
BP	GO:2000026	regulation of multicellular organismal development	1/427	10/5700	0.541276289231515	0.998417806230278	HaiMa04735	HaiMa04735	1	0		1	HaiMa04735
BP	GO:0009165	nucleotide biosynthetic process	6/427	79/5700	0.547909577455076	0.998417806230278	HaiMa07109/HaiMa17294/HaiMa10312/HaiMa00100/HaiMa13273/HaiMa18651	HaiMa07109/HaiMa17294/HaiMa10312/HaiMa00100/HaiMa13273/HaiMa18651	6	5	HaiMa07109/HaiMa17294/HaiMa00100/HaiMa13273/HaiMa18651	1	HaiMa10312
BP	GO:1901293	nucleoside phosphate biosynthetic process	6/427	79/5700	0.547909577455076	0.998417806230278	HaiMa07109/HaiMa17294/HaiMa10312/HaiMa00100/HaiMa13273/HaiMa18651	HaiMa07109/HaiMa17294/HaiMa10312/HaiMa00100/HaiMa13273/HaiMa18651	6	5	HaiMa07109/HaiMa17294/HaiMa00100/HaiMa13273/HaiMa18651	1	HaiMa10312
BP	GO:0022402	cell cycle process	3/427	38/5700	0.549995052821674	0.998417806230278	HaiMa06942/HaiMa18204/HaiMa03539	HaiMa06942/HaiMa18204/HaiMa03539	3	1	HaiMa06942	2	HaiMa18204/HaiMa03539
BP	GO:0042157	lipoprotein metabolic process	2/427	25/5700	0.568786871983558	0.998417806230278	HaiMa14974/HaiMa23357	HaiMa14974/HaiMa23357	2	1	HaiMa23357	1	HaiMa14974
BP	GO:0017038	protein import	1/427	11/5700	0.575700722359484	0.998417806230278	HaiMa22173	HaiMa22173	1	1	HaiMa22173	0
BP	GO:0042493	response to drug	1/427	11/5700	0.575700722359484	0.998417806230278	HaiMa21291	HaiMa21291	1	0		1	HaiMa21291
BP	GO:0006325	chromatin organization	3/427	40/5700	0.585502033101865	0.998417806230278	HaiMa09568/HaiMa01005/HaiMa11679	HaiMa09568/HaiMa01005/HaiMa11679	3	0		3	HaiMa09568/HaiMa01005/HaiMa11679
BP	GO:0042254	ribosome biogenesis	2/427	26/5700	0.590486456688342	0.998417806230278	HaiMa05632/HaiMa06410	HaiMa05632/HaiMa06410	2	0		2	HaiMa05632/HaiMa06410
BP	GO:0006399	tRNA metabolic process	5/427	69/5700	0.597542713733388	0.998417806230278	HaiMa12881/HaiMa17547/HaiMa04994/HaiMa06837/HaiMa11711	HaiMa12881/HaiMa17547/HaiMa04994/HaiMa06837/HaiMa11711	5	0		5	HaiMa12881/HaiMa17547/HaiMa04994/HaiMa06837/HaiMa11711
BP	GO:0030029	actin filament-based process	3/427	41/5700	0.602572091244724	0.998417806230278	HaiMa00194/HaiMa05838/HaiMa01531	HaiMa00194/HaiMa05838/HaiMa01531	3	2	HaiMa00194/HaiMa05838	1	HaiMa01531
BP	GO:0030036	actin cytoskeleton organization	3/427	41/5700	0.602572091244724	0.998417806230278	HaiMa00194/HaiMa05838/HaiMa01531	HaiMa00194/HaiMa05838/HaiMa01531	3	2	HaiMa00194/HaiMa05838	1	HaiMa01531
BP	GO:0006497	protein lipidation	1/427	12/5700	0.607547407462753	0.998417806230278	HaiMa23357	HaiMa23357	1	1	HaiMa23357	0
BP	GO:0006505	GPI anchor metabolic process	1/427	12/5700	0.607547407462753	0.998417806230278	HaiMa23357	HaiMa23357	1	1	HaiMa23357	0
BP	GO:0006506	GPI anchor biosynthetic process	1/427	12/5700	0.607547407462753	0.998417806230278	HaiMa23357	HaiMa23357	1	1	HaiMa23357	0
BP	GO:0006661	phosphatidylinositol biosynthetic process	1/427	12/5700	0.607547407462753	0.998417806230278	HaiMa23357	HaiMa23357	1	1	HaiMa23357	0
BP	GO:0010558	negative regulation of macromolecule biosynthetic process	1/427	12/5700	0.607547407462753	0.998417806230278	HaiMa13694	HaiMa13694	1	1	HaiMa13694	0
BP	GO:0022406	membrane docking	1/427	12/5700	0.607547407462753	0.998417806230278	HaiMa04946	HaiMa04946	1	1	HaiMa04946	0
BP	GO:0031327	negative regulation of cellular biosynthetic process	1/427	12/5700	0.607547407462753	0.998417806230278	HaiMa13694	HaiMa13694	1	1	HaiMa13694	0
BP	GO:0042158	lipoprotein biosynthetic process	1/427	12/5700	0.607547407462753	0.998417806230278	HaiMa23357	HaiMa23357	1	1	HaiMa23357	0
BP	GO:0048278	vesicle docking	1/427	12/5700	0.607547407462753	0.998417806230278	HaiMa04946	HaiMa04946	1	1	HaiMa04946	0
BP	GO:0051704	multi-organism process	1/427	12/5700	0.607547407462753	0.998417806230278	HaiMa09622	HaiMa09622	1	1	HaiMa09622	0
BP	GO:0140056	organelle localization by membrane tethering	1/427	12/5700	0.607547407462753	0.998417806230278	HaiMa04946	HaiMa04946	1	1	HaiMa04946	0
BP	GO:2000113	negative regulation of cellular macromolecule biosynthetic process	1/427	12/5700	0.607547407462753	0.998417806230278	HaiMa13694	HaiMa13694	1	1	HaiMa13694	0
BP	GO:0006357	regulation of transcription by RNA polymerase II	2/427	27/5700	0.611363644725004	0.998417806230278	HaiMa11592/HaiMa21537	HaiMa11592/HaiMa21537	2	2	HaiMa11592/HaiMa21537	0
BP	GO:0006518	peptide metabolic process	12/427	168/5700	0.612674291292987	0.998417806230278	HaiMa12881/HaiMa13694/HaiMa09950/HaiMa13266/HaiMa04721/HaiMa17547/HaiMa04994/HaiMa06837/novel.52/HaiMa00957/HaiMa13031/HaiMa24155	HaiMa12881/HaiMa13694/HaiMa09950/HaiMa13266/HaiMa04721/HaiMa17547/HaiMa04994/HaiMa06837/-/HaiMa00957/HaiMa13031/HaiMa24155	12	2	HaiMa13694/HaiMa04721	10	HaiMa12881/HaiMa09950/HaiMa13266/HaiMa17547/HaiMa04994/HaiMa06837/novel.52/HaiMa00957/HaiMa13031/HaiMa24155
BP	GO:0007265	Ras protein signal transduction	7/427	99/5700	0.619710431963959	0.998417806230278	HaiMa07597/HaiMa23064/HaiMa02329/HaiMa06804/HaiMa20334/HaiMa00874/HaiMa23087	HaiMa07597/HaiMa23064/HaiMa02329/HaiMa06804/HaiMa20334/HaiMa00874/HaiMa23087	7	7	HaiMa07597/HaiMa23064/HaiMa02329/HaiMa06804/HaiMa20334/HaiMa00874/HaiMa23087	0
BP	GO:0046578	regulation of Ras protein signal transduction	7/427	99/5700	0.619710431963959	0.998417806230278	HaiMa07597/HaiMa23064/HaiMa02329/HaiMa06804/HaiMa20334/HaiMa00874/HaiMa23087	HaiMa07597/HaiMa23064/HaiMa02329/HaiMa06804/HaiMa20334/HaiMa00874/HaiMa23087	7	7	HaiMa07597/HaiMa23064/HaiMa02329/HaiMa06804/HaiMa20334/HaiMa00874/HaiMa23087	0
BP	GO:1901137	carbohydrate derivative biosynthetic process	9/427	128/5700	0.628756523645464	0.998417806230278	HaiMa07109/HaiMa01872/HaiMa17294/HaiMa14788/HaiMa00100/HaiMa13273/HaiMa18651/HaiMa23357/HaiMa06033	HaiMa07109/HaiMa01872/HaiMa17294/HaiMa14788/HaiMa00100/HaiMa13273/HaiMa18651/HaiMa23357/HaiMa06033	9	6	HaiMa07109/HaiMa17294/HaiMa00100/HaiMa13273/HaiMa18651/HaiMa23357	3	HaiMa01872/HaiMa14788/HaiMa06033
BP	GO:0009117	nucleotide metabolic process	7/427	100/5700	0.6304201733043	0.998417806230278	HaiMa07109/HaiMa17294/HaiMa10312/HaiMa20163/HaiMa00100/HaiMa13273/HaiMa18651	HaiMa07109/HaiMa17294/HaiMa10312/HaiMa20163/HaiMa00100/HaiMa13273/HaiMa18651	7	5	HaiMa07109/HaiMa17294/HaiMa00100/HaiMa13273/HaiMa18651	2	HaiMa10312/HaiMa20163
BP	GO:0016055	Wnt signaling pathway	2/427	28/5700	0.631419605050182	0.998417806230278	novel.469/HaiMa20373	-/HaiMa20373	2	2	novel.469/HaiMa20373	0
BP	GO:0048731	system development	2/427	28/5700	0.631419605050182	0.998417806230278	HaiMa18317/HaiMa04735	HaiMa18317/HaiMa04735	2	0		2	HaiMa18317/HaiMa04735
BP	GO:0198738	cell-cell signaling by wnt	2/427	28/5700	0.631419605050182	0.998417806230278	novel.469/HaiMa20373	-/HaiMa20373	2	2	novel.469/HaiMa20373	0
BP	GO:1905114	cell surface receptor signaling pathway involved in cell-cell signaling	2/427	28/5700	0.631419605050182	0.998417806230278	novel.469/HaiMa20373	-/HaiMa20373	2	2	novel.469/HaiMa20373	0
BP	GO:0007178	transmembrane receptor protein serine/threonine kinase signaling pathway	1/427	13/5700	0.637008950538247	0.998417806230278	HaiMa16712	HaiMa16712	1	1	HaiMa16712	0
BP	GO:0007179	transforming growth factor beta receptor signaling pathway	1/427	13/5700	0.637008950538247	0.998417806230278	HaiMa16712	HaiMa16712	1	1	HaiMa16712	0
BP	GO:0009890	negative regulation of biosynthetic process	1/427	13/5700	0.637008950538247	0.998417806230278	HaiMa13694	HaiMa13694	1	1	HaiMa13694	0
BP	GO:0071559	response to transforming growth factor beta	1/427	13/5700	0.637008950538247	0.998417806230278	HaiMa16712	HaiMa16712	1	1	HaiMa16712	0
BP	GO:0071560	cellular response to transforming growth factor beta stimulus	1/427	13/5700	0.637008950538247	0.998417806230278	HaiMa16712	HaiMa16712	1	1	HaiMa16712	0
BP	GO:0006814	sodium ion transport	2/427	29/5700	0.650659937463686	0.998417806230278	HaiMa16136/HaiMa06696	HaiMa16136/HaiMa06696	2	1	HaiMa16136	1	HaiMa06696
BP	GO:0001522	pseudouridine synthesis	1/427	14/5700	0.664263597649231	0.998417806230278	HaiMa05423	HaiMa05423	1	0		1	HaiMa05423
BP	GO:0006400	tRNA modification	1/427	14/5700	0.664263597649231	0.998417806230278	HaiMa11711	HaiMa11711	1	0		1	HaiMa11711
BP	GO:0006913	nucleocytoplasmic transport	1/427	14/5700	0.664263597649231	0.998417806230278	HaiMa22173	HaiMa22173	1	1	HaiMa22173	0
BP	GO:0007009	plasma membrane organization	1/427	14/5700	0.664263597649231	0.998417806230278	HaiMa15892	HaiMa15892	1	0		1	HaiMa15892
BP	GO:0010639	negative regulation of organelle organization	1/427	14/5700	0.664263597649231	0.998417806230278	HaiMa07508	HaiMa07508	1	0		1	HaiMa07508
BP	GO:0031324	negative regulation of cellular metabolic process	1/427	14/5700	0.664263597649231	0.998417806230278	HaiMa13694	HaiMa13694	1	1	HaiMa13694	0
BP	GO:0032879	regulation of localization	1/427	14/5700	0.664263597649231	0.998417806230278	HaiMa02212	HaiMa02212	1	0		1	HaiMa02212
BP	GO:0051169	nuclear transport	1/427	14/5700	0.664263597649231	0.998417806230278	HaiMa22173	HaiMa22173	1	1	HaiMa22173	0
BP	GO:0051172	negative regulation of nitrogen compound metabolic process	1/427	14/5700	0.664263597649231	0.998417806230278	HaiMa13694	HaiMa13694	1	1	HaiMa13694	0
BP	GO:0051239	regulation of multicellular organismal process	1/427	14/5700	0.664263597649231	0.998417806230278	HaiMa04735	HaiMa04735	1	0		1	HaiMa04735
BP	GO:0007166	cell surface receptor signaling pathway	6/427	89/5700	0.665695410629395	0.998417806230278	HaiMa09836/HaiMa08081/HaiMa16712/HaiMa02064/novel.469/HaiMa20373	HaiMa09836/HaiMa08081/HaiMa16712/HaiMa02064/-/HaiMa20373	6	6	HaiMa09836/HaiMa08081/HaiMa16712/HaiMa02064/novel.469/HaiMa20373	0
BP	GO:0043603	cellular amide metabolic process	12/427	176/5700	0.677100237444203	0.998417806230278	HaiMa12881/HaiMa13694/HaiMa09950/HaiMa13266/HaiMa04721/HaiMa17547/HaiMa04994/HaiMa06837/novel.52/HaiMa00957/HaiMa13031/HaiMa24155	HaiMa12881/HaiMa13694/HaiMa09950/HaiMa13266/HaiMa04721/HaiMa17547/HaiMa04994/HaiMa06837/-/HaiMa00957/HaiMa13031/HaiMa24155	12	2	HaiMa13694/HaiMa04721	10	HaiMa12881/HaiMa09950/HaiMa13266/HaiMa17547/HaiMa04994/HaiMa06837/novel.52/HaiMa00957/HaiMa13031/HaiMa24155
BP	GO:0043043	peptide biosynthetic process	11/427	162/5700	0.678557321646448	0.998417806230278	HaiMa12881/HaiMa13694/HaiMa09950/HaiMa13266/HaiMa17547/HaiMa04994/HaiMa06837/novel.52/HaiMa00957/HaiMa13031/HaiMa24155	HaiMa12881/HaiMa13694/HaiMa09950/HaiMa13266/HaiMa17547/HaiMa04994/HaiMa06837/-/HaiMa00957/HaiMa13031/HaiMa24155	11	1	HaiMa13694	10	HaiMa12881/HaiMa09950/HaiMa13266/HaiMa17547/HaiMa04994/HaiMa06837/novel.52/HaiMa00957/HaiMa13031/HaiMa24155
BP	GO:0019725	cellular homeostasis	3/427	46/5700	0.680777188591418	0.998417806230278	HaiMa08976/HaiMa08975/HaiMa11896	HaiMa08976/HaiMa08975/HaiMa11896	3	2	HaiMa08976/HaiMa08975	1	HaiMa11896
BP	GO:0034470	ncRNA processing	3/427	46/5700	0.680777188591418	0.998417806230278	HaiMa05632/HaiMa11711/HaiMa06410	HaiMa05632/HaiMa11711/HaiMa06410	3	0		3	HaiMa05632/HaiMa11711/HaiMa06410
BP	GO:0006334	nucleosome assembly	1/427	15/5700	0.689476303207405	0.998417806230278	HaiMa11679	HaiMa11679	1	0		1	HaiMa11679
BP	GO:0031497	chromatin assembly	1/427	15/5700	0.689476303207405	0.998417806230278	HaiMa11679	HaiMa11679	1	0		1	HaiMa11679
BP	GO:0045017	glycerolipid biosynthetic process	1/427	15/5700	0.689476303207405	0.998417806230278	HaiMa23357	HaiMa23357	1	1	HaiMa23357	0
BP	GO:0046474	glycerophospholipid biosynthetic process	1/427	15/5700	0.689476303207405	0.998417806230278	HaiMa23357	HaiMa23357	1	1	HaiMa23357	0
BP	GO:0051129	negative regulation of cellular component organization	1/427	15/5700	0.689476303207405	0.998417806230278	HaiMa07508	HaiMa07508	1	0		1	HaiMa07508
BP	GO:0006508	proteolysis	25/427	361/5700	0.693747822637025	0.998417806230278	HaiMa10703/HaiMa21474/HaiMa21323/HaiMa18031/HaiMa05391/HaiMa07885/HaiMa16749/HaiMa23633/HaiMa19008/HaiMa15567/HaiMa14082/HaiMa14818/HaiMa10163/HaiMa02415/HaiMa23044/HaiMa20286/HaiMa14186/HaiMa17036/HaiMa10651/HaiMa02612/HaiMa24405/HaiMa06685/HaiMa07058/HaiMa16867/HaiMa16656	HaiMa10703/HaiMa21474/HaiMa21323/HaiMa18031/HaiMa05391/HaiMa07885/HaiMa16749/HaiMa23633/HaiMa19008/HaiMa15567/HaiMa14082/HaiMa14818/HaiMa10163/HaiMa02415/HaiMa23044/HaiMa20286/HaiMa14186/HaiMa17036/HaiMa10651/HaiMa02612/HaiMa24405/HaiMa06685/HaiMa07058/HaiMa16867/HaiMa16656	25	19	HaiMa10703/HaiMa21474/HaiMa05391/HaiMa07885/HaiMa19008/HaiMa15567/HaiMa14082/HaiMa14818/HaiMa10163/HaiMa02415/HaiMa23044/HaiMa20286/HaiMa14186/HaiMa10651/HaiMa02612/HaiMa24405/HaiMa07058/HaiMa16867/HaiMa16656	6	HaiMa21323/HaiMa18031/HaiMa16749/HaiMa23633/HaiMa17036/HaiMa06685
BP	GO:0009451	RNA modification	2/427	32/5700	0.703596126073844	0.998417806230278	HaiMa11711/HaiMa05423	HaiMa11711/HaiMa05423	2	0		2	HaiMa11711/HaiMa05423
BP	GO:0043604	amide biosynthetic process	11/427	166/5700	0.709417796851051	0.998417806230278	HaiMa12881/HaiMa13694/HaiMa09950/HaiMa13266/HaiMa17547/HaiMa04994/HaiMa06837/novel.52/HaiMa00957/HaiMa13031/HaiMa24155	HaiMa12881/HaiMa13694/HaiMa09950/HaiMa13266/HaiMa17547/HaiMa04994/HaiMa06837/-/HaiMa00957/HaiMa13031/HaiMa24155	11	1	HaiMa13694	10	HaiMa12881/HaiMa09950/HaiMa13266/HaiMa17547/HaiMa04994/HaiMa06837/novel.52/HaiMa00957/HaiMa13031/HaiMa24155
BP	GO:0006323	DNA packaging	1/427	16/5700	0.712799718955943	0.998417806230278	HaiMa11679	HaiMa11679	1	0		1	HaiMa11679
BP	GO:0034728	nucleosome organization	1/427	16/5700	0.712799718955943	0.998417806230278	HaiMa11679	HaiMa11679	1	0		1	HaiMa11679
BP	GO:0007267	cell-cell signaling	2/427	33/5700	0.719696717627276	0.998417806230278	novel.469/HaiMa20373	-/HaiMa20373	2	2	novel.469/HaiMa20373	0
BP	GO:0022613	ribonucleoprotein complex biogenesis	2/427	33/5700	0.719696717627276	0.998417806230278	HaiMa05632/HaiMa06410	HaiMa05632/HaiMa06410	2	0		2	HaiMa05632/HaiMa06410
BP	GO:0048856	anatomical structure development	6/427	95/5700	0.726297585593912	0.998417806230278	HaiMa09017/HaiMa18317/HaiMa04735/novel.469/HaiMa11005/HaiMa20373	HaiMa09017/HaiMa18317/HaiMa04735/-/HaiMa11005/HaiMa20373	6	4	HaiMa09017/novel.469/HaiMa11005/HaiMa20373	2	HaiMa18317/HaiMa04735
BP	GO:0043414	macromolecule methylation	1/427	17/5700	0.734375109526987	0.998417806230278	HaiMa01005	HaiMa01005	1	0		1	HaiMa01005
BP	GO:0048193	Golgi vesicle transport	1/427	17/5700	0.734375109526987	0.998417806230278	HaiMa05435	HaiMa05435	1	1	HaiMa05435	0
BP	GO:0070588	calcium ion transmembrane transport	1/427	17/5700	0.734375109526987	0.998417806230278	HaiMa05747	HaiMa05747	1	0		1	HaiMa05747
BP	GO:0042592	homeostatic process	3/427	50/5700	0.734676486088623	0.998417806230278	HaiMa08976/HaiMa08975/HaiMa11896	HaiMa08976/HaiMa08975/HaiMa11896	3	2	HaiMa08976/HaiMa08975	1	HaiMa11896
BP	GO:1902531	regulation of intracellular signal transduction	8/427	126/5700	0.737827355225721	0.998417806230278	HaiMa09836/HaiMa07597/HaiMa23064/HaiMa02329/HaiMa06804/HaiMa20334/HaiMa00874/HaiMa23087	HaiMa09836/HaiMa07597/HaiMa23064/HaiMa02329/HaiMa06804/HaiMa20334/HaiMa00874/HaiMa23087	8	8	HaiMa09836/HaiMa07597/HaiMa23064/HaiMa02329/HaiMa06804/HaiMa20334/HaiMa00874/HaiMa23087	0
BP	GO:0009966	regulation of signal transduction	11/427	172/5700	0.752103675641579	0.998417806230278	HaiMa09836/HaiMa16022/HaiMa07597/HaiMa23064/HaiMa00849/novel.469/HaiMa02329/HaiMa06804/HaiMa20334/HaiMa00874/HaiMa23087	HaiMa09836/HaiMa16022/HaiMa07597/HaiMa23064/HaiMa00849/-/HaiMa02329/HaiMa06804/HaiMa20334/HaiMa00874/HaiMa23087	11	11	HaiMa09836/HaiMa16022/HaiMa07597/HaiMa23064/HaiMa00849/novel.469/HaiMa02329/HaiMa06804/HaiMa20334/HaiMa00874/HaiMa23087	0
BP	GO:0010646	regulation of cell communication	11/427	172/5700	0.752103675641579	0.998417806230278	HaiMa09836/HaiMa16022/HaiMa07597/HaiMa23064/HaiMa00849/novel.469/HaiMa02329/HaiMa06804/HaiMa20334/HaiMa00874/HaiMa23087	HaiMa09836/HaiMa16022/HaiMa07597/HaiMa23064/HaiMa00849/-/HaiMa02329/HaiMa06804/HaiMa20334/HaiMa00874/HaiMa23087	11	11	HaiMa09836/HaiMa16022/HaiMa07597/HaiMa23064/HaiMa00849/novel.469/HaiMa02329/HaiMa06804/HaiMa20334/HaiMa00874/HaiMa23087	0
BP	GO:0032502	developmental process	6/427	98/5700	0.753557916212474	0.998417806230278	HaiMa09017/HaiMa18317/HaiMa04735/novel.469/HaiMa11005/HaiMa20373	HaiMa09017/HaiMa18317/HaiMa04735/-/HaiMa11005/HaiMa20373	6	4	HaiMa09017/novel.469/HaiMa11005/HaiMa20373	2	HaiMa18317/HaiMa04735
BP	GO:0006816	calcium ion transport	1/427	18/5700	0.754333200012994	0.998417806230278	HaiMa05747	HaiMa05747	1	0		1	HaiMa05747
BP	GO:0009116	nucleoside metabolic process	1/427	18/5700	0.754333200012994	0.998417806230278	HaiMa24857	HaiMa24857	1	1	HaiMa24857	0
BP	GO:0009247	glycolipid biosynthetic process	1/427	18/5700	0.754333200012994	0.998417806230278	HaiMa23357	HaiMa23357	1	1	HaiMa23357	0
BP	GO:0010256	endomembrane system organization	1/427	18/5700	0.754333200012994	0.998417806230278	HaiMa15892	HaiMa15892	1	0		1	HaiMa15892
BP	GO:0046467	membrane lipid biosynthetic process	1/427	18/5700	0.754333200012994	0.998417806230278	HaiMa23357	HaiMa23357	1	1	HaiMa23357	0
BP	GO:0051640	organelle localization	1/427	18/5700	0.754333200012994	0.998417806230278	HaiMa04946	HaiMa04946	1	1	HaiMa04946	0
BP	GO:0072594	establishment of protein localization to organelle	1/427	18/5700	0.754333200012994	0.998417806230278	HaiMa22173	HaiMa22173	1	1	HaiMa22173	0
BP	GO:1901657	glycosyl compound metabolic process	1/427	18/5700	0.754333200012994	0.998417806230278	HaiMa24857	HaiMa24857	1	1	HaiMa24857	0
BP	GO:0023051	regulation of signaling	11/427	173/5700	0.758787666137412	0.998417806230278	HaiMa09836/HaiMa16022/HaiMa07597/HaiMa23064/HaiMa00849/novel.469/HaiMa02329/HaiMa06804/HaiMa20334/HaiMa00874/HaiMa23087	HaiMa09836/HaiMa16022/HaiMa07597/HaiMa23064/HaiMa00849/-/HaiMa02329/HaiMa06804/HaiMa20334/HaiMa00874/HaiMa23087	11	11	HaiMa09836/HaiMa16022/HaiMa07597/HaiMa23064/HaiMa00849/novel.469/HaiMa02329/HaiMa06804/HaiMa20334/HaiMa00874/HaiMa23087	0
BP	GO:0006396	RNA processing	7/427	114/5700	0.761142155418048	0.998417806230278	HaiMa24205/HaiMa05632/HaiMa23798/HaiMa11711/HaiMa05423/HaiMa06410/HaiMa10499	HaiMa24205/HaiMa05632/HaiMa23798/HaiMa11711/HaiMa05423/HaiMa06410/HaiMa10499	7	1	HaiMa10499	6	HaiMa24205/HaiMa05632/HaiMa23798/HaiMa11711/HaiMa05423/HaiMa06410
BP	GO:0006412	translation	10/427	159/5700	0.763533017327163	0.998417806230278	HaiMa12881/HaiMa13694/HaiMa09950/HaiMa13266/HaiMa17547/HaiMa04994/HaiMa06837/HaiMa00957/HaiMa13031/HaiMa24155	HaiMa12881/HaiMa13694/HaiMa09950/HaiMa13266/HaiMa17547/HaiMa04994/HaiMa06837/HaiMa00957/HaiMa13031/HaiMa24155	10	1	HaiMa13694	9	HaiMa12881/HaiMa09950/HaiMa13266/HaiMa17547/HaiMa04994/HaiMa06837/HaiMa00957/HaiMa13031/HaiMa24155
BP	GO:0006812	cation transport	11/427	174/5700	0.765347770353509	0.998417806230278	HaiMa16136/HaiMa13615/HaiMa11889/HaiMa09622/HaiMa15049/HaiMa05338/HaiMa06696/HaiMa16330/HaiMa22943/HaiMa05623/HaiMa05747	HaiMa16136/HaiMa13615/HaiMa11889/HaiMa09622/HaiMa15049/HaiMa05338/HaiMa06696/HaiMa16330/HaiMa22943/HaiMa05623/HaiMa05747	11	6	HaiMa16136/HaiMa13615/HaiMa11889/HaiMa09622/HaiMa15049/HaiMa05623	5	HaiMa05338/HaiMa06696/HaiMa16330/HaiMa22943/HaiMa05747
BP	GO:0051056	regulation of small GTPase mediated signal transduction	7/427	115/5700	0.769045871346083	0.998417806230278	HaiMa07597/HaiMa23064/HaiMa02329/HaiMa06804/HaiMa20334/HaiMa00874/HaiMa23087	HaiMa07597/HaiMa23064/HaiMa02329/HaiMa06804/HaiMa20334/HaiMa00874/HaiMa23087	7	7	HaiMa07597/HaiMa23064/HaiMa02329/HaiMa06804/HaiMa20334/HaiMa00874/HaiMa23087	0
BP	GO:0006664	glycolipid metabolic process	1/427	19/5700	0.772794960589279	0.998417806230278	HaiMa23357	HaiMa23357	1	1	HaiMa23357	0
BP	GO:0016569	covalent chromatin modification	1/427	19/5700	0.772794960589279	0.998417806230278	HaiMa01005	HaiMa01005	1	0		1	HaiMa01005
BP	GO:0016570	histone modification	1/427	19/5700	0.772794960589279	0.998417806230278	HaiMa01005	HaiMa01005	1	0		1	HaiMa01005
BP	GO:0018205	peptidyl-lysine modification	1/427	19/5700	0.772794960589279	0.998417806230278	HaiMa01005	HaiMa01005	1	0		1	HaiMa01005
BP	GO:0065004	protein-DNA complex assembly	1/427	19/5700	0.772794960589279	0.998417806230278	HaiMa11679	HaiMa11679	1	0		1	HaiMa11679
BP	GO:1903509	liposaccharide metabolic process	1/427	19/5700	0.772794960589279	0.998417806230278	HaiMa23357	HaiMa23357	1	1	HaiMa23357	0
BP	GO:0051128	regulation of cellular component organization	2/427	37/5700	0.776889013433605	0.998417806230278	HaiMa09017/HaiMa07508	HaiMa09017/HaiMa07508	2	1	HaiMa09017	1	HaiMa07508
BP	GO:0048583	regulation of response to stimulus	11/427	176/5700	0.778096165903278	0.998417806230278	HaiMa09836/HaiMa16022/HaiMa07597/HaiMa23064/HaiMa00849/novel.469/HaiMa02329/HaiMa06804/HaiMa20334/HaiMa00874/HaiMa23087	HaiMa09836/HaiMa16022/HaiMa07597/HaiMa23064/HaiMa00849/-/HaiMa02329/HaiMa06804/HaiMa20334/HaiMa00874/HaiMa23087	11	11	HaiMa09836/HaiMa16022/HaiMa07597/HaiMa23064/HaiMa00849/novel.469/HaiMa02329/HaiMa06804/HaiMa20334/HaiMa00874/HaiMa23087	0
BP	GO:0007275	multicellular organism development	5/427	86/5700	0.782732272968244	0.998417806230278	HaiMa18317/HaiMa04735/novel.469/HaiMa11005/HaiMa20373	HaiMa18317/HaiMa04735/-/HaiMa11005/HaiMa20373	5	3	novel.469/HaiMa11005/HaiMa20373	2	HaiMa18317/HaiMa04735
BP	GO:0032268	regulation of cellular protein metabolic process	1/427	20/5700	0.789872332852679	0.998417806230278	HaiMa13694	HaiMa13694	1	1	HaiMa13694	0
BP	GO:0071824	protein-DNA complex subunit organization	1/427	20/5700	0.789872332852679	0.998417806230278	HaiMa11679	HaiMa11679	1	0		1	HaiMa11679
BP	GO:1901566	organonitrogen compound biosynthetic process	21/427	325/5700	0.795774061810553	0.998417806230278	HaiMa07109/HaiMa12881/HaiMa01872/HaiMa13694/HaiMa09950/HaiMa13266/HaiMa17547/HaiMa17294/HaiMa10312/HaiMa04994/HaiMa06837/HaiMa14788/novel.52/HaiMa00957/HaiMa13031/HaiMa00100/HaiMa13273/HaiMa24155/HaiMa18651/HaiMa23357/HaiMa06033	HaiMa07109/HaiMa12881/HaiMa01872/HaiMa13694/HaiMa09950/HaiMa13266/HaiMa17547/HaiMa17294/HaiMa10312/HaiMa04994/HaiMa06837/HaiMa14788/-/HaiMa00957/HaiMa13031/HaiMa00100/HaiMa13273/HaiMa24155/HaiMa18651/HaiMa23357/HaiMa06033	21	7	HaiMa07109/HaiMa13694/HaiMa17294/HaiMa00100/HaiMa13273/HaiMa18651/HaiMa23357	14	HaiMa12881/HaiMa01872/HaiMa09950/HaiMa13266/HaiMa17547/HaiMa10312/HaiMa04994/HaiMa06837/HaiMa14788/novel.52/HaiMa00957/HaiMa13031/HaiMa24155/HaiMa06033
BP	GO:0006887	exocytosis	1/427	21/5700	0.805668902196324	0.998417806230278	HaiMa04946	HaiMa04946	1	1	HaiMa04946	0
BP	GO:0006979	response to oxidative stress	1/427	21/5700	0.805668902196324	0.998417806230278	HaiMa19489	HaiMa19489	1	1	HaiMa19489	0
BP	GO:0008380	RNA splicing	1/427	21/5700	0.805668902196324	0.998417806230278	HaiMa23798	HaiMa23798	1	0		1	HaiMa23798
BP	GO:0032940	secretion by cell	1/427	21/5700	0.805668902196324	0.998417806230278	HaiMa04946	HaiMa04946	1	1	HaiMa04946	0
BP	GO:0051246	regulation of protein metabolic process	1/427	21/5700	0.805668902196324	0.998417806230278	HaiMa13694	HaiMa13694	1	1	HaiMa13694	0
BP	GO:0006643	membrane lipid metabolic process	1/427	22/5700	0.820280520221007	0.998417806230278	HaiMa23357	HaiMa23357	1	1	HaiMa23357	0
BP	GO:0033365	protein localization to organelle	1/427	22/5700	0.820280520221007	0.998417806230278	HaiMa22173	HaiMa22173	1	1	HaiMa22173	0
BP	GO:0051336	regulation of hydrolase activity	1/427	22/5700	0.820280520221007	0.998417806230278	HaiMa07508	HaiMa07508	1	0		1	HaiMa07508
BP	GO:0044255	cellular lipid metabolic process	4/427	75/5700	0.824010088243712	0.998417806230278	HaiMa20778/HaiMa11163/HaiMa18455/HaiMa23357	HaiMa20778/HaiMa11163/HaiMa18455/HaiMa23357	4	2	HaiMa18455/HaiMa23357	2	HaiMa20778/HaiMa11163
BP	GO:0006486	protein glycosylation	3/427	59/5700	0.829580265294697	0.998417806230278	HaiMa01872/HaiMa14788/HaiMa06033	HaiMa01872/HaiMa14788/HaiMa06033	3	0		3	HaiMa01872/HaiMa14788/HaiMa06033
BP	GO:0009101	glycoprotein biosynthetic process	3/427	59/5700	0.829580265294697	0.998417806230278	HaiMa01872/HaiMa14788/HaiMa06033	HaiMa01872/HaiMa14788/HaiMa06033	3	0		3	HaiMa01872/HaiMa14788/HaiMa06033
BP	GO:0043413	macromolecule glycosylation	3/427	59/5700	0.829580265294697	0.998417806230278	HaiMa01872/HaiMa14788/HaiMa06033	HaiMa01872/HaiMa14788/HaiMa06033	3	0		3	HaiMa01872/HaiMa14788/HaiMa06033
BP	GO:0070085	glycosylation	3/427	59/5700	0.829580265294697	0.998417806230278	HaiMa01872/HaiMa14788/HaiMa06033	HaiMa01872/HaiMa14788/HaiMa06033	3	0		3	HaiMa01872/HaiMa14788/HaiMa06033
BP	GO:0006813	potassium ion transport	1/427	23/5700	0.833795880887725	0.998417806230278	HaiMa22943	HaiMa22943	1	0		1	HaiMa22943
BP	GO:0008654	phospholipid biosynthetic process	1/427	23/5700	0.833795880887725	0.998417806230278	HaiMa23357	HaiMa23357	1	1	HaiMa23357	0
BP	GO:0070838	divalent metal ion transport	1/427	23/5700	0.833795880887725	0.998417806230278	HaiMa05747	HaiMa05747	1	0		1	HaiMa05747
BP	GO:0072511	divalent inorganic cation transport	1/427	23/5700	0.833795880887725	0.998417806230278	HaiMa05747	HaiMa05747	1	0		1	HaiMa05747
BP	GO:0006820	anion transport	3/427	60/5700	0.838085532191808	0.998417806230278	HaiMa06051/HaiMa21291/HaiMa06940	HaiMa06051/HaiMa21291/HaiMa06940	3	1	HaiMa06940	2	HaiMa06051/HaiMa21291
BP	GO:0009100	glycoprotein metabolic process	3/427	60/5700	0.838085532191808	0.998417806230278	HaiMa01872/HaiMa14788/HaiMa06033	HaiMa01872/HaiMa14788/HaiMa06033	3	0		3	HaiMa01872/HaiMa14788/HaiMa06033
BP	GO:0032259	methylation	1/427	24/5700	0.846297053841916	0.998417806230278	HaiMa01005	HaiMa01005	1	0		1	HaiMa01005
BP	GO:0007264	small GTPase mediated signal transduction	8/427	143/5700	0.850776204857394	0.998417806230278	HaiMa07597/HaiMa11255/HaiMa23064/HaiMa02329/HaiMa06804/HaiMa20334/HaiMa00874/HaiMa23087	HaiMa07597/HaiMa11255/HaiMa23064/HaiMa02329/HaiMa06804/HaiMa20334/HaiMa00874/HaiMa23087	8	8	HaiMa07597/HaiMa11255/HaiMa23064/HaiMa02329/HaiMa06804/HaiMa20334/HaiMa00874/HaiMa23087	0
BP	GO:0006811	ion transport	28/427	442/5700	0.855244857379065	0.998417806230278	HaiMa16136/HaiMa13615/HaiMa15534/HaiMa11889/HaiMa14232/HaiMa06051/HaiMa21291/HaiMa09622/HaiMa09984/HaiMa12673/HaiMa14231/HaiMa15049/HaiMa06503/HaiMa21493/HaiMa09797/HaiMa24292/HaiMa06940/HaiMa05338/HaiMa22980/HaiMa20331/HaiMa06696/HaiMa16330/HaiMa07996/HaiMa22943/HaiMa02212/HaiMa00469/HaiMa05623/HaiMa05747	HaiMa16136/HaiMa13615/HaiMa15534/HaiMa11889/HaiMa14232/HaiMa06051/HaiMa21291/HaiMa09622/HaiMa09984/HaiMa12673/HaiMa14231/HaiMa15049/HaiMa06503/HaiMa21493/HaiMa09797/HaiMa24292/HaiMa06940/HaiMa05338/HaiMa22980/HaiMa20331/HaiMa06696/HaiMa16330/HaiMa07996/HaiMa22943/HaiMa02212/HaiMa00469/HaiMa05623/HaiMa05747	28	17	HaiMa16136/HaiMa13615/HaiMa15534/HaiMa11889/HaiMa14232/HaiMa09622/HaiMa09984/HaiMa12673/HaiMa14231/HaiMa15049/HaiMa09797/HaiMa24292/HaiMa06940/HaiMa22980/HaiMa07996/HaiMa00469/HaiMa05623	11	HaiMa06051/HaiMa21291/HaiMa06503/HaiMa21493/HaiMa05338/HaiMa20331/HaiMa06696/HaiMa16330/HaiMa22943/HaiMa02212/HaiMa05747
BP	GO:0015698	inorganic anion transport	1/427	25/5700	0.857859978086015	0.998417806230278	HaiMa06940	HaiMa06940	1	1	HaiMa06940	0
BP	GO:0034220	ion transmembrane transport	3/427	63/5700	0.861438081370254	0.998417806230278	HaiMa11889/HaiMa06051/HaiMa05747	HaiMa11889/HaiMa06051/HaiMa05747	3	1	HaiMa11889	2	HaiMa06051/HaiMa05747
BP	GO:0048869	cellular developmental process	1/427	26/5700	0.868554918941921	0.998417806230278	HaiMa09017	HaiMa09017	1	1	HaiMa09017	0
BP	GO:0006366	transcription by RNA polymerase II	2/427	46/5700	0.869583398737737	0.998417806230278	HaiMa11592/HaiMa21537	HaiMa11592/HaiMa21537	2	2	HaiMa11592/HaiMa21537	0
BP	GO:0046903	secretion	1/427	27/5700	0.878446891027188	0.998417806230278	HaiMa04946	HaiMa04946	1	1	HaiMa04946	0
BP	GO:0061024	membrane organization	1/427	27/5700	0.878446891027188	0.998417806230278	HaiMa15892	HaiMa15892	1	0		1	HaiMa15892
BP	GO:0007010	cytoskeleton organization	4/427	83/5700	0.87883510566763	0.998417806230278	HaiMa15459/HaiMa00194/HaiMa05838/HaiMa01531	HaiMa15459/HaiMa00194/HaiMa05838/HaiMa01531	4	3	HaiMa15459/HaiMa00194/HaiMa05838	1	HaiMa01531
BP	GO:0035556	intracellular signal transduction	19/427	318/5700	0.88083285357508	0.998417806230278	HaiMa09836/HaiMa07861/HaiMa07597/HaiMa09538/HaiMa07762/HaiMa09416/HaiMa16098/HaiMa00262/HaiMa11255/HaiMa23064/HaiMa11219/HaiMa08217/HaiMa04812/HaiMa16205/HaiMa02329/HaiMa06804/HaiMa20334/HaiMa00874/HaiMa23087	HaiMa09836/HaiMa07861/HaiMa07597/HaiMa09538/HaiMa07762/HaiMa09416/HaiMa16098/HaiMa00262/HaiMa11255/HaiMa23064/HaiMa11219/HaiMa08217/HaiMa04812/HaiMa16205/HaiMa02329/HaiMa06804/HaiMa20334/HaiMa00874/HaiMa23087	19	19	HaiMa09836/HaiMa07861/HaiMa07597/HaiMa09538/HaiMa07762/HaiMa09416/HaiMa16098/HaiMa00262/HaiMa11255/HaiMa23064/HaiMa11219/HaiMa08217/HaiMa04812/HaiMa16205/HaiMa02329/HaiMa06804/HaiMa20334/HaiMa00874/HaiMa23087	0
BP	GO:0006996	organelle organization	10/427	181/5700	0.881605460245907	0.998417806230278	HaiMa15459/HaiMa18204/HaiMa03539/HaiMa09568/HaiMa07508/HaiMa00194/HaiMa01005/HaiMa05838/HaiMa11679/HaiMa01531	HaiMa15459/HaiMa18204/HaiMa03539/HaiMa09568/HaiMa07508/HaiMa00194/HaiMa01005/HaiMa05838/HaiMa11679/HaiMa01531	10	3	HaiMa15459/HaiMa00194/HaiMa05838	7	HaiMa18204/HaiMa03539/HaiMa09568/HaiMa07508/HaiMa01005/HaiMa11679/HaiMa01531
BP	GO:0051726	regulation of cell cycle	1/427	28/5700	0.887596049767077	0.998417806230278	HaiMa06341	HaiMa06341	1	1	HaiMa06341	0
BP	GO:0071705	nitrogen compound transport	7/427	135/5700	0.889171628721967	0.998417806230278	HaiMa05435/HaiMa16365/HaiMa07156/HaiMa07342/HaiMa21291/HaiMa00849/HaiMa22173	HaiMa05435/HaiMa16365/HaiMa07156/HaiMa07342/HaiMa21291/HaiMa00849/HaiMa22173	7	4	HaiMa05435/HaiMa07342/HaiMa00849/HaiMa22173	3	HaiMa16365/HaiMa07156/HaiMa21291
BP	GO:0006470	protein dephosphorylation	2/427	49/5700	0.891603287568578	0.998417806230278	HaiMa20859/HaiMa15085	HaiMa20859/HaiMa15085	2	1	HaiMa20859	1	HaiMa15085
BP	GO:0008033	tRNA processing	1/427	29/5700	0.896058053777912	0.998417806230278	HaiMa11711	HaiMa11711	1	0		1	HaiMa11711
BP	GO:0033043	regulation of organelle organization	1/427	29/5700	0.896058053777912	0.998417806230278	HaiMa07508	HaiMa07508	1	0		1	HaiMa07508
BP	GO:0071702	organic substance transport	9/427	169/5700	0.896416806460526	0.998417806230278	HaiMa05435/HaiMa16365/HaiMa07156/HaiMa06051/HaiMa07342/HaiMa21291/HaiMa14974/HaiMa00849/HaiMa22173	HaiMa05435/HaiMa16365/HaiMa07156/HaiMa06051/HaiMa07342/HaiMa21291/HaiMa14974/HaiMa00849/HaiMa22173	9	4	HaiMa05435/HaiMa07342/HaiMa00849/HaiMa22173	5	HaiMa16365/HaiMa07156/HaiMa06051/HaiMa21291/HaiMa14974
BP	GO:0048522	positive regulation of cellular process	2/427	50/5700	0.898141904296909	0.998417806230278	HaiMa24107/HaiMa19922	HaiMa24107/HaiMa19922	2	2	HaiMa24107/HaiMa19922	0
BP	GO:0006886	intracellular protein transport	4/427	87/5700	0.900230160523381	0.998417806230278	HaiMa05435/HaiMa16365/HaiMa00849/HaiMa22173	HaiMa05435/HaiMa16365/HaiMa00849/HaiMa22173	4	3	HaiMa05435/HaiMa00849/HaiMa22173	1	HaiMa16365
BP	GO:0046907	intracellular transport	5/427	105/5700	0.903529213263229	0.998417806230278	HaiMa05435/HaiMa16365/HaiMa19968/HaiMa00849/HaiMa22173	HaiMa05435/HaiMa16365/HaiMa19968/HaiMa00849/HaiMa22173	5	3	HaiMa05435/HaiMa00849/HaiMa22173	2	HaiMa16365/HaiMa19968
BP	GO:0048518	positive regulation of biological process	2/427	51/5700	0.904312081722506	0.998417806230278	HaiMa24107/HaiMa19922	HaiMa24107/HaiMa19922	2	2	HaiMa24107/HaiMa19922	0
BP	GO:0051649	establishment of localization in cell	5/427	106/5700	0.907839785649052	0.998417806230278	HaiMa05435/HaiMa16365/HaiMa19968/HaiMa00849/HaiMa22173	HaiMa05435/HaiMa16365/HaiMa19968/HaiMa00849/HaiMa22173	5	3	HaiMa05435/HaiMa00849/HaiMa22173	2	HaiMa16365/HaiMa19968
BP	GO:0046488	phosphatidylinositol metabolic process	1/427	31/5700	0.911122735571386	0.998417806230278	HaiMa23357	HaiMa23357	1	1	HaiMa23357	0
BP	GO:0015031	protein transport	5/427	108/5700	0.915959358831981	0.998417806230278	HaiMa05435/HaiMa16365/HaiMa07156/HaiMa00849/HaiMa22173	HaiMa05435/HaiMa16365/HaiMa07156/HaiMa00849/HaiMa22173	5	3	HaiMa05435/HaiMa00849/HaiMa22173	2	HaiMa16365/HaiMa07156
BP	GO:0015833	peptide transport	5/427	108/5700	0.915959358831981	0.998417806230278	HaiMa05435/HaiMa16365/HaiMa07156/HaiMa00849/HaiMa22173	HaiMa05435/HaiMa16365/HaiMa07156/HaiMa00849/HaiMa22173	5	3	HaiMa05435/HaiMa00849/HaiMa22173	2	HaiMa16365/HaiMa07156
BP	GO:0050790	regulation of catalytic activity	1/427	32/5700	0.917817142329371	0.998417806230278	HaiMa07508	HaiMa07508	1	0		1	HaiMa07508
BP	GO:0065009	regulation of molecular function	1/427	32/5700	0.917817142329371	0.998417806230278	HaiMa07508	HaiMa07508	1	0		1	HaiMa07508
BP	GO:0045184	establishment of protein localization	5/427	109/5700	0.919778509202437	0.998417806230278	HaiMa05435/HaiMa16365/HaiMa07156/HaiMa00849/HaiMa22173	HaiMa05435/HaiMa16365/HaiMa07156/HaiMa00849/HaiMa22173	5	3	HaiMa05435/HaiMa00849/HaiMa22173	2	HaiMa16365/HaiMa07156
BP	GO:0042886	amide transport	5/427	110/5700	0.923443906006609	0.998417806230278	HaiMa05435/HaiMa16365/HaiMa07156/HaiMa00849/HaiMa22173	HaiMa05435/HaiMa16365/HaiMa07156/HaiMa00849/HaiMa22173	5	3	HaiMa05435/HaiMa00849/HaiMa22173	2	HaiMa16365/HaiMa07156
BP	GO:0045454	cell redox homeostasis	1/427	33/5700	0.924008405601312	0.998417806230278	HaiMa11896	HaiMa11896	1	0		1	HaiMa11896
BP	GO:0006650	glycerophospholipid metabolic process	1/427	34/5700	0.92973425892904	0.998417806230278	HaiMa23357	HaiMa23357	1	1	HaiMa23357	0
BP	GO:0046486	glycerolipid metabolic process	1/427	34/5700	0.92973425892904	0.998417806230278	HaiMa23357	HaiMa23357	1	1	HaiMa23357	0
BP	GO:0051641	cellular localization	6/427	132/5700	0.938087582489769	0.998417806230278	HaiMa05435/HaiMa16365/HaiMa04946/HaiMa19968/HaiMa00849/HaiMa22173	HaiMa05435/HaiMa16365/HaiMa04946/HaiMa19968/HaiMa00849/HaiMa22173	6	4	HaiMa05435/HaiMa04946/HaiMa00849/HaiMa22173	2	HaiMa16365/HaiMa19968
BP	GO:0032501	multicellular organismal process	5/427	115/5700	0.939634140691039	0.998417806230278	HaiMa18317/HaiMa04735/novel.469/HaiMa11005/HaiMa20373	HaiMa18317/HaiMa04735/-/HaiMa11005/HaiMa20373	5	3	novel.469/HaiMa11005/HaiMa20373	2	HaiMa18317/HaiMa04735
BP	GO:0065008	regulation of biological quality	4/427	97/5700	0.939812134577345	0.998417806230278	HaiMa09017/HaiMa08976/HaiMa08975/HaiMa11896	HaiMa09017/HaiMa08976/HaiMa08975/HaiMa11896	4	3	HaiMa09017/HaiMa08976/HaiMa08975	1	HaiMa11896
BP	GO:0098655	cation transmembrane transport	2/427	59/5700	0.942470172510243	0.998417806230278	HaiMa11889/HaiMa05747	HaiMa11889/HaiMa05747	2	1	HaiMa11889	1	HaiMa05747
BP	GO:0098662	inorganic cation transmembrane transport	2/427	59/5700	0.942470172510243	0.998417806230278	HaiMa11889/HaiMa05747	HaiMa11889/HaiMa05747	2	1	HaiMa11889	1	HaiMa05747
BP	GO:0051260	protein homooligomerization	2/427	60/5700	0.946069642866051	0.998417806230278	HaiMa15534/HaiMa24891	HaiMa15534/HaiMa24891	2	2	HaiMa15534/HaiMa24891	0
BP	GO:0098660	inorganic ion transmembrane transport	2/427	60/5700	0.946069642866051	0.998417806230278	HaiMa11889/HaiMa05747	HaiMa11889/HaiMa05747	2	1	HaiMa11889	1	HaiMa05747
BP	GO:0034613	cellular protein localization	4/427	100/5700	0.948537439922167	0.998417806230278	HaiMa05435/HaiMa16365/HaiMa00849/HaiMa22173	HaiMa05435/HaiMa16365/HaiMa00849/HaiMa22173	4	3	HaiMa05435/HaiMa00849/HaiMa22173	1	HaiMa16365
BP	GO:0070727	cellular macromolecule localization	4/427	100/5700	0.948537439922167	0.998417806230278	HaiMa05435/HaiMa16365/HaiMa00849/HaiMa22173	HaiMa05435/HaiMa16365/HaiMa00849/HaiMa22173	4	3	HaiMa05435/HaiMa00849/HaiMa22173	1	HaiMa16365
BP	GO:0008104	protein localization	5/427	119/5700	0.950299130123935	0.998417806230278	HaiMa05435/HaiMa16365/HaiMa07156/HaiMa00849/HaiMa22173	HaiMa05435/HaiMa16365/HaiMa07156/HaiMa00849/HaiMa22173	5	3	HaiMa05435/HaiMa00849/HaiMa22173	2	HaiMa16365/HaiMa07156
BP	GO:0006869	lipid transport	1/427	39/5700	0.952516768703486	0.998417806230278	HaiMa14974	HaiMa14974	1	0		1	HaiMa14974
BP	GO:0015074	DNA integration	1/427	40/5700	0.956098351420959	0.998417806230278	HaiMa19979	HaiMa19979	1	0		1	HaiMa19979
BP	GO:0015672	monovalent inorganic cation transport	3/427	86/5700	0.961586301137041	0.998417806230278	HaiMa16136/HaiMa06696/HaiMa22943	HaiMa16136/HaiMa06696/HaiMa22943	3	1	HaiMa16136	2	HaiMa06696/HaiMa22943
BP	GO:0016071	mRNA metabolic process	1/427	42/5700	0.962473058178133	0.998417806230278	HaiMa13785	HaiMa13785	1	0		1	HaiMa13785
BP	GO:0007155	cell adhesion	7/427	161/5700	0.963237784679058	0.998417806230278	HaiMa10715/HaiMa17410/HaiMa23464/HaiMa15775/HaiMa18000/HaiMa06383/HaiMa06630	HaiMa10715/HaiMa17410/HaiMa23464/HaiMa15775/HaiMa18000/HaiMa06383/HaiMa06630	7	4	HaiMa10715/HaiMa17410/HaiMa23464/HaiMa18000	3	HaiMa15775/HaiMa06383/HaiMa06630
BP	GO:0022610	biological adhesion	7/427	161/5700	0.963237784679058	0.998417806230278	HaiMa10715/HaiMa17410/HaiMa23464/HaiMa15775/HaiMa18000/HaiMa06383/HaiMa06630	HaiMa10715/HaiMa17410/HaiMa23464/HaiMa15775/HaiMa18000/HaiMa06383/HaiMa06630	7	4	HaiMa10715/HaiMa17410/HaiMa23464/HaiMa18000	3	HaiMa15775/HaiMa06383/HaiMa06630
BP	GO:0010876	lipid localization	1/427	43/5700	0.965305155060059	0.998417806230278	HaiMa14974	HaiMa14974	1	0		1	HaiMa14974
BP	GO:0051259	protein complex oligomerization	2/427	70/5700	0.972031312508103	0.998417806230278	HaiMa15534/HaiMa24891	HaiMa15534/HaiMa24891	2	2	HaiMa15534/HaiMa24891	0
BP	GO:0006644	phospholipid metabolic process	1/427	50/5700	0.979976417101191	0.998417806230278	HaiMa23357	HaiMa23357	1	1	HaiMa23357	0
BP	GO:0007018	microtubule-based movement	2/427	76/5700	0.981289613034153	0.998417806230278	HaiMa06778/HaiMa05625	HaiMa06778/HaiMa05625	2	2	HaiMa06778/HaiMa05625	0
BP	GO:0071840	cellular component organization or biogenesis	17/427	352/5700	0.984902832780458	0.998417806230278	HaiMa15459/HaiMa09017/HaiMa18204/HaiMa05632/HaiMa03539/HaiMa15534/HaiMa09568/HaiMa24891/HaiMa09622/HaiMa07508/HaiMa00194/HaiMa01005/HaiMa05838/HaiMa06410/HaiMa11679/HaiMa15892/HaiMa01531	HaiMa15459/HaiMa09017/HaiMa18204/HaiMa05632/HaiMa03539/HaiMa15534/HaiMa09568/HaiMa24891/HaiMa09622/HaiMa07508/HaiMa00194/HaiMa01005/HaiMa05838/HaiMa06410/HaiMa11679/HaiMa15892/HaiMa01531	17	7	HaiMa15459/HaiMa09017/HaiMa15534/HaiMa24891/HaiMa09622/HaiMa00194/HaiMa05838	10	HaiMa18204/HaiMa05632/HaiMa03539/HaiMa09568/HaiMa07508/HaiMa01005/HaiMa06410/HaiMa11679/HaiMa15892/HaiMa01531
BP	GO:0033036	macromolecule localization	6/427	163/5700	0.986154415224413	0.998417806230278	HaiMa05435/HaiMa16365/HaiMa07156/HaiMa14974/HaiMa00849/HaiMa22173	HaiMa05435/HaiMa16365/HaiMa07156/HaiMa14974/HaiMa00849/HaiMa22173	6	3	HaiMa05435/HaiMa00849/HaiMa22173	3	HaiMa16365/HaiMa07156/HaiMa14974
BP	GO:0006281	DNA repair	1/427	57/5700	0.988451893922912	0.998417806230278	HaiMa12189	HaiMa12189	1	0		1	HaiMa12189
BP	GO:0006950	response to stress	3/427	106/5700	0.988553019204974	0.998417806230278	HaiMa12189/HaiMa19489/HaiMa18927	HaiMa12189/HaiMa19489/HaiMa18927	3	2	HaiMa19489/HaiMa18927	1	HaiMa12189
BP	GO:0016043	cellular component organization	15/427	327/5700	0.988956098770948	0.998417806230278	HaiMa15459/HaiMa09017/HaiMa18204/HaiMa03539/HaiMa15534/HaiMa09568/HaiMa24891/HaiMa09622/HaiMa07508/HaiMa00194/HaiMa01005/HaiMa05838/HaiMa11679/HaiMa15892/HaiMa01531	HaiMa15459/HaiMa09017/HaiMa18204/HaiMa03539/HaiMa15534/HaiMa09568/HaiMa24891/HaiMa09622/HaiMa07508/HaiMa00194/HaiMa01005/HaiMa05838/HaiMa11679/HaiMa15892/HaiMa01531	15	7	HaiMa15459/HaiMa09017/HaiMa15534/HaiMa24891/HaiMa09622/HaiMa00194/HaiMa05838	8	HaiMa18204/HaiMa03539/HaiMa09568/HaiMa07508/HaiMa01005/HaiMa11679/HaiMa15892/HaiMa01531
BP	GO:0006928	movement of cell or subcellular component	2/427	84/5700	0.989139097429342	0.998417806230278	HaiMa06778/HaiMa05625	HaiMa06778/HaiMa05625	2	2	HaiMa06778/HaiMa05625	0
BP	GO:0016192	vesicle-mediated transport	3/427	112/5700	0.992141562506218	0.998417806230278	HaiMa05435/HaiMa04946/HaiMa11269	HaiMa05435/HaiMa04946/HaiMa11269	3	3	HaiMa05435/HaiMa04946/HaiMa11269	0
BP	GO:0006974	cellular response to DNA damage stimulus	1/427	64/5700	0.993344647258723	0.998417806230278	HaiMa12189	HaiMa12189	1	0		1	HaiMa12189
BP	GO:0034622	cellular protein-containing complex assembly	1/427	65/5700	0.993848876431989	0.998417806230278	HaiMa11679	HaiMa11679	1	0		1	HaiMa11679
BP	GO:0065003	protein-containing complex assembly	4/427	140/5700	0.994629585887182	0.998417806230278	HaiMa15534/HaiMa24891/HaiMa09622/HaiMa11679	HaiMa15534/HaiMa24891/HaiMa09622/HaiMa11679	4	3	HaiMa15534/HaiMa24891/HaiMa09622	1	HaiMa11679
BP	GO:0044085	cellular component biogenesis	6/427	185/5700	0.995677836683835	0.998417806230278	HaiMa05632/HaiMa15534/HaiMa24891/HaiMa09622/HaiMa06410/HaiMa11679	HaiMa05632/HaiMa15534/HaiMa24891/HaiMa09622/HaiMa06410/HaiMa11679	6	3	HaiMa15534/HaiMa24891/HaiMa09622	3	HaiMa05632/HaiMa06410/HaiMa11679
BP	GO:0033554	cellular response to stress	1/427	70/5700	0.995852594468917	0.998417806230278	HaiMa12189	HaiMa12189	1	0		1	HaiMa12189
BP	GO:0043933	protein-containing complex subunit organization	4/427	148/5700	0.996686062550405	0.998417806230278	HaiMa15534/HaiMa24891/HaiMa09622/HaiMa11679	HaiMa15534/HaiMa24891/HaiMa09622/HaiMa11679	4	3	HaiMa15534/HaiMa24891/HaiMa09622	1	HaiMa11679
BP	GO:0007017	microtubule-based process	2/427	106/5700	0.997655918979153	0.998417806230278	HaiMa06778/HaiMa05625	HaiMa06778/HaiMa05625	2	2	HaiMa06778/HaiMa05625	0
BP	GO:0007156	homophilic cell adhesion via plasma membrane adhesion molecules	2/427	109/5700	0.998104942836402	0.998417806230278	HaiMa17410/HaiMa06630	HaiMa17410/HaiMa06630	2	1	HaiMa17410	1	HaiMa06630
BP	GO:0098609	cell-cell adhesion	2/427	109/5700	0.998104942836402	0.998417806230278	HaiMa17410/HaiMa06630	HaiMa17410/HaiMa06630	2	1	HaiMa17410	1	HaiMa06630
BP	GO:0098742	cell-cell adhesion via plasma-membrane adhesion molecules	2/427	109/5700	0.998104942836402	0.998417806230278	HaiMa17410/HaiMa06630	HaiMa17410/HaiMa06630	2	1	HaiMa17410	1	HaiMa06630
BP	GO:0022607	cellular component assembly	4/427	160/5700	0.998417806230278	0.998417806230278	HaiMa15534/HaiMa24891/HaiMa09622/HaiMa11679	HaiMa15534/HaiMa24891/HaiMa09622/HaiMa11679	4	3	HaiMa15534/HaiMa24891/HaiMa09622	1	HaiMa11679
CC	GO:0005861	troponin complex	6/271	16/3634	0.000687706581119596	0.0128377012000556	HaiMa17772/HaiMa16643/novel.456/HaiMa00658/HaiMa08972/HaiMa00656	HaiMa17772/HaiMa16643/-/HaiMa00658/HaiMa08972/HaiMa00656	6	5	HaiMa17772/HaiMa16643/novel.456/HaiMa00658/HaiMa08972	1	HaiMa00656
CC	GO:0005865	striated muscle thin filament	6/271	16/3634	0.000687706581119596	0.0128377012000556	HaiMa17772/HaiMa16643/novel.456/HaiMa00658/HaiMa08972/HaiMa00656	HaiMa17772/HaiMa16643/-/HaiMa00658/HaiMa08972/HaiMa00656	6	5	HaiMa17772/HaiMa16643/novel.456/HaiMa00658/HaiMa08972	1	HaiMa00656
CC	GO:0036379	myofilament	6/271	16/3634	0.000687706581119596	0.0128377012000556	HaiMa17772/HaiMa16643/novel.456/HaiMa00658/HaiMa08972/HaiMa00656	HaiMa17772/HaiMa16643/-/HaiMa00658/HaiMa08972/HaiMa00656	6	5	HaiMa17772/HaiMa16643/novel.456/HaiMa00658/HaiMa08972	1	HaiMa00656
CC	GO:0015629	actin cytoskeleton	16/271	89/3634	0.000714299949874626	0.0128377012000556	HaiMa11499/HaiMa06604/HaiMa17772/HaiMa18250/HaiMa15133/HaiMa16643/HaiMa09613/novel.456/HaiMa02863/HaiMa00658/HaiMa20581/HaiMa08972/HaiMa08318/HaiMa09804/HaiMa19699/HaiMa00656	HaiMa11499/HaiMa06604/HaiMa17772/HaiMa18250/HaiMa15133/HaiMa16643/HaiMa09613/-/HaiMa02863/HaiMa00658/HaiMa20581/HaiMa08972/HaiMa08318/HaiMa09804/HaiMa19699/HaiMa00656	16	14	HaiMa11499/HaiMa06604/HaiMa17772/HaiMa18250/HaiMa15133/HaiMa16643/HaiMa09613/novel.456/HaiMa00658/HaiMa20581/HaiMa08972/HaiMa08318/HaiMa09804/HaiMa19699	2	HaiMa02863/HaiMa00656
CC	GO:0030016	myofibril	6/271	17/3634	0.000997103005829562	0.0128377012000556	HaiMa17772/HaiMa16643/novel.456/HaiMa00658/HaiMa08972/HaiMa00656	HaiMa17772/HaiMa16643/-/HaiMa00658/HaiMa08972/HaiMa00656	6	5	HaiMa17772/HaiMa16643/novel.456/HaiMa00658/HaiMa08972	1	HaiMa00656
CC	GO:0030017	sarcomere	6/271	17/3634	0.000997103005829562	0.0128377012000556	HaiMa17772/HaiMa16643/novel.456/HaiMa00658/HaiMa08972/HaiMa00656	HaiMa17772/HaiMa16643/-/HaiMa00658/HaiMa08972/HaiMa00656	6	5	HaiMa17772/HaiMa16643/novel.456/HaiMa00658/HaiMa08972	1	HaiMa00656
CC	GO:0043292	contractile fiber	6/271	17/3634	0.000997103005829562	0.0128377012000556	HaiMa17772/HaiMa16643/novel.456/HaiMa00658/HaiMa08972/HaiMa00656	HaiMa17772/HaiMa16643/-/HaiMa00658/HaiMa08972/HaiMa00656	6	5	HaiMa17772/HaiMa16643/novel.456/HaiMa00658/HaiMa08972	1	HaiMa00656
CC	GO:0044449	contractile fiber part	6/271	17/3634	0.000997103005829562	0.0128377012000556	HaiMa17772/HaiMa16643/novel.456/HaiMa00658/HaiMa08972/HaiMa00656	HaiMa17772/HaiMa16643/-/HaiMa00658/HaiMa08972/HaiMa00656	6	5	HaiMa17772/HaiMa16643/novel.456/HaiMa00658/HaiMa08972	1	HaiMa00656
CC	GO:0099080	supramolecular complex	7/271	26/3634	0.00227192552084509	0.0212734844224586	HaiMa17772/HaiMa16643/novel.456/HaiMa00658/HaiMa08972/HaiMa00656/HaiMa07223	HaiMa17772/HaiMa16643/-/HaiMa00658/HaiMa08972/HaiMa00656/HaiMa07223	7	5	HaiMa17772/HaiMa16643/novel.456/HaiMa00658/HaiMa08972	2	HaiMa00656/HaiMa07223
CC	GO:0099081	supramolecular polymer	7/271	26/3634	0.00227192552084509	0.0212734844224586	HaiMa17772/HaiMa16643/novel.456/HaiMa00658/HaiMa08972/HaiMa00656/HaiMa07223	HaiMa17772/HaiMa16643/-/HaiMa00658/HaiMa08972/HaiMa00656/HaiMa07223	7	5	HaiMa17772/HaiMa16643/novel.456/HaiMa00658/HaiMa08972	2	HaiMa00656/HaiMa07223
CC	GO:0099512	supramolecular fiber	7/271	26/3634	0.00227192552084509	0.0212734844224586	HaiMa17772/HaiMa16643/novel.456/HaiMa00658/HaiMa08972/HaiMa00656/HaiMa07223	HaiMa17772/HaiMa16643/-/HaiMa00658/HaiMa08972/HaiMa00656/HaiMa07223	7	5	HaiMa17772/HaiMa16643/novel.456/HaiMa00658/HaiMa08972	2	HaiMa00656/HaiMa07223
CC	GO:0005576	extracellular region	31/271	259/3634	0.00479064103787165	0.0411196689083984	HaiMa14223/HaiMa22778/HaiMa13304/HaiMa03419/HaiMa00347/HaiMa23732/HaiMa15198/HaiMa08499/HaiMa00989/HaiMa19008/HaiMa21526/HaiMa14974/HaiMa22625/HaiMa10163/HaiMa15775/HaiMa06516/HaiMa19040/HaiMa11455/HaiMa18927/novel.469/HaiMa08465/HaiMa15887/HaiMa21559/HaiMa12582/HaiMa20118/HaiMa07058/HaiMa06784/HaiMa07223/HaiMa12531/HaiMa07895/HaiMa20373	HaiMa14223/HaiMa22778/HaiMa13304/HaiMa03419/HaiMa00347/HaiMa23732/HaiMa15198/HaiMa08499/HaiMa00989/HaiMa19008/HaiMa21526/HaiMa14974/HaiMa22625/HaiMa10163/HaiMa15775/HaiMa06516/HaiMa19040/HaiMa11455/HaiMa18927/-/HaiMa08465/HaiMa15887/HaiMa21559/HaiMa12582/HaiMa20118/HaiMa07058/HaiMa06784/HaiMa07223/HaiMa12531/HaiMa07895/HaiMa20373	31	21	HaiMa22778/HaiMa03419/HaiMa00347/HaiMa23732/HaiMa15198/HaiMa08499/HaiMa19008/HaiMa21526/HaiMa22625/HaiMa10163/HaiMa11455/HaiMa18927/novel.469/HaiMa15887/HaiMa21559/HaiMa12582/HaiMa20118/HaiMa07058/HaiMa12531/HaiMa07895/HaiMa20373	10	HaiMa14223/HaiMa13304/HaiMa00989/HaiMa14974/HaiMa15775/HaiMa06516/HaiMa19040/HaiMa08465/HaiMa06784/HaiMa07223
CC	GO:0044430	cytoskeletal part	18/271	127/3634	0.00551358575571141	0.0436845640644827	HaiMa11499/HaiMa06604/HaiMa17772/HaiMa18250/HaiMa15133/HaiMa16643/HaiMa09613/novel.456/HaiMa02863/HaiMa00658/HaiMa20581/HaiMa08972/HaiMa08560/HaiMa08318/HaiMa09804/HaiMa19699/HaiMa05625/HaiMa00656	HaiMa11499/HaiMa06604/HaiMa17772/HaiMa18250/HaiMa15133/HaiMa16643/HaiMa09613/-/HaiMa02863/HaiMa00658/HaiMa20581/HaiMa08972/HaiMa08560/HaiMa08318/HaiMa09804/HaiMa19699/HaiMa05625/HaiMa00656	18	16	HaiMa11499/HaiMa06604/HaiMa17772/HaiMa18250/HaiMa15133/HaiMa16643/HaiMa09613/novel.456/HaiMa00658/HaiMa20581/HaiMa08972/HaiMa08560/HaiMa08318/HaiMa09804/HaiMa19699/HaiMa05625	2	HaiMa02863/HaiMa00656
CC	GO:0016459	myosin complex	10/271	63/3634	0.0168049709213279	0.123636571778341	HaiMa11499/HaiMa06604/HaiMa18250/HaiMa15133/HaiMa09613/HaiMa02863/HaiMa20581/HaiMa08318/HaiMa09804/HaiMa19699	HaiMa11499/HaiMa06604/HaiMa18250/HaiMa15133/HaiMa09613/HaiMa02863/HaiMa20581/HaiMa08318/HaiMa09804/HaiMa19699	10	9	HaiMa11499/HaiMa06604/HaiMa18250/HaiMa15133/HaiMa09613/HaiMa20581/HaiMa08318/HaiMa09804/HaiMa19699	1	HaiMa02863
CC	GO:0005839	proteasome core complex	4/271	17/3634	0.0331826377226902	0.227854112362473	HaiMa21323/HaiMa18031/HaiMa16749/HaiMa23633	HaiMa21323/HaiMa18031/HaiMa16749/HaiMa23633	4	0		4	HaiMa21323/HaiMa18031/HaiMa16749/HaiMa23633
CC	GO:0005856	cytoskeleton	18/271	156/3634	0.0398129297534372	0.256295735287752	HaiMa11499/HaiMa06604/HaiMa17772/HaiMa18250/HaiMa15133/HaiMa16643/HaiMa09613/novel.456/HaiMa02863/HaiMa00658/HaiMa20581/HaiMa08972/HaiMa08560/HaiMa08318/HaiMa09804/HaiMa19699/HaiMa05625/HaiMa00656	HaiMa11499/HaiMa06604/HaiMa17772/HaiMa18250/HaiMa15133/HaiMa16643/HaiMa09613/-/HaiMa02863/HaiMa00658/HaiMa20581/HaiMa08972/HaiMa08560/HaiMa08318/HaiMa09804/HaiMa19699/HaiMa05625/HaiMa00656	18	16	HaiMa11499/HaiMa06604/HaiMa17772/HaiMa18250/HaiMa15133/HaiMa16643/HaiMa09613/novel.456/HaiMa00658/HaiMa20581/HaiMa08972/HaiMa08560/HaiMa08318/HaiMa09804/HaiMa19699/HaiMa05625	2	HaiMa02863/HaiMa00656
CC	GO:0000775	chromosome, centromeric region	3/271	11/3634	0.0432136223902892	0.261823712129399	HaiMa03539/HaiMa17099/HaiMa13437	HaiMa03539/HaiMa17099/HaiMa13437	3	0		3	HaiMa03539/HaiMa17099/HaiMa13437
CC	GO:0044427	chromosomal part	10/271	76/3634	0.0536608302517517	0.307059195329468	HaiMa18204/HaiMa03539/HaiMa04220/HaiMa17099/HaiMa13437/HaiMa02246/HaiMa07862/HaiMa08752/HaiMa11679/HaiMa11182	HaiMa18204/HaiMa03539/HaiMa04220/HaiMa17099/HaiMa13437/HaiMa02246/HaiMa07862/HaiMa08752/HaiMa11679/HaiMa11182	10	2	HaiMa02246/HaiMa07862	8	HaiMa18204/HaiMa03539/HaiMa04220/HaiMa17099/HaiMa13437/HaiMa08752/HaiMa11679/HaiMa11182
CC	GO:0098687	chromosomal region	3/271	13/3634	0.0670997099161443	0.347015695628289	HaiMa03539/HaiMa17099/HaiMa13437	HaiMa03539/HaiMa17099/HaiMa13437	3	0		3	HaiMa03539/HaiMa17099/HaiMa13437
CC	GO:0044429	mitochondrial part	8/271	60/3634	0.074846413307791	0.347015695628289	HaiMa24107/HaiMa16365/HaiMa15836/HaiMa10233/HaiMa06051/HaiMa19922/HaiMa01383/HaiMa14973	HaiMa24107/HaiMa16365/HaiMa15836/HaiMa10233/HaiMa06051/HaiMa19922/HaiMa01383/HaiMa14973	8	2	HaiMa24107/HaiMa19922	6	HaiMa16365/HaiMa15836/HaiMa10233/HaiMa06051/HaiMa01383/HaiMa14973
CC	GO:0000502	proteasome complex	4/271	22/3634	0.076251555816691	0.347015695628289	HaiMa21323/HaiMa18031/HaiMa16749/HaiMa23633	HaiMa21323/HaiMa18031/HaiMa16749/HaiMa23633	4	0		4	HaiMa21323/HaiMa18031/HaiMa16749/HaiMa23633
CC	GO:1905369	endopeptidase complex	4/271	22/3634	0.076251555816691	0.347015695628289	HaiMa21323/HaiMa18031/HaiMa16749/HaiMa23633	HaiMa21323/HaiMa18031/HaiMa16749/HaiMa23633	4	0		4	HaiMa21323/HaiMa18031/HaiMa16749/HaiMa23633
CC	GO:0005741	mitochondrial outer membrane	3/271	14/3634	0.0808580261658148	0.347015695628289	HaiMa16365/HaiMa15836/HaiMa14973	HaiMa16365/HaiMa15836/HaiMa14973	3	0		3	HaiMa16365/HaiMa15836/HaiMa14973
CC	GO:0031968	organelle outer membrane	3/271	14/3634	0.0808580261658148	0.347015695628289	HaiMa16365/HaiMa15836/HaiMa14973	HaiMa16365/HaiMa15836/HaiMa14973	3	0		3	HaiMa16365/HaiMa15836/HaiMa14973
CC	GO:0044446	intracellular organelle part	41/271	449/3634	0.0914385163941921	0.363961330965128	HaiMa11499/HaiMa05435/HaiMa24107/HaiMa11592/HaiMa16365/HaiMa15836/HaiMa18204/HaiMa06604/HaiMa05641/HaiMa03539/HaiMa17772/HaiMa18250/HaiMa10233/HaiMa15133/HaiMa04220/HaiMa23798/HaiMa06051/HaiMa16643/HaiMa09613/HaiMa17099/HaiMa13437/novel.456/HaiMa02863/HaiMa00658/HaiMa19922/HaiMa18477/HaiMa01383/HaiMa20581/HaiMa14973/HaiMa08972/HaiMa08560/HaiMa08318/HaiMa02246/HaiMa07862/HaiMa09804/HaiMa19699/HaiM…	HaiMa11499/HaiMa05435/HaiMa24107/HaiMa11592/HaiMa16365/HaiMa15836/HaiMa18204/HaiMa06604/HaiMa05641/HaiMa03539/HaiMa17772/HaiMa18250/HaiMa10233/HaiMa15133/HaiMa04220/HaiMa23798/HaiMa06051/HaiMa16643/HaiMa09613/HaiMa17099/HaiMa13437/-/HaiMa02863/HaiMa00658/HaiMa19922/HaiMa18477/HaiMa01383/HaiMa20581/HaiMa14973/HaiMa08972/HaiMa08560/HaiMa08318/HaiMa02246/HaiMa07862/HaiMa09804/HaiMa19699/HaiMa08752/H…	41	23	HaiMa11499/HaiMa05435/HaiMa24107/HaiMa11592/HaiMa06604/HaiMa05641/HaiMa17772/HaiMa18250/HaiMa15133/HaiMa16643/HaiMa09613/novel.456/HaiMa00658/HaiMa19922/HaiMa20581/HaiMa08972/HaiMa08560/HaiMa08318/HaiMa02246/HaiMa07862/HaiMa09804/HaiMa19699/HaiMa05625	18	HaiMa16365/HaiMa15836/HaiMa18204/HaiMa03539/HaiMa10233/HaiMa04220/HaiMa23798/HaiMa06051/HaiMa17099/HaiMa13437/HaiMa02863/HaiMa18477/HaiMa01383/HaiMa14973/HaiMa08752/HaiMa00656/HaiMa11679/HaiMa11182
CC	GO:0019867	outer membrane	3/271	15/3634	0.095721061731297	0.363961330965128	HaiMa16365/HaiMa15836/HaiMa14973	HaiMa16365/HaiMa15836/HaiMa14973	3	0		3	HaiMa16365/HaiMa15836/HaiMa14973
CC	GO:0031012	extracellular matrix	4/271	24/3634	0.0987310415307142	0.363961330965128	HaiMa19008/HaiMa10163/HaiMa07058/HaiMa07223	HaiMa19008/HaiMa10163/HaiMa07058/HaiMa07223	4	3	HaiMa19008/HaiMa10163/HaiMa07058	1	HaiMa07223
CC	GO:0044422	organelle part	41/271	452/3634	0.0989409443400349	0.363961330965128	HaiMa11499/HaiMa05435/HaiMa24107/HaiMa11592/HaiMa16365/HaiMa15836/HaiMa18204/HaiMa06604/HaiMa05641/HaiMa03539/HaiMa17772/HaiMa18250/HaiMa10233/HaiMa15133/HaiMa04220/HaiMa23798/HaiMa06051/HaiMa16643/HaiMa09613/HaiMa17099/HaiMa13437/novel.456/HaiMa02863/HaiMa00658/HaiMa19922/HaiMa18477/HaiMa01383/HaiMa20581/HaiMa14973/HaiMa08972/HaiMa08560/HaiMa08318/HaiMa02246/HaiMa07862/HaiMa09804/HaiMa19699/HaiM…	HaiMa11499/HaiMa05435/HaiMa24107/HaiMa11592/HaiMa16365/HaiMa15836/HaiMa18204/HaiMa06604/HaiMa05641/HaiMa03539/HaiMa17772/HaiMa18250/HaiMa10233/HaiMa15133/HaiMa04220/HaiMa23798/HaiMa06051/HaiMa16643/HaiMa09613/HaiMa17099/HaiMa13437/-/HaiMa02863/HaiMa00658/HaiMa19922/HaiMa18477/HaiMa01383/HaiMa20581/HaiMa14973/HaiMa08972/HaiMa08560/HaiMa08318/HaiMa02246/HaiMa07862/HaiMa09804/HaiMa19699/HaiMa08752/H…	41	23	HaiMa11499/HaiMa05435/HaiMa24107/HaiMa11592/HaiMa06604/HaiMa05641/HaiMa17772/HaiMa18250/HaiMa15133/HaiMa16643/HaiMa09613/novel.456/HaiMa00658/HaiMa19922/HaiMa20581/HaiMa08972/HaiMa08560/HaiMa08318/HaiMa02246/HaiMa07862/HaiMa09804/HaiMa19699/HaiMa05625	18	HaiMa16365/HaiMa15836/HaiMa18204/HaiMa03539/HaiMa10233/HaiMa04220/HaiMa23798/HaiMa06051/HaiMa17099/HaiMa13437/HaiMa02863/HaiMa18477/HaiMa01383/HaiMa14973/HaiMa08752/HaiMa00656/HaiMa11679/HaiMa11182
CC	GO:0005694	chromosome	10/271	88/3634	0.116975512113443	0.415464749920159	HaiMa18204/HaiMa03539/HaiMa04220/HaiMa17099/HaiMa13437/HaiMa02246/HaiMa07862/HaiMa08752/HaiMa11679/HaiMa11182	HaiMa18204/HaiMa03539/HaiMa04220/HaiMa17099/HaiMa13437/HaiMa02246/HaiMa07862/HaiMa08752/HaiMa11679/HaiMa11182	10	2	HaiMa02246/HaiMa07862	8	HaiMa18204/HaiMa03539/HaiMa04220/HaiMa17099/HaiMa13437/HaiMa08752/HaiMa11679/HaiMa11182
CC	GO:1905368	peptidase complex	4/271	27/3634	0.137427101875374	0.471833049772116	HaiMa21323/HaiMa18031/HaiMa16749/HaiMa23633	HaiMa21323/HaiMa18031/HaiMa16749/HaiMa23633	4	0		4	HaiMa21323/HaiMa18031/HaiMa16749/HaiMa23633
CC	GO:0031967	organelle envelope	7/271	59/3634	0.146797879523561	0.472505674716462	HaiMa24107/HaiMa16365/HaiMa15836/HaiMa06051/HaiMa19922/HaiMa18477/HaiMa14973	HaiMa24107/HaiMa16365/HaiMa15836/HaiMa06051/HaiMa19922/HaiMa18477/HaiMa14973	7	2	HaiMa24107/HaiMa19922	5	HaiMa16365/HaiMa15836/HaiMa06051/HaiMa18477/HaiMa14973
CC	GO:0031975	envelope	7/271	59/3634	0.146797879523561	0.472505674716462	HaiMa24107/HaiMa16365/HaiMa15836/HaiMa06051/HaiMa19922/HaiMa18477/HaiMa14973	HaiMa24107/HaiMa16365/HaiMa15836/HaiMa06051/HaiMa19922/HaiMa18477/HaiMa14973	7	2	HaiMa24107/HaiMa19922	5	HaiMa16365/HaiMa15836/HaiMa06051/HaiMa18477/HaiMa14973
CC	GO:0005740	mitochondrial envelope	6/271	51/3634	0.17652446218266	0.519525457191868	HaiMa24107/HaiMa16365/HaiMa15836/HaiMa06051/HaiMa19922/HaiMa14973	HaiMa24107/HaiMa16365/HaiMa15836/HaiMa06051/HaiMa19922/HaiMa14973	6	2	HaiMa24107/HaiMa19922	4	HaiMa16365/HaiMa15836/HaiMa06051/HaiMa14973
CC	GO:0043228	non-membrane-bounded organelle	31/271	351/3634	0.176537776715683	0.519525457191868	HaiMa11499/HaiMa09950/HaiMa13266/HaiMa18204/HaiMa06604/HaiMa03539/HaiMa17772/HaiMa18250/HaiMa15133/HaiMa04220/HaiMa16643/HaiMa09613/HaiMa17099/HaiMa13437/HaiMa00957/novel.456/HaiMa02863/HaiMa00658/HaiMa20581/HaiMa08972/HaiMa08560/HaiMa08318/HaiMa02246/HaiMa07862/HaiMa09804/HaiMa19699/HaiMa08752/HaiMa05625/HaiMa00656/HaiMa11679/HaiMa11182	HaiMa11499/HaiMa09950/HaiMa13266/HaiMa18204/HaiMa06604/HaiMa03539/HaiMa17772/HaiMa18250/HaiMa15133/HaiMa04220/HaiMa16643/HaiMa09613/HaiMa17099/HaiMa13437/HaiMa00957/-/HaiMa02863/HaiMa00658/HaiMa20581/HaiMa08972/HaiMa08560/HaiMa08318/HaiMa02246/HaiMa07862/HaiMa09804/HaiMa19699/HaiMa08752/HaiMa05625/HaiMa00656/HaiMa11679/HaiMa11182	31	18	HaiMa11499/HaiMa06604/HaiMa17772/HaiMa18250/HaiMa15133/HaiMa16643/HaiMa09613/novel.456/HaiMa00658/HaiMa20581/HaiMa08972/HaiMa08560/HaiMa08318/HaiMa02246/HaiMa07862/HaiMa09804/HaiMa19699/HaiMa05625	13	HaiMa09950/HaiMa13266/HaiMa18204/HaiMa03539/HaiMa04220/HaiMa17099/HaiMa13437/HaiMa00957/HaiMa02863/HaiMa08752/HaiMa00656/HaiMa11679/HaiMa11182
CC	GO:0043232	intracellular non-membrane-bounded organelle	31/271	351/3634	0.176537776715683	0.519525457191868	HaiMa11499/HaiMa09950/HaiMa13266/HaiMa18204/HaiMa06604/HaiMa03539/HaiMa17772/HaiMa18250/HaiMa15133/HaiMa04220/HaiMa16643/HaiMa09613/HaiMa17099/HaiMa13437/HaiMa00957/novel.456/HaiMa02863/HaiMa00658/HaiMa20581/HaiMa08972/HaiMa08560/HaiMa08318/HaiMa02246/HaiMa07862/HaiMa09804/HaiMa19699/HaiMa08752/HaiMa05625/HaiMa00656/HaiMa11679/HaiMa11182	HaiMa11499/HaiMa09950/HaiMa13266/HaiMa18204/HaiMa06604/HaiMa03539/HaiMa17772/HaiMa18250/HaiMa15133/HaiMa04220/HaiMa16643/HaiMa09613/HaiMa17099/HaiMa13437/HaiMa00957/-/HaiMa02863/HaiMa00658/HaiMa20581/HaiMa08972/HaiMa08560/HaiMa08318/HaiMa02246/HaiMa07862/HaiMa09804/HaiMa19699/HaiMa08752/HaiMa05625/HaiMa00656/HaiMa11679/HaiMa11182	31	18	HaiMa11499/HaiMa06604/HaiMa17772/HaiMa18250/HaiMa15133/HaiMa16643/HaiMa09613/novel.456/HaiMa00658/HaiMa20581/HaiMa08972/HaiMa08560/HaiMa08318/HaiMa02246/HaiMa07862/HaiMa09804/HaiMa19699/HaiMa05625	13	HaiMa09950/HaiMa13266/HaiMa18204/HaiMa03539/HaiMa04220/HaiMa17099/HaiMa13437/HaiMa00957/HaiMa02863/HaiMa08752/HaiMa00656/HaiMa11679/HaiMa11182
CC	GO:0005634	nucleus	40/271	466/3634	0.183772313862919	0.525793009107796	HaiMa11592/HaiMa00904/HaiMa17093/HaiMa02169/HaiMa20692/HaiMa04220/HaiMa23798/HaiMa09568/HaiMa17099/HaiMa00235/HaiMa09664/HaiMa13437/HaiMa01850/HaiMa16366/HaiMa06925/HaiMa18495/HaiMa18477/HaiMa21537/HaiMa07508/HaiMa15751/HaiMa18318/HaiMa19695/HaiMa01005/HaiMa10977/HaiMa23786/HaiMa20719/HaiMa00432/HaiMa11005/HaiMa08959/HaiMa20982/HaiMa06510/HaiMa09617/HaiMa08752/HaiMa11679/HaiMa24670/HaiMa10521/Hai…	HaiMa11592/HaiMa00904/HaiMa17093/HaiMa02169/HaiMa20692/HaiMa04220/HaiMa23798/HaiMa09568/HaiMa17099/HaiMa00235/HaiMa09664/HaiMa13437/HaiMa01850/HaiMa16366/HaiMa06925/HaiMa18495/HaiMa18477/HaiMa21537/HaiMa07508/HaiMa15751/HaiMa18318/HaiMa19695/HaiMa01005/HaiMa10977/HaiMa23786/HaiMa20719/HaiMa00432/HaiMa11005/HaiMa08959/HaiMa20982/HaiMa06510/HaiMa09617/HaiMa08752/HaiMa11679/HaiMa24670/HaiMa10521/Hai…	40	23	HaiMa11592/HaiMa00904/HaiMa17093/HaiMa02169/HaiMa00235/HaiMa09664/HaiMa01850/HaiMa16366/HaiMa06925/HaiMa21537/HaiMa15751/HaiMa10977/HaiMa23786/HaiMa20719/HaiMa11005/HaiMa08959/HaiMa20982/HaiMa06510/HaiMa09617/HaiMa10521/HaiMa03779/HaiMa00300/HaiMa00591	17	HaiMa20692/HaiMa04220/HaiMa23798/HaiMa09568/HaiMa17099/HaiMa13437/HaiMa18495/HaiMa18477/HaiMa07508/HaiMa18318/HaiMa19695/HaiMa01005/HaiMa00432/HaiMa08752/HaiMa11679/HaiMa24670/HaiMa18245
CC	GO:0005739	mitochondrion	8/271	77/3634	0.212867213325557	0.592576296554929	HaiMa24107/HaiMa16365/HaiMa15836/HaiMa10233/HaiMa06051/HaiMa19922/HaiMa01383/HaiMa14973	HaiMa24107/HaiMa16365/HaiMa15836/HaiMa10233/HaiMa06051/HaiMa19922/HaiMa01383/HaiMa14973	8	2	HaiMa24107/HaiMa19922	6	HaiMa16365/HaiMa15836/HaiMa10233/HaiMa06051/HaiMa01383/HaiMa14973
CC	GO:0030054	cell junction	2/271	13/3634	0.252299944637546	0.683865639412296	HaiMa00194/HaiMa05838	HaiMa00194/HaiMa05838	2	2	HaiMa00194/HaiMa05838	0
CC	GO:0098805	whole membrane	4/271	39/3634	0.331111355509122	0.874473579934348	HaiMa05435/HaiMa16365/HaiMa15836/HaiMa14973	HaiMa05435/HaiMa16365/HaiMa15836/HaiMa14973	4	1	HaiMa05435	3	HaiMa16365/HaiMa15836/HaiMa14973
CC	GO:0044421	extracellular region part	5/271	52/3634	0.345975044674339	0.890885740036422	HaiMa19008/HaiMa10163/HaiMa18927/HaiMa07058/HaiMa07223	HaiMa19008/HaiMa10163/HaiMa18927/HaiMa07058/HaiMa07223	5	4	HaiMa19008/HaiMa10163/HaiMa18927/HaiMa07058	1	HaiMa07223
CC	GO:0034702	ion channel complex	2/271	19/3634	0.41982307643029	0.993806370437224	HaiMa16136/HaiMa05747	HaiMa16136/HaiMa05747	2	1	HaiMa16136	1	HaiMa05747
CC	GO:0034703	cation channel complex	2/271	19/3634	0.41982307643029	0.993806370437224	HaiMa16136/HaiMa05747	HaiMa16136/HaiMa05747	2	1	HaiMa16136	1	HaiMa05747
CC	GO:0031966	mitochondrial membrane	4/271	45/3634	0.435343479725809	0.993806370437224	HaiMa16365/HaiMa15836/HaiMa06051/HaiMa14973	HaiMa16365/HaiMa15836/HaiMa06051/HaiMa14973	4	0		4	HaiMa16365/HaiMa15836/HaiMa06051/HaiMa14973
CC	GO:0005667	transcription factor complex	2/271	20/3634	0.446091048662722	0.993806370437224	HaiMa03844/HaiMa08427	HaiMa03844/HaiMa08427	2	1	HaiMa08427	1	HaiMa03844
CC	GO:0000786	nucleosome	4/271	46/3634	0.452388069720014	0.993806370437224	HaiMa02246/HaiMa07862/HaiMa11679/HaiMa11182	HaiMa02246/HaiMa07862/HaiMa11679/HaiMa11182	4	2	HaiMa02246/HaiMa07862	2	HaiMa11679/HaiMa11182
CC	GO:0032993	protein-DNA complex	4/271	47/3634	0.469264958023757	0.993806370437224	HaiMa02246/HaiMa07862/HaiMa11679/HaiMa11182	HaiMa02246/HaiMa07862/HaiMa11679/HaiMa11182	4	2	HaiMa02246/HaiMa07862	2	HaiMa11679/HaiMa11182
CC	GO:0044815	DNA packaging complex	4/271	47/3634	0.469264958023757	0.993806370437224	HaiMa02246/HaiMa07862/HaiMa11679/HaiMa11182	HaiMa02246/HaiMa07862/HaiMa11679/HaiMa11182	4	2	HaiMa02246/HaiMa07862	2	HaiMa11679/HaiMa11182
CC	GO:0005887	integral component of plasma membrane	2/271	21/3634	0.471683442894942	0.993806370437224	HaiMa16136/HaiMa21291	HaiMa16136/HaiMa21291	2	1	HaiMa16136	1	HaiMa21291
CC	GO:0005783	endoplasmic reticulum	4/271	49/3634	0.50242354758756	0.993806370437224	HaiMa10551/HaiMa05641/HaiMa22560/HaiMa15863	HaiMa10551/HaiMa05641/HaiMa22560/HaiMa15863	4	3	HaiMa10551/HaiMa05641/HaiMa15863	1	HaiMa22560
CC	GO:0000785	chromatin	4/271	50/3634	0.518663899113417	0.993806370437224	HaiMa02246/HaiMa07862/HaiMa11679/HaiMa11182	HaiMa02246/HaiMa07862/HaiMa11679/HaiMa11182	4	2	HaiMa02246/HaiMa07862	2	HaiMa11679/HaiMa11182
CC	GO:0030658	transport vesicle membrane	1/271	10/3634	0.539759014847021	0.993806370437224	HaiMa05435	HaiMa05435	1	1	HaiMa05435	0
CC	GO:0030684	preribosome	1/271	10/3634	0.539759014847021	0.993806370437224	HaiMa06410	HaiMa06410	1	0		1	HaiMa06410
CC	GO:0044454	nuclear chromosome part	1/271	10/3634	0.539759014847021	0.993806370437224	HaiMa13437	HaiMa13437	1	0		1	HaiMa13437
CC	GO:1902495	transmembrane transporter complex	2/271	25/3634	0.566536577687655	0.993806370437224	HaiMa16136/HaiMa05747	HaiMa16136/HaiMa05747	2	1	HaiMa16136	1	HaiMa05747
CC	GO:1990351	transporter complex	2/271	25/3634	0.566536577687655	0.993806370437224	HaiMa16136/HaiMa05747	HaiMa16136/HaiMa05747	2	1	HaiMa16136	1	HaiMa05747
CC	GO:0030133	transport vesicle	1/271	11/3634	0.574175490282026	0.993806370437224	HaiMa05435	HaiMa05435	1	1	HaiMa05435	0
CC	GO:0098588	bounding membrane of organelle	4/271	54/3634	0.580967317510185	0.993806370437224	HaiMa05435/HaiMa16365/HaiMa15836/HaiMa14973	HaiMa05435/HaiMa16365/HaiMa15836/HaiMa14973	4	1	HaiMa05435	3	HaiMa16365/HaiMa15836/HaiMa14973
CC	GO:0000228	nuclear chromosome	1/271	13/3634	0.635504380925286	0.993806370437224	HaiMa13437	HaiMa13437	1	0		1	HaiMa13437
CC	GO:0005798	Golgi-associated vesicle	1/271	13/3634	0.635504380925286	0.993806370437224	HaiMa05435	HaiMa05435	1	1	HaiMa05435	0
CC	GO:0012506	vesicle membrane	1/271	13/3634	0.635504380925286	0.993806370437224	HaiMa05435	HaiMa05435	1	1	HaiMa05435	0
CC	GO:0030120	vesicle coat	1/271	13/3634	0.635504380925286	0.993806370437224	HaiMa05435	HaiMa05435	1	1	HaiMa05435	0
CC	GO:0030135	coated vesicle	1/271	13/3634	0.635504380925286	0.993806370437224	HaiMa05435	HaiMa05435	1	1	HaiMa05435	0
CC	GO:0030659	cytoplasmic vesicle membrane	1/271	13/3634	0.635504380925286	0.993806370437224	HaiMa05435	HaiMa05435	1	1	HaiMa05435	0
CC	GO:0030660	Golgi-associated vesicle membrane	1/271	13/3634	0.635504380925286	0.993806370437224	HaiMa05435	HaiMa05435	1	1	HaiMa05435	0
CC	GO:0030662	coated vesicle membrane	1/271	13/3634	0.635504380925286	0.993806370437224	HaiMa05435	HaiMa05435	1	1	HaiMa05435	0
CC	GO:0005737	cytoplasm	31/271	447/3634	0.702000907226795	0.993806370437224	HaiMa05435/HaiMa16022/HaiMa24107/HaiMa09950/HaiMa16365/HaiMa13266/HaiMa15836/HaiMa10551/HaiMa05641/HaiMa17772/HaiMa22560/HaiMa04946/HaiMa10233/HaiMa06051/HaiMa16643/HaiMa00957/novel.456/HaiMa17402/HaiMa00658/HaiMa19922/HaiMa11711/HaiMa15863/HaiMa20582/HaiMa01383/HaiMa06763/HaiMa09906/HaiMa24155/HaiMa14973/HaiMa08972/HaiMa04735/HaiMa00656	HaiMa05435/HaiMa16022/HaiMa24107/HaiMa09950/HaiMa16365/HaiMa13266/HaiMa15836/HaiMa10551/HaiMa05641/HaiMa17772/HaiMa22560/HaiMa04946/HaiMa10233/HaiMa06051/HaiMa16643/HaiMa00957/-/HaiMa17402/HaiMa00658/HaiMa19922/HaiMa11711/HaiMa15863/HaiMa20582/HaiMa01383/HaiMa06763/HaiMa09906/HaiMa24155/HaiMa14973/HaiMa08972/HaiMa04735/HaiMa00656	31	15	HaiMa05435/HaiMa16022/HaiMa24107/HaiMa10551/HaiMa05641/HaiMa17772/HaiMa04946/HaiMa16643/novel.456/HaiMa00658/HaiMa19922/HaiMa15863/HaiMa06763/HaiMa09906/HaiMa08972	16	HaiMa09950/HaiMa16365/HaiMa13266/HaiMa15836/HaiMa22560/HaiMa10233/HaiMa06051/HaiMa00957/HaiMa17402/HaiMa11711/HaiMa20582/HaiMa01383/HaiMa24155/HaiMa14973/HaiMa04735/HaiMa00656
CC	GO:0031226	intrinsic component of plasma membrane	2/271	34/3634	0.733203268081033	0.993806370437224	HaiMa16136/HaiMa21291	HaiMa16136/HaiMa21291	2	1	HaiMa16136	1	HaiMa21291
CC	GO:0031090	organelle membrane	5/271	86/3634	0.780524411742667	0.993806370437224	HaiMa05435/HaiMa16365/HaiMa15836/HaiMa06051/HaiMa14973	HaiMa05435/HaiMa16365/HaiMa15836/HaiMa06051/HaiMa14973	5	1	HaiMa05435	4	HaiMa16365/HaiMa15836/HaiMa06051/HaiMa14973
CC	GO:0098797	plasma membrane protein complex	2/271	38/3634	0.787891878376727	0.993806370437224	HaiMa16136/HaiMa05747	HaiMa16136/HaiMa05747	2	1	HaiMa16136	1	HaiMa05747
CC	GO:0044459	plasma membrane part	3/271	56/3634	0.799986183348519	0.993806370437224	HaiMa16136/HaiMa21291/HaiMa05747	HaiMa16136/HaiMa21291/HaiMa05747	3	1	HaiMa16136	2	HaiMa21291/HaiMa05747
CC	GO:0030286	dynein complex	1/271	21/3634	0.804498311888177	0.993806370437224	HaiMa05625	HaiMa05625	1	1	HaiMa05625	0
CC	GO:0044433	cytoplasmic vesicle part	1/271	21/3634	0.804498311888177	0.993806370437224	HaiMa05435	HaiMa05435	1	1	HaiMa05435	0
CC	GO:0044444	cytoplasmic part	22/271	344/3634	0.813629916125491	0.993806370437224	HaiMa05435/HaiMa24107/HaiMa09950/HaiMa16365/HaiMa13266/HaiMa15836/HaiMa10551/HaiMa05641/HaiMa17772/HaiMa22560/HaiMa10233/HaiMa06051/HaiMa16643/HaiMa00957/novel.456/HaiMa00658/HaiMa19922/HaiMa15863/HaiMa01383/HaiMa14973/HaiMa08972/HaiMa00656	HaiMa05435/HaiMa24107/HaiMa09950/HaiMa16365/HaiMa13266/HaiMa15836/HaiMa10551/HaiMa05641/HaiMa17772/HaiMa22560/HaiMa10233/HaiMa06051/HaiMa16643/HaiMa00957/-/HaiMa00658/HaiMa19922/HaiMa15863/HaiMa01383/HaiMa14973/HaiMa08972/HaiMa00656	22	11	HaiMa05435/HaiMa24107/HaiMa10551/HaiMa05641/HaiMa17772/HaiMa16643/novel.456/HaiMa00658/HaiMa19922/HaiMa15863/HaiMa08972	11	HaiMa09950/HaiMa16365/HaiMa13266/HaiMa15836/HaiMa22560/HaiMa10233/HaiMa06051/HaiMa00957/HaiMa01383/HaiMa14973/HaiMa00656
CC	GO:0015630	microtubule cytoskeleton	2/271	41/3634	0.822205786183326	0.993806370437224	HaiMa08560/HaiMa05625	HaiMa08560/HaiMa05625	2	2	HaiMa08560/HaiMa05625	0
CC	GO:0016592	mediator complex	1/271	23/3634	0.832730125998608	0.993806370437224	HaiMa11592	HaiMa11592	1	1	HaiMa11592	0
CC	GO:0005875	microtubule associated complex	1/271	25/3634	0.856897926922986	0.993806370437224	HaiMa05625	HaiMa05625	1	1	HaiMa05625	0
CC	GO:0030117	membrane coat	1/271	25/3634	0.856897926922986	0.993806370437224	HaiMa05435	HaiMa05435	1	1	HaiMa05435	0
CC	GO:0048475	coated membrane	1/271	25/3634	0.856897926922986	0.993806370437224	HaiMa05435	HaiMa05435	1	1	HaiMa05435	0
CC	GO:0012505	endomembrane system	6/271	113/3634	0.859053187592947	0.993806370437224	HaiMa05435/HaiMa10551/HaiMa05641/HaiMa22560/HaiMa15863/HaiMa18477	HaiMa05435/HaiMa10551/HaiMa05641/HaiMa22560/HaiMa15863/HaiMa18477	6	4	HaiMa05435/HaiMa10551/HaiMa05641/HaiMa15863	2	HaiMa22560/HaiMa18477
CC	GO:0005886	plasma membrane	3/271	64/3634	0.867311176100489	0.993806370437224	HaiMa16136/HaiMa21291/HaiMa05747	HaiMa16136/HaiMa21291/HaiMa05747	3	1	HaiMa16136	2	HaiMa21291/HaiMa05747
CC	GO:0005615	extracellular space	1/271	28/3634	0.886782137065837	0.993806370437224	HaiMa18927	HaiMa18927	1	1	HaiMa18927	0
CC	GO:0031410	cytoplasmic vesicle	1/271	28/3634	0.886782137065837	0.993806370437224	HaiMa05435	HaiMa05435	1	1	HaiMa05435	0
CC	GO:0031982	vesicle	1/271	28/3634	0.886782137065837	0.993806370437224	HaiMa05435	HaiMa05435	1	1	HaiMa05435	0
CC	GO:0097708	intracellular vesicle	1/271	28/3634	0.886782137065837	0.993806370437224	HaiMa05435	HaiMa05435	1	1	HaiMa05435	0
CC	GO:1902494	catalytic complex	6/271	122/3634	0.903049701276198	0.993806370437224	HaiMa22344/HaiMa21323/HaiMa18031/HaiMa16749/HaiMa23633/HaiMa05625	HaiMa22344/HaiMa21323/HaiMa18031/HaiMa16749/HaiMa23633/HaiMa05625	6	2	HaiMa22344/HaiMa05625	4	HaiMa21323/HaiMa18031/HaiMa16749/HaiMa23633
CC	GO:0005743	mitochondrial inner membrane	1/271	30/3634	0.903162092767253	0.993806370437224	HaiMa06051	HaiMa06051	1	0		1	HaiMa06051
CC	GO:0019866	organelle inner membrane	1/271	31/3634	0.910443744504232	0.993806370437224	HaiMa06051	HaiMa06051	1	0		1	HaiMa06051
CC	GO:0005789	endoplasmic reticulum membrane	1/271	33/3634	0.923410791482765	0.993806370437224	HaiMa05641	HaiMa05641	1	1	HaiMa05641	0
CC	GO:0044432	endoplasmic reticulum part	1/271	33/3634	0.923410791482765	0.993806370437224	HaiMa05641	HaiMa05641	1	1	HaiMa05641	0
CC	GO:0098827	endoplasmic reticulum subcompartment	1/271	33/3634	0.923410791482765	0.993806370437224	HaiMa05641	HaiMa05641	1	1	HaiMa05641	0
CC	GO:0031974	membrane-enclosed lumen	4/271	94/3634	0.929126947622779	0.993806370437224	HaiMa11592/HaiMa10233/HaiMa13437/HaiMa01383	HaiMa11592/HaiMa10233/HaiMa13437/HaiMa01383	4	1	HaiMa11592	3	HaiMa10233/HaiMa13437/HaiMa01383
CC	GO:0043233	organelle lumen	4/271	94/3634	0.929126947622779	0.993806370437224	HaiMa11592/HaiMa10233/HaiMa13437/HaiMa01383	HaiMa11592/HaiMa10233/HaiMa13437/HaiMa01383	4	1	HaiMa11592	3	HaiMa10233/HaiMa13437/HaiMa01383
CC	GO:0070013	intracellular organelle lumen	4/271	94/3634	0.929126947622779	0.993806370437224	HaiMa11592/HaiMa10233/HaiMa13437/HaiMa01383	HaiMa11592/HaiMa10233/HaiMa13437/HaiMa01383	4	1	HaiMa11592	3	HaiMa10233/HaiMa13437/HaiMa01383
CC	GO:0042175	nuclear outer membrane-endoplasmic reticulum membrane network	1/271	34/3634	0.929174655828272	0.993806370437224	HaiMa05641	HaiMa05641	1	1	HaiMa05641	0
CC	GO:0071944	cell periphery	3/271	76/3634	0.931109374600303	0.993806370437224	HaiMa16136/HaiMa21291/HaiMa05747	HaiMa16136/HaiMa21291/HaiMa05747	3	1	HaiMa16136	2	HaiMa21291/HaiMa05747
CC	GO:0044428	nuclear part	4/271	113/3634	0.974354510965607	0.993806370437224	HaiMa11592/HaiMa23798/HaiMa13437/HaiMa18477	HaiMa11592/HaiMa23798/HaiMa13437/HaiMa18477	4	1	HaiMa11592	3	HaiMa23798/HaiMa13437/HaiMa18477
CC	GO:0031984	organelle subcompartment	1/271	50/3634	0.979807625068662	0.993806370437224	HaiMa05641	HaiMa05641	1	1	HaiMa05641	0
CC	GO:0005840	ribosome	3/271	100/3634	0.983328389843735	0.993806370437224	HaiMa09950/HaiMa13266/HaiMa00957	HaiMa09950/HaiMa13266/HaiMa00957	3	0		3	HaiMa09950/HaiMa13266/HaiMa00957
CC	GO:1990904	ribonucleoprotein complex	4/271	124/3634	0.986252133454	0.993806370437224	HaiMa09950/HaiMa13266/HaiMa00957/HaiMa06410	HaiMa09950/HaiMa13266/HaiMa00957/HaiMa06410	4	0		4	HaiMa09950/HaiMa13266/HaiMa00957/HaiMa06410
CC	GO:0031981	nuclear lumen	2/271	85/3634	0.989800809509691	0.993806370437224	HaiMa11592/HaiMa13437	HaiMa11592/HaiMa13437	2	1	HaiMa11592	1	HaiMa13437
CC	GO:0098796	membrane protein complex	4/271	134/3634	0.992345117086419	0.993806370437224	HaiMa05435/HaiMa16136/HaiMa09622/HaiMa05747	HaiMa05435/HaiMa16136/HaiMa09622/HaiMa05747	4	3	HaiMa05435/HaiMa16136/HaiMa09622	1	HaiMa05747
CC	GO:0005654	nucleoplasm	1/271	65/3634	0.993806370437224	0.993806370437224	HaiMa11592	HaiMa11592	1	1	HaiMa11592	0
CC	GO:0044451	nucleoplasm part	1/271	65/3634	0.993806370437224	0.993806370437224	HaiMa11592	HaiMa11592	1	1	HaiMa11592	0
MF	GO:0008009	chemokine activity	8/743	20/9704	6.24605188364427e-05	0.00796371615164644	HaiMa13304/HaiMa08499/HaiMa21526/HaiMa22625/HaiMa19040/HaiMa08465/HaiMa12582/HaiMa12531	HaiMa13304/HaiMa08499/HaiMa21526/HaiMa22625/HaiMa19040/HaiMa08465/HaiMa12582/HaiMa12531	8	5	HaiMa08499/HaiMa21526/HaiMa22625/HaiMa12582/HaiMa12531	3	HaiMa13304/HaiMa19040/HaiMa08465
MF	GO:0042379	chemokine receptor binding	8/743	20/9704	6.24605188364427e-05	0.00796371615164644	HaiMa13304/HaiMa08499/HaiMa21526/HaiMa22625/HaiMa19040/HaiMa08465/HaiMa12582/HaiMa12531	HaiMa13304/HaiMa08499/HaiMa21526/HaiMa22625/HaiMa19040/HaiMa08465/HaiMa12582/HaiMa12531	8	5	HaiMa08499/HaiMa21526/HaiMa22625/HaiMa12582/HaiMa12531	3	HaiMa13304/HaiMa19040/HaiMa08465
MF	GO:0005125	cytokine activity	9/743	27/9704	0.000114656236754147	0.00880543689021724	HaiMa13304/HaiMa08499/HaiMa21526/HaiMa22625/HaiMa19040/HaiMa18927/HaiMa08465/HaiMa12582/HaiMa12531	HaiMa13304/HaiMa08499/HaiMa21526/HaiMa22625/HaiMa19040/HaiMa18927/HaiMa08465/HaiMa12582/HaiMa12531	9	6	HaiMa08499/HaiMa21526/HaiMa22625/HaiMa18927/HaiMa12582/HaiMa12531	3	HaiMa13304/HaiMa19040/HaiMa08465
MF	GO:0001664	G protein-coupled receptor binding	8/743	22/9704	0.000138124500238702	0.00880543689021724	HaiMa13304/HaiMa08499/HaiMa21526/HaiMa22625/HaiMa19040/HaiMa08465/HaiMa12582/HaiMa12531	HaiMa13304/HaiMa08499/HaiMa21526/HaiMa22625/HaiMa19040/HaiMa08465/HaiMa12582/HaiMa12531	8	5	HaiMa08499/HaiMa21526/HaiMa22625/HaiMa12582/HaiMa12531	3	HaiMa13304/HaiMa19040/HaiMa08465
MF	GO:0005520	insulin-like growth factor binding	8/743	25/9704	0.000380065614493101	0.0193318360540213	HaiMa22778/HaiMa03419/HaiMa00347/HaiMa23732/HaiMa15198/HaiMa15887/HaiMa20118/HaiMa07895	HaiMa22778/HaiMa03419/HaiMa00347/HaiMa23732/HaiMa15198/HaiMa15887/HaiMa20118/HaiMa07895	8	8	HaiMa22778/HaiMa03419/HaiMa00347/HaiMa23732/HaiMa15198/HaiMa15887/HaiMa20118/HaiMa07895	0
MF	GO:0019838	growth factor binding	8/743	26/9704	0.000512559815829456	0.0193318360540213	HaiMa22778/HaiMa03419/HaiMa00347/HaiMa23732/HaiMa15198/HaiMa15887/HaiMa20118/HaiMa07895	HaiMa22778/HaiMa03419/HaiMa00347/HaiMa23732/HaiMa15198/HaiMa15887/HaiMa20118/HaiMa07895	8	8	HaiMa22778/HaiMa03419/HaiMa00347/HaiMa23732/HaiMa15198/HaiMa15887/HaiMa20118/HaiMa07895	0
MF	GO:0015293	symporter activity	12/743	53/9704	0.000530677852463331	0.0193318360540213	HaiMa24723/HaiMa10291/HaiMa21183/HaiMa23152/HaiMa14652/HaiMa08194/HaiMa01614/HaiMa05264/HaiMa19595/HaiMa16791/HaiMa07197/HaiMa19731	HaiMa24723/HaiMa10291/HaiMa21183/HaiMa23152/HaiMa14652/HaiMa08194/HaiMa01614/HaiMa05264/HaiMa19595/HaiMa16791/HaiMa07197/HaiMa19731	12	6	HaiMa21183/HaiMa23152/HaiMa14652/HaiMa05264/HaiMa19595/HaiMa16791	6	HaiMa24723/HaiMa10291/HaiMa08194/HaiMa01614/HaiMa07197/HaiMa19731
MF	GO:0016701	oxidoreductase activity, acting on single donors with incorporation of molecular oxygen	7/743	22/9704	0.000921791386899741	0.026117422628826	HaiMa02604/HaiMa10464/HaiMa02605/HaiMa10551/HaiMa15863/HaiMa19276/HaiMa03322	HaiMa02604/HaiMa10464/HaiMa02605/HaiMa10551/HaiMa15863/HaiMa19276/HaiMa03322	7	3	HaiMa10464/HaiMa10551/HaiMa15863	4	HaiMa02604/HaiMa02605/HaiMa19276/HaiMa03322
MF	GO:0016702	oxidoreductase activity, acting on single donors with incorporation of molecular oxygen, incorporation of two atoms of oxygen	7/743	22/9704	0.000921791386899741	0.026117422628826	HaiMa02604/HaiMa10464/HaiMa02605/HaiMa10551/HaiMa15863/HaiMa19276/HaiMa03322	HaiMa02604/HaiMa10464/HaiMa02605/HaiMa10551/HaiMa15863/HaiMa19276/HaiMa03322	7	3	HaiMa10464/HaiMa10551/HaiMa15863	4	HaiMa02604/HaiMa02605/HaiMa19276/HaiMa03322
MF	GO:0016491	oxidoreductase activity	47/743	393/9704	0.00137996175887846	0.0351890248514008	HaiMa21237/HaiMa07061/novel.387/HaiMa14839/HaiMa02604/HaiMa09042/HaiMa10464/HaiMa02605/HaiMa06698/HaiMa00846/HaiMa10551/HaiMa23378/HaiMa20163/HaiMa21910/HaiMa23344/HaiMa19183/HaiMa04535/HaiMa18415/HaiMa17402/HaiMa23100/HaiMa00135/HaiMa23795/HaiMa15863/HaiMa21600/HaiMa03314/HaiMa11417/HaiMa19489/HaiMa15757/HaiMa20386/HaiMa17319/HaiMa23951/HaiMa20738/HaiMa16406/HaiMa21263/HaiMa19720/HaiMa08143/HaiM…	HaiMa21237/HaiMa07061/-/HaiMa14839/HaiMa02604/HaiMa09042/HaiMa10464/HaiMa02605/HaiMa06698/HaiMa00846/HaiMa10551/HaiMa23378/HaiMa20163/HaiMa21910/HaiMa23344/HaiMa19183/HaiMa04535/HaiMa18415/HaiMa17402/HaiMa23100/HaiMa00135/HaiMa23795/HaiMa15863/HaiMa21600/HaiMa03314/HaiMa11417/HaiMa19489/HaiMa15757/HaiMa20386/HaiMa17319/HaiMa23951/HaiMa20738/HaiMa16406/HaiMa21263/HaiMa19720/HaiMa08143/HaiMa11063/H…	47	24	HaiMa09042/HaiMa10464/HaiMa06698/HaiMa00846/HaiMa10551/HaiMa23344/HaiMa19183/HaiMa04535/HaiMa00135/HaiMa23795/HaiMa15863/HaiMa21600/HaiMa11417/HaiMa19489/HaiMa15757/HaiMa20386/HaiMa20738/HaiMa19720/HaiMa11063/HaiMa20483/HaiMa20352/HaiMa02887/HaiMa10798/HaiMa09937	23	HaiMa21237/HaiMa07061/novel.387/HaiMa14839/HaiMa02604/HaiMa02605/HaiMa23378/HaiMa20163/HaiMa21910/HaiMa18415/HaiMa17402/HaiMa23100/HaiMa03314/HaiMa17319/HaiMa23951/HaiMa16406/HaiMa21263/HaiMa08143/HaiMa19276/novel.359/HaiMa22375/HaiMa04963/HaiMa03322
MF	GO:0005126	cytokine receptor binding	10/743	46/9704	0.00211345259711321	0.0489936738421698	HaiMa13304/HaiMa14337/HaiMa08499/HaiMa21526/HaiMa22625/HaiMa19040/HaiMa08465/HaiMa05281/HaiMa12582/HaiMa12531	HaiMa13304/HaiMa14337/HaiMa08499/HaiMa21526/HaiMa22625/HaiMa19040/HaiMa08465/HaiMa05281/HaiMa12582/HaiMa12531	10	7	HaiMa14337/HaiMa08499/HaiMa21526/HaiMa22625/HaiMa05281/HaiMa12582/HaiMa12531	3	HaiMa13304/HaiMa19040/HaiMa08465
MF	GO:0015291	secondary active transmembrane transporter activity	13/743	73/9704	0.0032951456095455	0.070021844202842	HaiMa24723/HaiMa10291/HaiMa13615/HaiMa21183/HaiMa23152/HaiMa14652/HaiMa08194/HaiMa01614/HaiMa05264/HaiMa19595/HaiMa16791/HaiMa07197/HaiMa19731	HaiMa24723/HaiMa10291/HaiMa13615/HaiMa21183/HaiMa23152/HaiMa14652/HaiMa08194/HaiMa01614/HaiMa05264/HaiMa19595/HaiMa16791/HaiMa07197/HaiMa19731	13	7	HaiMa13615/HaiMa21183/HaiMa23152/HaiMa14652/HaiMa05264/HaiMa19595/HaiMa16791	6	HaiMa24723/HaiMa10291/HaiMa08194/HaiMa01614/HaiMa07197/HaiMa19731
MF	GO:0016705	oxidoreductase activity, acting on paired donors, with incorporation or reduction of molecular oxygen	14/743	86/9704	0.00542845585060508	0.106481249377253	HaiMa21237/HaiMa07061/HaiMa14839/HaiMa09042/HaiMa10551/HaiMa23344/HaiMa18415/HaiMa00135/HaiMa15863/HaiMa21600/HaiMa17319/HaiMa16406/HaiMa08143/HaiMa20483	HaiMa21237/HaiMa07061/HaiMa14839/HaiMa09042/HaiMa10551/HaiMa23344/HaiMa18415/HaiMa00135/HaiMa15863/HaiMa21600/HaiMa17319/HaiMa16406/HaiMa08143/HaiMa20483	14	7	HaiMa09042/HaiMa10551/HaiMa23344/HaiMa00135/HaiMa15863/HaiMa21600/HaiMa20483	7	HaiMa21237/HaiMa07061/HaiMa14839/HaiMa18415/HaiMa17319/HaiMa16406/HaiMa08143
MF	GO:0051213	dioxygenase activity	8/743	39/9704	0.00832685730932988	0.151667758134223	HaiMa02604/HaiMa10464/HaiMa02605/HaiMa10551/HaiMa00135/HaiMa15863/HaiMa19276/HaiMa03322	HaiMa02604/HaiMa10464/HaiMa02605/HaiMa10551/HaiMa00135/HaiMa15863/HaiMa19276/HaiMa03322	8	4	HaiMa10464/HaiMa10551/HaiMa00135/HaiMa15863	4	HaiMa02604/HaiMa02605/HaiMa19276/HaiMa03322
MF	GO:0005506	iron ion binding	11/743	67/9704	0.0121758732921986	0.206989845967376	HaiMa07061/HaiMa14839/HaiMa08976/HaiMa08975/HaiMa21910/HaiMa18415/HaiMa17319/HaiMa20738/HaiMa16406/HaiMa08143/HaiMa20483	HaiMa07061/HaiMa14839/HaiMa08976/HaiMa08975/HaiMa21910/HaiMa18415/HaiMa17319/HaiMa20738/HaiMa16406/HaiMa08143/HaiMa20483	11	4	HaiMa08976/HaiMa08975/HaiMa20738/HaiMa20483	7	HaiMa07061/HaiMa14839/HaiMa21910/HaiMa18415/HaiMa17319/HaiMa16406/HaiMa08143
MF	GO:0008138	protein tyrosine/serine/threonine phosphatase activity	8/743	42/9704	0.0130482663150689	0.207956744396411	HaiMa13077/HaiMa00793/HaiMa19427/HaiMa23841/HaiMa08131/HaiMa13265/HaiMa04394/HaiMa24410	HaiMa13077/HaiMa00793/HaiMa19427/HaiMa23841/HaiMa08131/HaiMa13265/HaiMa04394/HaiMa24410	8	6	HaiMa13077/HaiMa00793/HaiMa19427/HaiMa08131/HaiMa13265/HaiMa04394	2	HaiMa23841/HaiMa24410
MF	GO:0003700	DNA-binding transcription factor activity	36/743	325/9704	0.0154668229484336	0.232002344226504	HaiMa07849/HaiMa09060/HaiMa02763/HaiMa09019/HaiMa24014/HaiMa22031/HaiMa09773/HaiMa23339/HaiMa22350/HaiMa13554/HaiMa17618/HaiMa00904/HaiMa03538/HaiMa02767/HaiMa06925/HaiMa21537/HaiMa03844/HaiMa15751/HaiMa07118/HaiMa03180/HaiMa01673/HaiMa20719/HaiMa00432/HaiMa21152/HaiMa08959/HaiMa09740/HaiMa06510/HaiMa09617/HaiMa08699/HaiMa08427/HaiMa12316/HaiMa10521/HaiMa18245/HaiMa03779/HaiMa00300/HaiMa00591	HaiMa07849/HaiMa09060/HaiMa02763/HaiMa09019/HaiMa24014/HaiMa22031/HaiMa09773/HaiMa23339/HaiMa22350/HaiMa13554/HaiMa17618/HaiMa00904/HaiMa03538/HaiMa02767/HaiMa06925/HaiMa21537/HaiMa03844/HaiMa15751/HaiMa07118/HaiMa03180/HaiMa01673/HaiMa20719/HaiMa00432/HaiMa21152/HaiMa08959/HaiMa09740/HaiMa06510/HaiMa09617/HaiMa08699/HaiMa08427/HaiMa12316/HaiMa10521/HaiMa18245/HaiMa03779/HaiMa00300/HaiMa00591	36	32	HaiMa07849/HaiMa09060/HaiMa02763/HaiMa09019/HaiMa24014/HaiMa22031/HaiMa09773/HaiMa23339/HaiMa22350/HaiMa13554/HaiMa17618/HaiMa00904/HaiMa03538/HaiMa02767/HaiMa06925/HaiMa21537/HaiMa15751/HaiMa03180/HaiMa01673/HaiMa20719/HaiMa21152/HaiMa08959/HaiMa09740/HaiMa06510/HaiMa09617/HaiMa08699/HaiMa08427/HaiMa12316/HaiMa10521/HaiMa03779/HaiMa00300/HaiMa00591	4	HaiMa03844/HaiMa07118/HaiMa00432/HaiMa18245
MF	GO:0022804	active transmembrane transporter activity	16/743	118/9704	0.0176159236411497	0.246305416662911	HaiMa24723/HaiMa10291/HaiMa13615/HaiMa13134/HaiMa21183/HaiMa20839/HaiMa23152/HaiMa14652/HaiMa08194/HaiMa01614/HaiMa05264/HaiMa19595/HaiMa16791/HaiMa07197/HaiMa11453/HaiMa19731	HaiMa24723/HaiMa10291/HaiMa13615/HaiMa13134/HaiMa21183/HaiMa20839/HaiMa23152/HaiMa14652/HaiMa08194/HaiMa01614/HaiMa05264/HaiMa19595/HaiMa16791/HaiMa07197/HaiMa11453/HaiMa19731	16	9	HaiMa13615/HaiMa21183/HaiMa20839/HaiMa23152/HaiMa14652/HaiMa05264/HaiMa19595/HaiMa16791/HaiMa11453	7	HaiMa24723/HaiMa10291/HaiMa13134/HaiMa08194/HaiMa01614/HaiMa07197/HaiMa19731
MF	GO:0034061	DNA polymerase activity	4/743	14/9704	0.0183521683003738	0.246305416662911	HaiMa13488/HaiMa05011/HaiMa19695/HaiMa24670	HaiMa13488/HaiMa05011/HaiMa19695/HaiMa24670	4	0		4	HaiMa13488/HaiMa05011/HaiMa19695/HaiMa24670
MF	GO:0046914	transition metal ion binding	47/743	456/9704	0.0215225611895514	0.27441265516678	HaiMa07061/HaiMa11318/HaiMa14506/HaiMa14839/HaiMa00528/HaiMa05435/HaiMa10966/HaiMa00904/HaiMa15910/novel.160/HaiMa08976/HaiMa08975/HaiMa19912/HaiMa02169/HaiMa11575/HaiMa11342/HaiMa21910/HaiMa08735/HaiMa18415/HaiMa11784/HaiMa19008/HaiMa06925/HaiMa23100/HaiMa09565/novel.736/HaiMa10163/HaiMa21373/HaiMa23044/HaiMa17319/HaiMa19695/HaiMa20738/HaiMa16406/HaiMa01005/HaiMa08143/HaiMa20719/HaiMa00432/HaiMa…	HaiMa07061/HaiMa11318/HaiMa14506/HaiMa14839/HaiMa00528/HaiMa05435/HaiMa10966/HaiMa00904/HaiMa15910/-/HaiMa08976/HaiMa08975/HaiMa19912/HaiMa02169/HaiMa11575/HaiMa11342/HaiMa21910/HaiMa08735/HaiMa18415/HaiMa11784/HaiMa19008/HaiMa06925/HaiMa23100/HaiMa09565/-/HaiMa10163/HaiMa21373/HaiMa23044/HaiMa17319/HaiMa19695/HaiMa20738/HaiMa16406/HaiMa01005/HaiMa08143/HaiMa20719/HaiMa00432/HaiMa17036/HaiMa08959…	47	33	HaiMa11318/HaiMa14506/HaiMa05435/HaiMa10966/HaiMa00904/HaiMa15910/novel.160/HaiMa08976/HaiMa08975/HaiMa19912/HaiMa02169/HaiMa11575/HaiMa11342/HaiMa08735/HaiMa11784/HaiMa19008/HaiMa06925/HaiMa09565/novel.736/HaiMa10163/HaiMa23044/HaiMa20738/HaiMa20719/HaiMa08959/HaiMa01503/HaiMa20483/HaiMa20982/HaiMa09593/HaiMa09617/HaiMa07058/HaiMa07588/HaiMa10521/HaiMa00300	14	HaiMa07061/HaiMa14839/HaiMa00528/HaiMa21910/HaiMa18415/HaiMa23100/HaiMa21373/HaiMa17319/HaiMa19695/HaiMa16406/HaiMa01005/HaiMa08143/HaiMa00432/HaiMa17036
MF	GO:0016853	isomerase activity	9/743	57/9704	0.028063621507909	0.319636322959508	HaiMa00669/HaiMa17294/HaiMa07977/HaiMa06947/HaiMa19363/HaiMa05423/HaiMa01421/HaiMa24809/HaiMa22805	HaiMa00669/HaiMa17294/HaiMa07977/HaiMa06947/HaiMa19363/HaiMa05423/HaiMa01421/HaiMa24809/HaiMa22805	9	5	HaiMa17294/HaiMa07977/HaiMa19363/HaiMa24809/HaiMa22805	4	HaiMa00669/HaiMa06947/HaiMa05423/HaiMa01421
MF	GO:0015081	sodium ion transmembrane transporter activity	9/743	59/9704	0.0342519977780858	0.319636322959508	HaiMa10291/HaiMa16136/HaiMa21183/HaiMa14652/HaiMa08194/HaiMa01614/HaiMa06696/HaiMa07197/HaiMa19731	HaiMa10291/HaiMa16136/HaiMa21183/HaiMa14652/HaiMa08194/HaiMa01614/HaiMa06696/HaiMa07197/HaiMa19731	9	3	HaiMa16136/HaiMa21183/HaiMa14652	6	HaiMa10291/HaiMa08194/HaiMa01614/HaiMa06696/HaiMa07197/HaiMa19731
MF	GO:0005326	neurotransmitter transporter activity	7/743	41/9704	0.0342661955839809	0.319636322959508	HaiMa10291/HaiMa21183/HaiMa14652/HaiMa08194/HaiMa01614/HaiMa07197/HaiMa19731	HaiMa10291/HaiMa21183/HaiMa14652/HaiMa08194/HaiMa01614/HaiMa07197/HaiMa19731	7	2	HaiMa21183/HaiMa14652	5	HaiMa10291/HaiMa08194/HaiMa01614/HaiMa07197/HaiMa19731
MF	GO:0005328	neurotransmitter:sodium symporter activity	7/743	41/9704	0.0342661955839809	0.319636322959508	HaiMa10291/HaiMa21183/HaiMa14652/HaiMa08194/HaiMa01614/HaiMa07197/HaiMa19731	HaiMa10291/HaiMa21183/HaiMa14652/HaiMa08194/HaiMa01614/HaiMa07197/HaiMa19731	7	2	HaiMa21183/HaiMa14652	5	HaiMa10291/HaiMa08194/HaiMa01614/HaiMa07197/HaiMa19731
MF	GO:0015294	solute:cation symporter activity	7/743	41/9704	0.0342661955839809	0.319636322959508	HaiMa10291/HaiMa21183/HaiMa14652/HaiMa08194/HaiMa01614/HaiMa07197/HaiMa19731	HaiMa10291/HaiMa21183/HaiMa14652/HaiMa08194/HaiMa01614/HaiMa07197/HaiMa19731	7	2	HaiMa21183/HaiMa14652	5	HaiMa10291/HaiMa08194/HaiMa01614/HaiMa07197/HaiMa19731
MF	GO:0015370	solute:sodium symporter activity	7/743	41/9704	0.0342661955839809	0.319636322959508	HaiMa10291/HaiMa21183/HaiMa14652/HaiMa08194/HaiMa01614/HaiMa07197/HaiMa19731	HaiMa10291/HaiMa21183/HaiMa14652/HaiMa08194/HaiMa01614/HaiMa07197/HaiMa19731	7	2	HaiMa21183/HaiMa14652	5	HaiMa10291/HaiMa08194/HaiMa01614/HaiMa07197/HaiMa19731
MF	GO:0004198	calcium-dependent cysteine-type endopeptidase activity	4/743	17/9704	0.0363507975130421	0.319636322959508	HaiMa21474/HaiMa02415/HaiMa14186/HaiMa10651	HaiMa21474/HaiMa02415/HaiMa14186/HaiMa10651	4	4	HaiMa21474/HaiMa02415/HaiMa14186/HaiMa10651	0
MF	GO:0004298	threonine-type endopeptidase activity	4/743	17/9704	0.0363507975130421	0.319636322959508	HaiMa21323/HaiMa18031/HaiMa16749/HaiMa23633	HaiMa21323/HaiMa18031/HaiMa16749/HaiMa23633	4	0		4	HaiMa21323/HaiMa18031/HaiMa16749/HaiMa23633
MF	GO:0070003	threonine-type peptidase activity	4/743	17/9704	0.0363507975130421	0.319636322959508	HaiMa21323/HaiMa18031/HaiMa16749/HaiMa23633	HaiMa21323/HaiMa18031/HaiMa16749/HaiMa23633	4	0		4	HaiMa21323/HaiMa18031/HaiMa16749/HaiMa23633
MF	GO:0046873	metal ion transmembrane transporter activity	15/743	121/9704	0.0427667422727172	0.363517309318096	HaiMa10291/HaiMa16136/HaiMa11889/HaiMa21183/HaiMa05338/HaiMa14652/HaiMa08194/HaiMa01614/HaiMa06696/HaiMa16330/HaiMa22943/HaiMa07197/HaiMa05623/HaiMa05747/HaiMa19731	HaiMa10291/HaiMa16136/HaiMa11889/HaiMa21183/HaiMa05338/HaiMa14652/HaiMa08194/HaiMa01614/HaiMa06696/HaiMa16330/HaiMa22943/HaiMa07197/HaiMa05623/HaiMa05747/HaiMa19731	15	5	HaiMa16136/HaiMa11889/HaiMa21183/HaiMa14652/HaiMa05623	10	HaiMa10291/HaiMa05338/HaiMa08194/HaiMa01614/HaiMa06696/HaiMa16330/HaiMa22943/HaiMa07197/HaiMa05747/HaiMa19731
MF	GO:0051082	unfolded protein binding	5/743	26/9704	0.0444540272402826	0.365670224073292	HaiMa03114/HaiMa22299/HaiMa03256/HaiMa22560/HaiMa06325	HaiMa03114/HaiMa22299/HaiMa03256/HaiMa22560/HaiMa06325	5	3	HaiMa03114/HaiMa22299/HaiMa03256	2	HaiMa22560/HaiMa06325
MF	GO:0140110	transcription regulator activity	37/743	366/9704	0.0488173991430593	0.389013649421254	HaiMa07849/HaiMa09060/HaiMa02763/HaiMa09019/HaiMa24014/HaiMa22031/HaiMa09773/HaiMa23339/HaiMa22350/HaiMa13554/HaiMa17618/HaiMa11592/HaiMa00904/HaiMa03538/HaiMa02767/HaiMa06925/HaiMa21537/HaiMa03844/HaiMa15751/HaiMa07118/HaiMa03180/HaiMa01673/HaiMa20719/HaiMa00432/HaiMa21152/HaiMa08959/HaiMa09740/HaiMa06510/HaiMa09617/HaiMa08699/HaiMa08427/HaiMa12316/HaiMa10521/HaiMa18245/HaiMa03779/HaiMa00300/Hai…	HaiMa07849/HaiMa09060/HaiMa02763/HaiMa09019/HaiMa24014/HaiMa22031/HaiMa09773/HaiMa23339/HaiMa22350/HaiMa13554/HaiMa17618/HaiMa11592/HaiMa00904/HaiMa03538/HaiMa02767/HaiMa06925/HaiMa21537/HaiMa03844/HaiMa15751/HaiMa07118/HaiMa03180/HaiMa01673/HaiMa20719/HaiMa00432/HaiMa21152/HaiMa08959/HaiMa09740/HaiMa06510/HaiMa09617/HaiMa08699/HaiMa08427/HaiMa12316/HaiMa10521/HaiMa18245/HaiMa03779/HaiMa00300/Hai…	37	33	HaiMa07849/HaiMa09060/HaiMa02763/HaiMa09019/HaiMa24014/HaiMa22031/HaiMa09773/HaiMa23339/HaiMa22350/HaiMa13554/HaiMa17618/HaiMa11592/HaiMa00904/HaiMa03538/HaiMa02767/HaiMa06925/HaiMa21537/HaiMa15751/HaiMa03180/HaiMa01673/HaiMa20719/HaiMa21152/HaiMa08959/HaiMa09740/HaiMa06510/HaiMa09617/HaiMa08699/HaiMa08427/HaiMa12316/HaiMa10521/HaiMa03779/HaiMa00300/HaiMa00591	4	HaiMa03844/HaiMa07118/HaiMa00432/HaiMa18245
MF	GO:0004197	cysteine-type endopeptidase activity	4/743	19/9704	0.0524657620674437	0.405417252339338	HaiMa21474/HaiMa02415/HaiMa14186/HaiMa10651	HaiMa21474/HaiMa02415/HaiMa14186/HaiMa10651	4	4	HaiMa21474/HaiMa02415/HaiMa14186/HaiMa10651	0
MF	GO:0008443	phosphofructokinase activity	3/743	12/9704	0.0584152792613003	0.425597034618045	HaiMa07109/HaiMa00714/HaiMa00100	HaiMa07109/HaiMa00714/HaiMa00100	3	2	HaiMa07109/HaiMa00100	1	HaiMa00714
MF	GO:0019200	carbohydrate kinase activity	3/743	12/9704	0.0584152792613003	0.425597034618045	HaiMa07109/HaiMa00714/HaiMa00100	HaiMa07109/HaiMa00714/HaiMa00100	3	2	HaiMa07109/HaiMa00100	1	HaiMa00714
MF	GO:0043565	sequence-specific DNA binding	19/743	171/9704	0.063919532732401	0.452763356854507	HaiMa22031/HaiMa09773/HaiMa13554/HaiMa00904/HaiMa06925/HaiMa18317/HaiMa21537/HaiMa15751/HaiMa20719/HaiMa00432/HaiMa08959/HaiMa09740/HaiMa06510/HaiMa09617/HaiMa10521/HaiMa18245/HaiMa03779/HaiMa00300/HaiMa00591	HaiMa22031/HaiMa09773/HaiMa13554/HaiMa00904/HaiMa06925/HaiMa18317/HaiMa21537/HaiMa15751/HaiMa20719/HaiMa00432/HaiMa08959/HaiMa09740/HaiMa06510/HaiMa09617/HaiMa10521/HaiMa18245/HaiMa03779/HaiMa00300/HaiMa00591	19	16	HaiMa22031/HaiMa09773/HaiMa13554/HaiMa00904/HaiMa06925/HaiMa21537/HaiMa15751/HaiMa20719/HaiMa08959/HaiMa09740/HaiMa06510/HaiMa09617/HaiMa10521/HaiMa03779/HaiMa00300/HaiMa00591	3	HaiMa18317/HaiMa00432/HaiMa18245
MF	GO:0050662	coenzyme binding	14/743	119/9704	0.0702345983947865	0.469833369679822	HaiMa21237/HaiMa06698/HaiMa00846/HaiMa23378/HaiMa20163/HaiMa23344/HaiMa13322/HaiMa07889/HaiMa02803/HaiMa01383/HaiMa08329/HaiMa21263/HaiMa22375/HaiMa07830	HaiMa21237/HaiMa06698/HaiMa00846/HaiMa23378/HaiMa20163/HaiMa23344/HaiMa13322/HaiMa07889/HaiMa02803/HaiMa01383/HaiMa08329/HaiMa21263/HaiMa22375/HaiMa07830	14	7	HaiMa06698/HaiMa00846/HaiMa23344/HaiMa07889/HaiMa02803/HaiMa08329/HaiMa07830	7	HaiMa21237/HaiMa23378/HaiMa20163/HaiMa13322/HaiMa01383/HaiMa21263/HaiMa22375
MF	GO:0016830	carbon-carbon lyase activity	4/743	21/9704	0.0718568683039728	0.469833369679822	HaiMa07528/HaiMa18455/HaiMa13273/HaiMa08329	HaiMa07528/HaiMa18455/HaiMa13273/HaiMa08329	4	4	HaiMa07528/HaiMa18455/HaiMa13273/HaiMa08329	0
MF	GO:0016866	intramolecular transferase activity	4/743	21/9704	0.0718568683039728	0.469833369679822	HaiMa07977/HaiMa19363/HaiMa05423/HaiMa22805	HaiMa07977/HaiMa19363/HaiMa05423/HaiMa22805	4	3	HaiMa07977/HaiMa19363/HaiMa22805	1	HaiMa05423
MF	GO:0008270	zinc ion binding	35/743	356/9704	0.0743143453957076	0.473753951897636	HaiMa11318/HaiMa14506/HaiMa00528/HaiMa05435/HaiMa10966/HaiMa00904/HaiMa15910/novel.160/HaiMa19912/HaiMa02169/HaiMa11575/HaiMa11342/HaiMa08735/HaiMa11784/HaiMa19008/HaiMa06925/HaiMa09565/novel.736/HaiMa10163/HaiMa21373/HaiMa23044/HaiMa19695/HaiMa01005/HaiMa20719/HaiMa00432/HaiMa17036/HaiMa08959/HaiMa01503/HaiMa20982/HaiMa09593/HaiMa09617/HaiMa07058/HaiMa07588/HaiMa10521/HaiMa00300	HaiMa11318/HaiMa14506/HaiMa00528/HaiMa05435/HaiMa10966/HaiMa00904/HaiMa15910/-/HaiMa19912/HaiMa02169/HaiMa11575/HaiMa11342/HaiMa08735/HaiMa11784/HaiMa19008/HaiMa06925/HaiMa09565/-/HaiMa10163/HaiMa21373/HaiMa23044/HaiMa19695/HaiMa01005/HaiMa20719/HaiMa00432/HaiMa17036/HaiMa08959/HaiMa01503/HaiMa20982/HaiMa09593/HaiMa09617/HaiMa07058/HaiMa07588/HaiMa10521/HaiMa00300	35	29	HaiMa11318/HaiMa14506/HaiMa05435/HaiMa10966/HaiMa00904/HaiMa15910/novel.160/HaiMa19912/HaiMa02169/HaiMa11575/HaiMa11342/HaiMa08735/HaiMa11784/HaiMa19008/HaiMa06925/HaiMa09565/novel.736/HaiMa10163/HaiMa23044/HaiMa20719/HaiMa08959/HaiMa01503/HaiMa20982/HaiMa09593/HaiMa09617/HaiMa07058/HaiMa07588/HaiMa10521/HaiMa00300	6	HaiMa00528/HaiMa21373/HaiMa19695/HaiMa01005/HaiMa00432/HaiMa17036
MF	GO:0016616	oxidoreductase activity, acting on the CH-OH group of donors, NAD or NADP as acceptor	6/743	42/9704	0.0984708242500724	0.612440492287035	novel.387/HaiMa06698/HaiMa20163/HaiMa21263/novel.359/HaiMa09937	-/HaiMa06698/HaiMa20163/HaiMa21263/-/HaiMa09937	6	2	HaiMa06698/HaiMa09937	4	novel.387/HaiMa20163/HaiMa21263/novel.359
MF	GO:0016614	oxidoreductase activity, acting on CH-OH group of donors	6/743	43/9704	0.107452552174455	0.652390495344903	novel.387/HaiMa06698/HaiMa20163/HaiMa21263/novel.359/HaiMa09937	-/HaiMa06698/HaiMa20163/HaiMa21263/-/HaiMa09937	6	2	HaiMa06698/HaiMa09937	4	novel.387/HaiMa20163/HaiMa21263/novel.359
MF	GO:0004175	endopeptidase activity	22/743	218/9704	0.110425223428095	0.654847255213121	HaiMa21474/HaiMa21323/HaiMa18031/HaiMa05391/HaiMa07885/HaiMa00022/HaiMa16749/HaiMa05632/HaiMa23633/HaiMa02427/HaiMa19008/HaiMa15567/HaiMa10163/HaiMa02415/HaiMa14186/HaiMa17036/HaiMa10651/HaiMa02612/HaiMa24405/HaiMa06685/HaiMa07058/HaiMa16656	HaiMa21474/HaiMa21323/HaiMa18031/HaiMa05391/HaiMa07885/HaiMa00022/HaiMa16749/HaiMa05632/HaiMa23633/HaiMa02427/HaiMa19008/HaiMa15567/HaiMa10163/HaiMa02415/HaiMa14186/HaiMa17036/HaiMa10651/HaiMa02612/HaiMa24405/HaiMa06685/HaiMa07058/HaiMa16656	22	13	HaiMa21474/HaiMa05391/HaiMa07885/HaiMa19008/HaiMa15567/HaiMa10163/HaiMa02415/HaiMa14186/HaiMa10651/HaiMa02612/HaiMa24405/HaiMa07058/HaiMa16656	9	HaiMa21323/HaiMa18031/HaiMa00022/HaiMa16749/HaiMa05632/HaiMa23633/HaiMa02427/HaiMa17036/HaiMa06685
MF	GO:0048037	cofactor binding	23/743	232/9704	0.12030132903601	0.69720088418597	HaiMa21237/HaiMa07061/HaiMa14839/HaiMa06698/HaiMa00846/HaiMa23378/HaiMa20163/HaiMa23344/HaiMa18415/HaiMa13322/HaiMa07889/HaiMa02803/HaiMa01383/HaiMa17319/HaiMa23951/HaiMa08329/HaiMa16406/HaiMa21263/HaiMa08143/HaiMa20483/HaiMa22375/HaiMa07830/HaiMa21576	HaiMa21237/HaiMa07061/HaiMa14839/HaiMa06698/HaiMa00846/HaiMa23378/HaiMa20163/HaiMa23344/HaiMa18415/HaiMa13322/HaiMa07889/HaiMa02803/HaiMa01383/HaiMa17319/HaiMa23951/HaiMa08329/HaiMa16406/HaiMa21263/HaiMa08143/HaiMa20483/HaiMa22375/HaiMa07830/HaiMa21576	23	8	HaiMa06698/HaiMa00846/HaiMa23344/HaiMa07889/HaiMa02803/HaiMa08329/HaiMa20483/HaiMa07830	15	HaiMa21237/HaiMa07061/HaiMa14839/HaiMa23378/HaiMa20163/HaiMa18415/HaiMa13322/HaiMa01383/HaiMa17319/HaiMa23951/HaiMa16406/HaiMa21263/HaiMa08143/HaiMa22375/HaiMa21576
MF	GO:0016831	carboxy-lyase activity	3/743	17/9704	0.136402531818987	0.749976958405602	HaiMa07528/HaiMa18455/HaiMa08329	HaiMa07528/HaiMa18455/HaiMa08329	3	3	HaiMa07528/HaiMa18455/HaiMa08329	0
MF	GO:0050660	flavin adenine dinucleotide binding	5/743	36/9704	0.137450091989041	0.749976958405602	HaiMa21237/HaiMa00846/HaiMa23378/HaiMa23344/HaiMa22375	HaiMa21237/HaiMa00846/HaiMa23378/HaiMa23344/HaiMa22375	5	2	HaiMa00846/HaiMa23344	3	HaiMa21237/HaiMa23378/HaiMa22375
MF	GO:0030246	carbohydrate binding	8/743	67/9704	0.138231047235542	0.749976958405602	HaiMa05446/HaiMa18610/HaiMa01271/HaiMa16944/HaiMa01272/HaiMa24809/HaiMa01268/HaiMa01270	HaiMa05446/HaiMa18610/HaiMa01271/HaiMa16944/HaiMa01272/HaiMa24809/HaiMa01268/HaiMa01270	8	8	HaiMa05446/HaiMa18610/HaiMa01271/HaiMa16944/HaiMa01272/HaiMa24809/HaiMa01268/HaiMa01270	0
MF	GO:0020037	heme binding	9/743	79/9704	0.148663246899289	0.775105127863378	HaiMa07061/HaiMa14839/HaiMa18415/HaiMa17319/HaiMa23951/HaiMa16406/HaiMa08143/HaiMa20483/HaiMa21576	HaiMa07061/HaiMa14839/HaiMa18415/HaiMa17319/HaiMa23951/HaiMa16406/HaiMa08143/HaiMa20483/HaiMa21576	9	1	HaiMa20483	8	HaiMa07061/HaiMa14839/HaiMa18415/HaiMa17319/HaiMa23951/HaiMa16406/HaiMa08143/HaiMa21576
MF	GO:0008234	cysteine-type peptidase activity	11/743	101/9704	0.148941769667865	0.775105127863378	HaiMa10703/HaiMa21474/HaiMa15383/HaiMa14082/HaiMa14818/HaiMa02415/HaiMa23044/HaiMa20286/HaiMa14186/HaiMa10651/HaiMa16867	HaiMa10703/HaiMa21474/HaiMa15383/HaiMa14082/HaiMa14818/HaiMa02415/HaiMa23044/HaiMa20286/HaiMa14186/HaiMa10651/HaiMa16867	11	11	HaiMa10703/HaiMa21474/HaiMa15383/HaiMa14082/HaiMa14818/HaiMa02415/HaiMa23044/HaiMa20286/HaiMa14186/HaiMa10651/HaiMa16867	0
MF	GO:0046906	tetrapyrrole binding	9/743	82/9704	0.174064397502235	0.812396645380183	HaiMa07061/HaiMa14839/HaiMa18415/HaiMa17319/HaiMa23951/HaiMa16406/HaiMa08143/HaiMa20483/HaiMa21576	HaiMa07061/HaiMa14839/HaiMa18415/HaiMa17319/HaiMa23951/HaiMa16406/HaiMa08143/HaiMa20483/HaiMa21576	9	1	HaiMa20483	8	HaiMa07061/HaiMa14839/HaiMa18415/HaiMa17319/HaiMa23951/HaiMa16406/HaiMa08143/HaiMa21576
MF	GO:0005201	extracellular matrix structural constituent	3/743	19/9704	0.174087737247162	0.812396645380183	HaiMa16250/HaiMa24914/HaiMa14928	HaiMa16250/HaiMa24914/HaiMa14928	3	2	HaiMa16250/HaiMa14928	1	HaiMa24914
MF	GO:0016879	ligase activity, forming carbon-nitrogen bonds	3/743	19/9704	0.174087737247162	0.812396645380183	HaiMa10312/novel.52/HaiMa03314	HaiMa10312/-/HaiMa03314	3	0		3	HaiMa10312/novel.52/HaiMa03314
MF	GO:0140097	catalytic activity, acting on DNA	5/743	39/9704	0.175056654707747	0.812396645380183	HaiMa10217/HaiMa13488/HaiMa05011/HaiMa19695/HaiMa24670	HaiMa10217/HaiMa13488/HaiMa05011/HaiMa19695/HaiMa24670	5	0		5	HaiMa10217/HaiMa13488/HaiMa05011/HaiMa19695/HaiMa24670
MF	GO:0000149	SNARE binding	2/743	10/9704	0.175222805866314	0.812396645380183	HaiMa05194/HaiMa02716	HaiMa05194/HaiMa02716	2	2	HaiMa05194/HaiMa02716	0
MF	GO:0019905	syntaxin binding	2/743	10/9704	0.175222805866314	0.812396645380183	HaiMa05194/HaiMa02716	HaiMa05194/HaiMa02716	2	2	HaiMa05194/HaiMa02716	0
MF	GO:0004721	phosphoprotein phosphatase activity	10/743	95/9704	0.18967847953508	0.863714505025812	HaiMa13077/HaiMa20859/HaiMa00793/HaiMa19427/HaiMa23841/HaiMa15085/HaiMa08131/HaiMa13265/HaiMa04394/HaiMa24410	HaiMa13077/HaiMa20859/HaiMa00793/HaiMa19427/HaiMa23841/HaiMa15085/HaiMa08131/HaiMa13265/HaiMa04394/HaiMa24410	10	7	HaiMa13077/HaiMa20859/HaiMa00793/HaiMa19427/HaiMa08131/HaiMa13265/HaiMa04394	3	HaiMa23841/HaiMa15085/HaiMa24410
MF	GO:0003810	protein-glutamine gamma-glutamyltransferase activity	2/743	11/9704	0.203855316181222	0.895647038851441	HaiMa14465/HaiMa01140	HaiMa14465/HaiMa01140	2	2	HaiMa14465/HaiMa01140	0
MF	GO:0004869	cysteine-type endopeptidase inhibitor activity	2/743	11/9704	0.203855316181222	0.895647038851441	HaiMa11232/HaiMa12823	HaiMa11232/HaiMa12823	2	1	HaiMa11232	1	HaiMa12823
MF	GO:0004386	helicase activity	4/743	31/9704	0.21011452207369	0.895647038851441	HaiMa11163/HaiMa17093/HaiMa04093/HaiMa10217	HaiMa11163/HaiMa17093/HaiMa04093/HaiMa10217	4	1	HaiMa17093	3	HaiMa11163/HaiMa04093/HaiMa10217
MF	GO:0008373	sialyltransferase activity	3/743	21/9704	0.21425282105858	0.895647038851441	HaiMa01872/HaiMa14788/HaiMa06033	HaiMa01872/HaiMa14788/HaiMa06033	3	0		3	HaiMa01872/HaiMa14788/HaiMa06033
MF	GO:0016706	oxidoreductase activity, acting on paired donors, with incorporation or reduction of molecular oxygen, 2-oxoglutarate as one donor, and incorporation of one atom each of oxygen into both donors	3/743	21/9704	0.21425282105858	0.895647038851441	HaiMa10551/HaiMa00135/HaiMa15863	HaiMa10551/HaiMa00135/HaiMa15863	3	3	HaiMa10551/HaiMa00135/HaiMa15863	0
MF	GO:0030170	pyridoxal phosphate binding	4/743	32/9704	0.226733798088179	0.900008295592841	HaiMa13322/HaiMa01383/HaiMa08329/HaiMa07830	HaiMa13322/HaiMa01383/HaiMa08329/HaiMa07830	4	2	HaiMa08329/HaiMa07830	2	HaiMa13322/HaiMa01383
MF	GO:0070279	vitamin B6 binding	4/743	32/9704	0.226733798088179	0.900008295592841	HaiMa13322/HaiMa01383/HaiMa08329/HaiMa07830	HaiMa13322/HaiMa01383/HaiMa08329/HaiMa07830	4	2	HaiMa08329/HaiMa07830	2	HaiMa13322/HaiMa01383
MF	GO:0016779	nucleotidyltransferase activity	7/743	65/9704	0.227756925976365	0.900008295592841	HaiMa13462/HaiMa00563/HaiMa13488/HaiMa05011/HaiMa19695/HaiMa24441/HaiMa24670	HaiMa13462/HaiMa00563/HaiMa13488/HaiMa05011/HaiMa19695/HaiMa24441/HaiMa24670	7	0		7	HaiMa13462/HaiMa00563/HaiMa13488/HaiMa05011/HaiMa19695/HaiMa24441/HaiMa24670
MF	GO:0004675	transmembrane receptor protein serine/threonine kinase activity	2/743	12/9704	0.232943323565206	0.900008295592841	HaiMa14692/HaiMa05511	HaiMa14692/HaiMa05511	2	2	HaiMa14692/HaiMa05511	0
MF	GO:0016755	transferase activity, transferring amino-acyl groups	2/743	12/9704	0.232943323565206	0.900008295592841	HaiMa14465/HaiMa01140	HaiMa14465/HaiMa01140	2	2	HaiMa14465/HaiMa01140	0
MF	GO:0003899	DNA-directed 5'-3' RNA polymerase activity	3/743	23/9704	0.256114176265624	0.911675130827916	HaiMa13462/HaiMa00563/HaiMa24441	HaiMa13462/HaiMa00563/HaiMa24441	3	0		3	HaiMa13462/HaiMa00563/HaiMa24441
MF	GO:0034062	5'-3' RNA polymerase activity	3/743	23/9704	0.256114176265624	0.911675130827916	HaiMa13462/HaiMa00563/HaiMa24441	HaiMa13462/HaiMa00563/HaiMa24441	3	0		3	HaiMa13462/HaiMa00563/HaiMa24441
MF	GO:0097747	RNA polymerase activity	3/743	23/9704	0.256114176265624	0.911675130827916	HaiMa13462/HaiMa00563/HaiMa24441	HaiMa13462/HaiMa00563/HaiMa24441	3	0		3	HaiMa13462/HaiMa00563/HaiMa24441
MF	GO:0022890	inorganic cation transmembrane transporter activity	16/743	174/9704	0.257749284010767	0.911675130827916	HaiMa10291/HaiMa16136/HaiMa13615/HaiMa11889/HaiMa21183/HaiMa05338/HaiMa14652/HaiMa08194/HaiMa01614/HaiMa06696/HaiMa16330/HaiMa22943/HaiMa07197/HaiMa05623/HaiMa05747/HaiMa19731	HaiMa10291/HaiMa16136/HaiMa13615/HaiMa11889/HaiMa21183/HaiMa05338/HaiMa14652/HaiMa08194/HaiMa01614/HaiMa06696/HaiMa16330/HaiMa22943/HaiMa07197/HaiMa05623/HaiMa05747/HaiMa19731	16	6	HaiMa16136/HaiMa13615/HaiMa11889/HaiMa21183/HaiMa14652/HaiMa05623	10	HaiMa10291/HaiMa05338/HaiMa08194/HaiMa01614/HaiMa06696/HaiMa16330/HaiMa22943/HaiMa07197/HaiMa05747/HaiMa19731
MF	GO:0005544	calcium-dependent phospholipid binding	2/743	13/9704	0.262249602868929	0.911675130827916	HaiMa24306/HaiMa21899	HaiMa24306/HaiMa21899	2	2	HaiMa24306/HaiMa21899	0
MF	GO:0016746	transferase activity, transferring acyl groups	7/743	68/9704	0.263140824190929	0.911675130827916	HaiMa11163/HaiMa03265/HaiMa14641/HaiMa01383/HaiMa14465/HaiMa01140/HaiMa18276	HaiMa11163/HaiMa03265/HaiMa14641/HaiMa01383/HaiMa14465/HaiMa01140/HaiMa18276	7	3	HaiMa14641/HaiMa14465/HaiMa01140	4	HaiMa11163/HaiMa03265/HaiMa01383/HaiMa18276
MF	GO:0004222	metalloendopeptidase activity	8/743	82/9704	0.290381159115886	0.911675130827916	HaiMa07885/HaiMa05632/HaiMa19008/HaiMa10163/HaiMa17036/HaiMa02612/HaiMa06685/HaiMa07058	HaiMa07885/HaiMa05632/HaiMa19008/HaiMa10163/HaiMa17036/HaiMa02612/HaiMa06685/HaiMa07058	8	5	HaiMa07885/HaiMa19008/HaiMa10163/HaiMa02612/HaiMa07058	3	HaiMa05632/HaiMa17036/HaiMa06685
MF	GO:0016278	lysine N-methyltransferase activity	2/743	14/9704	0.29157049851943	0.911675130827916	HaiMa12458/HaiMa01005	HaiMa12458/HaiMa01005	2	0		2	HaiMa12458/HaiMa01005
MF	GO:0016279	protein-lysine N-methyltransferase activity	2/743	14/9704	0.29157049851943	0.911675130827916	HaiMa12458/HaiMa01005	HaiMa12458/HaiMa01005	2	0		2	HaiMa12458/HaiMa01005
MF	GO:0018024	histone-lysine N-methyltransferase activity	2/743	14/9704	0.29157049851943	0.911675130827916	HaiMa12458/HaiMa01005	HaiMa12458/HaiMa01005	2	0		2	HaiMa12458/HaiMa01005
MF	GO:0042054	histone methyltransferase activity	2/743	14/9704	0.29157049851943	0.911675130827916	HaiMa12458/HaiMa01005	HaiMa12458/HaiMa01005	2	0		2	HaiMa12458/HaiMa01005
MF	GO:0036459	thiol-dependent ubiquitinyl hydrolase activity	6/743	60/9704	0.309990607819338	0.911675130827916	HaiMa10703/HaiMa15383/HaiMa14082/HaiMa23044/HaiMa20286/HaiMa16867	HaiMa10703/HaiMa15383/HaiMa14082/HaiMa23044/HaiMa20286/HaiMa16867	6	6	HaiMa10703/HaiMa15383/HaiMa14082/HaiMa23044/HaiMa20286/HaiMa16867	0
MF	GO:0101005	ubiquitinyl hydrolase activity	6/743	60/9704	0.309990607819338	0.911675130827916	HaiMa10703/HaiMa15383/HaiMa14082/HaiMa23044/HaiMa20286/HaiMa16867	HaiMa10703/HaiMa15383/HaiMa14082/HaiMa23044/HaiMa20286/HaiMa16867	6	6	HaiMa10703/HaiMa15383/HaiMa14082/HaiMa23044/HaiMa20286/HaiMa16867	0
MF	GO:0030545	receptor regulator activity	16/743	181/9704	0.3109625928111	0.911675130827916	HaiMa14223/HaiMa13304/HaiMa06844/HaiMa08499/HaiMa00989/HaiMa05639/HaiMa21526/HaiMa22625/HaiMa19040/HaiMa11455/HaiMa18927/HaiMa08465/HaiMa12582/HaiMa11517/HaiMa13932/HaiMa12531	HaiMa14223/HaiMa13304/HaiMa06844/HaiMa08499/HaiMa00989/HaiMa05639/HaiMa21526/HaiMa22625/HaiMa19040/HaiMa11455/HaiMa18927/HaiMa08465/HaiMa12582/HaiMa11517/HaiMa13932/HaiMa12531	16	9	HaiMa08499/HaiMa21526/HaiMa22625/HaiMa11455/HaiMa18927/HaiMa12582/HaiMa11517/HaiMa13932/HaiMa12531	7	HaiMa14223/HaiMa13304/HaiMa06844/HaiMa00989/HaiMa05639/HaiMa19040/HaiMa08465
MF	GO:0048018	receptor ligand activity	16/743	181/9704	0.3109625928111	0.911675130827916	HaiMa14223/HaiMa13304/HaiMa06844/HaiMa08499/HaiMa00989/HaiMa05639/HaiMa21526/HaiMa22625/HaiMa19040/HaiMa11455/HaiMa18927/HaiMa08465/HaiMa12582/HaiMa11517/HaiMa13932/HaiMa12531	HaiMa14223/HaiMa13304/HaiMa06844/HaiMa08499/HaiMa00989/HaiMa05639/HaiMa21526/HaiMa22625/HaiMa19040/HaiMa11455/HaiMa18927/HaiMa08465/HaiMa12582/HaiMa11517/HaiMa13932/HaiMa12531	16	9	HaiMa08499/HaiMa21526/HaiMa22625/HaiMa11455/HaiMa18927/HaiMa12582/HaiMa11517/HaiMa13932/HaiMa12531	7	HaiMa14223/HaiMa13304/HaiMa06844/HaiMa00989/HaiMa05639/HaiMa19040/HaiMa08465
MF	GO:0004497	monooxygenase activity	2/743	15/9704	0.320732185686761	0.911675130827916	HaiMa21237/HaiMa23344	HaiMa21237/HaiMa23344	2	1	HaiMa23344	1	HaiMa21237
MF	GO:0004843	thiol-dependent ubiquitin-specific protease activity	2/743	15/9704	0.320732185686761	0.911675130827916	HaiMa15383/HaiMa20286	HaiMa15383/HaiMa20286	2	2	HaiMa15383/HaiMa20286	0
MF	GO:0005164	tumor necrosis factor receptor binding	2/743	15/9704	0.320732185686761	0.911675130827916	HaiMa14337/HaiMa05281	HaiMa14337/HaiMa05281	2	2	HaiMa14337/HaiMa05281	0
MF	GO:0008170	N-methyltransferase activity	2/743	15/9704	0.320732185686761	0.911675130827916	HaiMa12458/HaiMa01005	HaiMa12458/HaiMa01005	2	0		2	HaiMa12458/HaiMa01005
MF	GO:0008276	protein methyltransferase activity	2/743	15/9704	0.320732185686761	0.911675130827916	HaiMa12458/HaiMa01005	HaiMa12458/HaiMa01005	2	0		2	HaiMa12458/HaiMa01005
MF	GO:0019239	deaminase activity	2/743	15/9704	0.320732185686761	0.911675130827916	HaiMa01167/HaiMa10499	HaiMa01167/HaiMa10499	2	2	HaiMa01167/HaiMa10499	0
MF	GO:0032813	tumor necrosis factor receptor superfamily binding	2/743	15/9704	0.320732185686761	0.911675130827916	HaiMa14337/HaiMa05281	HaiMa14337/HaiMa05281	2	2	HaiMa14337/HaiMa05281	0
MF	GO:0019783	ubiquitin-like protein-specific protease activity	6/743	61/9704	0.323795041347072	0.911675130827916	HaiMa10703/HaiMa15383/HaiMa14082/HaiMa23044/HaiMa20286/HaiMa16867	HaiMa10703/HaiMa15383/HaiMa14082/HaiMa23044/HaiMa20286/HaiMa16867	6	6	HaiMa10703/HaiMa15383/HaiMa14082/HaiMa23044/HaiMa20286/HaiMa16867	0
MF	GO:0008324	cation transmembrane transporter activity	17/743	195/9704	0.32385125506723	0.911675130827916	HaiMa10291/HaiMa16136/HaiMa13615/HaiMa11889/HaiMa21183/HaiMa15049/HaiMa05338/HaiMa14652/HaiMa08194/HaiMa01614/HaiMa06696/HaiMa16330/HaiMa22943/HaiMa07197/HaiMa05623/HaiMa05747/HaiMa19731	HaiMa10291/HaiMa16136/HaiMa13615/HaiMa11889/HaiMa21183/HaiMa15049/HaiMa05338/HaiMa14652/HaiMa08194/HaiMa01614/HaiMa06696/HaiMa16330/HaiMa22943/HaiMa07197/HaiMa05623/HaiMa05747/HaiMa19731	17	7	HaiMa16136/HaiMa13615/HaiMa11889/HaiMa21183/HaiMa15049/HaiMa14652/HaiMa05623	10	HaiMa10291/HaiMa05338/HaiMa08194/HaiMa01614/HaiMa06696/HaiMa16330/HaiMa22943/HaiMa07197/HaiMa05747/HaiMa19731
MF	GO:0003774	motor activity	12/743	134/9704	0.32888472164524	0.911675130827916	HaiMa11499/HaiMa06604/HaiMa18250/HaiMa15133/HaiMa09613/HaiMa06778/HaiMa02863/HaiMa20581/HaiMa08318/HaiMa09804/HaiMa19699/HaiMa05625	HaiMa11499/HaiMa06604/HaiMa18250/HaiMa15133/HaiMa09613/HaiMa06778/HaiMa02863/HaiMa20581/HaiMa08318/HaiMa09804/HaiMa19699/HaiMa05625	12	11	HaiMa11499/HaiMa06604/HaiMa18250/HaiMa15133/HaiMa09613/HaiMa06778/HaiMa20581/HaiMa08318/HaiMa09804/HaiMa19699/HaiMa05625	1	HaiMa02863
MF	GO:0003723	RNA binding	17/743	196/9704	0.331529394479851	0.911675130827916	HaiMa11163/HaiMa22344/HaiMa04710/HaiMa17093/HaiMa24205/HaiMa22326/HaiMa14441/HaiMa14501/HaiMa03810/HaiMa16024/HaiMa13031/HaiMa24155/HaiMa05423/HaiMa00831/HaiMa10499/HaiMa24238/HaiMa10681	HaiMa11163/HaiMa22344/HaiMa04710/HaiMa17093/HaiMa24205/HaiMa22326/HaiMa14441/HaiMa14501/HaiMa03810/HaiMa16024/HaiMa13031/HaiMa24155/HaiMa05423/HaiMa00831/HaiMa10499/HaiMa24238/HaiMa10681	17	9	HaiMa22344/HaiMa17093/HaiMa14441/HaiMa03810/HaiMa16024/HaiMa00831/HaiMa10499/HaiMa24238/HaiMa10681	8	HaiMa11163/HaiMa04710/HaiMa24205/HaiMa22326/HaiMa14501/HaiMa13031/HaiMa24155/HaiMa05423
MF	GO:0004866	endopeptidase inhibitor activity	5/743	50/9704	0.33606847959931	0.911675130827916	HaiMa11232/HaiMa09533/HaiMa02743/HaiMa05854/HaiMa12823	HaiMa11232/HaiMa09533/HaiMa02743/HaiMa05854/HaiMa12823	5	3	HaiMa11232/HaiMa09533/HaiMa02743	2	HaiMa05854/HaiMa12823
MF	GO:0061135	endopeptidase regulator activity	5/743	50/9704	0.33606847959931	0.911675130827916	HaiMa11232/HaiMa09533/HaiMa02743/HaiMa05854/HaiMa12823	HaiMa11232/HaiMa09533/HaiMa02743/HaiMa05854/HaiMa12823	5	3	HaiMa11232/HaiMa09533/HaiMa02743	2	HaiMa05854/HaiMa12823
MF	GO:0051287	NAD binding	3/743	27/9704	0.342127889586446	0.918343282574144	HaiMa06698/HaiMa07889/HaiMa21263	HaiMa06698/HaiMa07889/HaiMa21263	3	2	HaiMa06698/HaiMa07889	1	HaiMa21263
MF	GO:0005540	hyaluronic acid binding	2/743	16/9704	0.34958730601172	0.92124709576929	HaiMa18000/HaiMa06383	HaiMa18000/HaiMa06383	2	1	HaiMa18000	1	HaiMa06383
MF	GO:0016874	ligase activity	7/743	75/9704	0.35043516976322	0.92124709576929	HaiMa12881/HaiMa17547/HaiMa10312/HaiMa04994/HaiMa06837/novel.52/HaiMa03314	HaiMa12881/HaiMa17547/HaiMa10312/HaiMa04994/HaiMa06837/-/HaiMa03314	7	0		7	HaiMa12881/HaiMa17547/HaiMa10312/HaiMa04994/HaiMa06837/novel.52/HaiMa03314
MF	GO:0016791	phosphatase activity	10/743	112/9704	0.354125506442055	0.921449021864532	HaiMa13077/HaiMa20859/HaiMa00793/HaiMa19427/HaiMa23841/HaiMa15085/HaiMa08131/HaiMa13265/HaiMa04394/HaiMa24410	HaiMa13077/HaiMa20859/HaiMa00793/HaiMa19427/HaiMa23841/HaiMa15085/HaiMa08131/HaiMa13265/HaiMa04394/HaiMa24410	10	7	HaiMa13077/HaiMa20859/HaiMa00793/HaiMa19427/HaiMa08131/HaiMa13265/HaiMa04394	3	HaiMa23841/HaiMa15085/HaiMa24410
MF	GO:0042578	phosphoric ester hydrolase activity	15/743	177/9704	0.37971712053259	0.944253862641892	HaiMa13077/HaiMa20859/HaiMa00793/HaiMa09183/HaiMa19427/HaiMa09416/HaiMa23841/HaiMa15085/HaiMa08131/HaiMa13265/HaiMa04394/HaiMa08217/HaiMa19382/HaiMa06440/HaiMa24410	HaiMa13077/HaiMa20859/HaiMa00793/HaiMa09183/HaiMa19427/HaiMa09416/HaiMa23841/HaiMa15085/HaiMa08131/HaiMa13265/HaiMa04394/HaiMa08217/HaiMa19382/HaiMa06440/HaiMa24410	15	10	HaiMa13077/HaiMa20859/HaiMa00793/HaiMa09183/HaiMa19427/HaiMa09416/HaiMa08131/HaiMa13265/HaiMa04394/HaiMa08217	5	HaiMa23841/HaiMa15085/HaiMa19382/HaiMa06440/HaiMa24410
MF	GO:0016627	oxidoreductase activity, acting on the CH-CH group of donors	3/743	29/9704	0.385085077341547	0.944253862641892	HaiMa00846/HaiMa17402/HaiMa22375	HaiMa00846/HaiMa17402/HaiMa22375	3	1	HaiMa00846	2	HaiMa17402/HaiMa22375
MF	GO:0016810	hydrolase activity, acting on carbon-nitrogen (but not peptide) bonds	3/743	29/9704	0.385085077341547	0.944253862641892	HaiMa06763/HaiMa21242/HaiMa10499	HaiMa06763/HaiMa21242/HaiMa10499	3	2	HaiMa06763/HaiMa10499	1	HaiMa21242
MF	GO:0004812	aminoacyl-tRNA ligase activity	4/743	41/9704	0.385107457704929	0.944253862641892	HaiMa12881/HaiMa17547/HaiMa04994/HaiMa06837	HaiMa12881/HaiMa17547/HaiMa04994/HaiMa06837	4	0		4	HaiMa12881/HaiMa17547/HaiMa04994/HaiMa06837
MF	GO:0016875	ligase activity, forming carbon-oxygen bonds	4/743	41/9704	0.385107457704929	0.944253862641892	HaiMa12881/HaiMa17547/HaiMa04994/HaiMa06837	HaiMa12881/HaiMa17547/HaiMa04994/HaiMa06837	4	0		4	HaiMa12881/HaiMa17547/HaiMa04994/HaiMa06837
MF	GO:0019842	vitamin binding	4/743	41/9704	0.385107457704929	0.944253862641892	HaiMa13322/HaiMa01383/HaiMa08329/HaiMa07830	HaiMa13322/HaiMa01383/HaiMa08329/HaiMa07830	4	2	HaiMa08329/HaiMa07830	2	HaiMa13322/HaiMa01383
MF	GO:0070011	peptidase activity, acting on L-amino acid peptides	29/743	356/9704	0.390861794773184	0.949235787306304	HaiMa10703/HaiMa21474/HaiMa21323/HaiMa18031/HaiMa05391/HaiMa07885/HaiMa00022/HaiMa15383/HaiMa16749/HaiMa05632/HaiMa23633/HaiMa02427/HaiMa19008/HaiMa15567/HaiMa14082/HaiMa14818/HaiMa10163/HaiMa02415/HaiMa23044/HaiMa20286/HaiMa14186/HaiMa17036/HaiMa10651/HaiMa02612/HaiMa24405/HaiMa06685/HaiMa07058/HaiMa16867/HaiMa16656	HaiMa10703/HaiMa21474/HaiMa21323/HaiMa18031/HaiMa05391/HaiMa07885/HaiMa00022/HaiMa15383/HaiMa16749/HaiMa05632/HaiMa23633/HaiMa02427/HaiMa19008/HaiMa15567/HaiMa14082/HaiMa14818/HaiMa10163/HaiMa02415/HaiMa23044/HaiMa20286/HaiMa14186/HaiMa17036/HaiMa10651/HaiMa02612/HaiMa24405/HaiMa06685/HaiMa07058/HaiMa16867/HaiMa16656	29	20	HaiMa10703/HaiMa21474/HaiMa05391/HaiMa07885/HaiMa15383/HaiMa19008/HaiMa15567/HaiMa14082/HaiMa14818/HaiMa10163/HaiMa02415/HaiMa23044/HaiMa20286/HaiMa14186/HaiMa10651/HaiMa02612/HaiMa24405/HaiMa07058/HaiMa16867/HaiMa16656	9	HaiMa21323/HaiMa18031/HaiMa00022/HaiMa16749/HaiMa05632/HaiMa23633/HaiMa02427/HaiMa17036/HaiMa06685
MF	GO:0015077	monovalent inorganic cation transmembrane transporter activity	11/743	129/9704	0.40071596646079	0.949589357788965	HaiMa10291/HaiMa16136/HaiMa13615/HaiMa21183/HaiMa14652/HaiMa08194/HaiMa01614/HaiMa06696/HaiMa22943/HaiMa07197/HaiMa19731	HaiMa10291/HaiMa16136/HaiMa13615/HaiMa21183/HaiMa14652/HaiMa08194/HaiMa01614/HaiMa06696/HaiMa22943/HaiMa07197/HaiMa19731	11	4	HaiMa16136/HaiMa13615/HaiMa21183/HaiMa14652	7	HaiMa10291/HaiMa08194/HaiMa01614/HaiMa06696/HaiMa22943/HaiMa07197/HaiMa19731
MF	GO:0004435	phosphatidylinositol phospholipase C activity	2/743	18/9704	0.405902901956852	0.949589357788965	HaiMa09416/HaiMa08217	HaiMa09416/HaiMa08217	2	2	HaiMa09416/HaiMa08217	0
MF	GO:0004629	phospholipase C activity	2/743	18/9704	0.405902901956852	0.949589357788965	HaiMa09416/HaiMa08217	HaiMa09416/HaiMa08217	2	2	HaiMa09416/HaiMa08217	0
MF	GO:0005272	sodium channel activity	2/743	18/9704	0.405902901956852	0.949589357788965	HaiMa16136/HaiMa06696	HaiMa16136/HaiMa06696	2	1	HaiMa16136	1	HaiMa06696
MF	GO:0030414	peptidase inhibitor activity	5/743	56/9704	0.429474044626011	0.973794901391579	HaiMa11232/HaiMa09533/HaiMa02743/HaiMa05854/HaiMa12823	HaiMa11232/HaiMa09533/HaiMa02743/HaiMa05854/HaiMa12823	5	3	HaiMa11232/HaiMa09533/HaiMa02743	2	HaiMa05854/HaiMa12823
MF	GO:0061134	peptidase regulator activity	5/743	56/9704	0.429474044626011	0.973794901391579	HaiMa11232/HaiMa09533/HaiMa02743/HaiMa05854/HaiMa12823	HaiMa11232/HaiMa09533/HaiMa02743/HaiMa05854/HaiMa12823	5	3	HaiMa11232/HaiMa09533/HaiMa02743	2	HaiMa05854/HaiMa12823
MF	GO:0003743	translation initiation factor activity	2/743	19/9704	0.433175274275639	0.973794901391579	HaiMa13031/HaiMa24155	HaiMa13031/HaiMa24155	2	0		2	HaiMa13031/HaiMa24155
MF	GO:0016747	transferase activity, transferring acyl groups other than amino-acyl groups	3/743	32/9704	0.44810936958854	0.973794901391579	HaiMa03265/HaiMa01383/HaiMa18276	HaiMa03265/HaiMa01383/HaiMa18276	3	0		3	HaiMa03265/HaiMa01383/HaiMa18276
MF	GO:0005088	Ras guanyl-nucleotide exchange factor activity	7/743	83/9704	0.452936838568818	0.973794901391579	HaiMa07597/HaiMa23064/HaiMa02329/HaiMa06804/HaiMa20334/HaiMa00874/HaiMa23087	HaiMa07597/HaiMa23064/HaiMa02329/HaiMa06804/HaiMa20334/HaiMa00874/HaiMa23087	7	7	HaiMa07597/HaiMa23064/HaiMa02329/HaiMa06804/HaiMa20334/HaiMa00874/HaiMa23087	0
MF	GO:0005089	Rho guanyl-nucleotide exchange factor activity	7/743	83/9704	0.452936838568818	0.973794901391579	HaiMa07597/HaiMa23064/HaiMa02329/HaiMa06804/HaiMa20334/HaiMa00874/HaiMa23087	HaiMa07597/HaiMa23064/HaiMa02329/HaiMa06804/HaiMa20334/HaiMa00874/HaiMa23087	7	7	HaiMa07597/HaiMa23064/HaiMa02329/HaiMa06804/HaiMa20334/HaiMa00874/HaiMa23087	0
MF	GO:0003755	peptidyl-prolyl cis-trans isomerase activity	2/743	20/9704	0.459760244518084	0.973794901391579	HaiMa06947/HaiMa01421	HaiMa06947/HaiMa01421	2	0		2	HaiMa06947/HaiMa01421
MF	GO:0016859	cis-trans isomerase activity	2/743	20/9704	0.459760244518084	0.973794901391579	HaiMa06947/HaiMa01421	HaiMa06947/HaiMa01421	2	0		2	HaiMa06947/HaiMa01421
MF	GO:0005102	signaling receptor binding	20/743	251/9704	0.46019499380472	0.973794901391579	HaiMa14223/HaiMa13304/HaiMa06844/HaiMa14337/HaiMa08499/HaiMa00989/HaiMa05639/HaiMa21526/HaiMa22625/HaiMa19040/HaiMa11455/HaiMa18927/HaiMa08465/HaiMa05281/HaiMa03807/HaiMa12582/HaiMa11517/HaiMa13932/HaiMa12531/HaiMa20373	HaiMa14223/HaiMa13304/HaiMa06844/HaiMa14337/HaiMa08499/HaiMa00989/HaiMa05639/HaiMa21526/HaiMa22625/HaiMa19040/HaiMa11455/HaiMa18927/HaiMa08465/HaiMa05281/HaiMa03807/HaiMa12582/HaiMa11517/HaiMa13932/HaiMa12531/HaiMa20373	20	13	HaiMa14337/HaiMa08499/HaiMa21526/HaiMa22625/HaiMa11455/HaiMa18927/HaiMa05281/HaiMa03807/HaiMa12582/HaiMa11517/HaiMa13932/HaiMa12531/HaiMa20373	7	HaiMa14223/HaiMa13304/HaiMa06844/HaiMa00989/HaiMa05639/HaiMa19040/HaiMa08465
MF	GO:0016462	pyrophosphatase activity	38/743	484/9704	0.460304928786342	0.973794901391579	HaiMa06277/HaiMa11163/HaiMa11499/HaiMa21881/HaiMa04092/HaiMa20121/HaiMa09353/HaiMa17093/HaiMa06604/HaiMa04093/HaiMa10217/HaiMa18250/HaiMa15133/HaiMa23354/HaiMa00510/HaiMa09613/HaiMa06778/HaiMa23195/HaiMa00383/HaiMa12460/HaiMa02863/HaiMa13134/HaiMa15414/HaiMa20473/HaiMa20582/HaiMa22035/HaiMa20839/HaiMa09464/HaiMa20581/HaiMa08318/HaiMa23356/HaiMa09804/HaiMa19699/HaiMa18742/HaiMa21494/HaiMa05625/Hai…	HaiMa06277/HaiMa11163/HaiMa11499/HaiMa21881/HaiMa04092/HaiMa20121/HaiMa09353/HaiMa17093/HaiMa06604/HaiMa04093/HaiMa10217/HaiMa18250/HaiMa15133/HaiMa23354/HaiMa00510/HaiMa09613/HaiMa06778/HaiMa23195/HaiMa00383/HaiMa12460/HaiMa02863/HaiMa13134/HaiMa15414/HaiMa20473/HaiMa20582/HaiMa22035/HaiMa20839/HaiMa09464/HaiMa20581/HaiMa08318/HaiMa23356/HaiMa09804/HaiMa19699/HaiMa18742/HaiMa21494/HaiMa05625/Hai…	38	19	HaiMa11499/HaiMa17093/HaiMa06604/HaiMa18250/HaiMa15133/HaiMa09613/HaiMa06778/HaiMa23195/HaiMa15414/HaiMa20473/HaiMa20839/HaiMa20581/HaiMa08318/HaiMa23356/HaiMa09804/HaiMa19699/HaiMa18742/HaiMa05625/HaiMa11453	19	HaiMa06277/HaiMa11163/HaiMa21881/HaiMa04092/HaiMa20121/HaiMa09353/HaiMa04093/HaiMa10217/HaiMa23354/HaiMa00510/HaiMa00383/HaiMa12460/HaiMa02863/HaiMa13134/HaiMa20582/HaiMa22035/HaiMa09464/HaiMa21494/HaiMa01816
MF	GO:0008233	peptidase activity	29/743	368/9704	0.463868876648554	0.973794901391579	HaiMa10703/HaiMa21474/HaiMa21323/HaiMa18031/HaiMa05391/HaiMa07885/HaiMa00022/HaiMa15383/HaiMa16749/HaiMa05632/HaiMa23633/HaiMa02427/HaiMa19008/HaiMa15567/HaiMa14082/HaiMa14818/HaiMa10163/HaiMa02415/HaiMa23044/HaiMa20286/HaiMa14186/HaiMa17036/HaiMa10651/HaiMa02612/HaiMa24405/HaiMa06685/HaiMa07058/HaiMa16867/HaiMa16656	HaiMa10703/HaiMa21474/HaiMa21323/HaiMa18031/HaiMa05391/HaiMa07885/HaiMa00022/HaiMa15383/HaiMa16749/HaiMa05632/HaiMa23633/HaiMa02427/HaiMa19008/HaiMa15567/HaiMa14082/HaiMa14818/HaiMa10163/HaiMa02415/HaiMa23044/HaiMa20286/HaiMa14186/HaiMa17036/HaiMa10651/HaiMa02612/HaiMa24405/HaiMa06685/HaiMa07058/HaiMa16867/HaiMa16656	29	20	HaiMa10703/HaiMa21474/HaiMa05391/HaiMa07885/HaiMa15383/HaiMa19008/HaiMa15567/HaiMa14082/HaiMa14818/HaiMa10163/HaiMa02415/HaiMa23044/HaiMa20286/HaiMa14186/HaiMa10651/HaiMa02612/HaiMa24405/HaiMa07058/HaiMa16867/HaiMa16656	9	HaiMa21323/HaiMa18031/HaiMa00022/HaiMa16749/HaiMa05632/HaiMa23633/HaiMa02427/HaiMa17036/HaiMa06685
MF	GO:0017048	Rho GTPase binding	8/743	97/9704	0.467380763890829	0.973794901391579	HaiMa07597/HaiMa23064/HaiMa02329/HaiMa06804/HaiMa20334/HaiMa00874/HaiMa23087/HaiMa01531	HaiMa07597/HaiMa23064/HaiMa02329/HaiMa06804/HaiMa20334/HaiMa00874/HaiMa23087/HaiMa01531	8	7	HaiMa07597/HaiMa23064/HaiMa02329/HaiMa06804/HaiMa20334/HaiMa00874/HaiMa23087	1	HaiMa01531
MF	GO:0016818	hydrolase activity, acting on acid anhydrides, in phosphorus-containing anhydrides	38/743	486/9704	0.471000962705909	0.973794901391579	HaiMa06277/HaiMa11163/HaiMa11499/HaiMa21881/HaiMa04092/HaiMa20121/HaiMa09353/HaiMa17093/HaiMa06604/HaiMa04093/HaiMa10217/HaiMa18250/HaiMa15133/HaiMa23354/HaiMa00510/HaiMa09613/HaiMa06778/HaiMa23195/HaiMa00383/HaiMa12460/HaiMa02863/HaiMa13134/HaiMa15414/HaiMa20473/HaiMa20582/HaiMa22035/HaiMa20839/HaiMa09464/HaiMa20581/HaiMa08318/HaiMa23356/HaiMa09804/HaiMa19699/HaiMa18742/HaiMa21494/HaiMa05625/Hai…	HaiMa06277/HaiMa11163/HaiMa11499/HaiMa21881/HaiMa04092/HaiMa20121/HaiMa09353/HaiMa17093/HaiMa06604/HaiMa04093/HaiMa10217/HaiMa18250/HaiMa15133/HaiMa23354/HaiMa00510/HaiMa09613/HaiMa06778/HaiMa23195/HaiMa00383/HaiMa12460/HaiMa02863/HaiMa13134/HaiMa15414/HaiMa20473/HaiMa20582/HaiMa22035/HaiMa20839/HaiMa09464/HaiMa20581/HaiMa08318/HaiMa23356/HaiMa09804/HaiMa19699/HaiMa18742/HaiMa21494/HaiMa05625/Hai…	38	19	HaiMa11499/HaiMa17093/HaiMa06604/HaiMa18250/HaiMa15133/HaiMa09613/HaiMa06778/HaiMa23195/HaiMa15414/HaiMa20473/HaiMa20839/HaiMa20581/HaiMa08318/HaiMa23356/HaiMa09804/HaiMa19699/HaiMa18742/HaiMa05625/HaiMa11453	19	HaiMa06277/HaiMa11163/HaiMa21881/HaiMa04092/HaiMa20121/HaiMa09353/HaiMa04093/HaiMa10217/HaiMa23354/HaiMa00510/HaiMa00383/HaiMa12460/HaiMa02863/HaiMa13134/HaiMa20582/HaiMa22035/HaiMa09464/HaiMa21494/HaiMa01816
MF	GO:0140101	catalytic activity, acting on a tRNA	5/743	59/9704	0.475350762105259	0.973794901391579	HaiMa06557/HaiMa12881/HaiMa17547/HaiMa04994/HaiMa06837	HaiMa06557/HaiMa12881/HaiMa17547/HaiMa04994/HaiMa06837	5	0		5	HaiMa06557/HaiMa12881/HaiMa17547/HaiMa04994/HaiMa06837
MF	GO:0005539	glycosaminoglycan binding	2/743	21/9704	0.485603131198032	0.973794901391579	HaiMa18000/HaiMa06383	HaiMa18000/HaiMa06383	2	1	HaiMa18000	1	HaiMa06383
MF	GO:0008757	S-adenosylmethionine-dependent methyltransferase activity	2/743	21/9704	0.485603131198032	0.973794901391579	HaiMa12458/HaiMa01005	HaiMa12458/HaiMa01005	2	0		2	HaiMa12458/HaiMa01005
MF	GO:0019199	transmembrane receptor protein kinase activity	2/743	21/9704	0.485603131198032	0.973794901391579	HaiMa14692/HaiMa05511	HaiMa14692/HaiMa05511	2	2	HaiMa14692/HaiMa05511	0
MF	GO:0016817	hydrolase activity, acting on acid anhydrides	38/743	490/9704	0.492361209587664	0.973794901391579	HaiMa06277/HaiMa11163/HaiMa11499/HaiMa21881/HaiMa04092/HaiMa20121/HaiMa09353/HaiMa17093/HaiMa06604/HaiMa04093/HaiMa10217/HaiMa18250/HaiMa15133/HaiMa23354/HaiMa00510/HaiMa09613/HaiMa06778/HaiMa23195/HaiMa00383/HaiMa12460/HaiMa02863/HaiMa13134/HaiMa15414/HaiMa20473/HaiMa20582/HaiMa22035/HaiMa20839/HaiMa09464/HaiMa20581/HaiMa08318/HaiMa23356/HaiMa09804/HaiMa19699/HaiMa18742/HaiMa21494/HaiMa05625/Hai…	HaiMa06277/HaiMa11163/HaiMa11499/HaiMa21881/HaiMa04092/HaiMa20121/HaiMa09353/HaiMa17093/HaiMa06604/HaiMa04093/HaiMa10217/HaiMa18250/HaiMa15133/HaiMa23354/HaiMa00510/HaiMa09613/HaiMa06778/HaiMa23195/HaiMa00383/HaiMa12460/HaiMa02863/HaiMa13134/HaiMa15414/HaiMa20473/HaiMa20582/HaiMa22035/HaiMa20839/HaiMa09464/HaiMa20581/HaiMa08318/HaiMa23356/HaiMa09804/HaiMa19699/HaiMa18742/HaiMa21494/HaiMa05625/Hai…	38	19	HaiMa11499/HaiMa17093/HaiMa06604/HaiMa18250/HaiMa15133/HaiMa09613/HaiMa06778/HaiMa23195/HaiMa15414/HaiMa20473/HaiMa20839/HaiMa20581/HaiMa08318/HaiMa23356/HaiMa09804/HaiMa19699/HaiMa18742/HaiMa05625/HaiMa11453	19	HaiMa06277/HaiMa11163/HaiMa21881/HaiMa04092/HaiMa20121/HaiMa09353/HaiMa04093/HaiMa10217/HaiMa23354/HaiMa00510/HaiMa00383/HaiMa12460/HaiMa02863/HaiMa13134/HaiMa20582/HaiMa22035/HaiMa09464/HaiMa21494/HaiMa01816
MF	GO:0031406	carboxylic acid binding	2/743	22/9704	0.510661630353944	0.973794901391579	HaiMa18000/HaiMa06383	HaiMa18000/HaiMa06383	2	1	HaiMa18000	1	HaiMa06383
MF	GO:0043177	organic acid binding	2/743	22/9704	0.510661630353944	0.973794901391579	HaiMa18000/HaiMa06383	HaiMa18000/HaiMa06383	2	1	HaiMa18000	1	HaiMa06383
MF	GO:0008081	phosphoric diester hydrolase activity	5/743	62/9704	0.519957009444576	0.973794901391579	HaiMa09183/HaiMa09416/HaiMa08217/HaiMa19382/HaiMa06440	HaiMa09183/HaiMa09416/HaiMa08217/HaiMa19382/HaiMa06440	5	3	HaiMa09183/HaiMa09416/HaiMa08217	2	HaiMa19382/HaiMa06440
MF	GO:0140098	catalytic activity, acting on RNA	9/743	117/9704	0.544649994910329	0.973794901391579	HaiMa06557/HaiMa12881/HaiMa17547/HaiMa13462/HaiMa04994/HaiMa06837/HaiMa00563/HaiMa24441/HaiMa18278	HaiMa06557/HaiMa12881/HaiMa17547/HaiMa13462/HaiMa04994/HaiMa06837/HaiMa00563/HaiMa24441/HaiMa18278	9	1	HaiMa18278	8	HaiMa06557/HaiMa12881/HaiMa17547/HaiMa13462/HaiMa04994/HaiMa06837/HaiMa00563/HaiMa24441
MF	GO:0004190	aspartic-type endopeptidase activity	1/743	10/9704	0.549297677824151	0.973794901391579	HaiMa00022	HaiMa00022	1	0		1	HaiMa00022
MF	GO:0061630	ubiquitin protein ligase activity	1/743	10/9704	0.549297677824151	0.973794901391579	HaiMa18317	HaiMa18317	1	0		1	HaiMa18317
MF	GO:0061659	ubiquitin-like protein ligase activity	1/743	10/9704	0.549297677824151	0.973794901391579	HaiMa18317	HaiMa18317	1	0		1	HaiMa18317
MF	GO:0070001	aspartic-type peptidase activity	1/743	10/9704	0.549297677824151	0.973794901391579	HaiMa00022	HaiMa00022	1	0		1	HaiMa00022
MF	GO:0098772	molecular function regulator	36/743	479/9704	0.57356096169371	0.973794901391579	HaiMa14223/HaiMa07597/HaiMa09158/HaiMa20282/HaiMa13304/HaiMa06844/HaiMa11255/HaiMa08499/HaiMa00989/HaiMa05639/HaiMa21526/HaiMa22787/HaiMa22625/HaiMa14401/HaiMa23064/HaiMa19040/HaiMa11455/HaiMa18927/HaiMa11232/HaiMa09533/HaiMa08465/HaiMa02743/HaiMa02329/HaiMa06804/HaiMa12582/HaiMa05854/HaiMa20334/HaiMa11517/HaiMa00874/HaiMa23087/HaiMa22008/HaiMa13932/HaiMa02212/HaiMa06784/HaiMa12531/HaiMa12823	HaiMa14223/HaiMa07597/HaiMa09158/HaiMa20282/HaiMa13304/HaiMa06844/HaiMa11255/HaiMa08499/HaiMa00989/HaiMa05639/HaiMa21526/HaiMa22787/HaiMa22625/HaiMa14401/HaiMa23064/HaiMa19040/HaiMa11455/HaiMa18927/HaiMa11232/HaiMa09533/HaiMa08465/HaiMa02743/HaiMa02329/HaiMa06804/HaiMa12582/HaiMa05854/HaiMa20334/HaiMa11517/HaiMa00874/HaiMa23087/HaiMa22008/HaiMa13932/HaiMa02212/HaiMa06784/HaiMa12531/HaiMa12823	36	24	HaiMa07597/HaiMa20282/HaiMa11255/HaiMa08499/HaiMa21526/HaiMa22787/HaiMa22625/HaiMa14401/HaiMa23064/HaiMa11455/HaiMa18927/HaiMa11232/HaiMa09533/HaiMa02743/HaiMa02329/HaiMa06804/HaiMa12582/HaiMa20334/HaiMa11517/HaiMa00874/HaiMa23087/HaiMa22008/HaiMa13932/HaiMa12531	12	HaiMa14223/HaiMa09158/HaiMa13304/HaiMa06844/HaiMa00989/HaiMa05639/HaiMa19040/HaiMa08465/HaiMa05854/HaiMa02212/HaiMa06784/HaiMa12823
MF	GO:0004867	serine-type endopeptidase inhibitor activity	2/743	25/9704	0.58086160062867	0.973794901391579	HaiMa02743/HaiMa05854	HaiMa02743/HaiMa05854	2	1	HaiMa02743	1	HaiMa05854
MF	GO:0016641	oxidoreductase activity, acting on the CH-NH2 group of donors, oxygen as acceptor	1/743	11/9704	0.583841913988444	0.973794901391579	HaiMa23100	HaiMa23100	1	0		1	HaiMa23100
MF	GO:0016765	transferase activity, transferring alkyl or aryl (other than methyl) groups	1/743	11/9704	0.583841913988444	0.973794901391579	HaiMa19766	HaiMa19766	1	0		1	HaiMa19766
MF	GO:1901682	sulfur compound transmembrane transporter activity	1/743	11/9704	0.583841913988444	0.973794901391579	HaiMa06940	HaiMa06940	1	1	HaiMa06940	0
MF	GO:0005261	cation channel activity	4/743	54/9704	0.601501622679303	0.973794901391579	HaiMa16136/HaiMa06696/HaiMa22943/HaiMa05747	HaiMa16136/HaiMa06696/HaiMa22943/HaiMa05747	4	1	HaiMa16136	3	HaiMa06696/HaiMa22943/HaiMa05747
MF	GO:0017016	Ras GTPase binding	8/743	109/9704	0.602326086377082	0.973794901391579	HaiMa07597/HaiMa23064/HaiMa02329/HaiMa06804/HaiMa20334/HaiMa00874/HaiMa23087/HaiMa01531	HaiMa07597/HaiMa23064/HaiMa02329/HaiMa06804/HaiMa20334/HaiMa00874/HaiMa23087/HaiMa01531	8	7	HaiMa07597/HaiMa23064/HaiMa02329/HaiMa06804/HaiMa20334/HaiMa00874/HaiMa23087	1	HaiMa01531
MF	GO:0031267	small GTPase binding	8/743	109/9704	0.602326086377082	0.973794901391579	HaiMa07597/HaiMa23064/HaiMa02329/HaiMa06804/HaiMa20334/HaiMa00874/HaiMa23087/HaiMa01531	HaiMa07597/HaiMa23064/HaiMa02329/HaiMa06804/HaiMa20334/HaiMa00874/HaiMa23087/HaiMa01531	8	7	HaiMa07597/HaiMa23064/HaiMa02329/HaiMa06804/HaiMa20334/HaiMa00874/HaiMa23087	1	HaiMa01531
MF	GO:0016829	lyase activity	5/743	68/9704	0.6037579685023	0.973794901391579	HaiMa04721/HaiMa07528/HaiMa18455/HaiMa13273/HaiMa08329	HaiMa04721/HaiMa07528/HaiMa18455/HaiMa13273/HaiMa08329	5	5	HaiMa04721/HaiMa07528/HaiMa18455/HaiMa13273/HaiMa08329	0
MF	GO:0009982	pseudouridine synthase activity	1/743	12/9704	0.615741785845102	0.973794901391579	HaiMa05423	HaiMa05423	1	0		1	HaiMa05423
MF	GO:0015298	solute:cation antiporter activity	1/743	12/9704	0.615741785845102	0.973794901391579	HaiMa13615	HaiMa13615	1	1	HaiMa13615	0
MF	GO:0015299	solute:proton antiporter activity	1/743	12/9704	0.615741785845102	0.973794901391579	HaiMa13615	HaiMa13615	1	1	HaiMa13615	0
MF	GO:0016638	oxidoreductase activity, acting on the CH-NH2 group of donors	1/743	12/9704	0.615741785845102	0.973794901391579	HaiMa23100	HaiMa23100	1	0		1	HaiMa23100
MF	GO:0050661	NADP binding	1/743	12/9704	0.615741785845102	0.973794901391579	HaiMa23344	HaiMa23344	1	1	HaiMa23344	0
MF	GO:0005230	extracellular ligand-gated ion channel activity	7/743	97/9704	0.620687597648591	0.973794901391579	HaiMa14232/HaiMa09984/HaiMa14231/HaiMa21493/HaiMa09797/HaiMa24292/HaiMa22980	HaiMa14232/HaiMa09984/HaiMa14231/HaiMa21493/HaiMa09797/HaiMa24292/HaiMa22980	7	6	HaiMa14232/HaiMa09984/HaiMa14231/HaiMa09797/HaiMa24292/HaiMa22980	1	HaiMa21493
MF	GO:0017111	nucleoside-triphosphatase activity	35/743	475/9704	0.621855185488144	0.973794901391579	HaiMa06277/HaiMa11163/HaiMa11499/HaiMa04092/HaiMa20121/HaiMa09353/HaiMa17093/HaiMa06604/HaiMa04093/HaiMa10217/HaiMa18250/HaiMa15133/HaiMa00510/HaiMa09613/HaiMa06778/HaiMa23195/HaiMa00383/HaiMa12460/HaiMa02863/HaiMa13134/HaiMa15414/HaiMa20473/HaiMa22035/HaiMa20839/HaiMa09464/HaiMa20581/HaiMa08318/HaiMa23356/HaiMa09804/HaiMa19699/HaiMa18742/HaiMa21494/HaiMa05625/HaiMa01816/HaiMa11453	HaiMa06277/HaiMa11163/HaiMa11499/HaiMa04092/HaiMa20121/HaiMa09353/HaiMa17093/HaiMa06604/HaiMa04093/HaiMa10217/HaiMa18250/HaiMa15133/HaiMa00510/HaiMa09613/HaiMa06778/HaiMa23195/HaiMa00383/HaiMa12460/HaiMa02863/HaiMa13134/HaiMa15414/HaiMa20473/HaiMa22035/HaiMa20839/HaiMa09464/HaiMa20581/HaiMa08318/HaiMa23356/HaiMa09804/HaiMa19699/HaiMa18742/HaiMa21494/HaiMa05625/HaiMa01816/HaiMa11453	35	19	HaiMa11499/HaiMa17093/HaiMa06604/HaiMa18250/HaiMa15133/HaiMa09613/HaiMa06778/HaiMa23195/HaiMa15414/HaiMa20473/HaiMa20839/HaiMa20581/HaiMa08318/HaiMa23356/HaiMa09804/HaiMa19699/HaiMa18742/HaiMa05625/HaiMa11453	16	HaiMa06277/HaiMa11163/HaiMa04092/HaiMa20121/HaiMa09353/HaiMa04093/HaiMa10217/HaiMa00510/HaiMa00383/HaiMa12460/HaiMa02863/HaiMa13134/HaiMa22035/HaiMa09464/HaiMa21494/HaiMa01816
MF	GO:0004620	phospholipase activity	2/743	28/9704	0.643368523953447	0.973794901391579	HaiMa09416/HaiMa08217	HaiMa09416/HaiMa08217	2	2	HaiMa09416/HaiMa08217	0
MF	GO:0005085	guanyl-nucleotide exchange factor activity	9/743	127/9704	0.644784270182736	0.973794901391579	HaiMa07597/HaiMa20282/HaiMa11255/HaiMa23064/HaiMa02329/HaiMa06804/HaiMa20334/HaiMa00874/HaiMa23087	HaiMa07597/HaiMa20282/HaiMa11255/HaiMa23064/HaiMa02329/HaiMa06804/HaiMa20334/HaiMa00874/HaiMa23087	9	9	HaiMa07597/HaiMa20282/HaiMa11255/HaiMa23064/HaiMa02329/HaiMa06804/HaiMa20334/HaiMa00874/HaiMa23087	0
MF	GO:0022843	voltage-gated cation channel activity	1/743	13/9704	0.645199467759783	0.973794901391579	HaiMa05747	HaiMa05747	1	0		1	HaiMa05747
MF	GO:0008237	metallopeptidase activity	8/743	115/9704	0.662918602252602	0.973794901391579	HaiMa07885/HaiMa05632/HaiMa19008/HaiMa10163/HaiMa17036/HaiMa02612/HaiMa06685/HaiMa07058	HaiMa07885/HaiMa05632/HaiMa19008/HaiMa10163/HaiMa17036/HaiMa02612/HaiMa06685/HaiMa07058	8	5	HaiMa07885/HaiMa19008/HaiMa10163/HaiMa02612/HaiMa07058	3	HaiMa05632/HaiMa17036/HaiMa06685
MF	GO:0015318	inorganic molecular entity transmembrane transporter activity	29/743	404/9704	0.671926231083067	0.973794901391579	HaiMa10291/HaiMa16136/HaiMa13615/HaiMa15534/HaiMa11889/HaiMa14232/HaiMa09984/HaiMa21183/HaiMa12673/HaiMa14231/HaiMa06503/HaiMa21493/HaiMa09797/HaiMa24292/HaiMa06940/HaiMa05338/HaiMa14652/HaiMa08194/HaiMa01614/HaiMa22980/HaiMa20331/HaiMa06696/HaiMa16330/HaiMa22943/HaiMa07197/HaiMa00469/HaiMa05623/HaiMa05747/HaiMa19731	HaiMa10291/HaiMa16136/HaiMa13615/HaiMa15534/HaiMa11889/HaiMa14232/HaiMa09984/HaiMa21183/HaiMa12673/HaiMa14231/HaiMa06503/HaiMa21493/HaiMa09797/HaiMa24292/HaiMa06940/HaiMa05338/HaiMa14652/HaiMa08194/HaiMa01614/HaiMa22980/HaiMa20331/HaiMa06696/HaiMa16330/HaiMa22943/HaiMa07197/HaiMa00469/HaiMa05623/HaiMa05747/HaiMa19731	29	16	HaiMa16136/HaiMa13615/HaiMa15534/HaiMa11889/HaiMa14232/HaiMa09984/HaiMa21183/HaiMa12673/HaiMa14231/HaiMa09797/HaiMa24292/HaiMa06940/HaiMa14652/HaiMa22980/HaiMa00469/HaiMa05623	13	HaiMa10291/HaiMa06503/HaiMa21493/HaiMa05338/HaiMa08194/HaiMa01614/HaiMa20331/HaiMa06696/HaiMa16330/HaiMa22943/HaiMa07197/HaiMa05747/HaiMa19731
MF	GO:0015276	ligand-gated ion channel activity	7/743	102/9704	0.673310067632727	0.973794901391579	HaiMa14232/HaiMa09984/HaiMa14231/HaiMa21493/HaiMa09797/HaiMa24292/HaiMa22980	HaiMa14232/HaiMa09984/HaiMa14231/HaiMa21493/HaiMa09797/HaiMa24292/HaiMa22980	7	6	HaiMa14232/HaiMa09984/HaiMa14231/HaiMa09797/HaiMa24292/HaiMa22980	1	HaiMa21493
MF	GO:0022834	ligand-gated channel activity	7/743	102/9704	0.673310067632727	0.973794901391579	HaiMa14232/HaiMa09984/HaiMa14231/HaiMa21493/HaiMa09797/HaiMa24292/HaiMa22980	HaiMa14232/HaiMa09984/HaiMa14231/HaiMa21493/HaiMa09797/HaiMa24292/HaiMa22980	7	6	HaiMa14232/HaiMa09984/HaiMa14231/HaiMa09797/HaiMa24292/HaiMa22980	1	HaiMa21493
MF	GO:0015399	primary active transmembrane transporter activity	3/743	45/9704	0.680467036628148	0.973794901391579	HaiMa13134/HaiMa20839/HaiMa11453	HaiMa13134/HaiMa20839/HaiMa11453	3	2	HaiMa20839/HaiMa11453	1	HaiMa13134
MF	GO:0015405	P-P-bond-hydrolysis-driven transmembrane transporter activity	3/743	45/9704	0.680467036628148	0.973794901391579	HaiMa13134/HaiMa20839/HaiMa11453	HaiMa13134/HaiMa20839/HaiMa11453	3	2	HaiMa20839/HaiMa11453	1	HaiMa13134
MF	GO:0042626	ATPase activity, coupled to transmembrane movement of substances	3/743	45/9704	0.680467036628148	0.973794901391579	HaiMa13134/HaiMa20839/HaiMa11453	HaiMa13134/HaiMa20839/HaiMa11453	3	2	HaiMa20839/HaiMa11453	1	HaiMa13134
MF	GO:0043492	ATPase activity, coupled to movement of substances	3/743	45/9704	0.680467036628148	0.973794901391579	HaiMa13134/HaiMa20839/HaiMa11453	HaiMa13134/HaiMa20839/HaiMa11453	3	2	HaiMa20839/HaiMa11453	1	HaiMa13134
MF	GO:0004519	endonuclease activity	2/743	30/9704	0.680798383471393	0.973794901391579	HaiMa18317/HaiMa18278	HaiMa18317/HaiMa18278	2	1	HaiMa18278	1	HaiMa18317
MF	GO:0022836	gated channel activity	9/743	131/9704	0.681199982963111	0.973794901391579	HaiMa14232/HaiMa09984/HaiMa14231/HaiMa21493/HaiMa09797/HaiMa24292/HaiMa22980/HaiMa22943/HaiMa05747	HaiMa14232/HaiMa09984/HaiMa14231/HaiMa21493/HaiMa09797/HaiMa24292/HaiMa22980/HaiMa22943/HaiMa05747	9	6	HaiMa14232/HaiMa09984/HaiMa14231/HaiMa09797/HaiMa24292/HaiMa22980	3	HaiMa21493/HaiMa22943/HaiMa05747
MF	GO:0022839	ion gated channel activity	9/743	131/9704	0.681199982963111	0.973794901391579	HaiMa14232/HaiMa09984/HaiMa14231/HaiMa21493/HaiMa09797/HaiMa24292/HaiMa22980/HaiMa22943/HaiMa05747	HaiMa14232/HaiMa09984/HaiMa14231/HaiMa21493/HaiMa09797/HaiMa24292/HaiMa22980/HaiMa22943/HaiMa05747	9	6	HaiMa14232/HaiMa09984/HaiMa14231/HaiMa09797/HaiMa24292/HaiMa22980	3	HaiMa21493/HaiMa22943/HaiMa05747
MF	GO:0046983	protein dimerization activity	17/743	244/9704	0.694304574175667	0.973794901391579	HaiMa07093/HaiMa01962/HaiMa23420/HaiMa07717/HaiMa06568/HaiMa13703/HaiMa01668/HaiMa20246/HaiMa19189/HaiMa07486/HaiMa21152/HaiMa02246/HaiMa07862/HaiMa08427/novel.81/HaiMa10234/HaiMa11182	HaiMa07093/HaiMa01962/HaiMa23420/HaiMa07717/HaiMa06568/HaiMa13703/HaiMa01668/HaiMa20246/HaiMa19189/HaiMa07486/HaiMa21152/HaiMa02246/HaiMa07862/HaiMa08427/-/HaiMa10234/HaiMa11182	17	13	HaiMa07093/HaiMa01962/HaiMa07717/HaiMa06568/HaiMa01668/HaiMa20246/HaiMa19189/HaiMa21152/HaiMa02246/HaiMa07862/HaiMa08427/novel.81/HaiMa10234	4	HaiMa23420/HaiMa13703/HaiMa07486/HaiMa11182
MF	GO:0005262	calcium channel activity	1/743	15/9704	0.697520946911181	0.973794901391579	HaiMa05747	HaiMa05747	1	0		1	HaiMa05747
MF	GO:0008135	translation factor activity, RNA binding	2/743	31/9704	0.698277209244566	0.973794901391579	HaiMa13031/HaiMa24155	HaiMa13031/HaiMa24155	2	0		2	HaiMa13031/HaiMa24155
MF	GO:0016298	lipase activity	2/743	31/9704	0.698277209244566	0.973794901391579	HaiMa09416/HaiMa08217	HaiMa09416/HaiMa08217	2	2	HaiMa09416/HaiMa08217	0
MF	GO:0004857	enzyme inhibitor activity	5/743	76/9704	0.701288770532692	0.973794901391579	HaiMa11232/HaiMa09533/HaiMa02743/HaiMa05854/HaiMa12823	HaiMa11232/HaiMa09533/HaiMa02743/HaiMa05854/HaiMa12823	5	3	HaiMa11232/HaiMa09533/HaiMa02743	2	HaiMa05854/HaiMa12823
MF	GO:0016788	hydrolase activity, acting on ester bonds	20/743	288/9704	0.710024446570602	0.973794901391579	HaiMa06557/HaiMa13077/HaiMa20859/HaiMa00793/HaiMa09183/HaiMa19427/HaiMa09416/HaiMa16311/HaiMa23841/HaiMa15085/HaiMa08131/HaiMa13265/HaiMa18317/HaiMa12189/HaiMa04394/HaiMa08217/HaiMa19382/HaiMa18278/HaiMa06440/HaiMa24410	HaiMa06557/HaiMa13077/HaiMa20859/HaiMa00793/HaiMa09183/HaiMa19427/HaiMa09416/HaiMa16311/HaiMa23841/HaiMa15085/HaiMa08131/HaiMa13265/HaiMa18317/HaiMa12189/HaiMa04394/HaiMa08217/HaiMa19382/HaiMa18278/HaiMa06440/HaiMa24410	20	11	HaiMa13077/HaiMa20859/HaiMa00793/HaiMa09183/HaiMa19427/HaiMa09416/HaiMa08131/HaiMa13265/HaiMa04394/HaiMa08217/HaiMa18278	9	HaiMa06557/HaiMa16311/HaiMa23841/HaiMa15085/HaiMa18317/HaiMa12189/HaiMa19382/HaiMa06440/HaiMa24410
MF	GO:0003690	double-stranded DNA binding	1/743	16/9704	0.720716522971146	0.973794901391579	HaiMa21537	HaiMa21537	1	1	HaiMa21537	0
MF	GO:0008289	lipid binding	7/743	107/9704	0.72114568686794	0.973794901391579	HaiMa23506/HaiMa24306/HaiMa21899/HaiMa14974/HaiMa20948/HaiMa14876/HaiMa10521	HaiMa23506/HaiMa24306/HaiMa21899/HaiMa14974/HaiMa20948/HaiMa14876/HaiMa10521	7	5	HaiMa23506/HaiMa24306/HaiMa21899/HaiMa14876/HaiMa10521	2	HaiMa14974/HaiMa20948
MF	GO:0015075	ion transmembrane transporter activity	31/743	444/9704	0.733877670280608	0.973794901391579	HaiMa10291/HaiMa16136/HaiMa13615/HaiMa15534/HaiMa11889/HaiMa14232/HaiMa21291/HaiMa09984/HaiMa21183/HaiMa12673/HaiMa14231/HaiMa15049/HaiMa06503/HaiMa21493/HaiMa09797/HaiMa24292/HaiMa06940/HaiMa05338/HaiMa14652/HaiMa08194/HaiMa01614/HaiMa22980/HaiMa20331/HaiMa06696/HaiMa16330/HaiMa22943/HaiMa07197/HaiMa00469/HaiMa05623/HaiMa05747/HaiMa19731	HaiMa10291/HaiMa16136/HaiMa13615/HaiMa15534/HaiMa11889/HaiMa14232/HaiMa21291/HaiMa09984/HaiMa21183/HaiMa12673/HaiMa14231/HaiMa15049/HaiMa06503/HaiMa21493/HaiMa09797/HaiMa24292/HaiMa06940/HaiMa05338/HaiMa14652/HaiMa08194/HaiMa01614/HaiMa22980/HaiMa20331/HaiMa06696/HaiMa16330/HaiMa22943/HaiMa07197/HaiMa00469/HaiMa05623/HaiMa05747/HaiMa19731	31	17	HaiMa16136/HaiMa13615/HaiMa15534/HaiMa11889/HaiMa14232/HaiMa09984/HaiMa21183/HaiMa12673/HaiMa14231/HaiMa15049/HaiMa09797/HaiMa24292/HaiMa06940/HaiMa14652/HaiMa22980/HaiMa00469/HaiMa05623	14	HaiMa10291/HaiMa21291/HaiMa06503/HaiMa21493/HaiMa05338/HaiMa08194/HaiMa01614/HaiMa20331/HaiMa06696/HaiMa16330/HaiMa22943/HaiMa07197/HaiMa05747/HaiMa19731
MF	GO:0004553	hydrolase activity, hydrolyzing O-glycosyl compounds	3/743	49/9704	0.735424089727178	0.973794901391579	HaiMa14096/HaiMa06866/HaiMa16641	HaiMa14096/HaiMa06866/HaiMa16641	3	2	HaiMa14096/HaiMa06866	1	HaiMa16641
MF	GO:0015297	antiporter activity	1/743	17/9704	0.74213555924617	0.973794901391579	HaiMa13615	HaiMa13615	1	1	HaiMa13615	0
MF	GO:0003779	actin binding	5/743	80/9704	0.743322451037949	0.973794901391579	HaiMa15459/HaiMa24216/HaiMa00194/HaiMa05838/HaiMa01531	HaiMa15459/HaiMa24216/HaiMa00194/HaiMa05838/HaiMa01531	5	4	HaiMa15459/HaiMa24216/HaiMa00194/HaiMa05838	1	HaiMa01531
MF	GO:0008047	enzyme activator activity	4/743	65/9704	0.743755855010967	0.973794901391579	HaiMa09158/HaiMa14401/HaiMa22008/HaiMa06784	HaiMa09158/HaiMa14401/HaiMa22008/HaiMa06784	4	2	HaiMa14401/HaiMa22008	2	HaiMa09158/HaiMa06784
MF	GO:0051020	GTPase binding	10/743	153/9704	0.743936789095507	0.973794901391579	HaiMa07597/HaiMa20282/HaiMa11255/HaiMa23064/HaiMa02329/HaiMa06804/HaiMa20334/HaiMa00874/HaiMa23087/HaiMa01531	HaiMa07597/HaiMa20282/HaiMa11255/HaiMa23064/HaiMa02329/HaiMa06804/HaiMa20334/HaiMa00874/HaiMa23087/HaiMa01531	10	9	HaiMa07597/HaiMa20282/HaiMa11255/HaiMa23064/HaiMa02329/HaiMa06804/HaiMa20334/HaiMa00874/HaiMa23087	1	HaiMa01531
MF	GO:0016887	ATPase activity	5/743	82/9704	0.762637459561617	0.973794901391579	HaiMa12460/HaiMa13134/HaiMa22035/HaiMa20839/HaiMa11453	HaiMa12460/HaiMa13134/HaiMa22035/HaiMa20839/HaiMa11453	5	2	HaiMa20839/HaiMa11453	3	HaiMa12460/HaiMa13134/HaiMa22035
MF	GO:0008194	UDP-glycosyltransferase activity	2/743	36/9704	0.77407931489736	0.973794901391579	HaiMa14216/HaiMa23357	HaiMa14216/HaiMa23357	2	1	HaiMa23357	1	HaiMa14216
MF	GO:0030695	GTPase regulator activity	4/743	68/9704	0.775028890829832	0.973794901391579	HaiMa09158/HaiMa22787/HaiMa14401/HaiMa22008	HaiMa09158/HaiMa22787/HaiMa14401/HaiMa22008	4	3	HaiMa22787/HaiMa14401/HaiMa22008	1	HaiMa09158
MF	GO:0001067	regulatory region nucleic acid binding	1/743	19/9704	0.78017721066119	0.973794901391579	HaiMa21537	HaiMa21537	1	1	HaiMa21537	0
MF	GO:0004601	peroxidase activity	1/743	19/9704	0.78017721066119	0.973794901391579	HaiMa19489	HaiMa19489	1	1	HaiMa19489	0
MF	GO:0005267	potassium channel activity	1/743	19/9704	0.78017721066119	0.973794901391579	HaiMa22943	HaiMa22943	1	0		1	HaiMa22943
MF	GO:0005507	copper ion binding	1/743	19/9704	0.78017721066119	0.973794901391579	HaiMa23100	HaiMa23100	1	0		1	HaiMa23100
MF	GO:0008375	acetylglucosaminyltransferase activity	1/743	19/9704	0.78017721066119	0.973794901391579	HaiMa23357	HaiMa23357	1	1	HaiMa23357	0
MF	GO:0015079	potassium ion transmembrane transporter activity	1/743	19/9704	0.78017721066119	0.973794901391579	HaiMa22943	HaiMa22943	1	0		1	HaiMa22943
MF	GO:0015085	calcium ion transmembrane transporter activity	1/743	19/9704	0.78017721066119	0.973794901391579	HaiMa05747	HaiMa05747	1	0		1	HaiMa05747
MF	GO:0016410	N-acyltransferase activity	1/743	19/9704	0.78017721066119	0.973794901391579	HaiMa01383	HaiMa01383	1	0		1	HaiMa01383
MF	GO:0044212	transcription regulatory region DNA binding	1/743	19/9704	0.78017721066119	0.973794901391579	HaiMa21537	HaiMa21537	1	1	HaiMa21537	0
MF	GO:0005096	GTPase activator activity	3/743	53/9704	0.782635163692197	0.973794901391579	HaiMa09158/HaiMa14401/HaiMa22008	HaiMa09158/HaiMa14401/HaiMa22008	3	2	HaiMa14401/HaiMa22008	1	HaiMa09158
MF	GO:0004518	nuclease activity	3/743	54/9704	0.793290077869426	0.973794901391579	HaiMa18317/HaiMa12189/HaiMa18278	HaiMa18317/HaiMa12189/HaiMa18278	3	1	HaiMa18278	2	HaiMa18317/HaiMa12189
MF	GO:0005516	calmodulin binding	1/743	20/9704	0.797041261510827	0.973794901391579	HaiMa22943	HaiMa22943	1	0		1	HaiMa22943
MF	GO:0008509	anion transmembrane transporter activity	2/743	39/9704	0.811116980790867	0.973794901391579	HaiMa21291/HaiMa06940	HaiMa21291/HaiMa06940	2	1	HaiMa06940	1	HaiMa21291
MF	GO:0005244	voltage-gated ion channel activity	1/743	21/9704	0.812613168026467	0.973794901391579	HaiMa05747	HaiMa05747	1	0		1	HaiMa05747
MF	GO:0015103	inorganic anion transmembrane transporter activity	1/743	21/9704	0.812613168026467	0.973794901391579	HaiMa06940	HaiMa06940	1	1	HaiMa06940	0
MF	GO:0022832	voltage-gated channel activity	1/743	21/9704	0.812613168026467	0.973794901391579	HaiMa05747	HaiMa05747	1	0		1	HaiMa05747
MF	GO:0005543	phospholipid binding	4/743	73/9704	0.820365884387315	0.973794901391579	HaiMa24306/HaiMa21899/HaiMa20948/HaiMa14876	HaiMa24306/HaiMa21899/HaiMa20948/HaiMa14876	4	3	HaiMa24306/HaiMa21899/HaiMa14876	1	HaiMa20948
MF	GO:0015267	channel activity	18/743	282/9704	0.822965329453883	0.973794901391579	HaiMa16136/HaiMa19306/HaiMa15534/HaiMa14232/HaiMa09622/HaiMa09984/HaiMa12673/HaiMa14231/HaiMa06503/HaiMa21493/HaiMa09797/HaiMa24292/HaiMa22980/HaiMa20331/HaiMa06696/HaiMa22943/HaiMa00469/HaiMa05747	HaiMa16136/HaiMa19306/HaiMa15534/HaiMa14232/HaiMa09622/HaiMa09984/HaiMa12673/HaiMa14231/HaiMa06503/HaiMa21493/HaiMa09797/HaiMa24292/HaiMa22980/HaiMa20331/HaiMa06696/HaiMa22943/HaiMa00469/HaiMa05747	18	12	HaiMa16136/HaiMa19306/HaiMa15534/HaiMa14232/HaiMa09622/HaiMa09984/HaiMa12673/HaiMa14231/HaiMa09797/HaiMa24292/HaiMa22980/HaiMa00469	6	HaiMa06503/HaiMa21493/HaiMa20331/HaiMa06696/HaiMa22943/HaiMa05747
MF	GO:0022803	passive transmembrane transporter activity	18/743	282/9704	0.822965329453883	0.973794901391579	HaiMa16136/HaiMa19306/HaiMa15534/HaiMa14232/HaiMa09622/HaiMa09984/HaiMa12673/HaiMa14231/HaiMa06503/HaiMa21493/HaiMa09797/HaiMa24292/HaiMa22980/HaiMa20331/HaiMa06696/HaiMa22943/HaiMa00469/HaiMa05747	HaiMa16136/HaiMa19306/HaiMa15534/HaiMa14232/HaiMa09622/HaiMa09984/HaiMa12673/HaiMa14231/HaiMa06503/HaiMa21493/HaiMa09797/HaiMa24292/HaiMa22980/HaiMa20331/HaiMa06696/HaiMa22943/HaiMa00469/HaiMa05747	18	12	HaiMa16136/HaiMa19306/HaiMa15534/HaiMa14232/HaiMa09622/HaiMa09984/HaiMa12673/HaiMa14231/HaiMa09797/HaiMa24292/HaiMa22980/HaiMa00469	6	HaiMa06503/HaiMa21493/HaiMa20331/HaiMa06696/HaiMa22943/HaiMa05747
MF	GO:0004521	endoribonuclease activity	1/743	22/9704	0.82699181267754	0.973794901391579	HaiMa18278	HaiMa18278	1	1	HaiMa18278	0
MF	GO:0060589	nucleoside-triphosphatase regulator activity	4/743	74/9704	0.828468793074814	0.973794901391579	HaiMa09158/HaiMa22787/HaiMa14401/HaiMa22008	HaiMa09158/HaiMa22787/HaiMa14401/HaiMa22008	4	3	HaiMa22787/HaiMa14401/HaiMa22008	1	HaiMa09158
MF	GO:0004252	serine-type endopeptidase activity	5/743	90/9704	0.82897865452943	0.973794901391579	HaiMa05391/HaiMa02427/HaiMa15567/HaiMa24405/HaiMa16656	HaiMa05391/HaiMa02427/HaiMa15567/HaiMa24405/HaiMa16656	5	4	HaiMa05391/HaiMa15567/HaiMa24405/HaiMa16656	1	HaiMa02427
MF	GO:0042623	ATPase activity, coupled	3/743	58/9704	0.831635975641056	0.973794901391579	HaiMa13134/HaiMa20839/HaiMa11453	HaiMa13134/HaiMa20839/HaiMa11453	3	2	HaiMa20839/HaiMa11453	1	HaiMa13134
MF	GO:0030234	enzyme regulator activity	10/743	168/9704	0.837749952915896	0.973794901391579	HaiMa09158/HaiMa22787/HaiMa14401/HaiMa11232/HaiMa09533/HaiMa02743/HaiMa05854/HaiMa22008/HaiMa06784/HaiMa12823	HaiMa09158/HaiMa22787/HaiMa14401/HaiMa11232/HaiMa09533/HaiMa02743/HaiMa05854/HaiMa22008/HaiMa06784/HaiMa12823	10	6	HaiMa22787/HaiMa14401/HaiMa11232/HaiMa09533/HaiMa02743/HaiMa22008	4	HaiMa09158/HaiMa05854/HaiMa06784/HaiMa12823
MF	GO:0052689	carboxylic ester hydrolase activity	1/743	23/9704	0.840268520297927	0.973794901391579	HaiMa06557	HaiMa06557	1	0		1	HaiMa06557
MF	GO:0016798	hydrolase activity, acting on glycosyl bonds	3/743	60/9704	0.848407949108151	0.973794901391579	HaiMa14096/HaiMa06866/HaiMa16641	HaiMa14096/HaiMa06866/HaiMa16641	3	2	HaiMa14096/HaiMa06866	1	HaiMa16641
MF	GO:0019899	enzyme binding	10/743	172/9704	0.857661179838975	0.973794901391579	HaiMa07597/HaiMa20282/HaiMa11255/HaiMa23064/HaiMa02329/HaiMa06804/HaiMa20334/HaiMa00874/HaiMa23087/HaiMa01531	HaiMa07597/HaiMa20282/HaiMa11255/HaiMa23064/HaiMa02329/HaiMa06804/HaiMa20334/HaiMa00874/HaiMa23087/HaiMa01531	10	9	HaiMa07597/HaiMa20282/HaiMa11255/HaiMa23064/HaiMa02329/HaiMa06804/HaiMa20334/HaiMa00874/HaiMa23087	1	HaiMa01531
MF	GO:0004674	protein serine/threonine kinase activity	4/743	78/9704	0.857896575975306	0.973794901391579	HaiMa17195/HaiMa14692/HaiMa05511/HaiMa16100	HaiMa17195/HaiMa14692/HaiMa05511/HaiMa16100	4	4	HaiMa17195/HaiMa14692/HaiMa05511/HaiMa16100	0
MF	GO:0016684	oxidoreductase activity, acting on peroxide as acceptor	1/743	25/9704	0.8638470530975	0.973794901391579	HaiMa19489	HaiMa19489	1	1	HaiMa19489	0
MF	GO:0003924	GTPase activity	14/743	236/9704	0.873908825513319	0.973794901391579	HaiMa06277/HaiMa04092/HaiMa20121/HaiMa09353/HaiMa00510/HaiMa23195/HaiMa00383/HaiMa15414/HaiMa20473/HaiMa09464/HaiMa23356/HaiMa18742/HaiMa21494/HaiMa01816	HaiMa06277/HaiMa04092/HaiMa20121/HaiMa09353/HaiMa00510/HaiMa23195/HaiMa00383/HaiMa15414/HaiMa20473/HaiMa09464/HaiMa23356/HaiMa18742/HaiMa21494/HaiMa01816	14	5	HaiMa23195/HaiMa15414/HaiMa20473/HaiMa23356/HaiMa18742	9	HaiMa06277/HaiMa04092/HaiMa20121/HaiMa09353/HaiMa00510/HaiMa00383/HaiMa09464/HaiMa21494/HaiMa01816
MF	GO:0016209	antioxidant activity	1/743	26/9704	0.874298715412673	0.973794901391579	HaiMa19489	HaiMa19489	1	1	HaiMa19489	0
MF	GO:0008168	methyltransferase activity	5/743	98/9704	0.879419840289908	0.973794901391579	HaiMa00335/HaiMa00135/HaiMa12458/HaiMa01005/HaiMa05400	HaiMa00335/HaiMa00135/HaiMa12458/HaiMa01005/HaiMa05400	5	2	HaiMa00135/HaiMa05400	3	HaiMa00335/HaiMa12458/HaiMa01005
MF	GO:0005216	ion channel activity	16/743	268/9704	0.881794149684121	0.973794901391579	HaiMa16136/HaiMa15534/HaiMa14232/HaiMa09984/HaiMa12673/HaiMa14231/HaiMa06503/HaiMa21493/HaiMa09797/HaiMa24292/HaiMa22980/HaiMa20331/HaiMa06696/HaiMa22943/HaiMa00469/HaiMa05747	HaiMa16136/HaiMa15534/HaiMa14232/HaiMa09984/HaiMa12673/HaiMa14231/HaiMa06503/HaiMa21493/HaiMa09797/HaiMa24292/HaiMa22980/HaiMa20331/HaiMa06696/HaiMa22943/HaiMa00469/HaiMa05747	16	10	HaiMa16136/HaiMa15534/HaiMa14232/HaiMa09984/HaiMa12673/HaiMa14231/HaiMa09797/HaiMa24292/HaiMa22980/HaiMa00469	6	HaiMa06503/HaiMa21493/HaiMa20331/HaiMa06696/HaiMa22943/HaiMa05747
MF	GO:0022838	substrate-specific channel activity	16/743	268/9704	0.881794149684121	0.973794901391579	HaiMa16136/HaiMa15534/HaiMa14232/HaiMa09984/HaiMa12673/HaiMa14231/HaiMa06503/HaiMa21493/HaiMa09797/HaiMa24292/HaiMa22980/HaiMa20331/HaiMa06696/HaiMa22943/HaiMa00469/HaiMa05747	HaiMa16136/HaiMa15534/HaiMa14232/HaiMa09984/HaiMa12673/HaiMa14231/HaiMa06503/HaiMa21493/HaiMa09797/HaiMa24292/HaiMa22980/HaiMa20331/HaiMa06696/HaiMa22943/HaiMa00469/HaiMa05747	16	10	HaiMa16136/HaiMa15534/HaiMa14232/HaiMa09984/HaiMa12673/HaiMa14231/HaiMa09797/HaiMa24292/HaiMa22980/HaiMa00469	6	HaiMa06503/HaiMa21493/HaiMa20331/HaiMa06696/HaiMa22943/HaiMa05747
MF	GO:0004725	protein tyrosine phosphatase activity	2/743	47/9704	0.884720463819558	0.973794901391579	HaiMa20859/HaiMa15085	HaiMa20859/HaiMa15085	2	1	HaiMa20859	1	HaiMa15085
MF	GO:0001883	purine nucleoside binding	17/743	284/9704	0.885608934820753	0.973794901391579	HaiMa07600/HaiMa04092/HaiMa09353/HaiMa15439/HaiMa10312/HaiMa08104/HaiMa24395/HaiMa23195/HaiMa00383/HaiMa15414/HaiMa20473/HaiMa09464/HaiMa07314/HaiMa23356/HaiMa18742/HaiMa21494/HaiMa01816	HaiMa07600/HaiMa04092/HaiMa09353/HaiMa15439/HaiMa10312/HaiMa08104/HaiMa24395/HaiMa23195/HaiMa00383/HaiMa15414/HaiMa20473/HaiMa09464/HaiMa07314/HaiMa23356/HaiMa18742/HaiMa21494/HaiMa01816	17	7	HaiMa07600/HaiMa08104/HaiMa23195/HaiMa15414/HaiMa20473/HaiMa23356/HaiMa18742	10	HaiMa04092/HaiMa09353/HaiMa15439/HaiMa10312/HaiMa24395/HaiMa00383/HaiMa09464/HaiMa07314/HaiMa21494/HaiMa01816
MF	GO:0005525	GTP binding	17/743	284/9704	0.885608934820753	0.973794901391579	HaiMa07600/HaiMa04092/HaiMa09353/HaiMa15439/HaiMa10312/HaiMa08104/HaiMa24395/HaiMa23195/HaiMa00383/HaiMa15414/HaiMa20473/HaiMa09464/HaiMa07314/HaiMa23356/HaiMa18742/HaiMa21494/HaiMa01816	HaiMa07600/HaiMa04092/HaiMa09353/HaiMa15439/HaiMa10312/HaiMa08104/HaiMa24395/HaiMa23195/HaiMa00383/HaiMa15414/HaiMa20473/HaiMa09464/HaiMa07314/HaiMa23356/HaiMa18742/HaiMa21494/HaiMa01816	17	7	HaiMa07600/HaiMa08104/HaiMa23195/HaiMa15414/HaiMa20473/HaiMa23356/HaiMa18742	10	HaiMa04092/HaiMa09353/HaiMa15439/HaiMa10312/HaiMa24395/HaiMa00383/HaiMa09464/HaiMa07314/HaiMa21494/HaiMa01816
MF	GO:0032549	ribonucleoside binding	17/743	284/9704	0.885608934820753	0.973794901391579	HaiMa07600/HaiMa04092/HaiMa09353/HaiMa15439/HaiMa10312/HaiMa08104/HaiMa24395/HaiMa23195/HaiMa00383/HaiMa15414/HaiMa20473/HaiMa09464/HaiMa07314/HaiMa23356/HaiMa18742/HaiMa21494/HaiMa01816	HaiMa07600/HaiMa04092/HaiMa09353/HaiMa15439/HaiMa10312/HaiMa08104/HaiMa24395/HaiMa23195/HaiMa00383/HaiMa15414/HaiMa20473/HaiMa09464/HaiMa07314/HaiMa23356/HaiMa18742/HaiMa21494/HaiMa01816	17	7	HaiMa07600/HaiMa08104/HaiMa23195/HaiMa15414/HaiMa20473/HaiMa23356/HaiMa18742	10	HaiMa04092/HaiMa09353/HaiMa15439/HaiMa10312/HaiMa24395/HaiMa00383/HaiMa09464/HaiMa07314/HaiMa21494/HaiMa01816
MF	GO:0032550	purine ribonucleoside binding	17/743	284/9704	0.885608934820753	0.973794901391579	HaiMa07600/HaiMa04092/HaiMa09353/HaiMa15439/HaiMa10312/HaiMa08104/HaiMa24395/HaiMa23195/HaiMa00383/HaiMa15414/HaiMa20473/HaiMa09464/HaiMa07314/HaiMa23356/HaiMa18742/HaiMa21494/HaiMa01816	HaiMa07600/HaiMa04092/HaiMa09353/HaiMa15439/HaiMa10312/HaiMa08104/HaiMa24395/HaiMa23195/HaiMa00383/HaiMa15414/HaiMa20473/HaiMa09464/HaiMa07314/HaiMa23356/HaiMa18742/HaiMa21494/HaiMa01816	17	7	HaiMa07600/HaiMa08104/HaiMa23195/HaiMa15414/HaiMa20473/HaiMa23356/HaiMa18742	10	HaiMa04092/HaiMa09353/HaiMa15439/HaiMa10312/HaiMa24395/HaiMa00383/HaiMa09464/HaiMa07314/HaiMa21494/HaiMa01816
MF	GO:0016758	transferase activity, transferring hexosyl groups	4/743	83/9704	0.888533858835733	0.973794901391579	HaiMa14216/HaiMa10589/HaiMa00348/HaiMa23357	HaiMa14216/HaiMa10589/HaiMa00348/HaiMa23357	4	3	HaiMa10589/HaiMa00348/HaiMa23357	1	HaiMa14216
MF	GO:0001882	nucleoside binding	17/743	285/9704	0.888774774313451	0.973794901391579	HaiMa07600/HaiMa04092/HaiMa09353/HaiMa15439/HaiMa10312/HaiMa08104/HaiMa24395/HaiMa23195/HaiMa00383/HaiMa15414/HaiMa20473/HaiMa09464/HaiMa07314/HaiMa23356/HaiMa18742/HaiMa21494/HaiMa01816	HaiMa07600/HaiMa04092/HaiMa09353/HaiMa15439/HaiMa10312/HaiMa08104/HaiMa24395/HaiMa23195/HaiMa00383/HaiMa15414/HaiMa20473/HaiMa09464/HaiMa07314/HaiMa23356/HaiMa18742/HaiMa21494/HaiMa01816	17	7	HaiMa07600/HaiMa08104/HaiMa23195/HaiMa15414/HaiMa20473/HaiMa23356/HaiMa18742	10	HaiMa04092/HaiMa09353/HaiMa15439/HaiMa10312/HaiMa24395/HaiMa00383/HaiMa09464/HaiMa07314/HaiMa21494/HaiMa01816
MF	GO:0004114	3',5'-cyclic-nucleotide phosphodiesterase activity	1/743	28/9704	0.892859452316904	0.973794901391579	HaiMa06440	HaiMa06440	1	0		1	HaiMa06440
MF	GO:0032561	guanyl ribonucleotide binding	17/743	287/9704	0.894896668946554	0.973794901391579	HaiMa07600/HaiMa04092/HaiMa09353/HaiMa15439/HaiMa10312/HaiMa08104/HaiMa24395/HaiMa23195/HaiMa00383/HaiMa15414/HaiMa20473/HaiMa09464/HaiMa07314/HaiMa23356/HaiMa18742/HaiMa21494/HaiMa01816	HaiMa07600/HaiMa04092/HaiMa09353/HaiMa15439/HaiMa10312/HaiMa08104/HaiMa24395/HaiMa23195/HaiMa00383/HaiMa15414/HaiMa20473/HaiMa09464/HaiMa07314/HaiMa23356/HaiMa18742/HaiMa21494/HaiMa01816	17	7	HaiMa07600/HaiMa08104/HaiMa23195/HaiMa15414/HaiMa20473/HaiMa23356/HaiMa18742	10	HaiMa04092/HaiMa09353/HaiMa15439/HaiMa10312/HaiMa24395/HaiMa00383/HaiMa09464/HaiMa07314/HaiMa21494/HaiMa01816
MF	GO:0008083	growth factor activity	4/743	85/9704	0.899074139564898	0.973794901391579	HaiMa06844/HaiMa05639/HaiMa11517/HaiMa13932	HaiMa06844/HaiMa05639/HaiMa11517/HaiMa13932	4	2	HaiMa11517/HaiMa13932	2	HaiMa06844/HaiMa05639
MF	GO:0004112	cyclic-nucleotide phosphodiesterase activity	1/743	29/9704	0.901086553074298	0.973794901391579	HaiMa06440	HaiMa06440	1	0		1	HaiMa06440
MF	GO:0046982	protein heterodimerization activity	3/743	69/9704	0.907065630770426	0.973794901391579	HaiMa02246/HaiMa07862/HaiMa11182	HaiMa02246/HaiMa07862/HaiMa11182	3	2	HaiMa02246/HaiMa07862	1	HaiMa11182
MF	GO:0016741	transferase activity, transferring one-carbon groups	5/743	104/9704	0.908394254763596	0.973794901391579	HaiMa00335/HaiMa00135/HaiMa12458/HaiMa01005/HaiMa05400	HaiMa00335/HaiMa00135/HaiMa12458/HaiMa01005/HaiMa05400	5	2	HaiMa00135/HaiMa05400	3	HaiMa00335/HaiMa12458/HaiMa01005
MF	GO:0008236	serine-type peptidase activity	5/743	106/9704	0.916599895441371	0.973794901391579	HaiMa05391/HaiMa02427/HaiMa15567/HaiMa24405/HaiMa16656	HaiMa05391/HaiMa02427/HaiMa15567/HaiMa24405/HaiMa16656	5	4	HaiMa05391/HaiMa15567/HaiMa24405/HaiMa16656	1	HaiMa02427
MF	GO:0017171	serine hydrolase activity	5/743	106/9704	0.916599895441371	0.973794901391579	HaiMa05391/HaiMa02427/HaiMa15567/HaiMa24405/HaiMa16656	HaiMa05391/HaiMa02427/HaiMa15567/HaiMa24405/HaiMa16656	5	4	HaiMa05391/HaiMa15567/HaiMa24405/HaiMa16656	1	HaiMa02427
MF	GO:0005179	hormone activity	3/743	71/9704	0.916926077392289	0.973794901391579	HaiMa14223/HaiMa00989/HaiMa11455	HaiMa14223/HaiMa00989/HaiMa11455	3	1	HaiMa11455	2	HaiMa14223/HaiMa00989
MF	GO:0035091	phosphatidylinositol binding	2/743	53/9704	0.921407871822343	0.973794901391579	HaiMa20948/HaiMa14876	HaiMa20948/HaiMa14876	2	1	HaiMa14876	1	HaiMa20948
MF	GO:0000287	magnesium ion binding	1/743	32/9704	0.922171734006886	0.973794901391579	HaiMa18651	HaiMa18651	1	1	HaiMa18651	0
MF	GO:0004540	ribonuclease activity	1/743	32/9704	0.922171734006886	0.973794901391579	HaiMa18278	HaiMa18278	1	1	HaiMa18278	0
MF	GO:0016757	transferase activity, transferring glycosyl groups	8/743	159/9704	0.927598914559886	0.973794901391579	HaiMa01872/HaiMa14788/HaiMa14216/HaiMa10589/HaiMa00348/HaiMa23357/HaiMa14540/HaiMa06033	HaiMa01872/HaiMa14788/HaiMa14216/HaiMa10589/HaiMa00348/HaiMa23357/HaiMa14540/HaiMa06033	8	4	HaiMa10589/HaiMa00348/HaiMa23357/HaiMa14540	4	HaiMa01872/HaiMa14788/HaiMa14216/HaiMa06033
MF	GO:0000988	transcription factor activity, protein binding	1/743	33/9704	0.928150476938325	0.973794901391579	HaiMa11592	HaiMa11592	1	1	HaiMa11592	0
MF	GO:0000989	transcription factor activity, transcription factor binding	1/743	33/9704	0.928150476938325	0.973794901391579	HaiMa11592	HaiMa11592	1	1	HaiMa11592	0
MF	GO:0003712	transcription cofactor activity	1/743	33/9704	0.928150476938325	0.973794901391579	HaiMa11592	HaiMa11592	1	1	HaiMa11592	0
MF	GO:0009055	electron transfer activity	1/743	33/9704	0.928150476938325	0.973794901391579	HaiMa23951	HaiMa23951	1	0		1	HaiMa23951
MF	GO:0005198	structural molecule activity	7/743	143/9704	0.928773765003493	0.973794901391579	HaiMa09950/HaiMa13266/HaiMa00957/HaiMa18477/HaiMa16250/HaiMa24914/HaiMa14928	HaiMa09950/HaiMa13266/HaiMa00957/HaiMa18477/HaiMa16250/HaiMa24914/HaiMa14928	7	2	HaiMa16250/HaiMa14928	5	HaiMa09950/HaiMa13266/HaiMa00957/HaiMa18477/HaiMa24914
MF	GO:0008146	sulfotransferase activity	2/743	55/9704	0.930970542264514	0.973794901391579	HaiMa15704/HaiMa08376	HaiMa15704/HaiMa08376	2	1	HaiMa15704	1	HaiMa08376
MF	GO:0016782	transferase activity, transferring sulfur-containing groups	2/743	56/9704	0.935328895956161	0.973794901391579	HaiMa15704/HaiMa08376	HaiMa15704/HaiMa08376	2	1	HaiMa15704	1	HaiMa08376
MF	GO:0005509	calcium ion binding	21/743	366/9704	0.939089610370527	0.973794901391579	HaiMa21474/HaiMa05283/HaiMa24700/HaiMa17410/HaiMa00533/HaiMa22560/HaiMa24306/HaiMa21899/HaiMa17320/HaiMa15775/HaiMa06763/HaiMa20004/HaiMa04091/HaiMa11480/HaiMa08220/HaiMa13925/HaiMa06630/HaiMa21559/HaiMa03852/HaiMa09870/HaiMa11263	HaiMa21474/HaiMa05283/HaiMa24700/HaiMa17410/HaiMa00533/HaiMa22560/HaiMa24306/HaiMa21899/HaiMa17320/HaiMa15775/HaiMa06763/HaiMa20004/HaiMa04091/HaiMa11480/HaiMa08220/HaiMa13925/HaiMa06630/HaiMa21559/HaiMa03852/HaiMa09870/HaiMa11263	21	14	HaiMa21474/HaiMa05283/HaiMa17410/HaiMa24306/HaiMa21899/HaiMa17320/HaiMa06763/HaiMa20004/HaiMa11480/HaiMa08220/HaiMa13925/HaiMa21559/HaiMa03852/HaiMa11263	7	HaiMa24700/HaiMa00533/HaiMa22560/HaiMa15775/HaiMa04091/HaiMa06630/HaiMa09870
MF	GO:0004842	ubiquitin-protein transferase activity	2/743	57/9704	0.939425669577758	0.973794901391579	HaiMa13268/HaiMa18317	HaiMa13268/HaiMa18317	2	0		2	HaiMa13268/HaiMa18317
MF	GO:0019787	ubiquitin-like protein transferase activity	2/743	57/9704	0.939425669577758	0.973794901391579	HaiMa13268/HaiMa18317	HaiMa13268/HaiMa18317	2	0		2	HaiMa13268/HaiMa18317
MF	GO:0019001	guanyl nucleotide binding	17/743	310/9704	0.947574279127724	0.978264944038743	HaiMa07600/HaiMa04092/HaiMa09353/HaiMa15439/HaiMa10312/HaiMa08104/HaiMa24395/HaiMa23195/HaiMa00383/HaiMa15414/HaiMa20473/HaiMa09464/HaiMa07314/HaiMa23356/HaiMa18742/HaiMa21494/HaiMa01816	HaiMa07600/HaiMa04092/HaiMa09353/HaiMa15439/HaiMa10312/HaiMa08104/HaiMa24395/HaiMa23195/HaiMa00383/HaiMa15414/HaiMa20473/HaiMa09464/HaiMa07314/HaiMa23356/HaiMa18742/HaiMa21494/HaiMa01816	17	7	HaiMa07600/HaiMa08104/HaiMa23195/HaiMa15414/HaiMa20473/HaiMa23356/HaiMa18742	10	HaiMa04092/HaiMa09353/HaiMa15439/HaiMa10312/HaiMa24395/HaiMa00383/HaiMa09464/HaiMa07314/HaiMa21494/HaiMa01816
MF	GO:0004930	G-protein-coupled receptor activity	23/743	427/9704	0.975689947359627	0.995489896033076	HaiMa02716/HaiMa11660/HaiMa21783/HaiMa12755/HaiMa21761/HaiMa17891/HaiMa20688/HaiMa10331/HaiMa10873/HaiMa16332/HaiMa02909/HaiMa06772/HaiMa09592/HaiMa15875/HaiMa02241/HaiMa01926/HaiMa06358/HaiMa08731/HaiMa24655/HaiMa04985/HaiMa01026/HaiMa21201/HaiMa16949	HaiMa02716/HaiMa11660/HaiMa21783/HaiMa12755/HaiMa21761/HaiMa17891/HaiMa20688/HaiMa10331/HaiMa10873/HaiMa16332/HaiMa02909/HaiMa06772/HaiMa09592/HaiMa15875/HaiMa02241/HaiMa01926/HaiMa06358/HaiMa08731/HaiMa24655/HaiMa04985/HaiMa01026/HaiMa21201/HaiMa16949	23	17	HaiMa02716/HaiMa11660/HaiMa21783/HaiMa12755/HaiMa21761/HaiMa17891/HaiMa20688/HaiMa10331/HaiMa10873/HaiMa06772/HaiMa09592/HaiMa15875/HaiMa02241/HaiMa01926/HaiMa06358/HaiMa21201/HaiMa16949	6	HaiMa16332/HaiMa02909/HaiMa08731/HaiMa24655/HaiMa04985/HaiMa01026
MF	GO:0003777	microtubule motor activity	2/743	71/9704	0.976260253778669	0.995489896033076	HaiMa06778/HaiMa05625	HaiMa06778/HaiMa05625	2	2	HaiMa06778/HaiMa05625	0
MF	GO:0015078	proton transmembrane transporter activity	1/743	51/9704	0.98298069793463	0.995489896033076	HaiMa13615	HaiMa13615	1	1	HaiMa13615	0
MF	GO:0003735	structural constituent of ribosome	3/743	98/9704	0.983365483195933	0.995489896033076	HaiMa09950/HaiMa13266/HaiMa00957	HaiMa09950/HaiMa13266/HaiMa00957	3	0		3	HaiMa09950/HaiMa13266/HaiMa00957
MF	GO:0008092	cytoskeletal protein binding	7/743	178/9704	0.985876580265704	0.995489896033076	HaiMa15459/HaiMa17938/HaiMa06778/HaiMa24216/HaiMa00194/HaiMa05838/HaiMa01531	HaiMa15459/HaiMa17938/HaiMa06778/HaiMa24216/HaiMa00194/HaiMa05838/HaiMa01531	7	5	HaiMa15459/HaiMa06778/HaiMa24216/HaiMa00194/HaiMa05838	2	HaiMa17938/HaiMa01531
MF	GO:0004888	transmembrane signaling receptor activity	25/743	488/9704	0.990759942697141	0.995489896033076	HaiMa02716/HaiMa11660/HaiMa21783/HaiMa14692/HaiMa12755/HaiMa21761/HaiMa05511/HaiMa17891/HaiMa20688/HaiMa10331/HaiMa10873/HaiMa16332/HaiMa02909/HaiMa06772/HaiMa09592/HaiMa15875/HaiMa02241/HaiMa01926/HaiMa06358/HaiMa08731/HaiMa24655/HaiMa04985/HaiMa01026/HaiMa21201/HaiMa16949	HaiMa02716/HaiMa11660/HaiMa21783/HaiMa14692/HaiMa12755/HaiMa21761/HaiMa05511/HaiMa17891/HaiMa20688/HaiMa10331/HaiMa10873/HaiMa16332/HaiMa02909/HaiMa06772/HaiMa09592/HaiMa15875/HaiMa02241/HaiMa01926/HaiMa06358/HaiMa08731/HaiMa24655/HaiMa04985/HaiMa01026/HaiMa21201/HaiMa16949	25	19	HaiMa02716/HaiMa11660/HaiMa21783/HaiMa14692/HaiMa12755/HaiMa21761/HaiMa05511/HaiMa17891/HaiMa20688/HaiMa10331/HaiMa10873/HaiMa06772/HaiMa09592/HaiMa15875/HaiMa02241/HaiMa01926/HaiMa06358/HaiMa21201/HaiMa16949	6	HaiMa16332/HaiMa02909/HaiMa08731/HaiMa24655/HaiMa04985/HaiMa01026
MF	GO:0015631	tubulin binding	2/743	86/9704	0.991586014087849	0.995489896033076	HaiMa17938/HaiMa06778	HaiMa17938/HaiMa06778	2	1	HaiMa06778	1	HaiMa17938
MF	GO:0008017	microtubule binding	1/743	76/9704	0.997708081438761	0.997708081438761	HaiMa06778	HaiMa06778	1	1	HaiMa06778	0
